# Supplementary material for: Gene expression during the formation of resting spores induced by nitrogen starvation in the marine diatom Chaetoceros socialis
Source: BMC Genomics. 2023 Mar 10;24:106. doi: 10.1186/s12864-023-09175-x (PMC9999646; doi:10.1186/s12864-023-09175-x)
Supplement: Supplementary file 7 — Additional file 7. Table S1 [file 12864_2023_9175_MOESM7_ESM.xlsx]

## Sheet: Table S1
Table S1: Assembly and statistics of the de novo transcriptome of the diatom Chaetoceros socialis.
	Number of transcripts	32224
	Percent GC content	43,98%
	Contig N50	1140
	Median contig length	535,5
	Average contig length	775,57
	Number of proteins	19153
	Number of complete proteins	6693
	Number of partial proteins	12460 (5401 5prime partial + 2328 3prime partial + 4731 internal)
