# Supplementary material for: Gene expression during the formation of resting spores induced by nitrogen starvation in the marine diatom Chaetoceros socialis
Source: BMC Genomics. 2023 Mar 10;24:106. doi: 10.1186/s12864-023-09175-x (PMC9999646; doi:10.1186/s12864-023-09175-x)
Supplement: Supplementary file 8 — Additional file 8. Table S2 [file 12864_2023_9175_MOESM8_ESM.xlsx]

## Sheet: Table S2
Table S2: List of all assembled transcripts of Chaetoceros socialis. The detected functional annotations (orange) and relative Log2(FC) (green) in C. socialis are reported together with the counterpart orthologs of Thassiosira pseudonana and their expression in N limiting conditions as in [23] (yellow).
			Functional Annotation								DEGs			T. pseudonana EXPRESSION
TRANSCRIPT_ID	LENGTH	ENCODED PROTEIN	SwissProt_ID	SwissProt_funtion	SwissProt_pathway	GO_Ids	GO_function	GO_biological_process	GO_cellular_component	GO_molecular_function	T2vsC2	T3vsC2	T4vsC2	T. pseudonana ORTHOLOGS	Bender_2014
TRINITY_DN1112_c0_g1_i2	1146	YES	P30041	Peroxiredoxin-6 (EC 1.11.1.27) (1-Cys peroxiredoxin) (1-Cys PRX) (24 kDa protein) (Acidic calcium-independent phospholipase A2) (aiPLA2) (EC 3.1.1.4) (Antioxidant protein 2) (Glutathione-dependent peroxiredoxin) (Liver 2D page spot 40) (Lysophosphatidylcholine acyltransferase 5) (LPC acyltransferase 5) (LPCAT-5) (Lyso-PC acyltransferase 5) (EC 2.3.1.23) (Non-selenium glutathione peroxidase) (NSGP…	-	GO:0004602; GO:0004623; GO:0005576; GO:0005615; GO:0005634; GO:0005737; GO:0005739; GO:0005829; GO:0006979; GO:0016020; GO:0031625; GO:0034599; GO:0035578; GO:0042744; GO:0042802; GO:0043312; GO:0045296; GO:0045454; GO:0046475; GO:0047184; GO:0047499; GO:0048026; GO:0048471; GO:0051920; GO:0070062; GO:0098869; GO:0102567; GO:0102568	azurophil granule lumen [GO:0035578]; cytoplasm [GO:0005737]; cytosol [GO:0005829]; extracellular exosome [GO:0070062]; extracellular region [GO:0005576]; extracellular space [GO:0005615]; membrane [GO:0016020]; mitochondrion [GO:0005739]; nucleus [GO:0005634]; perinuclear region of cytoplasm [GO:0048471]; 1-acylglycerophosphocholine O-acyltransferase activity [GO:0047184]; cadherin binding [GO:0…	cell redox homeostasis [GO:0045454]; cellular oxidant detoxification [GO:0098869]; cellular response to oxidative stress [GO:0034599]; glycerophospholipid catabolic process [GO:0046475]; hydrogen peroxide catabolic process [GO:0042744]; neutrophil degranulation [GO:0043312]; positive regulation of mRNA splicing, via spliceosome [GO:0048026]; response to oxidative stress [GO:0006979]	azurophil granule lumen [GO:0035578]; cytoplasm [GO:0005737]; cytosol [GO:0005829]; extracellular exosome [GO:0070062]; extracellular region [GO:0005576]; extracellular space [GO:0005615]; membrane [GO:0016020]; mitochondrion [GO:0005739]; nucleus [GO:0005634]; perinuclear region of cytoplasm [GO:0048471]	1-acylglycerophosphocholine O-acyltransferase activity [GO:0047184]; cadherin binding [GO:0045296]; calcium-independent phospholipase A2 activity [GO:0047499]; glutathione peroxidase activity [GO:0004602]; identical protein binding [GO:0042802]; peroxiredoxin activity [GO:0051920]; phospholipase A2 activity [GO:0004623]; phospholipase A2 activity (consuming 1,2-dipalmitoylphosphatidylcholine) [GO…	-	12.9817	-	Thaps3|23717	-
TRINITY_DN33513_c0_g1_i1	592	YES	-	-	-	-	-	-	-	-	4.19632	7.08438	-	-	-
TRINITY_DN6661_c0_g1_i1	254	NO	-	-	-	-	-	-	-	-	4.04511	7.83348	-	-	-
TRINITY_DN32256_c0_g1_i1	402	NO	-	-	-	-	-	-	-	-	-	-	-6.74392	-	-
TRINITY_DN13232_c0_g1_i1	548	NO	-	-	-	-	-	-	-	-	-	5.46385	-	-	-
TRINITY_DN1633_c2_g2_i1	284	NO	-	-	-	-	-	-	-	-	-	6.18588	-	-	-
TRINITY_DN10533_c0_g1_i1	1188	YES	Q07307	Uric acid-xanthine permease (UAPA transporter)	-	GO:0000324; GO:0002060; GO:0005886; GO:0005887; GO:0010008; GO:0015143; GO:0015747; GO:0034423; GO:0042906; GO:0042907	autophagosome lumen [GO:0034423]; endosome membrane [GO:0010008]; fungal-type vacuole [GO:0000324]; integral component of plasma membrane [GO:0005887]; plasma membrane [GO:0005886]; purine nucleobase binding [GO:0002060]; urate transmembrane transporter activity [GO:0015143]; xanthine transmembrane transporter activity [GO:0042907]; urate transport [GO:0015747]; xanthine transport [GO:0042906]	urate transport [GO:0015747]; xanthine transport [GO:0042906]	autophagosome lumen [GO:0034423]; endosome membrane [GO:0010008]; fungal-type vacuole [GO:0000324]; integral component of plasma membrane [GO:0005887]; plasma membrane [GO:0005886]	purine nucleobase binding [GO:0002060]; urate transmembrane transporter activity [GO:0015143]; xanthine transmembrane transporter activity [GO:0042907]	-	-	-6.12446	-	-
TRINITY_DN31748_c0_g1_i1	259	NO	-	-	-	-	-	-	-	-	-	5.93969	-	-	-
TRINITY_DN35479_c0_g1_i1	258	NO	-	-	-	-	-	-	-	-	-	-	-5.80139	-	-
TRINITY_DN34661_c0_g1_i1	938	YES	Q4P9K6	Protein SYM1	-	GO:0005737; GO:0005739; GO:0005743; GO:0016021	cytoplasm [GO:0005737]; integral component of membrane [GO:0016021]; mitochondrial inner membrane [GO:0005743]; mitochondrion [GO:0005739]	-	cytoplasm [GO:0005737]; integral component of membrane [GO:0016021]; mitochondrial inner membrane [GO:0005743]; mitochondrion [GO:0005739]	-	-	-	-5.81136	-	-
TRINITY_DN27916_c0_g1_i1	282	NO	-	-	-	-	-	-	-	-	-	2.26824	-	-	-
TRINITY_DN25210_c0_g1_i1	241	NO	-	-	-	-	-	-	-	-	-	-	-	-	-
TRINITY_DN20336_c0_g1_i1	223	NO	-	-	-	-	-	-	-	-	3.81205	-	-	-	-
TRINITY_DN12472_c0_g1_i1	357	NO	-	-	-	-	-	-	-	-	-	-	-6.8076	-	-
TRINITY_DN30999_c0_g1_i1	219	NO	-	-	-	-	-	-	-	-	-	-	-4.96487	-	-
TRINITY_DN18341_c0_g1_i1	209	NO	-	-	-	-	-	-	-	-	-	-	-	-	-
TRINITY_DN33557_c0_g1_i1	347	NO	-	-	-	-	-	-	-	-	-	-	-5.42729	-	-
TRINITY_DN15071_c0_g1_i1	225	NO	-	-	-	-	-	-	-	-	-	-	-	-	-
TRINITY_DN17887_c0_g1_i1	233	NO	-	-	-	-	-	-	-	-	-	-	-	-	-
TRINITY_DN23447_c0_g1_i1	728	NO	-	-	-	-	-	-	-	-	-	6.99291	-	-	-
TRINITY_DN20427_c0_g1_i1	247	NO	-	-	-	-	-	-	-	-	-	2.46183	-	-	-
TRINITY_DN26795_c0_g1_i1	635	YES	-	-	-	-	-	-	-	-	-	-	-3.79952	-	-
TRINITY_DN32695_c0_g1_i1	224	NO	-	-	-	-	-	-	-	-	-	-	-	-	-
TRINITY_DN27441_c0_g1_i2	364	NO	-	-	-	-	-	-	-	-	-	2.64384	-	-	-
TRINITY_DN19507_c0_g1_i1	250	NO	-	-	-	-	-	-	-	-	-	-	-	-	-
TRINITY_DN32230_c0_g1_i2	228	NO	-	-	-	-	-	-	-	-	-	-2.56983	-7.46129	-	-
TRINITY_DN12250_c0_g1_i2	852	YES	-	-	-	-	-	-	-	-	-	-	-4.50386	Thaps3|11676	-
TRINITY_DN24708_c0_g1_i1	372	YES	-	-	-	-	-	-	-	-	-1.934	-	-5.1033	-	-
TRINITY_DN12516_c0_g1_i1	276	NO	-	-	-	-	-	-	-	-	-	-	-5.91739	-	-
TRINITY_DN34721_c0_g1_i1	240	NO	-	-	-	-	-	-	-	-	-	-	-5.58736	-	-
TRINITY_DN35131_c0_g1_i1	259	NO	-	-	-	-	-	-	-	-	-	4.38797	-	-	-
TRINITY_DN31744_c0_g1_i1	251	NO	-	-	-	-	-	-	-	-	-	-	-4.31464	-	-
TRINITY_DN22101_c0_g1_i2	237	NO	-	-	-	-	-	-	-	-	-	-	-6.17632	-	-
TRINITY_DN35159_c0_g1_i1	231	NO	-	-	-	-	-	-	-	-	-	4.35769	-	Thaps3|7977	UP
TRINITY_DN9477_c0_g1_i2	858	NO	-	-	-	-	-	-	-	-	-	-1.90715	-6.87617	-	-
TRINITY_DN29164_c0_g1_i1	275	NO	-	-	-	-	-	-	-	-	-	-1.8091	-6.59355	-	-
TRINITY_DN20654_c0_g1_i1	226	NO	-	-	-	-	-	-	-	-	-	-	-	-	-
TRINITY_DN22388_c0_g1_i1	219	NO	-	-	-	-	-	-	-	-	-	4.25356	-	-	-
TRINITY_DN5887_c0_g1_i2	688	YES	-	-	-	-	-	-	-	-	-	3.9596	-	-	-
TRINITY_DN27326_c0_g1_i1	363	YES	-	-	-	-	-	-	-	-	-	-	-	-	-
TRINITY_DN23992_c0_g1_i1	319	NO	-	-	-	-	-	-	-	-	-	-	-	-	-
TRINITY_DN30410_c0_g1_i1	294	NO	-	-	-	-	-	-	-	-	-	-	-	-	-
TRINITY_DN2643_c0_g1_i1	1040	YES	-	-	-	-	-	-	-	-	-	10.994	6.17981	-	-
TRINITY_DN18052_c0_g1_i1	239	NO	-	-	-	-	-	-	-	-	-	-	-	-	-
TRINITY_DN29169_c0_g1_i1	245	NO	-	-	-	-	-	-	-	-	-	-	-3.22948	-	-
TRINITY_DN25214_c0_g1_i1	215	NO	-	-	-	-	-	-	-	-	-	-	-	-	-
TRINITY_DN16009_c0_g1_i1	210	NO	-	-	-	-	-	-	-	-	5.23851	-	-	-	-
TRINITY_DN19816_c0_g1_i1	237	NO	-	-	-	-	-	-	-	-	-	-	-	-	-
TRINITY_DN17891_c0_g1_i1	242	NO	-	-	-	-	-	-	-	-	-	-	-	-	-
TRINITY_DN29138_c0_g1_i1	225	NO	-	-	-	-	-	-	-	-	-	-	-3.77824	-	-
TRINITY_DN20170_c0_g1_i1	270	NO	-	-	-	-	-	-	-	-	4.01956	2.35629	-	-	-
TRINITY_DN32274_c0_g1_i1	227	NO	-	-	-	-	-	-	-	-	-	-	-	-	-
TRINITY_DN28672_c0_g1_i1	242	NO	-	-	-	-	-	-	-	-	-	-	-5.41136	-	-
TRINITY_DN25935_c0_g1_i1	323	YES	-	-	-	-	-	-	-	-	-	-	-4.3717	-	-
TRINITY_DN7433_c0_g1_i1	615	NO	-	-	-	-	-	-	-	-	-	5.06713	-	-	-
TRINITY_DN32489_c0_g1_i1	225	NO	-	-	-	-	-	-	-	-	-	-	-5.54648	-	-
TRINITY_DN35097_c0_g1_i1	330	YES	-	-	-	-	-	-	-	-	-	3.05201	-	-	-
TRINITY_DN20186_c0_g1_i1	202	NO	-	-	-	-	-	-	-	-	-	-	-	-	-
TRINITY_DN29766_c0_g1_i1	218	NO	-	-	-	-	-	-	-	-	-	-3.2346	-7.59346	-	-
TRINITY_DN21311_c0_g1_i1	286	NO	-	-	-	-	-	-	-	-	-	-	-3.29768	-	-
TRINITY_DN36388_c0_g1_i1	370	NO	-	-	-	-	-	-	-	-	-	3.08021	-	-	-
TRINITY_DN4376_c0_g1_i1	817	YES	-	-	-	-	-	-	-	-	-	-	-5.36557	Thaps3|1915	UP
TRINITY_DN23665_c0_g1_i1	455	NO	Q96282	Chloride channel protein CLC-c (AtCLC-c) (CBS domain-containing protein CBSCLC4)	-	GO:0005247; GO:0005774; GO:0009536; GO:0009705; GO:0015108; GO:0034707; GO:0034765; GO:0043231	chloride channel complex [GO:0034707]; intracellular membrane-bounded organelle [GO:0043231]; plant-type vacuole membrane [GO:0009705]; plastid [GO:0009536]; vacuolar membrane [GO:0005774]; chloride transmembrane transporter activity [GO:0015108]; voltage-gated chloride channel activity [GO:0005247]; regulation of ion transmembrane transport [GO:0034765]	regulation of ion transmembrane transport [GO:0034765]	chloride channel complex [GO:0034707]; intracellular membrane-bounded organelle [GO:0043231]; plant-type vacuole membrane [GO:0009705]; plastid [GO:0009536]; vacuolar membrane [GO:0005774]	chloride transmembrane transporter activity [GO:0015108]; voltage-gated chloride channel activity [GO:0005247]	-2.00971	-	-4.60357	-	-
TRINITY_DN36501_c0_g1_i1	209	NO	-	-	-	-	-	-	-	-	-	-	-	-	-
TRINITY_DN14088_c0_g1_i1	211	NO	-	-	-	-	-	-	-	-	-	-	-	-	-
TRINITY_DN8626_c0_g1_i1	431	NO	-	-	-	-	-	-	-	-	-	-	-5.58774	-	-
TRINITY_DN22484_c0_g1_i1	325	YES	-	-	-	-	-	-	-	-	3.02211	2.67635	-	-	-
TRINITY_DN3946_c0_g1_i10	337	YES	Q7XLY8	E3 ubiquitin-protein ligase Os04g0590900 (EC 2.3.2.27) (RING-H2 finger protein Os04g0590900) (RING-type E3 ubiquitin transferase Os04g0590900)	PATHWAY: Protein modification; protein ubiquitination.	GO:0004842; GO:0016021; GO:0016567; GO:0046872	integral component of membrane [GO:0016021]; metal ion binding [GO:0046872]; ubiquitin-protein transferase activity [GO:0004842]; protein ubiquitination [GO:0016567]	protein ubiquitination [GO:0016567]	integral component of membrane [GO:0016021]	metal ion binding [GO:0046872]; ubiquitin-protein transferase activity [GO:0004842]	-1.63197	-2.55914	-6.9368	-	-
TRINITY_DN25129_c0_g1_i1	231	NO	-	-	-	-	-	-	-	-	-	-	-	-	-
TRINITY_DN16247_c0_g1_i1	227	NO	-	-	-	-	-	-	-	-	4.10375	3.4998	-	-	-
TRINITY_DN30966_c0_g1_i1	477	YES	-	-	-	-	-	-	-	-	-	-	-3.05525	-	-
TRINITY_DN17547_c0_g1_i2	485	NO	-	-	-	-	-	-	-	-	-	-	-5.61285	-	-
TRINITY_DN34357_c0_g1_i1	259	NO	Q6QN12	Type II iodothyronine deiodinase (EC 1.21.99.4) (5DII) (DIOII) (Type 2 DI) (Type-II 5'-deiodinase)	-	GO:0004800; GO:0016021; GO:0042403; GO:0042446	integral component of membrane [GO:0016021]; thyroxine 5'-deiodinase activity [GO:0004800]; hormone biosynthetic process [GO:0042446]; thyroid hormone metabolic process [GO:0042403]	hormone biosynthetic process [GO:0042446]; thyroid hormone metabolic process [GO:0042403]	integral component of membrane [GO:0016021]	thyroxine 5'-deiodinase activity [GO:0004800]	-	-	-	-	-
TRINITY_DN8761_c0_g1_i1	766	YES	-	-	-	-	-	-	-	-	-	4.0198	-	-	-
TRINITY_DN36364_c0_g1_i1	245	NO	-	-	-	-	-	-	-	-	-3.18192	-1.81872	-5.99105	-	-
TRINITY_DN32819_c0_g1_i1	202	NO	-	-	-	-	-	-	-	-	-	-	-4.87584	-	-
TRINITY_DN17283_c0_g1_i1	248	NO	-	-	-	-	-	-	-	-	-	-	-4.25457	-	-
TRINITY_DN15757_c0_g1_i1	213	NO	-	-	-	-	-	-	-	-	2.82756	-	-	-	-
TRINITY_DN31960_c0_g1_i1	238	NO	-	-	-	-	-	-	-	-	-	-	-	-	-
TRINITY_DN9361_c0_g1_i2	1297	YES	Q9MA46	Galactolipase DONGLE, chloroplastic (EC 3.1.1.26) (EC 3.1.1.32) (Phospholipase A1 DONGLE) (Phospholipase A1-Ialpha1)	-	GO:0004620; GO:0005811; GO:0008970; GO:0009507; GO:0009611; GO:0009695; GO:0016042; GO:0030308; GO:0047714; GO:0050832; GO:0052739; GO:0052740; GO:0102549	chloroplast [GO:0009507]; lipid droplet [GO:0005811]; 1-18:1-2-16:0-monogalactosyldiacylglycerol lipase activity [GO:0102549]; 1-acyl-2-lysophosphatidylserine acylhydrolase activity [GO:0052740]; galactolipase activity [GO:0047714]; phosphatidylserine 1-acylhydrolase activity [GO:0052739]; phospholipase A1 activity [GO:0008970]; phospholipase activity [GO:0004620]; defense response to fungus [GO:…	defense response to fungus [GO:0050832]; jasmonic acid biosynthetic process [GO:0009695]; lipid catabolic process [GO:0016042]; negative regulation of cell growth [GO:0030308]; response to wounding [GO:0009611]	chloroplast [GO:0009507]; lipid droplet [GO:0005811]	1-18:1-2-16:0-monogalactosyldiacylglycerol lipase activity [GO:0102549]; 1-acyl-2-lysophosphatidylserine acylhydrolase activity [GO:0052740]; galactolipase activity [GO:0047714]; phosphatidylserine 1-acylhydrolase activity [GO:0052739]; phospholipase A1 activity [GO:0008970]; phospholipase activity [GO:0004620]	-	-	-5.13848	-	-
TRINITY_DN21588_c0_g1_i1	210	NO	-	-	-	-	-	-	-	-	-	-	-5.25024	-	-
TRINITY_DN20371_c0_g1_i1	221	NO	-	-	-	-	-	-	-	-	-	-	-3.00157	-	-
TRINITY_DN28767_c0_g1_i1	249	NO	-	-	-	-	-	-	-	-	-	-	-	-	-
TRINITY_DN20123_c0_g1_i1	289	NO	-	-	-	-	-	-	-	-	-	-	-4.55956	-	-
TRINITY_DN30580_c0_g1_i1	737	YES	-	-	-	-	-	-	-	-	-2.59872	-	-4.92355	-	-
TRINITY_DN28253_c0_g1_i1	223	NO	-	-	-	-	-	-	-	-	-	-	-	-	-
TRINITY_DN17640_c0_g1_i1	263	NO	P86029	Catechol 1,2-dioxygenase (EC 1.13.11.1)	PATHWAY: Aromatic compound metabolism; beta-ketoadipate pathway; 5-oxo-4,5-dihydro-2-furylacetate from catechol: step 1/3. {ECO:0000269|PubMed:17089147}.	GO:0005506; GO:0008199; GO:0009712; GO:0016702; GO:0018576; GO:0019614; GO:0019615	catechol 1,2-dioxygenase activity [GO:0018576]; ferric iron binding [GO:0008199]; iron ion binding [GO:0005506]; oxidoreductase activity, acting on single donors with incorporation of molecular oxygen, incorporation of two atoms of oxygen [GO:0016702]; catechol catabolic process, ortho-cleavage [GO:0019615]; catechol-containing compound catabolic process [GO:0019614]; catechol-containing compound…	catechol catabolic process, ortho-cleavage [GO:0019615]; catechol-containing compound catabolic process [GO:0019614]; catechol-containing compound metabolic process [GO:0009712]	-	catechol 1,2-dioxygenase activity [GO:0018576]; ferric iron binding [GO:0008199]; iron ion binding [GO:0005506]; oxidoreductase activity, acting on single donors with incorporation of molecular oxygen, incorporation of two atoms of oxygen [GO:0016702]	-	-	-5.48085	-	-
TRINITY_DN28884_c0_g1_i1	213	NO	-	-	-	-	-	-	-	-	5.96942	5.85412	-	-	-
TRINITY_DN28276_c0_g1_i1	224	NO	-	-	-	-	-	-	-	-	-	3.32	-	-	-
TRINITY_DN17156_c0_g1_i1	214	NO	-	-	-	-	-	-	-	-	-	4.99122	-	-	-
TRINITY_DN14470_c0_g1_i3	1016	YES	-	-	-	-	-	-	-	-	-	-	-3.70801	-	-
TRINITY_DN16172_c0_g1_i1	265	NO	-	-	-	-	-	-	-	-	-	-	-3.281	-	-
TRINITY_DN36122_c0_g1_i1	356	YES	-	-	-	-	-	-	-	-	-	-	-5.28259	-	-
TRINITY_DN20758_c0_g1_i1	326	NO	-	-	-	-	-	-	-	-	-	-1.56774	-5.62064	-	-
TRINITY_DN35637_c0_g1_i1	220	NO	-	-	-	-	-	-	-	-	3.08591	-	-	-	-
TRINITY_DN7674_c0_g1_i1	839	YES	Q10082	Uncharacterized protein C11D3.03c	-	GO:0003824	catalytic activity [GO:0003824]	-	-	catalytic activity [GO:0003824]	-	3.22903	-	-	-
TRINITY_DN36318_c0_g1_i1	207	NO	-	-	-	-	-	-	-	-	-	-	-	-	-
TRINITY_DN20445_c0_g1_i2	271	NO	-	-	-	-	-	-	-	-	-	-	-3.25618	-	-
TRINITY_DN20619_c0_g1_i1	319	NO	-	-	-	-	-	-	-	-	-	-1.97031	-5.82681	-	-
TRINITY_DN28500_c0_g1_i1	363	NO	-	-	-	-	-	-	-	-	-	2.38031	-	-	-
TRINITY_DN19847_c0_g1_i2	253	NO	-	-	-	-	-	-	-	-	3.96327	-	-	-	-
TRINITY_DN32862_c0_g1_i1	270	NO	-	-	-	-	-	-	-	-	-	-	-	-	-
TRINITY_DN5101_c0_g1_i6	1139	YES	Q8AWW4	E3 ubiquitin-protein ligase RNF128 (EC 2.3.2.27) (Goliath-related E3 ubiquitin-protein ligase 1) (RING finger protein 128) (RING-type E3 ubiquitin transferase RNF128)	PATHWAY: Protein modification; protein ubiquitination.	GO:0012505; GO:0016021; GO:0016567; GO:0016740; GO:0046872; GO:0048471	endomembrane system [GO:0012505]; integral component of membrane [GO:0016021]; perinuclear region of cytoplasm [GO:0048471]; metal ion binding [GO:0046872]; transferase activity [GO:0016740]; protein ubiquitination [GO:0016567]	protein ubiquitination [GO:0016567]	endomembrane system [GO:0012505]; integral component of membrane [GO:0016021]; perinuclear region of cytoplasm [GO:0048471]	metal ion binding [GO:0046872]; transferase activity [GO:0016740]	-	5.35074	-	Thaps3|10176	-
TRINITY_DN13583_c0_g1_i1	401	YES	-	-	-	-	-	-	-	-	-	4.87374	-	-	-
TRINITY_DN32040_c0_g1_i1	207	NO	-	-	-	-	-	-	-	-	-4.8437	-	-4.06991	-	-
TRINITY_DN36048_c0_g1_i1	206	NO	-	-	-	-	-	-	-	-	-	-	-	-	-
TRINITY_DN24508_c0_g1_i1	263	NO	-	-	-	-	-	-	-	-	-	-	-	-	-
TRINITY_DN12684_c0_g1_i1	267	NO	-	-	-	-	-	-	-	-	-	8.39257	4.35107	-	-
TRINITY_DN14942_c0_g1_i1	317	YES	P32579	Threonylcarbamoyl-AMP synthase (TC-AMP synthase) (EC 2.7.7.87) (L-threonylcarbamoyladenylate synthase) (Suppressor of upstream AUG protein 5) (t(6)A37 threonylcarbamoyladenosine biosynthesis protein SUA5) (tRNA threonylcarbamoyladenosine biosynthesis protein SUA5)	-	GO:0000049; GO:0000723; GO:0000781; GO:0002949; GO:0003725; GO:0005524; GO:0005634; GO:0005737; GO:0005739; GO:0005829; GO:0006417; GO:0006450; GO:0016779; GO:0043047; GO:0061710; GO:0070525	chromosome, telomeric region [GO:0000781]; cytoplasm [GO:0005737]; cytosol [GO:0005829]; mitochondrion [GO:0005739]; nucleus [GO:0005634]; ATP binding [GO:0005524]; double-stranded RNA binding [GO:0003725]; L-threonylcarbamoyladenylate synthase [GO:0061710]; nucleotidyltransferase activity [GO:0016779]; single-stranded telomeric DNA binding [GO:0043047]; tRNA binding [GO:0000049]; regulation of t…	regulation of translation [GO:0006417]; regulation of translational fidelity [GO:0006450]; telomere maintenance [GO:0000723]; tRNA threonylcarbamoyladenosine metabolic process [GO:0070525]; tRNA threonylcarbamoyladenosine modification [GO:0002949]	chromosome, telomeric region [GO:0000781]; cytoplasm [GO:0005737]; cytosol [GO:0005829]; mitochondrion [GO:0005739]; nucleus [GO:0005634]	ATP binding [GO:0005524]; double-stranded RNA binding [GO:0003725]; L-threonylcarbamoyladenylate synthase [GO:0061710]; nucleotidyltransferase activity [GO:0016779]; single-stranded telomeric DNA binding [GO:0043047]; tRNA binding [GO:0000049]	-	-	-2.82684	-	-
TRINITY_DN27517_c0_g1_i1	226	NO	-	-	-	-	-	-	-	-	-	-	-3.42884	-	-
TRINITY_DN32430_c0_g1_i1	247	NO	-	-	-	-	-	-	-	-	-	-	-	-	-
TRINITY_DN16596_c0_g1_i1	215	NO	-	-	-	-	-	-	-	-	5.33821	4.82903	-	-	-
TRINITY_DN24085_c0_g1_i1	205	NO	-	-	-	-	-	-	-	-	2.16815	-	-3.01783	-	-
TRINITY_DN26743_c0_g1_i1	519	NO	-	-	-	-	-	-	-	-	-	7.32316	-	-	-
TRINITY_DN30984_c0_g1_i1	453	NO	-	-	-	-	-	-	-	-	-2.00168	-	-4.17303	-	-
TRINITY_DN11597_c0_g1_i1	212	NO	-	-	-	-	-	-	-	-	-	-1.79812	-5.70618	-	-
TRINITY_DN31536_c0_g1_i1	347	YES	-	-	-	-	-	-	-	-	-	-	-4.88055	-	-
TRINITY_DN14645_c0_g1_i1	241	NO	O13991	Uncharacterized oxidoreductase C26H5.09c (EC 1.-.-.-)	-	GO:0000166; GO:0005634; GO:0006740; GO:0016491	nucleus [GO:0005634]; nucleotide binding [GO:0000166]; oxidoreductase activity [GO:0016491]; NADPH regeneration [GO:0006740]	NADPH regeneration [GO:0006740]	nucleus [GO:0005634]	nucleotide binding [GO:0000166]; oxidoreductase activity [GO:0016491]	-	4.44168	-	-	-
TRINITY_DN28353_c0_g1_i1	308	NO	-	-	-	-	-	-	-	-	-	3.86815	-	-	-
TRINITY_DN12086_c0_g1_i1	281	NO	-	-	-	-	-	-	-	-	-2.12584	-3.40012	-7.32449	-	-
TRINITY_DN33248_c0_g1_i1	228	NO	P14579	Cytochrome P450 4A5 (CYPIVA5) (Lauric acid omega-hydroxylase) (Long-chain fatty acid omega-monooxygenase) (EC 1.14.14.80)	-	GO:0004497; GO:0005506; GO:0005789; GO:0016021; GO:0020037; GO:0102033	endoplasmic reticulum membrane [GO:0005789]; integral component of membrane [GO:0016021]; heme binding [GO:0020037]; iron ion binding [GO:0005506]; long-chain fatty acid omega-hydroxylase activity [GO:0102033]; monooxygenase activity [GO:0004497]	-	endoplasmic reticulum membrane [GO:0005789]; integral component of membrane [GO:0016021]	heme binding [GO:0020037]; iron ion binding [GO:0005506]; long-chain fatty acid omega-hydroxylase activity [GO:0102033]; monooxygenase activity [GO:0004497]	-	-	-	-	-
TRINITY_DN31046_c0_g1_i1	562	YES	-	-	-	-	-	-	-	-	-	-	-2.63905	-	-
TRINITY_DN27085_c0_g1_i1	244	NO	-	-	-	-	-	-	-	-	-	-	-	-	-
TRINITY_DN19743_c0_g1_i1	282	NO	-	-	-	-	-	-	-	-	-	-	-	-	-
TRINITY_DN15243_c0_g1_i1	225	NO	-	-	-	-	-	-	-	-	-	-	-3.66869	-	-
TRINITY_DN17261_c0_g1_i1	263	NO	-	-	-	-	-	-	-	-	-	-1.75342	-5.58892	-	-
TRINITY_DN33121_c0_g1_i1	310	YES	-	-	-	-	-	-	-	-	2.09507	-	-	-	-
TRINITY_DN35181_c0_g1_i1	236	NO	-	-	-	-	-	-	-	-	-	-	-	-	-
TRINITY_DN7359_c0_g1_i1	459	NO	-	-	-	-	-	-	-	-	-	-1.58178	-5.47926	-	-
TRINITY_DN8923_c0_g1_i1	382	NO	-	-	-	-	-	-	-	-	-	-	-5.14204	-	-
TRINITY_DN32886_c0_g1_i1	204	NO	-	-	-	-	-	-	-	-	-	-	-3.46263	-	-
TRINITY_DN26409_c0_g1_i1	253	NO	-	-	-	-	-	-	-	-	-	-	-	-	-
TRINITY_DN24842_c0_g1_i1	273	NO	-	-	-	-	-	-	-	-	2.9211	-	-	Thaps3|5935	-
TRINITY_DN22996_c0_g1_i1	405	YES	-	-	-	-	-	-	-	-	-	-	-	-	-
TRINITY_DN28829_c0_g1_i1	628	YES	-	-	-	-	-	-	-	-	-1.81092	-3.82098	-7.6889	-	-
TRINITY_DN36001_c0_g1_i1	424	NO	-	-	-	-	-	-	-	-	-	-	-3.34108	-	-
TRINITY_DN24777_c0_g1_i1	257	NO	-	-	-	-	-	-	-	-	-	6.33163	-	-	-
TRINITY_DN32818_c0_g1_i1	220	NO	-	-	-	-	-	-	-	-	-	-	-	-	-
TRINITY_DN32065_c0_g1_i1	210	NO	-	-	-	-	-	-	-	-	-	-	-	-	-
TRINITY_DN24961_c0_g1_i1	266	NO	-	-	-	-	-	-	-	-	-	-	-	-	-
TRINITY_DN13955_c0_g1_i1	331	YES	-	-	-	-	-	-	-	-	-	5.46255	-	-	-
TRINITY_DN25362_c0_g1_i1	201	NO	-	-	-	-	-	-	-	-	5.20154	4.59996	-	-	-
TRINITY_DN28249_c0_g1_i1	255	NO	-	-	-	-	-	-	-	-	-	-	-	-	-
TRINITY_DN10809_c0_g1_i1	1413	YES	-	-	-	-	-	-	-	-	-	2.42635	-	-	-
TRINITY_DN27504_c0_g1_i2	495	YES	-	-	-	-	-	-	-	-	3.19268	2.28456	-	-	-
TRINITY_DN18986_c0_g1_i1	581	NO	-	-	-	-	-	-	-	-	-1.50655	-	-4.49077	-	-
TRINITY_DN18816_c0_g1_i1	523	YES	-	-	-	-	-	-	-	-	-	4.74104	-	-	-
TRINITY_DN8975_c0_g1_i3	884	YES	-	-	-	-	-	-	-	-	-	1.92068	-1.83623	-	-
TRINITY_DN7674_c0_g1_i2	991	YES	Q10082	Uncharacterized protein C11D3.03c	-	GO:0003824	catalytic activity [GO:0003824]	-	-	catalytic activity [GO:0003824]	-	2.88423	-	-	-
TRINITY_DN25442_c0_g1_i1	283	NO	-	-	-	-	-	-	-	-	-	-	-3.74462	-	-
TRINITY_DN25634_c0_g1_i2	245	NO	-	-	-	-	-	-	-	-	-	-	-	-	-
TRINITY_DN25331_c0_g1_i1	211	NO	-	-	-	-	-	-	-	-	2.89769	-	-	-	-
TRINITY_DN12204_c0_g1_i1	322	NO	-	-	-	-	-	-	-	-	3.50001	2.69187	-	-	-
TRINITY_DN6633_c0_g1_i13	1671	YES	-	-	-	-	-	-	-	-	-	-	-3.88454	-	-
TRINITY_DN27802_c0_g1_i1	340	YES	-	-	-	-	-	-	-	-	2.39199	-	-	-	-
TRINITY_DN16018_c0_g1_i1	449	YES	-	-	-	-	-	-	-	-	2.82937	-	-3.84261	-	-
TRINITY_DN25042_c0_g1_i1	280	NO	-	-	-	-	-	-	-	-	2.47567	-	-	-	-
TRINITY_DN240_c0_g2_i4	1216	YES	-	-	-	-	-	-	-	-	-	-	-3.36131	-	-
TRINITY_DN29218_c0_g1_i1	205	NO	-	-	-	-	-	-	-	-	-	-	-	-	-
TRINITY_DN9754_c0_g1_i2	572	NO	-	-	-	-	-	-	-	-	-	3.7704	-	-	-
TRINITY_DN13034_c0_g1_i1	615	YES	-	-	-	-	-	-	-	-	-	-	-3.62695	-	-
TRINITY_DN22914_c0_g1_i1	214	NO	-	-	-	-	-	-	-	-	-	-	-2.92584	-	-
TRINITY_DN3602_c0_g1_i6	1982	YES	Q9SRK7	Adenine/guanine permease AZG1 (AzgA-homolog protein) (Protein AZAGUANINE RESISTANT 1) (AtAzg1)	-	GO:0005345; GO:0005829; GO:0005886; GO:0006863; GO:0015853; GO:0015854; GO:0016021	cytosol [GO:0005829]; integral component of membrane [GO:0016021]; plasma membrane [GO:0005886]; purine nucleobase transmembrane transporter activity [GO:0005345]; adenine transport [GO:0015853]; guanine transport [GO:0015854]; purine nucleobase transport [GO:0006863]	adenine transport [GO:0015853]; guanine transport [GO:0015854]; purine nucleobase transport [GO:0006863]	cytosol [GO:0005829]; integral component of membrane [GO:0016021]; plasma membrane [GO:0005886]	purine nucleobase transmembrane transporter activity [GO:0005345]	-	-	-2.27984	-	-
TRINITY_DN17880_c0_g1_i1	232	NO	-	-	-	-	-	-	-	-	-	-	-	-	-
TRINITY_DN25399_c0_g1_i1	208	NO	-	-	-	-	-	-	-	-	-	4.42999	-	-	-
TRINITY_DN4044_c2_g1_i1	270	NO	-	-	-	-	-	-	-	-	-	2.24502	-	-	-
TRINITY_DN32763_c0_g1_i1	257	NO	-	-	-	-	-	-	-	-	-	-	-	-	-
TRINITY_DN32448_c0_g1_i1	203	NO	-	-	-	-	-	-	-	-	-	-	-	-	-
TRINITY_DN2948_c0_g1_i1	962	YES	-	-	-	-	-	-	-	-	-	-	-2.51026	-	-
TRINITY_DN21027_c0_g1_i1	313	NO	-	-	-	-	-	-	-	-	-1.53863	-1.5707	-5.14929	-	-
TRINITY_DN32732_c0_g1_i1	345	YES	-	-	-	-	-	-	-	-	-	2.07379	-	-	-
TRINITY_DN29553_c0_g1_i1	298	YES	-	-	-	-	-	-	-	-	-	-	-2.34419	-	-
TRINITY_DN24095_c0_g1_i1	240	NO	-	-	-	-	-	-	-	-	-	-	-	-	-
TRINITY_DN17143_c0_g1_i1	285	NO	-	-	-	-	-	-	-	-	3.43429	-	-	-	-
TRINITY_DN2807_c0_g1_i20	1313	YES	-	-	-	-	-	-	-	-	-	-	-3.04543	-	-
TRINITY_DN35264_c0_g1_i1	210	NO	-	-	-	-	-	-	-	-	-	-	-	-	-
TRINITY_DN34626_c0_g1_i1	568	YES	Q12700	Glucan 1,3-beta-glucosidase (EC 3.2.1.58) (Exo-1,3-beta-glucanase)	-	GO:0004338; GO:0005576; GO:0005975; GO:0071555	extracellular region [GO:0005576]; glucan exo-1,3-beta-glucosidase activity [GO:0004338]; carbohydrate metabolic process [GO:0005975]; cell wall organization [GO:0071555]	carbohydrate metabolic process [GO:0005975]; cell wall organization [GO:0071555]	extracellular region [GO:0005576]	glucan exo-1,3-beta-glucosidase activity [GO:0004338]	-	2.77391	-	-	-
TRINITY_DN30006_c0_g1_i1	269	NO	-	-	-	-	-	-	-	-	-	2.65573	-	-	-
TRINITY_DN36046_c0_g1_i1	297	YES	-	-	-	-	-	-	-	-	3.7309	3.51774	-	-	-
TRINITY_DN34493_c0_g1_i1	265	NO	-	-	-	-	-	-	-	-	-	2.59561	-	-	-
TRINITY_DN24018_c0_g1_i1	234	NO	-	-	-	-	-	-	-	-	3.69214	-	-	-	-
TRINITY_DN28129_c0_g1_i1	257	NO	-	-	-	-	-	-	-	-	-	-	-4.63348	-	-
TRINITY_DN36600_c0_g1_i1	208	NO	-	-	-	-	-	-	-	-	-	-	-	-	-
TRINITY_DN30578_c0_g1_i1	319	YES	-	-	-	-	-	-	-	-	-	-	-	-	-
TRINITY_DN25024_c0_g1_i1	274	NO	-	-	-	-	-	-	-	-	2.12401	-	-2.67005	-	-
TRINITY_DN13949_c0_g1_i3	798	NO	-	-	-	-	-	-	-	-	-1.77621	-1.67503	-5.1759	-	-
TRINITY_DN31969_c0_g1_i1	342	NO	-	-	-	-	-	-	-	-	-	-1.7963	-5.22171	-	-
TRINITY_DN16202_c0_g1_i1	223	NO	-	-	-	-	-	-	-	-	-	5.14129	-	-	-
TRINITY_DN35467_c0_g1_i1	208	NO	-	-	-	-	-	-	-	-	4.95542	5.12204	-	-	-
TRINITY_DN21645_c0_g1_i2	250	NO	-	-	-	-	-	-	-	-	-	-	-	-	-
TRINITY_DN32251_c0_g1_i1	252	NO	-	-	-	-	-	-	-	-	-	-	-3.74528	-	-
TRINITY_DN33316_c0_g1_i1	485	NO	-	-	-	-	-	-	-	-	-2.03364	-	-4.65512	-	-
TRINITY_DN19656_c0_g1_i1	263	NO	-	-	-	-	-	-	-	-	-	-	-4.19152	-	-
TRINITY_DN16581_c0_g1_i1	595	YES	-	-	-	-	-	-	-	-	-1.68343	-1.56934	-5.00859	-	-
TRINITY_DN3368_c0_g1_i1	546	YES	-	-	-	-	-	-	-	-	-	-	-3.84902	-	-
TRINITY_DN4683_c0_g2_i1	679	YES	-	-	-	-	-	-	-	-	-	3.08738	-	Thaps3|22117	DOWN
TRINITY_DN33727_c0_g1_i1	455	YES	-	-	-	-	-	-	-	-	-	-	-2.90533	-	-
TRINITY_DN17180_c0_g1_i1	212	NO	-	-	-	-	-	-	-	-	-	-	-4.64168	-	-
TRINITY_DN35005_c0_g1_i1	413	NO	Q6H5U3	Sphingolipid delta(4)-desaturase DES1-like (EC 1.14.19.17)	-	GO:0005789; GO:0006633; GO:0016021; GO:0042284; GO:0046513	endoplasmic reticulum membrane [GO:0005789]; integral component of membrane [GO:0016021]; sphingolipid delta-4 desaturase activity [GO:0042284]; ceramide biosynthetic process [GO:0046513]; fatty acid biosynthetic process [GO:0006633]	ceramide biosynthetic process [GO:0046513]; fatty acid biosynthetic process [GO:0006633]	endoplasmic reticulum membrane [GO:0005789]; integral component of membrane [GO:0016021]	sphingolipid delta-4 desaturase activity [GO:0042284]	2.85014	1.87803	-	-	-
TRINITY_DN35118_c0_g1_i1	268	NO	-	-	-	-	-	-	-	-	3.13436	2.47347	-	-	-
TRINITY_DN26060_c0_g1_i2	353	NO	-	-	-	-	-	-	-	-	-	-	-1.99328	-	-
TRINITY_DN5841_c0_g1_i1	1217	YES	-	-	-	-	-	-	-	-	-	-	-4.39955	-	-
TRINITY_DN21022_c0_g1_i1	209	NO	-	-	-	-	-	-	-	-	-	-	-	-	-
TRINITY_DN18711_c0_g1_i1	271	NO	-	-	-	-	-	-	-	-	-	4.21502	-	-	-
TRINITY_DN13581_c0_g1_i4	698	YES	-	-	-	-	-	-	-	-	-	2.15684	-	-	-
TRINITY_DN19850_c0_g1_i1	234	NO	-	-	-	-	-	-	-	-	-	-	-	-	-
TRINITY_DN30252_c0_g1_i1	396	YES	-	-	-	-	-	-	-	-	3.00422	-	-	-	-
TRINITY_DN25045_c0_g1_i1	217	NO	-	-	-	-	-	-	-	-	3.78743	3.4396	-	-	-
TRINITY_DN8412_c0_g1_i1	1025	YES	-	-	-	-	-	-	-	-	-	-	-1.90704	-	-
TRINITY_DN32679_c0_g1_i1	260	NO	-	-	-	-	-	-	-	-	-	-	-2.91202	-	-
TRINITY_DN2894_c0_g1_i1	1223	YES	-	-	-	-	-	-	-	-	-	-1.67251	-5.0619	-	-
TRINITY_DN25629_c0_g1_i1	337	YES	-	-	-	-	-	-	-	-	-	6.29628	-	-	-
TRINITY_DN20847_c0_g1_i1	255	NO	-	-	-	-	-	-	-	-	-	-	-	-	-
TRINITY_DN18358_c0_g1_i1	252	NO	-	-	-	-	-	-	-	-	-	-	-	-	-
TRINITY_DN28290_c0_g1_i1	204	NO	-	-	-	-	-	-	-	-	2.97328	-	-	-	-
TRINITY_DN15805_c0_g1_i1	209	NO	-	-	-	-	-	-	-	-	-	-	-4.09161	-	-
TRINITY_DN1646_c0_g1_i36	1760	YES	-	-	-	-	-	-	-	-	-	-	-1.8497	-	-
TRINITY_DN32731_c0_g1_i1	391	YES	-	-	-	-	-	-	-	-	4.61974	3.82753	-	-	-
TRINITY_DN16916_c0_g1_i1	229	NO	-	-	-	-	-	-	-	-	-	-	-	-	-
TRINITY_DN30952_c0_g1_i1	315	YES	Q5TKP8	Probable cytokinin riboside 5'-monophosphate phosphoribohydrolase LOGL7 (EC 3.2.2.n1) (Protein LONELY GUY-like 7)	-	GO:0005634; GO:0005829; GO:0009691; GO:0016799; GO:0102682	cytosol [GO:0005829]; nucleus [GO:0005634]; hydrolase activity, hydrolyzing N-glycosyl compounds [GO:0016799]; N6-(Delta2-isopentenyl)-adenosine 5'-monophosphate phosphoribohydrolase activity [GO:0102682]; cytokinin biosynthetic process [GO:0009691]	cytokinin biosynthetic process [GO:0009691]	cytosol [GO:0005829]; nucleus [GO:0005634]	hydrolase activity, hydrolyzing N-glycosyl compounds [GO:0016799]; N6-(Delta2-isopentenyl)-adenosine 5'-monophosphate phosphoribohydrolase activity [GO:0102682]	2.0889	-	-	-	-
TRINITY_DN28691_c0_g1_i1	291	NO	-	-	-	-	-	-	-	-	-	-	-3.67825	-	-
TRINITY_DN14866_c0_g1_i2	332	NO	-	-	-	-	-	-	-	-	-	-	-	-	-
TRINITY_DN28678_c0_g1_i1	236	NO	-	-	-	-	-	-	-	-	5.04371	4.13761	-	-	-
TRINITY_DN29158_c0_g1_i1	204	NO	-	-	-	-	-	-	-	-	-	-	-	-	-
TRINITY_DN15479_c0_g1_i1	405	YES	-	-	-	-	-	-	-	-	-	4.77623	-	-	-
TRINITY_DN31163_c0_g1_i1	370	NO	-	-	-	-	-	-	-	-	-	7.74159	4.40197	-	-
TRINITY_DN16799_c0_g1_i1	261	NO	-	-	-	-	-	-	-	-	-	4.92441	-	-	-
TRINITY_DN14686_c0_g1_i1	481	YES	-	-	-	-	-	-	-	-	-3.15084	-	-4.74034	-	-
TRINITY_DN16641_c0_g1_i1	297	NO	-	-	-	-	-	-	-	-	2.81509	-	-	-	-
TRINITY_DN14684_c0_g1_i1	612	YES	-	-	-	-	-	-	-	-	-	-	-3.5757	-	-
TRINITY_DN36444_c0_g1_i1	220	NO	-	-	-	-	-	-	-	-	3.22694	-	-	-	-
TRINITY_DN31286_c0_g1_i1	207	NO	-	-	-	-	-	-	-	-	-	-	-	-	-
TRINITY_DN21492_c0_g1_i1	203	NO	-	-	-	-	-	-	-	-	-	4.09331	-	-	-
TRINITY_DN24928_c0_g1_i1	232	NO	-	-	-	-	-	-	-	-	-2.46715	-	-4.29192	-	-
TRINITY_DN16564_c0_g1_i3	539	NO	-	-	-	-	-	-	-	-	-2.00764	-2.22081	-5.50431	-	-
TRINITY_DN313_c0_g1_i1	1414	YES	A2ZW16	Phospholipase A1-II 1 (EC 3.1.1.-)	-	GO:0005737; GO:0008970; GO:0016042	cytoplasm [GO:0005737]; phospholipase A1 activity [GO:0008970]; lipid catabolic process [GO:0016042]	lipid catabolic process [GO:0016042]	cytoplasm [GO:0005737]	phospholipase A1 activity [GO:0008970]	-	1.82402	-	-	-
TRINITY_DN5841_c0_g1_i4	1189	YES	-	-	-	-	-	-	-	-	-	-	-4.43297	-	-
TRINITY_DN29420_c0_g1_i1	285	NO	-	-	-	-	-	-	-	-	-	-	-3.19123	-	-
TRINITY_DN8367_c0_g1_i2	433	YES	-	-	-	-	-	-	-	-	-	-	-3.90348	-	-
TRINITY_DN33627_c0_g1_i3	510	YES	Q7ZT11	Ankyrin repeat domain-containing protein 1 (Cardiac ankyrin repeat protein)	-	GO:0005634; GO:0005737; GO:0007519; GO:0009791; GO:0010628; GO:0010629; GO:0014866; GO:0043066; GO:0045445; GO:0051726; GO:0071363; GO:2000288	cytoplasm [GO:0005737]; nucleus [GO:0005634]; cellular response to growth factor stimulus [GO:0071363]; myoblast differentiation [GO:0045445]; negative regulation of apoptotic process [GO:0043066]; negative regulation of gene expression [GO:0010629]; positive regulation of gene expression [GO:0010628]; positive regulation of myoblast proliferation [GO:2000288]; post-embryonic development [GO:0009…	cellular response to growth factor stimulus [GO:0071363]; myoblast differentiation [GO:0045445]; negative regulation of apoptotic process [GO:0043066]; negative regulation of gene expression [GO:0010629]; positive regulation of gene expression [GO:0010628]; positive regulation of myoblast proliferation [GO:2000288]; post-embryonic development [GO:0009791]; regulation of cell cycle [GO:0051726]; s…	cytoplasm [GO:0005737]; nucleus [GO:0005634]	-	-	2.95278	-	-	-
TRINITY_DN17987_c0_g1_i1	412	YES	-	-	-	-	-	-	-	-	-	-	-2.55554	-	-
TRINITY_DN31172_c0_g1_i1	405	YES	-	-	-	-	-	-	-	-	-	-	-	-	-
TRINITY_DN21009_c0_g1_i1	207	NO	-	-	-	-	-	-	-	-	-	4.05603	-	-	-
TRINITY_DN21047_c0_g1_i1	228	NO	-	-	-	-	-	-	-	-	-	-	-4.203	-	-
TRINITY_DN27817_c0_g1_i1	387	NO	-	-	-	-	-	-	-	-	-	1.54499	-1.72581	-	-
TRINITY_DN24010_c0_g1_i1	349	YES	Q9UTD0	Probable dihydrofolate synthetase (DHFS) (EC 6.3.2.12)	PATHWAY: Cofactor biosynthesis; tetrahydrofolylpolyglutamate biosynthesis.	GO:0004326; GO:0005524; GO:0005737; GO:0005739; GO:0005829; GO:0006536; GO:0006730; GO:0008841; GO:0009396; GO:0046872	cytoplasm [GO:0005737]; cytosol [GO:0005829]; mitochondrion [GO:0005739]; ATP binding [GO:0005524]; dihydrofolate synthase activity [GO:0008841]; metal ion binding [GO:0046872]; tetrahydrofolylpolyglutamate synthase activity [GO:0004326]; folic acid-containing compound biosynthetic process [GO:0009396]; glutamate metabolic process [GO:0006536]; one-carbon metabolic process [GO:0006730]	folic acid-containing compound biosynthetic process [GO:0009396]; glutamate metabolic process [GO:0006536]; one-carbon metabolic process [GO:0006730]	cytoplasm [GO:0005737]; cytosol [GO:0005829]; mitochondrion [GO:0005739]	ATP binding [GO:0005524]; dihydrofolate synthase activity [GO:0008841]; metal ion binding [GO:0046872]; tetrahydrofolylpolyglutamate synthase activity [GO:0004326]	2.33272	1.73278	-	-	-
TRINITY_DN20140_c0_g1_i1	564	NO	-	-	-	-	-	-	-	-	4.14573	4.04791	-	-	-
TRINITY_DN12075_c0_g1_i1	782	YES	-	-	-	-	-	-	-	-	-	-	-4.22543	-	-
TRINITY_DN2807_c0_g1_i9	1455	YES	-	-	-	-	-	-	-	-	-	-	-2.67172	-	-
TRINITY_DN35262_c0_g1_i1	367	YES	P86029	Catechol 1,2-dioxygenase (EC 1.13.11.1)	PATHWAY: Aromatic compound metabolism; beta-ketoadipate pathway; 5-oxo-4,5-dihydro-2-furylacetate from catechol: step 1/3. {ECO:0000269|PubMed:17089147}.	GO:0005506; GO:0008199; GO:0009712; GO:0016702; GO:0018576; GO:0019614; GO:0019615	catechol 1,2-dioxygenase activity [GO:0018576]; ferric iron binding [GO:0008199]; iron ion binding [GO:0005506]; oxidoreductase activity, acting on single donors with incorporation of molecular oxygen, incorporation of two atoms of oxygen [GO:0016702]; catechol catabolic process, ortho-cleavage [GO:0019615]; catechol-containing compound catabolic process [GO:0019614]; catechol-containing compound…	catechol catabolic process, ortho-cleavage [GO:0019615]; catechol-containing compound catabolic process [GO:0019614]; catechol-containing compound metabolic process [GO:0009712]	-	catechol 1,2-dioxygenase activity [GO:0018576]; ferric iron binding [GO:0008199]; iron ion binding [GO:0005506]; oxidoreductase activity, acting on single donors with incorporation of molecular oxygen, incorporation of two atoms of oxygen [GO:0016702]	-	-	-3.62893	-	-
TRINITY_DN25573_c0_g1_i1	214	NO	-	-	-	-	-	-	-	-	-	3.22944	-	-	-
TRINITY_DN5028_c0_g1_i1	800	YES	-	-	-	-	-	-	-	-	-1.5264	-1.67756	-4.92566	-	-
TRINITY_DN34833_c0_g1_i1	251	NO	-	-	-	-	-	-	-	-	-	-	-	-	-
TRINITY_DN26732_c0_g1_i1	527	YES	-	-	-	-	-	-	-	-	-2.14464	-	-4.29426	-	-
TRINITY_DN18255_c0_g1_i2	672	YES	-	-	-	-	-	-	-	-	2.22971	1.98438	-	-	-
TRINITY_DN21219_c0_g1_i1	328	YES	-	-	-	-	-	-	-	-	-	-	-	-	-
TRINITY_DN5316_c0_g1_i1	591	NO	-	-	-	-	-	-	-	-	-	-	-2.82225	-	-
TRINITY_DN18008_c0_g1_i1	348	NO	-	-	-	-	-	-	-	-	4.48934	5.36638	-	-	-
TRINITY_DN2807_c0_g1_i10	745	YES	-	-	-	-	-	-	-	-	4.87472	6.03704	2.76941	-	-
TRINITY_DN21216_c0_g1_i1	287	NO	-	-	-	-	-	-	-	-	-	-	-	-	-
TRINITY_DN29378_c0_g1_i1	751	NO	-	-	-	-	-	-	-	-	-	-	-1.93827	-	-
TRINITY_DN32741_c0_g1_i1	259	NO	-	-	-	-	-	-	-	-	2.50404	2.35601	-	-	-
TRINITY_DN8299_c0_g1_i1	346	NO	-	-	-	-	-	-	-	-	2.76336	4.25878	-	-	-
TRINITY_DN14482_c0_g1_i1	376	YES	-	-	-	-	-	-	-	-	2.44454	1.70455	-	-	-
TRINITY_DN26720_c0_g1_i1	224	NO	-	-	-	-	-	-	-	-	2.25615	2.52412	-	-	-
TRINITY_DN27280_c0_g1_i1	424	YES	-	-	-	-	-	-	-	-	2.7837	-	-	-	-
TRINITY_DN31973_c0_g1_i1	216	NO	-	-	-	-	-	-	-	-	2.5003	-	-	-	-
TRINITY_DN24536_c0_g1_i1	309	NO	-	-	-	-	-	-	-	-	-	2.77966	-	-	-
TRINITY_DN1157_c0_g2_i2	770	YES	-	-	-	-	-	-	-	-	-	2.26856	-	-	-
TRINITY_DN32315_c0_g1_i1	343	NO	-	-	-	-	-	-	-	-	-	-	-2.1949	-	-
TRINITY_DN17120_c0_g1_i1	255	NO	-	-	-	-	-	-	-	-	-	4.75134	-	-	-
TRINITY_DN14693_c0_g1_i1	452	YES	-	-	-	-	-	-	-	-	2.61368	2.76777	-	-	-
TRINITY_DN20080_c0_g1_i1	285	NO	-	-	-	-	-	-	-	-	-	2.27813	-	-	-
TRINITY_DN32701_c0_g1_i1	264	NO	-	-	-	-	-	-	-	-	-	-	-	-	-
TRINITY_DN32600_c0_g1_i1	237	NO	-	-	-	-	-	-	-	-	-	-	-	-	-
TRINITY_DN19000_c0_g1_i1	458	NO	-	-	-	-	-	-	-	-	-	8.51326	5.26503	-	-
TRINITY_DN31031_c0_g1_i1	248	NO	-	-	-	-	-	-	-	-	-	-	-3.3522	-	-
TRINITY_DN21504_c0_g1_i1	251	NO	-	-	-	-	-	-	-	-	-	-	-	-	-
TRINITY_DN27264_c0_g1_i1	456	NO	-	-	-	-	-	-	-	-	-	-2.43051	-5.45992	-	-
TRINITY_DN335_c0_g1_i2	326	NO	-	-	-	-	-	-	-	-	-	-	-	-	-
TRINITY_DN557_c0_g1_i1	583	NO	-	-	-	-	-	-	-	-	-	-	-4.56883	-	-
TRINITY_DN7559_c0_g1_i2	399	NO	-	-	-	-	-	-	-	-	-	3.01984	-	-	-
TRINITY_DN10244_c0_g1_i4	1311	YES	-	-	-	-	-	-	-	-	2.75952	5.12342	1.97185	-	-
TRINITY_DN19779_c0_g1_i1	375	YES	-	-	-	-	-	-	-	-	-	-	-2.19661	-	-
TRINITY_DN20307_c0_g1_i1	263	NO	-	-	-	-	-	-	-	-	-	2.16252	-	-	-
TRINITY_DN24932_c0_g1_i1	213	NO	-	-	-	-	-	-	-	-	-	-	-	-	-
TRINITY_DN8451_c0_g1_i9	367	YES	-	-	-	-	-	-	-	-	-	-	-3.39774	-	-
TRINITY_DN16681_c0_g1_i1	245	NO	-	-	-	-	-	-	-	-	-	-	-4.76207	-	-
TRINITY_DN20771_c0_g1_i1	270	NO	-	-	-	-	-	-	-	-	-	2.47692	-	-	-
TRINITY_DN16151_c0_g1_i1	331	YES	-	-	-	-	-	-	-	-	3.08975	3.42824	-	-	-
TRINITY_DN20859_c0_g1_i1	262	NO	-	-	-	-	-	-	-	-	-	-	-	-	-
TRINITY_DN35306_c0_g1_i1	208	NO	-	-	-	-	-	-	-	-	3.08671	-	-	-	-
TRINITY_DN14619_c0_g1_i1	243	NO	-	-	-	-	-	-	-	-	-	-	-	-	-
TRINITY_DN12705_c0_g1_i1	706	YES	-	-	-	-	-	-	-	-	-	3.06969	-	-	-
TRINITY_DN23877_c0_g1_i1	352	YES	-	-	-	-	-	-	-	-	-	4.69348	-	-	-
TRINITY_DN15546_c0_g1_i1	460	YES	Q61WW9	Actin-related protein 3 (Actin-like protein 3)	-	GO:0003779; GO:0005524; GO:0005737; GO:0005885; GO:0007369; GO:0010631; GO:0016331; GO:0031252; GO:0034314	Arp2/3 protein complex [GO:0005885]; cell leading edge [GO:0031252]; cytoplasm [GO:0005737]; actin binding [GO:0003779]; ATP binding [GO:0005524]; Arp2/3 complex-mediated actin nucleation [GO:0034314]; epithelial cell migration [GO:0010631]; gastrulation [GO:0007369]; morphogenesis of embryonic epithelium [GO:0016331]	Arp2/3 complex-mediated actin nucleation [GO:0034314]; epithelial cell migration [GO:0010631]; gastrulation [GO:0007369]; morphogenesis of embryonic epithelium [GO:0016331]	Arp2/3 protein complex [GO:0005885]; cell leading edge [GO:0031252]; cytoplasm [GO:0005737]	actin binding [GO:0003779]; ATP binding [GO:0005524]	-	-	-2.91721	-	-
TRINITY_DN19376_c0_g1_i1	270	NO	-	-	-	-	-	-	-	-	-	5.28004	-	-	-
TRINITY_DN28312_c0_g1_i1	245	NO	-	-	-	-	-	-	-	-	-	-	-2.1191	-	-
TRINITY_DN13797_c0_g1_i1	457	YES	-	-	-	-	-	-	-	-	-	-	-3.89324	-	-
TRINITY_DN8359_c0_g1_i1	668	YES	-	-	-	-	-	-	-	-	-	-	-2.40088	-	-
TRINITY_DN25289_c0_g1_i1	212	NO	Q0DG35	Glutamate synthase 2 [NADH], chloroplastic (EC 1.4.1.14) (NADH-dependent glutamate synthase 2) (NADH-GOGAT 2)	PATHWAY: Amino-acid biosynthesis; L-glutamate biosynthesis via GLT pathway; L-glutamate from 2-oxoglutarate and L-glutamine (NAD(+) route): step 1/1.; PATHWAY: Energy metabolism; nitrogen metabolism.	GO:0005506; GO:0006537; GO:0009507; GO:0010181; GO:0015930; GO:0016040; GO:0016491; GO:0019676; GO:0050660; GO:0051538; GO:0097054	chloroplast [GO:0009507]; 3 iron, 4 sulfur cluster binding [GO:0051538]; flavin adenine dinucleotide binding [GO:0050660]; FMN binding [GO:0010181]; glutamate synthase (NADH) activity [GO:0016040]; glutamate synthase activity [GO:0015930]; iron ion binding [GO:0005506]; oxidoreductase activity [GO:0016491]; ammonia assimilation cycle [GO:0019676]; glutamate biosynthetic process [GO:0006537]; L-gl…	ammonia assimilation cycle [GO:0019676]; glutamate biosynthetic process [GO:0006537]; L-glutamate biosynthetic process [GO:0097054]	chloroplast [GO:0009507]	3 iron, 4 sulfur cluster binding [GO:0051538]; flavin adenine dinucleotide binding [GO:0050660]; FMN binding [GO:0010181]; glutamate synthase (NADH) activity [GO:0016040]; glutamate synthase activity [GO:0015930]; iron ion binding [GO:0005506]; oxidoreductase activity [GO:0016491]	-	2.57457	-	-	-
TRINITY_DN34109_c0_g1_i1	246	NO	-	-	-	-	-	-	-	-	-	2.05512	-	-	-
TRINITY_DN31989_c0_g1_i1	554	NO	-	-	-	-	-	-	-	-	-	-	-1.78152	-	-
TRINITY_DN32677_c0_g1_i1	242	NO	-	-	-	-	-	-	-	-	-	-	-	-	-
TRINITY_DN21573_c0_g1_i1	268	NO	-	-	-	-	-	-	-	-	-	-	-4.106	-	-
TRINITY_DN20343_c0_g1_i1	292	NO	-	-	-	-	-	-	-	-	-	-	-	-	-
TRINITY_DN35470_c0_g1_i2	614	YES	-	-	-	-	-	-	-	-	-	-	-3.22391	-	-
TRINITY_DN28936_c0_g1_i1	299	NO	-	-	-	-	-	-	-	-	-1.67902	-3.10119	-6.13879	-	-
TRINITY_DN22671_c0_g1_i1	221	NO	-	-	-	-	-	-	-	-	-	-	-	-	-
TRINITY_DN14414_c0_g1_i1	208	NO	-	-	-	-	-	-	-	-	-	-	-2.92899	-	-
TRINITY_DN36183_c0_g1_i1	466	YES	-	-	-	-	-	-	-	-	-	-	-2.50111	-	-
TRINITY_DN26462_c0_g1_i1	385	YES	F4HUK6	Butanoate--CoA ligase AAE1 (EC 6.2.1.-) (4-methylpentanoate--CoA ligase AAE2) (EC 6.2.1.-) (AMP-binding protein 1) (AtAMPBP1) (Acyl-activating enzyme 1, peroxisomal) (Hexanoate--CoA ligase CCL3) (EC 6.2.1.-) (Pentanoate--CoA ligase CCL3) (EC 6.2.1.-)	-	GO:0005777; GO:0006631; GO:0016874	peroxisome [GO:0005777]; ligase activity [GO:0016874]; fatty acid metabolic process [GO:0006631]	fatty acid metabolic process [GO:0006631]	peroxisome [GO:0005777]	ligase activity [GO:0016874]	-	-	-	-	-
TRINITY_DN32032_c0_g1_i1	302	NO	-	-	-	-	-	-	-	-	-	-	-	-	-
TRINITY_DN4445_c0_g1_i1	1024	YES	Q9FG21	Putative RING-H2 finger protein ATL71 (EC 2.3.2.27) (RING-type E3 ubiquitin transferase ATL71)	PATHWAY: Protein modification; protein ubiquitination.	GO:0016021; GO:0016567; GO:0016740; GO:0046872	integral component of membrane [GO:0016021]; metal ion binding [GO:0046872]; transferase activity [GO:0016740]; protein ubiquitination [GO:0016567]	protein ubiquitination [GO:0016567]	integral component of membrane [GO:0016021]	metal ion binding [GO:0046872]; transferase activity [GO:0016740]	-	-	-3.16539	-	-
TRINITY_DN36137_c0_g1_i1	293	NO	-	-	-	-	-	-	-	-	-	-1.65449	-4.71035	-	-
TRINITY_DN540_c0_g1_i4	1057	YES	Q9IBG7	Kielin/chordin-like protein (Cysteine-rich motor neuron 2 protein) (CRIM-2) (Kielin)	-	GO:0005576	extracellular region [GO:0005576]	-	extracellular region [GO:0005576]	-	-1.77267	-	-3.80944	-	-
TRINITY_DN17965_c0_g1_i1	727	YES	Q2PC93	SCO-spondin	-	GO:0005615; GO:0007155; GO:0007399; GO:0030154; GO:0031012	extracellular matrix [GO:0031012]; extracellular space [GO:0005615]; cell adhesion [GO:0007155]; cell differentiation [GO:0030154]; nervous system development [GO:0007399]	cell adhesion [GO:0007155]; cell differentiation [GO:0030154]; nervous system development [GO:0007399]	extracellular matrix [GO:0031012]; extracellular space [GO:0005615]	-	-	2.17565	-	-	-
TRINITY_DN36279_c0_g1_i1	343	YES	-	-	-	-	-	-	-	-	-	-	-2.77818	-	-
TRINITY_DN27849_c0_g1_i1	323	NO	-	-	-	-	-	-	-	-	-1.71935	-	-4.03176	-	-
TRINITY_DN21283_c0_g1_i1	266	NO	-	-	-	-	-	-	-	-	-	-	-	-	-
TRINITY_DN10792_c0_g1_i1	226	NO	-	-	-	-	-	-	-	-	-	2.08247	-	-	-
TRINITY_DN26365_c0_g1_i1	209	NO	-	-	-	-	-	-	-	-	1.86887	-	-2.41976	-	-
TRINITY_DN23561_c0_g1_i1	245	NO	Q8VZA5	Probable 3-deoxy-D-manno-octulosonic acid transferase, mitochondrial (AtKdtA) (Kdo transferase A) (EC 2.4.99.12) (EC 2.4.99.13) (Bifunctional Kdo transferase) (Kdo-lipid IV(A) 3-deoxy-D-manno-octulosonic acid transferase) (Lipid IV(A) 3-deoxy-D-manno-octulosonic acid transferase)	PATHWAY: Glycolipid biosynthesis; KDO(2)-lipid A biosynthesis; KDO(2)-lipid A from CMP-3-deoxy-D-manno-octulosonate and lipid IV(A): step 1/4. {ECO:0000269|PubMed:21709257}.; PATHWAY: Glycolipid biosynthesis; KDO(2)-lipid A biosynthesis; KDO(2)-lipid A from CMP-3-deoxy-D-manno-octulosonate and lipid IV(A): step 2/4. {ECO:0000269|PubMed:21709257}.	GO:0005739; GO:0005886; GO:0009245; GO:0016740; GO:0016757; GO:0036104; GO:0043842	mitochondrion [GO:0005739]; plasma membrane [GO:0005886]; Kdo transferase activity [GO:0043842]; transferase activity [GO:0016740]; transferase activity, transferring glycosyl groups [GO:0016757]; Kdo2-lipid A biosynthetic process [GO:0036104]; lipid A biosynthetic process [GO:0009245]	Kdo2-lipid A biosynthetic process [GO:0036104]; lipid A biosynthetic process [GO:0009245]	mitochondrion [GO:0005739]; plasma membrane [GO:0005886]	Kdo transferase activity [GO:0043842]; transferase activity [GO:0016740]; transferase activity, transferring glycosyl groups [GO:0016757]	2.07374	-	-	-	-
TRINITY_DN13598_c0_g1_i1	267	NO	-	-	-	-	-	-	-	-	-	-1.8579	-4.8175	-	-
TRINITY_DN30728_c0_g1_i1	223	NO	-	-	-	-	-	-	-	-	-	-	-	-	-
TRINITY_DN19759_c0_g1_i1	237	NO	-	-	-	-	-	-	-	-	2.88278	2.54729	-	-	-
TRINITY_DN35838_c0_g1_i2	201	NO	-	-	-	-	-	-	-	-	4.79877	4.58115	-	-	-
TRINITY_DN24017_c0_g1_i1	213	NO	-	-	-	-	-	-	-	-	-	5.18129	-	-	-
TRINITY_DN27329_c0_g1_i1	270	NO	-	-	-	-	-	-	-	-	-	3.56864	-	-	-
TRINITY_DN34055_c0_g1_i1	253	NO	-	-	-	-	-	-	-	-	-2.54936	-2.74252	-5.64764	-	-
TRINITY_DN24898_c0_g1_i1	352	YES	-	-	-	-	-	-	-	-	4.6775	5.12204	-	-	-
TRINITY_DN20901_c0_g1_i1	222	NO	-	-	-	-	-	-	-	-	-	3.45194	-	-	-
TRINITY_DN31769_c0_g1_i1	227	NO	-	-	-	-	-	-	-	-	2.3988	1.93284	-	-	-
TRINITY_DN36129_c0_g1_i1	244	NO	-	-	-	-	-	-	-	-	4.70858	4.54833	-	-	-
TRINITY_DN5925_c0_g1_i8	1149	YES	-	-	-	-	-	-	-	-	-	-	-2.10276	-	-
TRINITY_DN13918_c0_g1_i1	371	NO	-	-	-	-	-	-	-	-	-	-	-2.62358	-	-
TRINITY_DN7564_c0_g1_i1	425	NO	O04353	Acyl-lipid (9-3)-desaturase (BoDes6) (EC 1.14.19.47)	PATHWAY: Lipid metabolism; polyunsaturated fatty acid biosynthesis. {ECO:0000269|PubMed:9108131}.	GO:0005789; GO:0006636; GO:0016021; GO:0016491; GO:0046872	endoplasmic reticulum membrane [GO:0005789]; integral component of membrane [GO:0016021]; metal ion binding [GO:0046872]; oxidoreductase activity [GO:0016491]; unsaturated fatty acid biosynthetic process [GO:0006636]	unsaturated fatty acid biosynthetic process [GO:0006636]	endoplasmic reticulum membrane [GO:0005789]; integral component of membrane [GO:0016021]	metal ion binding [GO:0046872]; oxidoreductase activity [GO:0016491]	-	-	-3.88605	-	-
TRINITY_DN24698_c0_g1_i1	262	NO	D1KF50	ATP-dependent DNA helicase SRS2-like protein At4g25120 (EC 3.6.4.12) (AtSRS2)	-	GO:0000725; GO:0003677; GO:0003678; GO:0005524; GO:0005634; GO:0006310; GO:0036292; GO:0043138	nucleus [GO:0005634]; 3'-5' DNA helicase activity [GO:0043138]; ATP binding [GO:0005524]; DNA binding [GO:0003677]; DNA helicase activity [GO:0003678]; DNA recombination [GO:0006310]; DNA rewinding [GO:0036292]; recombinational repair [GO:0000725]	DNA recombination [GO:0006310]; DNA rewinding [GO:0036292]; recombinational repair [GO:0000725]	nucleus [GO:0005634]	3'-5' DNA helicase activity [GO:0043138]; ATP binding [GO:0005524]; DNA binding [GO:0003677]; DNA helicase activity [GO:0003678]	-	-	-	-	-
TRINITY_DN27161_c0_g1_i1	957	NO	Q94BU1	Uncharacterized aarF domain-containing protein kinase At1g71810, chloroplastic (EC 2.7.-.-)	-	GO:0004672; GO:0005524; GO:0009507; GO:0010287	chloroplast [GO:0009507]; plastoglobule [GO:0010287]; ATP binding [GO:0005524]; protein kinase activity [GO:0004672]	-	chloroplast [GO:0009507]; plastoglobule [GO:0010287]	ATP binding [GO:0005524]; protein kinase activity [GO:0004672]	-	-	-3.852	-	-
TRINITY_DN36325_c0_g1_i1	330	NO	-	-	-	-	-	-	-	-	-	-	-	-	-
TRINITY_DN27362_c0_g1_i1	339	YES	-	-	-	-	-	-	-	-	-	-1.51449	-4.4821	-	-
TRINITY_DN5614_c0_g1_i1	817	YES	-	-	-	-	-	-	-	-	-	-1.68224	-4.65493	-	-
TRINITY_DN36387_c0_g1_i1	233	NO	-	-	-	-	-	-	-	-	-	-	-	-	-
TRINITY_DN22199_c0_g1_i1	255	NO	-	-	-	-	-	-	-	-	-	-	-3.44979	-	-
TRINITY_DN27399_c0_g1_i1	215	NO	-	-	-	-	-	-	-	-	-	-	-3.62837	-	-
TRINITY_DN10458_c0_g1_i3	1851	YES	-	-	-	-	-	-	-	-	-	-	-3.87425	-	-
TRINITY_DN36065_c0_g1_i1	231	NO	-	-	-	-	-	-	-	-	-	-	-	-	-
TRINITY_DN6609_c0_g1_i3	573	YES	-	-	-	-	-	-	-	-	-	-	-3.77134	-	-
TRINITY_DN17376_c0_g1_i2	294	NO	Q02883	N-acyl-phosphatidylethanolamine-hydrolyzing phospholipase D, mitochondrial (NAPE-PLD) (NAPE-hydrolyzing phospholipase D) (EC 3.1.4.54) (Found in mitochondrial proteome protein 30)	-	GO:0005737; GO:0005739; GO:0008270; GO:0009395; GO:0031305; GO:0043227; GO:0070290; GO:0070291; GO:0070292; GO:0102200	cytoplasm [GO:0005737]; integral component of mitochondrial inner membrane [GO:0031305]; membrane-bounded organelle [GO:0043227]; mitochondrion [GO:0005739]; N-acetylphosphatidylethanolamine-hydrolysing phospholipase activity [GO:0102200]; N-acylphosphatidylethanolamine-specific phospholipase D activity [GO:0070290]; zinc ion binding [GO:0008270]; N-acylethanolamine metabolic process [GO:0070291]…	N-acylethanolamine metabolic process [GO:0070291]; N-acylphosphatidylethanolamine metabolic process [GO:0070292]; phospholipid catabolic process [GO:0009395]	cytoplasm [GO:0005737]; integral component of mitochondrial inner membrane [GO:0031305]; membrane-bounded organelle [GO:0043227]; mitochondrion [GO:0005739]	N-acetylphosphatidylethanolamine-hydrolysing phospholipase activity [GO:0102200]; N-acylphosphatidylethanolamine-specific phospholipase D activity [GO:0070290]; zinc ion binding [GO:0008270]	2.13521	-	-	-	-
TRINITY_DN4988_c0_g1_i1	1403	YES	Q2PC93	SCO-spondin	-	GO:0005615; GO:0007155; GO:0007399; GO:0030154; GO:0031012	extracellular matrix [GO:0031012]; extracellular space [GO:0005615]; cell adhesion [GO:0007155]; cell differentiation [GO:0030154]; nervous system development [GO:0007399]	cell adhesion [GO:0007155]; cell differentiation [GO:0030154]; nervous system development [GO:0007399]	extracellular matrix [GO:0031012]; extracellular space [GO:0005615]	-	-	1.52386	-	-	-
TRINITY_DN35720_c0_g1_i1	229	NO	-	-	-	-	-	-	-	-	-	-	-	-	-
TRINITY_DN31516_c0_g1_i1	764	YES	-	-	-	-	-	-	-	-	-	-	-2.39427	-	-
TRINITY_DN36011_c0_g1_i2	299	NO	-	-	-	-	-	-	-	-	2.91464	1.80854	-	-	-
TRINITY_DN128_c1_g1_i1	211	NO	-	-	-	-	-	-	-	-	3.09967	-	-	-	-
TRINITY_DN27262_c0_g1_i2	703	YES	Q7ZXK9	Notchless protein homolog 1	-	GO:0005730; GO:0007219	nucleolus [GO:0005730]; Notch signaling pathway [GO:0007219]	Notch signaling pathway [GO:0007219]	nucleolus [GO:0005730]	-	-	-	-4.04953	-	-
TRINITY_DN32266_c0_g1_i1	226	NO	-	-	-	-	-	-	-	-	-	-	-	-	-
TRINITY_DN31628_c0_g1_i1	468	YES	-	-	-	-	-	-	-	-	-	2.90321	-	-	-
TRINITY_DN34997_c0_g1_i1	391	YES	-	-	-	-	-	-	-	-	-	-	-	-	-
TRINITY_DN10077_c0_g1_i1	767	YES	-	-	-	-	-	-	-	-	-	-	-3.46892	-	-
TRINITY_DN1523_c0_g1_i1	396	NO	-	-	-	-	-	-	-	-	-	-	-4.40456	-	-
TRINITY_DN17544_c0_g1_i1	234	NO	-	-	-	-	-	-	-	-	-	-	-3.1847	-	-
TRINITY_DN16052_c0_g1_i1	367	YES	-	-	-	-	-	-	-	-	2.43848	1.92945	-	-	-
TRINITY_DN32789_c0_g1_i1	207	NO	-	-	-	-	-	-	-	-	-	-	-	-	-
TRINITY_DN35986_c0_g1_i1	335	YES	-	-	-	-	-	-	-	-	-	5.44649	-	-	-
TRINITY_DN21165_c0_g1_i1	202	NO	-	-	-	-	-	-	-	-	4.17162	3.26156	-	-	-
TRINITY_DN16659_c0_g1_i1	269	NO	-	-	-	-	-	-	-	-	-	-	-	-	-
TRINITY_DN25085_c0_g1_i1	204	NO	-	-	-	-	-	-	-	-	-	-	-3.02771	-	-
TRINITY_DN6439_c0_g1_i1	228	NO	-	-	-	-	-	-	-	-	-	-	-2.24806	-	-
TRINITY_DN24328_c0_g1_i1	256	NO	-	-	-	-	-	-	-	-	-	-	-	-	-
TRINITY_DN24945_c0_g1_i2	415	NO	-	-	-	-	-	-	-	-	6.26581	6.4632	-	-	-
TRINITY_DN18336_c0_g1_i1	401	YES	-	-	-	-	-	-	-	-	-	-	-3.92349	-	-
TRINITY_DN21619_c0_g1_i1	258	NO	-	-	-	-	-	-	-	-	-	5.48086	-	-	-
TRINITY_DN20879_c0_g1_i1	480	YES	-	-	-	-	-	-	-	-	-	-	-2.83339	-	-
TRINITY_DN17555_c0_g1_i1	300	YES	-	-	-	-	-	-	-	-	-	-	-	-	-
TRINITY_DN15027_c0_g1_i1	257	NO	D3JZP7	RxLR effector protein Htp1 (Host targeting protein 1)	-	GO:0005576; GO:0009405; GO:0043657	extracellular region [GO:0005576]; host cell [GO:0043657]; pathogenesis [GO:0009405]	pathogenesis [GO:0009405]	extracellular region [GO:0005576]; host cell [GO:0043657]	-	-	-	-	-	-
TRINITY_DN20299_c0_g1_i1	386	NO	-	-	-	-	-	-	-	-	-	3.40035	-	-	-
TRINITY_DN22184_c0_g1_i1	236	NO	-	-	-	-	-	-	-	-	4.39494	4.0066	-	-	-
TRINITY_DN19676_c0_g1_i1	293	NO	-	-	-	-	-	-	-	-	3.30882	3.00974	-	-	-
TRINITY_DN15486_c0_g1_i1	491	NO	-	-	-	-	-	-	-	-	2.62151	-	-	-	-
TRINITY_DN17816_c0_g1_i1	214	NO	-	-	-	-	-	-	-	-	-	5.77918	-	-	-
TRINITY_DN23046_c0_g1_i1	280	NO	Q0V9M0	Cartilage acidic protein 1 (ASPIC)	-	GO:0005509; GO:0005576	extracellular region [GO:0005576]; calcium ion binding [GO:0005509]	-	extracellular region [GO:0005576]	calcium ion binding [GO:0005509]	-	2.90837	-	-	-
TRINITY_DN34361_c0_g1_i1	359	YES	-	-	-	-	-	-	-	-	-	-	-4.55509	-	-
TRINITY_DN11807_c0_g1_i2	756	YES	Q5PPV3	MORN repeat-containing protein 3	-	-	-	-	-	-	-	-	-2.88463	-	-
TRINITY_DN11937_c0_g1_i2	1265	YES	Q9D0Z3	Transmembrane protein 53	-	GO:0016021	integral component of membrane [GO:0016021]	-	integral component of membrane [GO:0016021]	-	-	-	-2.03405	-	-
TRINITY_DN17474_c0_g1_i1	267	NO	-	-	-	-	-	-	-	-	-	-	-	-	-
TRINITY_DN557_c0_g1_i15	596	NO	-	-	-	-	-	-	-	-	-	-	-4.08975	-	-
TRINITY_DN16624_c0_g1_i1	277	NO	-	-	-	-	-	-	-	-	-	-	-	-	-
TRINITY_DN540_c0_g1_i6	641	YES	-	-	-	-	-	-	-	-	-	-	-2.83731	-	-
TRINITY_DN23696_c0_g1_i1	310	YES	-	-	-	-	-	-	-	-	2.91797	2.06186	-	-	-
TRINITY_DN14906_c0_g1_i1	234	NO	-	-	-	-	-	-	-	-	-	-	-	-	-
TRINITY_DN8727_c0_g1_i1	1260	YES	-	-	-	-	-	-	-	-	-	-	-2.87934	Thaps3|23295	UP
TRINITY_DN26771_c0_g1_i1	490	YES	-	-	-	-	-	-	-	-	-	8.17704	5.24951	-	-
TRINITY_DN14847_c0_g1_i1	214	NO	-	-	-	-	-	-	-	-	-	-	-	-	-
TRINITY_DN3206_c0_g1_i1	2113	YES	-	-	-	-	-	-	-	-	-	-	-2.90766	-	-
TRINITY_DN36374_c0_g1_i1	287	NO	-	-	-	-	-	-	-	-	-	-	-	-	-
TRINITY_DN29093_c0_g1_i1	451	YES	-	-	-	-	-	-	-	-	-	-	-2.38077	-	-
TRINITY_DN5822_c1_g1_i2	872	NO	-	-	-	-	-	-	-	-	-	-	-2.37883	-	-
TRINITY_DN19887_c0_g1_i1	240	NO	-	-	-	-	-	-	-	-	3.13913	-	-	-	-
TRINITY_DN20983_c0_g1_i1	251	NO	-	-	-	-	-	-	-	-	5.2581	4.45694	-	-	-
TRINITY_DN24250_c0_g1_i1	372	YES	-	-	-	-	-	-	-	-	-	-	-3.23778	-	-
TRINITY_DN33344_c0_g1_i1	354	YES	Q6ZWJ8	Kielin/chordin-like protein (Cysteine-rich BMP regulator 2) (Cysteine-rich motor neuron 2 protein) (CRIM-2) (Kielin/chordin-like protein 1) (KCP-1)	-	GO:0005576	extracellular region [GO:0005576]	-	extracellular region [GO:0005576]	-	-	-	-	-	-
TRINITY_DN34650_c0_g1_i1	214	NO	-	-	-	-	-	-	-	-	-	-	-	-	-
TRINITY_DN27710_c0_g1_i1	253	NO	-	-	-	-	-	-	-	-	2.06509	-	-2.21746	-	-
TRINITY_DN13739_c0_g1_i1	500	NO	-	-	-	-	-	-	-	-	-	-	-3.37105	-	-
TRINITY_DN3117_c0_g1_i4	1156	YES	-	-	-	-	-	-	-	-	-	-	-3.14256	-	-
TRINITY_DN30373_c0_g1_i1	204	NO	-	-	-	-	-	-	-	-	-	-	-	-	-
TRINITY_DN18093_c0_g1_i1	272	NO	-	-	-	-	-	-	-	-	3.70064	-	-	-	-
TRINITY_DN18391_c0_g1_i3	542	YES	-	-	-	-	-	-	-	-	1.76875	-	-2.17078	-	-
TRINITY_DN3117_c0_g1_i2	993	YES	-	-	-	-	-	-	-	-	-	-	-3.36568	-	-
TRINITY_DN8186_c0_g1_i1	297	NO	-	-	-	-	-	-	-	-	2.57514	3.19212	-	-	-
TRINITY_DN24569_c0_g1_i1	263	NO	-	-	-	-	-	-	-	-	-	-	-	-	-
TRINITY_DN17208_c0_g1_i1	367	YES	-	-	-	-	-	-	-	-	-	-	-3.43174	-	-
TRINITY_DN5925_c0_g1_i10	1093	YES	-	-	-	-	-	-	-	-	-	-	-1.89865	-	-
TRINITY_DN17514_c0_g1_i1	333	YES	-	-	-	-	-	-	-	-	3.63637	3.70011	-	-	-
TRINITY_DN27567_c0_g1_i1	268	NO	-	-	-	-	-	-	-	-	2.11215	1.921	-	-	-
TRINITY_DN16818_c0_g1_i1	333	NO	-	-	-	-	-	-	-	-	-	-	-4.28698	-	-
TRINITY_DN18498_c0_g1_i1	204	NO	-	-	-	-	-	-	-	-	-	-	-3.06507	-	-
TRINITY_DN28695_c0_g1_i1	213	NO	-	-	-	-	-	-	-	-	-	4.38798	-	-	-
TRINITY_DN13331_c0_g1_i5	350	YES	-	-	-	-	-	-	-	-	-	4.48771	-	-	-
TRINITY_DN21964_c0_g1_i2	572	YES	-	-	-	-	-	-	-	-	-	-	-1.67972	-	-
TRINITY_DN30220_c0_g1_i1	274	NO	-	-	-	-	-	-	-	-	-	-	-	-	-
TRINITY_DN13400_c0_g1_i1	883	YES	-	-	-	-	-	-	-	-	-	-	-3.88109	Thaps3|7655	DOWN
TRINITY_DN24157_c0_g1_i1	280	NO	-	-	-	-	-	-	-	-	-	-	-2.90157	-	-
TRINITY_DN33296_c0_g1_i1	391	YES	-	-	-	-	-	-	-	-	-	-	-	-	-
TRINITY_DN33431_c0_g1_i1	273	NO	-	-	-	-	-	-	-	-	-	1.53435	-	-	-
TRINITY_DN15616_c0_g1_i1	692	NO	-	-	-	-	-	-	-	-	-	8.0812	5.24476	-	-
TRINITY_DN33533_c0_g1_i2	423	YES	Q54B20	Succinate dehydrogenase assembly factor 2, mitochondrial (SDH assembly factor 2) (SDHAF2)	-	GO:0005739; GO:0005759; GO:0006099; GO:0006121; GO:0018293; GO:0034553	mitochondrial matrix [GO:0005759]; mitochondrion [GO:0005739]; mitochondrial electron transport, succinate to ubiquinone [GO:0006121]; mitochondrial respiratory chain complex II assembly [GO:0034553]; protein-FAD linkage [GO:0018293]; tricarboxylic acid cycle [GO:0006099]	mitochondrial electron transport, succinate to ubiquinone [GO:0006121]; mitochondrial respiratory chain complex II assembly [GO:0034553]; protein-FAD linkage [GO:0018293]; tricarboxylic acid cycle [GO:0006099]	mitochondrial matrix [GO:0005759]; mitochondrion [GO:0005739]	-	2.45732	-	-	-	-
TRINITY_DN21915_c0_g1_i1	307	YES	O22241	Arogenate dehydratase 4, chloroplastic (AtADT4) (EC 4.2.1.91)	PATHWAY: Amino-acid biosynthesis; L-phenylalanine biosynthesis; L-phenylalanine from L-arogenate: step 1/1. {ECO:0000305}.	GO:0004664; GO:0005737; GO:0006952; GO:0009094; GO:0009507; GO:0009570; GO:0047769; GO:0080167	chloroplast [GO:0009507]; chloroplast stroma [GO:0009570]; cytoplasm [GO:0005737]; arogenate dehydratase activity [GO:0047769]; prephenate dehydratase activity [GO:0004664]; defense response [GO:0006952]; L-phenylalanine biosynthetic process [GO:0009094]; response to karrikin [GO:0080167]	defense response [GO:0006952]; L-phenylalanine biosynthetic process [GO:0009094]; response to karrikin [GO:0080167]	chloroplast [GO:0009507]; chloroplast stroma [GO:0009570]; cytoplasm [GO:0005737]	arogenate dehydratase activity [GO:0047769]; prephenate dehydratase activity [GO:0004664]	5.75864	5.31264	-	-	-
TRINITY_DN24498_c0_g1_i1	226	NO	-	-	-	-	-	-	-	-	2.20292	-	-	-	-
TRINITY_DN3946_c0_g1_i5	374	YES	Q7XLY8	E3 ubiquitin-protein ligase Os04g0590900 (EC 2.3.2.27) (RING-H2 finger protein Os04g0590900) (RING-type E3 ubiquitin transferase Os04g0590900)	PATHWAY: Protein modification; protein ubiquitination.	GO:0004842; GO:0016021; GO:0016567; GO:0046872	integral component of membrane [GO:0016021]; metal ion binding [GO:0046872]; ubiquitin-protein transferase activity [GO:0004842]; protein ubiquitination [GO:0016567]	protein ubiquitination [GO:0016567]	integral component of membrane [GO:0016021]	metal ion binding [GO:0046872]; ubiquitin-protein transferase activity [GO:0004842]	-1.629	-2.17936	-4.9671	-	-
TRINITY_DN28259_c0_g1_i1	341	NO	-	-	-	-	-	-	-	-	-	-	-	-	-
TRINITY_DN20045_c0_g1_i1	214	NO	-	-	-	-	-	-	-	-	-	-	-4.27884	-	-
TRINITY_DN18670_c0_g1_i1	291	NO	-	-	-	-	-	-	-	-	3.81883	-	-	-	-
TRINITY_DN35524_c0_g1_i1	237	NO	-	-	-	-	-	-	-	-	-	-	-	-	-
TRINITY_DN16972_c0_g1_i1	215	NO	-	-	-	-	-	-	-	-	2.40648	-	-	-	-
TRINITY_DN12116_c0_g1_i1	304	NO	-	-	-	-	-	-	-	-	-	-	-3.0606	-	-
TRINITY_DN29182_c0_g1_i1	210	NO	-	-	-	-	-	-	-	-	3.35158	-	-	-	-
TRINITY_DN31786_c0_g1_i1	204	NO	-	-	-	-	-	-	-	-	-	-	-	-	-
TRINITY_DN13526_c0_g1_i1	228	NO	-	-	-	-	-	-	-	-	-	3.60853	-	-	-
TRINITY_DN27368_c0_g1_i1	577	YES	Q9FIK8	Protein C2-DOMAIN ABA-RELATED 11 [Cleaved into: Protein C2-DOMAIN ABA-RELATED 11, N-terminally processed]	-	GO:0005096; GO:0005543; GO:0005634; GO:0005773; GO:0005886; GO:0009536; GO:0009738; GO:0009789; GO:0043547; GO:0046872	nucleus [GO:0005634]; plasma membrane [GO:0005886]; plastid [GO:0009536]; vacuole [GO:0005773]; GTPase activator activity [GO:0005096]; metal ion binding [GO:0046872]; phospholipid binding [GO:0005543]; abscisic acid-activated signaling pathway [GO:0009738]; positive regulation of abscisic acid-activated signaling pathway [GO:0009789]; positive regulation of GTPase activity [GO:0043547]	abscisic acid-activated signaling pathway [GO:0009738]; positive regulation of abscisic acid-activated signaling pathway [GO:0009789]; positive regulation of GTPase activity [GO:0043547]	nucleus [GO:0005634]; plasma membrane [GO:0005886]; plastid [GO:0009536]; vacuole [GO:0005773]	GTPase activator activity [GO:0005096]; metal ion binding [GO:0046872]; phospholipid binding [GO:0005543]	-	7.54909	4.74342	-	-
TRINITY_DN21518_c0_g1_i1	243	NO	-	-	-	-	-	-	-	-	2.51549	-	-	-	-
TRINITY_DN21875_c0_g1_i1	300	YES	-	-	-	-	-	-	-	-	3.62876	3.47271	-	-	-
TRINITY_DN14503_c0_g1_i1	213	NO	-	-	-	-	-	-	-	-	-	4.35834	-	-	-
TRINITY_DN17442_c0_g1_i1	256	NO	-	-	-	-	-	-	-	-	-	-	-	-	-
TRINITY_DN20433_c0_g1_i1	249	NO	-	-	-	-	-	-	-	-	2.22149	-	-1.78143	-	-
TRINITY_DN32848_c0_g1_i1	213	NO	-	-	-	-	-	-	-	-	-	-	-	-	-
TRINITY_DN8952_c0_g1_i1	372	NO	-	-	-	-	-	-	-	-	-	-	-2.74389	-	-
TRINITY_DN18086_c0_g1_i1	250	NO	-	-	-	-	-	-	-	-	-	-	-4.12466	-	-
TRINITY_DN12155_c0_g1_i1	1168	YES	Q6TMJ3	SrfA-induced gene J protein	-	GO:0006972; GO:0016021	integral component of membrane [GO:0016021]; hyperosmotic response [GO:0006972]	hyperosmotic response [GO:0006972]	integral component of membrane [GO:0016021]	-	-	2.70647	-	-	-
TRINITY_DN21646_c0_g1_i1	215	NO	-	-	-	-	-	-	-	-	1.91908	1.74623	-	-	-
TRINITY_DN5618_c0_g1_i2	1255	YES	-	-	-	-	-	-	-	-	-	-	-1.76708	-	-
TRINITY_DN8569_c0_g1_i1	696	NO	-	-	-	-	-	-	-	-	-	-1.98519	-4.72198	-	-
TRINITY_DN17978_c0_g1_i1	409	NO	-	-	-	-	-	-	-	-	-	-	-3.62849	-	-
TRINITY_DN21084_c0_g1_i1	216	NO	-	-	-	-	-	-	-	-	3.54821	2.76877	-	-	-
TRINITY_DN18283_c0_g1_i1	467	YES	-	-	-	-	-	-	-	-	2.29113	-	-2.20824	-	-
TRINITY_DN31158_c0_g1_i1	602	YES	-	-	-	-	-	-	-	-	-	2.73129	-	-	-
TRINITY_DN19705_c0_g1_i1	220	NO	-	-	-	-	-	-	-	-	2.66727	-	-	-	-
TRINITY_DN14875_c0_g1_i1	458	YES	-	-	-	-	-	-	-	-	-	-	-	-	-
TRINITY_DN32064_c0_g1_i1	640	YES	-	-	-	-	-	-	-	-	2.53498	1.57519	-	-	-
TRINITY_DN26073_c0_g1_i1	229	NO	-	-	-	-	-	-	-	-	-	-	-	-	-
TRINITY_DN453_c0_g1_i1	1010	YES	-	-	-	-	-	-	-	-	-	-	-	-	-
TRINITY_DN7843_c0_g1_i1	1044	YES	-	-	-	-	-	-	-	-	-	-	-2.61072	Thaps3|1071	DOWN
TRINITY_DN32461_c0_g1_i1	251	NO	-	-	-	-	-	-	-	-	-	-	-	-	-
TRINITY_DN25191_c0_g1_i1	253	NO	-	-	-	-	-	-	-	-	-	3.34624	-	-	-
TRINITY_DN32380_c0_g1_i1	248	NO	P53534	Glycogen phosphorylase, brain form (EC 2.4.1.1) (Fragment)	-	GO:0005737; GO:0005977; GO:0005980; GO:0008184; GO:0030170; GO:0030246; GO:0030424; GO:0042802; GO:0102250; GO:0102499	axon [GO:0030424]; cytoplasm [GO:0005737]; carbohydrate binding [GO:0030246]; glycogen phosphorylase activity [GO:0008184]; identical protein binding [GO:0042802]; linear malto-oligosaccharide phosphorylase activity [GO:0102250]; pyridoxal phosphate binding [GO:0030170]; SHG alpha-glucan phosphorylase activity [GO:0102499]; glycogen catabolic process [GO:0005980]; glycogen metabolic process [GO:0…	glycogen catabolic process [GO:0005980]; glycogen metabolic process [GO:0005977]	axon [GO:0030424]; cytoplasm [GO:0005737]	carbohydrate binding [GO:0030246]; glycogen phosphorylase activity [GO:0008184]; identical protein binding [GO:0042802]; linear malto-oligosaccharide phosphorylase activity [GO:0102250]; pyridoxal phosphate binding [GO:0030170]; SHG alpha-glucan phosphorylase activity [GO:0102499]	-	-	-	-	-
TRINITY_DN27774_c0_g1_i1	213	NO	-	-	-	-	-	-	-	-	3.80173	3.57609	-	-	-
TRINITY_DN15390_c0_g1_i2	785	YES	-	-	-	-	-	-	-	-	-	-	-2.70815	-	-
TRINITY_DN21196_c0_g1_i1	215	NO	-	-	-	-	-	-	-	-	-	-	-	-	-
TRINITY_DN35856_c0_g1_i1	297	NO	-	-	-	-	-	-	-	-	4.26872	3.87942	-	-	-
TRINITY_DN17338_c0_g1_i1	205	NO	-	-	-	-	-	-	-	-	-	-	-	-	-
TRINITY_DN31367_c0_g1_i1	223	NO	-	-	-	-	-	-	-	-	-	3.81959	-	-	-
TRINITY_DN24483_c0_g1_i1	213	NO	-	-	-	-	-	-	-	-	-	3.28289	-	-	-
TRINITY_DN30942_c0_g1_i1	222	NO	-	-	-	-	-	-	-	-	-	-	-3.27585	-	-
TRINITY_DN25301_c0_g1_i1	253	NO	-	-	-	-	-	-	-	-	-	-	-	-	-
TRINITY_DN11658_c0_g1_i1	384	NO	-	-	-	-	-	-	-	-	-	-1.7375	-4.42868	-	-
TRINITY_DN3297_c0_g1_i5	1127	YES	P04146	Copia protein (Gag-int-pol protein) [Cleaved into: Copia VLP protein; Copia protease (EC 3.4.23.-)]	-	GO:0003676; GO:0004190; GO:0005524; GO:0008270; GO:0015074	aspartic-type endopeptidase activity [GO:0004190]; ATP binding [GO:0005524]; nucleic acid binding [GO:0003676]; zinc ion binding [GO:0008270]; DNA integration [GO:0015074]	DNA integration [GO:0015074]	-	aspartic-type endopeptidase activity [GO:0004190]; ATP binding [GO:0005524]; nucleic acid binding [GO:0003676]; zinc ion binding [GO:0008270]	-	-4.52892	-7.2294	-	-
TRINITY_DN23153_c0_g1_i1	618	YES	-	-	-	-	-	-	-	-	-	-	-3.3706	Thaps3|6818	UP
TRINITY_DN16854_c0_g1_i1	604	YES	-	-	-	-	-	-	-	-	-	-	-3.221	-	-
TRINITY_DN29176_c0_g1_i1	247	NO	-	-	-	-	-	-	-	-	-	5.1594	-	-	-
TRINITY_DN21840_c0_g1_i1	300	YES	-	-	-	-	-	-	-	-	-	-	-	-	-
TRINITY_DN19933_c0_g1_i1	495	YES	-	-	-	-	-	-	-	-	-	-	-3.89064	-	-
TRINITY_DN25310_c0_g1_i1	226	NO	-	-	-	-	-	-	-	-	3.73729	2.53089	-	-	-
TRINITY_DN33009_c0_g1_i1	518	YES	Q5RD76	NAD-capped RNA hydrolase NUDT12 (DeNADding enzyme NUDT12) (EC 3.6.1.-) (NADH pyrophosphatase NUDT12) (EC 3.6.1.22) (Nucleoside diphosphate-linked moiety X motif 12) (Nudix motif 12)	-	GO:0000210; GO:0000287; GO:0005777; GO:0006402; GO:0008270; GO:0110153; GO:0110155	peroxisome [GO:0005777]; magnesium ion binding [GO:0000287]; NAD+ diphosphatase activity [GO:0000210]; RNA NAD-cap (NMN-forming) hydrolase activity [GO:0110153]; zinc ion binding [GO:0008270]; mRNA catabolic process [GO:0006402]; NAD-cap decapping [GO:0110155]	mRNA catabolic process [GO:0006402]; NAD-cap decapping [GO:0110155]	peroxisome [GO:0005777]	magnesium ion binding [GO:0000287]; NAD+ diphosphatase activity [GO:0000210]; RNA NAD-cap (NMN-forming) hydrolase activity [GO:0110153]; zinc ion binding [GO:0008270]	3.41892	2.34361	-	-	-
TRINITY_DN34445_c0_g1_i1	287	NO	-	-	-	-	-	-	-	-	2.30149	-	-	-	-
TRINITY_DN3946_c0_g1_i2	774	YES	Q7XLY8	E3 ubiquitin-protein ligase Os04g0590900 (EC 2.3.2.27) (RING-H2 finger protein Os04g0590900) (RING-type E3 ubiquitin transferase Os04g0590900)	PATHWAY: Protein modification; protein ubiquitination.	GO:0004842; GO:0016021; GO:0016567; GO:0046872	integral component of membrane [GO:0016021]; metal ion binding [GO:0046872]; ubiquitin-protein transferase activity [GO:0004842]; protein ubiquitination [GO:0016567]	protein ubiquitination [GO:0016567]	integral component of membrane [GO:0016021]	metal ion binding [GO:0046872]; ubiquitin-protein transferase activity [GO:0004842]	-	-2.93617	-5.63277	-	-
TRINITY_DN31231_c0_g1_i1	201	NO	P17067	Carbonic anhydrase, chloroplastic (EC 4.2.1.1) (Carbonate dehydratase) [Cleaved into: Carbonic anhydrase, 27 kDa isoform; Carbonic anhydrase, 25 kDa isoform]	-	GO:0004089; GO:0008270; GO:0009570; GO:0015976	chloroplast stroma [GO:0009570]; carbonate dehydratase activity [GO:0004089]; zinc ion binding [GO:0008270]; carbon utilization [GO:0015976]	carbon utilization [GO:0015976]	chloroplast stroma [GO:0009570]	carbonate dehydratase activity [GO:0004089]; zinc ion binding [GO:0008270]	-	-	-	-	-
TRINITY_DN34686_c0_g1_i1	228	NO	-	-	-	-	-	-	-	-	3.75181	3.55747	-	-	-
TRINITY_DN15172_c0_g1_i1	316	NO	-	-	-	-	-	-	-	-	-	-	-	-	-
TRINITY_DN19252_c0_g1_i1	406	YES	-	-	-	-	-	-	-	-	-	-	-2.29899	-	-
TRINITY_DN23236_c0_g1_i1	250	NO	-	-	-	-	-	-	-	-	-	4.79839	-	-	-
TRINITY_DN2499_c0_g1_i3	515	NO	-	-	-	-	-	-	-	-	-	-	-2.44672	-	-
TRINITY_DN1654_c0_g1_i1	298	NO	-	-	-	-	-	-	-	-	-	-2.38622	-5.02939	-	-
TRINITY_DN30354_c0_g1_i1	237	NO	Q6H5U3	Sphingolipid delta(4)-desaturase DES1-like (EC 1.14.19.17)	-	GO:0005789; GO:0006633; GO:0016021; GO:0042284; GO:0046513	endoplasmic reticulum membrane [GO:0005789]; integral component of membrane [GO:0016021]; sphingolipid delta-4 desaturase activity [GO:0042284]; ceramide biosynthetic process [GO:0046513]; fatty acid biosynthetic process [GO:0006633]	ceramide biosynthetic process [GO:0046513]; fatty acid biosynthetic process [GO:0006633]	endoplasmic reticulum membrane [GO:0005789]; integral component of membrane [GO:0016021]	sphingolipid delta-4 desaturase activity [GO:0042284]	2.69993	1.61051	-	-	-
TRINITY_DN23497_c0_g1_i1	504	YES	-	-	-	-	-	-	-	-	-	2.369	-	-	-
TRINITY_DN27647_c0_g1_i1	254	NO	-	-	-	-	-	-	-	-	-	-	-	-	-
TRINITY_DN16344_c0_g1_i2	498	YES	-	-	-	-	-	-	-	-	1.89656	-	-	-	-
TRINITY_DN20533_c0_g1_i1	269	NO	-	-	-	-	-	-	-	-	3.07004	-	-	-	-
TRINITY_DN21229_c0_g1_i1	263	NO	-	-	-	-	-	-	-	-	-	-	-	-	-
TRINITY_DN25221_c0_g1_i1	217	NO	-	-	-	-	-	-	-	-	-	-1.54174	-4.20495	-	-
TRINITY_DN18206_c0_g1_i1	216	NO	-	-	-	-	-	-	-	-	-	-	-	-	-
TRINITY_DN20876_c0_g1_i1	264	NO	-	-	-	-	-	-	-	-	-	3.58191	-	-	-
TRINITY_DN11912_c0_g1_i2	1249	YES	-	-	-	-	-	-	-	-	-	-	-2.37212	-	-
TRINITY_DN32842_c0_g1_i1	243	NO	-	-	-	-	-	-	-	-	-	-	-2.6624	-	-
TRINITY_DN19632_c0_g1_i1	280	NO	-	-	-	-	-	-	-	-	-	4.77568	-	-	-
TRINITY_DN24054_c0_g1_i1	740	YES	-	-	-	-	-	-	-	-	-1.76636	-	-3.5479	-	-
TRINITY_DN22935_c0_g1_i1	845	YES	-	-	-	-	-	-	-	-	-	-	-2.68532	-	-
TRINITY_DN27406_c0_g1_i1	258	NO	-	-	-	-	-	-	-	-	2.37036	2.25946	-	-	-
TRINITY_DN5982_c0_g1_i2	1157	YES	-	-	-	-	-	-	-	-	-	-	-3.90454	-	-
TRINITY_DN22542_c0_g1_i1	362	YES	-	-	-	-	-	-	-	-	3.7622	1.97955	-	-	-
TRINITY_DN32220_c0_g1_i1	259	NO	-	-	-	-	-	-	-	-	-	5.21079	-	-	-
TRINITY_DN28804_c0_g1_i1	343	NO	-	-	-	-	-	-	-	-	-	5.81911	-	-	-
TRINITY_DN16835_c0_g1_i1	250	NO	-	-	-	-	-	-	-	-	-	5.1594	-	-	-
TRINITY_DN35811_c0_g1_i1	218	NO	-	-	-	-	-	-	-	-	-	4.21502	-	-	-
TRINITY_DN29139_c0_g1_i1	219	NO	-	-	-	-	-	-	-	-	-	-	-	-	-
TRINITY_DN16547_c0_g1_i2	698	YES	-	-	-	-	-	-	-	-	-1.93612	-	-2.82494	-	-
TRINITY_DN32087_c0_g1_i1	249	NO	-	-	-	-	-	-	-	-	-	-	-	-	-
TRINITY_DN28275_c0_g1_i1	256	NO	-	-	-	-	-	-	-	-	-	-	-	-	-
TRINITY_DN31430_c0_g1_i2	252	NO	-	-	-	-	-	-	-	-	-	-	-	-	-
TRINITY_DN23954_c0_g1_i1	447	NO	-	-	-	-	-	-	-	-	-	-	-3.18744	-	-
TRINITY_DN17009_c0_g1_i3	258	NO	-	-	-	-	-	-	-	-	2.01116	-	-	-	-
TRINITY_DN1340_c0_g2_i6	2912	YES	A1CQZ0	Metacaspase-1A (EC 3.4.22.-)	-	GO:0006915; GO:0008234	cysteine-type peptidase activity [GO:0008234]; apoptotic process [GO:0006915]	apoptotic process [GO:0006915]	-	cysteine-type peptidase activity [GO:0008234]	-	-	-3.39061	-	-
TRINITY_DN25574_c0_g1_i1	341	YES	-	-	-	-	-	-	-	-	4.67986	5.49742	-	-	-
TRINITY_DN36074_c0_g1_i1	336	NO	-	-	-	-	-	-	-	-	-	-	-3.75081	-	-
TRINITY_DN33460_c0_g1_i1	324	YES	-	-	-	-	-	-	-	-	-	-	-	-	-
TRINITY_DN4196_c0_g1_i2	670	NO	-	-	-	-	-	-	-	-	-1.86225	-2.58355	-5.21565	-	-
TRINITY_DN27954_c0_g1_i1	249	NO	-	-	-	-	-	-	-	-	-	-	-	-	-
TRINITY_DN30763_c0_g1_i1	319	NO	-	-	-	-	-	-	-	-	-	3.54252	-	-	-
TRINITY_DN12394_c0_g1_i1	261	NO	-	-	-	-	-	-	-	-	1.5837	-	-1.71657	-	-
TRINITY_DN19427_c0_g1_i1	276	NO	-	-	-	-	-	-	-	-	2.29523	-	-	-	-
TRINITY_DN2253_c0_g1_i9	533	YES	-	-	-	-	-	-	-	-	-	-	-4.10119	-	-
TRINITY_DN29424_c0_g1_i1	637	YES	-	-	-	-	-	-	-	-	-	-	-3.96398	-	-
TRINITY_DN20994_c0_g1_i1	334	YES	-	-	-	-	-	-	-	-	-	-	-	-	-
TRINITY_DN13062_c0_g1_i1	855	YES	-	-	-	-	-	-	-	-	-	2.01932	-	-	-
TRINITY_DN12483_c0_g1_i2	328	NO	-	-	-	-	-	-	-	-	-	-1.63621	-4.24416	-	-
TRINITY_DN18031_c0_g1_i2	433	YES	-	-	-	-	-	-	-	-	2.03408	2.06744	-	-	-
TRINITY_DN17501_c0_g1_i1	293	NO	-	-	-	-	-	-	-	-	1.7822	-	-1.62384	-	-
TRINITY_DN31431_c0_g1_i1	1458	YES	-	-	-	-	-	-	-	-	-	2.34548	-	-	-
TRINITY_DN31378_c0_g1_i1	262	NO	-	-	-	-	-	-	-	-	-	4.41849	-	-	-
TRINITY_DN25227_c0_g1_i1	240	NO	-	-	-	-	-	-	-	-	-	2.85392	-	-	-
TRINITY_DN25906_c0_g1_i1	404	YES	-	-	-	-	-	-	-	-	-	-	-	-	-
TRINITY_DN13833_c0_g1_i1	477	NO	-	-	-	-	-	-	-	-	-	-	-3.09944	-	-
TRINITY_DN20704_c0_g1_i1	231	NO	-	-	-	-	-	-	-	-	-	5.46127	-	-	-
TRINITY_DN3206_c0_g1_i5	1411	YES	-	-	-	-	-	-	-	-	-	-	-2.54113	-	-
TRINITY_DN4367_c0_g1_i1	632	YES	-	-	-	-	-	-	-	-	-	-6.01553	-8.45372	-	-
TRINITY_DN34612_c0_g1_i1	295	NO	P40586	Uncharacterized protein YIR042C	-	GO:0008999; GO:0017198; GO:1990189	peptide-serine-N-acetyltransferase activity [GO:1990189]; ribosomal-protein-alanine N-acetyltransferase activity [GO:0008999]; N-terminal peptidyl-serine acetylation [GO:0017198]	N-terminal peptidyl-serine acetylation [GO:0017198]	-	peptide-serine-N-acetyltransferase activity [GO:1990189]; ribosomal-protein-alanine N-acetyltransferase activity [GO:0008999]	-	-	-	-	-
TRINITY_DN7383_c0_g1_i4	296	NO	-	-	-	-	-	-	-	-	-	-	-	-	-
TRINITY_DN13677_c0_g1_i1	342	NO	-	-	-	-	-	-	-	-	-	3.67445	-	-	-
TRINITY_DN31064_c0_g1_i1	263	NO	Q8H0V6	ABC transporter F family member 3 (ABC transporter ABCF.3) (AtABCF3) (GCN20-type ATP-binding cassette protein GCN3)	-	GO:0005524; GO:0005634; GO:0005829; GO:0042626; GO:0042742; GO:0046686	cytosol [GO:0005829]; nucleus [GO:0005634]; ATP binding [GO:0005524]; ATPase-coupled transmembrane transporter activity [GO:0042626]; defense response to bacterium [GO:0042742]; response to cadmium ion [GO:0046686]	defense response to bacterium [GO:0042742]; response to cadmium ion [GO:0046686]	cytosol [GO:0005829]; nucleus [GO:0005634]	ATPase-coupled transmembrane transporter activity [GO:0042626]; ATP binding [GO:0005524]	3.2828	2.62335	-	-	-
TRINITY_DN26808_c0_g1_i1	324	YES	-	-	-	-	-	-	-	-	3.01734	-	-	-	-
TRINITY_DN24881_c0_g1_i1	214	NO	-	-	-	-	-	-	-	-	-	-	-	-	-
TRINITY_DN27940_c0_g1_i1	702	YES	-	-	-	-	-	-	-	-	-	-	-2.29748	-	-
TRINITY_DN27922_c0_g1_i1	220	NO	-	-	-	-	-	-	-	-	-	-	-	-	-
TRINITY_DN13574_c0_g1_i1	353	NO	-	-	-	-	-	-	-	-	1.75596	-	-3.04429	-	-
TRINITY_DN21454_c0_g1_i1	220	NO	-	-	-	-	-	-	-	-	3.91694	3.13477	-	-	-
TRINITY_DN168_c0_g1_i3	669	NO	P38486	Galectin-3 (Gal-3) (35 kDa lectin) (Carbohydrate-binding protein 35) (CBP 35) (Galactose-specific lectin 3) (IgE-binding protein) (Laminin-binding protein) (Lectin L-29) (Mac-2 antigen)	-	GO:0001772; GO:0002548; GO:0005615; GO:0005634; GO:0005681; GO:0005737; GO:0005743; GO:0006397; GO:0008380; GO:0019863; GO:0019903; GO:0030246; GO:0030593; GO:0030855; GO:0031334; GO:0042056; GO:0042129; GO:0043236; GO:0045087; GO:0045806; GO:0048245; GO:0048246; GO:0050918; GO:0070232; GO:0071677; GO:0090280; GO:1902041; GO:1903078; GO:2001237	cytoplasm [GO:0005737]; extracellular space [GO:0005615]; immunological synapse [GO:0001772]; mitochondrial inner membrane [GO:0005743]; nucleus [GO:0005634]; spliceosomal complex [GO:0005681]; carbohydrate binding [GO:0030246]; chemoattractant activity [GO:0042056]; IgE binding [GO:0019863]; laminin binding [GO:0043236]; protein phosphatase binding [GO:0019903]; eosinophil chemotaxis [GO:0048245…	eosinophil chemotaxis [GO:0048245]; epithelial cell differentiation [GO:0030855]; innate immune response [GO:0045087]; macrophage chemotaxis [GO:0048246]; monocyte chemotaxis [GO:0002548]; mRNA processing [GO:0006397]; negative regulation of endocytosis [GO:0045806]; negative regulation of extrinsic apoptotic signaling pathway [GO:2001237]; neutrophil chemotaxis [GO:0030593]; positive chemotaxis …	cytoplasm [GO:0005737]; extracellular space [GO:0005615]; immunological synapse [GO:0001772]; mitochondrial inner membrane [GO:0005743]; nucleus [GO:0005634]; spliceosomal complex [GO:0005681]	carbohydrate binding [GO:0030246]; chemoattractant activity [GO:0042056]; IgE binding [GO:0019863]; laminin binding [GO:0043236]; protein phosphatase binding [GO:0019903]	-	-	-3.49961	-	-
TRINITY_DN14865_c0_g1_i2	371	NO	-	-	-	-	-	-	-	-	-	5.44805	-	-	-
TRINITY_DN29700_c0_g1_i2	703	NO	-	-	-	-	-	-	-	-	-	-	-2.54617	-	-
TRINITY_DN18727_c0_g1_i1	272	NO	-	-	-	-	-	-	-	-	-	-	-	-	-
TRINITY_DN3206_c0_g1_i2	238	NO	-	-	-	-	-	-	-	-	-	5.24264	-	-	-
TRINITY_DN16770_c0_g1_i1	281	NO	-	-	-	-	-	-	-	-	3.43931	3.01026	-	-	-
TRINITY_DN13883_c0_g1_i1	302	NO	-	-	-	-	-	-	-	-	-	-	-	-	-
TRINITY_DN15897_c0_g1_i1	444	NO	-	-	-	-	-	-	-	-	3.4125	2.6127	-	-	-
TRINITY_DN21788_c0_g1_i1	231	NO	-	-	-	-	-	-	-	-	-	-	-	-	-
TRINITY_DN36537_c0_g1_i1	229	NO	-	-	-	-	-	-	-	-	2.17519	-	-	-	-
TRINITY_DN34105_c0_g1_i1	323	NO	-	-	-	-	-	-	-	-	2.5385	2.40596	-	-	-
TRINITY_DN33666_c0_g1_i1	616	YES	-	-	-	-	-	-	-	-	5.88407	6.87795	4.26392	-	-
TRINITY_DN29074_c0_g1_i1	210	NO	-	-	-	-	-	-	-	-	2.70609	-	-	-	-
TRINITY_DN25527_c0_g1_i3	421	YES	-	-	-	-	-	-	-	-	2.20031	-	-	-	-
TRINITY_DN22758_c0_g1_i1	211	NO	-	-	-	-	-	-	-	-	-	4.12893	-	-	-
TRINITY_DN34709_c0_g1_i1	252	NO	-	-	-	-	-	-	-	-	2.55669	1.93044	-	-	-
TRINITY_DN16312_c0_g1_i1	211	NO	-	-	-	-	-	-	-	-	-	-	-	-	-
TRINITY_DN32240_c0_g1_i1	369	YES	-	-	-	-	-	-	-	-	-	2.2474	-	-	-
TRINITY_DN19581_c0_g1_i1	205	NO	-	-	-	-	-	-	-	-	-	-	-	-	-
TRINITY_DN6988_c0_g2_i3	1312	YES	-	-	-	-	-	-	-	-	-	-	-2.06968	-	-
TRINITY_DN13941_c0_g1_i1	887	YES	-	-	-	-	-	-	-	-	-1.55863	-2.43211	-4.96212	-	-
TRINITY_DN5925_c0_g1_i11	405	NO	-	-	-	-	-	-	-	-	-	-	-2.35337	-	-
TRINITY_DN31015_c0_g1_i1	415	YES	Q6H5U3	Sphingolipid delta(4)-desaturase DES1-like (EC 1.14.19.17)	-	GO:0005789; GO:0006633; GO:0016021; GO:0042284; GO:0046513	endoplasmic reticulum membrane [GO:0005789]; integral component of membrane [GO:0016021]; sphingolipid delta-4 desaturase activity [GO:0042284]; ceramide biosynthetic process [GO:0046513]; fatty acid biosynthetic process [GO:0006633]	ceramide biosynthetic process [GO:0046513]; fatty acid biosynthetic process [GO:0006633]	endoplasmic reticulum membrane [GO:0005789]; integral component of membrane [GO:0016021]	sphingolipid delta-4 desaturase activity [GO:0042284]	2.86981	-	-	-	-
TRINITY_DN6609_c0_g1_i5	438	YES	-	-	-	-	-	-	-	-	-	-	-3.23	-	-
TRINITY_DN14783_c0_g1_i2	853	NO	-	-	-	-	-	-	-	-	-	3.91496	-	-	-
TRINITY_DN29173_c0_g1_i1	255	NO	-	-	-	-	-	-	-	-	-	-	-	-	-
TRINITY_DN30550_c0_g1_i2	259	NO	-	-	-	-	-	-	-	-	1.78128	-	-2.02748	-	-
TRINITY_DN22833_c0_g1_i1	234	NO	-	-	-	-	-	-	-	-	-	5.81679	-	-	-
TRINITY_DN20489_c0_g1_i1	415	NO	-	-	-	-	-	-	-	-	-	-2.18445	-4.68853	-	-
TRINITY_DN21097_c0_g1_i1	416	NO	-	-	-	-	-	-	-	-	-	-1.68054	-4.22002	-	-
TRINITY_DN9563_c0_g1_i1	900	YES	-	-	-	-	-	-	-	-	-	-	-1.52033	-	-
TRINITY_DN16587_c0_g1_i1	412	YES	-	-	-	-	-	-	-	-	-	-	-1.8388	-	-
TRINITY_DN2807_c0_g1_i5	561	YES	-	-	-	-	-	-	-	-	3.87594	5.33718	2.77612	-	-
TRINITY_DN24703_c0_g1_i1	264	NO	-	-	-	-	-	-	-	-	-	-	-3.9011	-	-
TRINITY_DN19303_c0_g1_i1	281	NO	-	-	-	-	-	-	-	-	2.32833	-	-	-	-
TRINITY_DN20221_c0_g1_i1	243	NO	-	-	-	-	-	-	-	-	-	5.15976	-	-	-
TRINITY_DN30415_c0_g1_i1	1113	YES	-	-	-	-	-	-	-	-	-	-	-2.38204	-	-
TRINITY_DN2619_c0_g1_i1	803	YES	-	-	-	-	-	-	-	-	-	-	-2.80087	-	-
TRINITY_DN34008_c0_g1_i1	281	NO	-	-	-	-	-	-	-	-	-	-	-	-	-
TRINITY_DN19643_c0_g1_i1	204	NO	-	-	-	-	-	-	-	-	-	2.84731	-	-	-
TRINITY_DN8147_c0_g1_i1	709	NO	-	-	-	-	-	-	-	-	-	-2.16606	-4.72346	-	-
TRINITY_DN14089_c0_g1_i2	389	NO	-	-	-	-	-	-	-	-	-	-1.59194	-4.05179	-	-
TRINITY_DN35376_c0_g1_i1	221	NO	-	-	-	-	-	-	-	-	-	4.63599	-	-	-
TRINITY_DN7240_c0_g1_i2	351	NO	-	-	-	-	-	-	-	-	-	-	-3.62406	-	-
TRINITY_DN20942_c0_g1_i1	291	NO	-	-	-	-	-	-	-	-	-	-	-	-	-
TRINITY_DN35038_c0_g1_i1	267	NO	-	-	-	-	-	-	-	-	-	-	-	-	-
TRINITY_DN22025_c0_g1_i1	310	YES	-	-	-	-	-	-	-	-	-	-	-	-	-
TRINITY_DN15536_c0_g1_i1	281	NO	-	-	-	-	-	-	-	-	-	-	-	-	-
TRINITY_DN20114_c0_g1_i1	743	YES	-	-	-	-	-	-	-	-	-	-3.1932	-5.69029	-	-
TRINITY_DN19185_c0_g1_i1	651	YES	P43286	Aquaporin PIP2-1 (Plasma membrane intrinsic protein 2-1) (AtPIP2;1) (Plasma membrane intrinsic protein 2a) (PIP2a)	-	GO:0003729; GO:0005773; GO:0005886; GO:0006833; GO:0009414; GO:0009506; GO:0009737; GO:0015250; GO:0016021; GO:0031625; GO:0080170	integral component of membrane [GO:0016021]; plasma membrane [GO:0005886]; plasmodesma [GO:0009506]; vacuole [GO:0005773]; mRNA binding [GO:0003729]; ubiquitin protein ligase binding [GO:0031625]; water channel activity [GO:0015250]; hydrogen peroxide transmembrane transport [GO:0080170]; response to abscisic acid [GO:0009737]; response to water deprivation [GO:0009414]; water transport [GO:00068…	hydrogen peroxide transmembrane transport [GO:0080170]; response to abscisic acid [GO:0009737]; response to water deprivation [GO:0009414]; water transport [GO:0006833]	integral component of membrane [GO:0016021]; plasma membrane [GO:0005886]; plasmodesma [GO:0009506]; vacuole [GO:0005773]	mRNA binding [GO:0003729]; ubiquitin protein ligase binding [GO:0031625]; water channel activity [GO:0015250]	-	-	-3.26307	-	-
TRINITY_DN3612_c0_g1_i1	1029	YES	-	-	-	-	-	-	-	-	-	-	-3.26239	-	-
TRINITY_DN5546_c0_g1_i2	800	YES	-	-	-	-	-	-	-	-	-	-	-	-	-
TRINITY_DN15399_c0_g1_i1	515	YES	-	-	-	-	-	-	-	-	-	-	-	-	-
TRINITY_DN27103_c0_g1_i1	318	NO	-	-	-	-	-	-	-	-	4.34737	3.31982	-	-	-
TRINITY_DN6542_c0_g1_i2	753	YES	Q5N9J9	Probable phytol kinase 2, chloroplastic (EC 2.7.1.182)	PATHWAY: Cofactor biosynthesis; tocopherol biosynthesis.	GO:0010189; GO:0010276; GO:0016021; GO:0016301; GO:0031969	chloroplast membrane [GO:0031969]; integral component of membrane [GO:0016021]; kinase activity [GO:0016301]; phytol kinase activity [GO:0010276]; vitamin E biosynthetic process [GO:0010189]	vitamin E biosynthetic process [GO:0010189]	chloroplast membrane [GO:0031969]; integral component of membrane [GO:0016021]	kinase activity [GO:0016301]; phytol kinase activity [GO:0010276]	-	-2.02082	-4.54521	-	-
TRINITY_DN19014_c0_g1_i2	684	YES	-	-	-	-	-	-	-	-	-	-	-2.23938	-	-
TRINITY_DN30348_c0_g1_i2	472	YES	-	-	-	-	-	-	-	-	2.58072	1.88823	-	-	-
TRINITY_DN36497_c0_g1_i1	229	NO	-	-	-	-	-	-	-	-	-	-	-	-	-
TRINITY_DN21629_c0_g1_i1	232	NO	-	-	-	-	-	-	-	-	-	-	-	-	-
TRINITY_DN29791_c0_g1_i1	594	YES	Q8CGY8	UDP-N-acetylglucosamine--peptide N-acetylglucosaminyltransferase 110 kDa subunit (EC 2.4.1.255) (O-GlcNAc transferase subunit p110) (O-linked N-acetylglucosamine transferase 110 kDa subunit) (OGT)	PATHWAY: Protein modification; protein glycosylation. {ECO:0000269|PubMed:29465778}.	GO:0000123; GO:0000791; GO:0001933; GO:0001934; GO:0003824; GO:0005547; GO:0005634; GO:0005654; GO:0005737; GO:0005739; GO:0005829; GO:0005886; GO:0006041; GO:0006110; GO:0006111; GO:0006357; GO:0006493; GO:0006915; GO:0008080; GO:0008134; GO:0010628; GO:0010801; GO:0016262; GO:0016485; GO:0017122; GO:0019904; GO:0031397; GO:0031966; GO:0032435; GO:0032868; GO:0032922; GO:0032991; GO:0033137; GO:…	cytoplasm [GO:0005737]; cytosol [GO:0005829]; euchromatin [GO:0000791]; histone acetyltransferase complex [GO:0000123]; mitochondrial membrane [GO:0031966]; mitochondrion [GO:0005739]; neuron projection [GO:0043005]; neuronal cell body [GO:0043025]; nucleoplasm [GO:0005654]; nucleus [GO:0005634]; plasma membrane [GO:0005886]; protein N-acetylglucosaminyltransferase complex [GO:0017122]; protein-c…	apoptotic process [GO:0006915]; cellular response to glucose stimulus [GO:0071333]; cellular response to lipopolysaccharide [GO:0071222]; circadian regulation of gene expression [GO:0032922]; glucosamine metabolic process [GO:0006041]; histone H3-K4 trimethylation [GO:0080182]; histone H4-K16 acetylation [GO:0043984]; histone H4-K5 acetylation [GO:0043981]; histone H4-K8 acetylation [GO:0043982];…	cytoplasm [GO:0005737]; cytosol [GO:0005829]; euchromatin [GO:0000791]; histone acetyltransferase complex [GO:0000123]; mitochondrial membrane [GO:0031966]; mitochondrion [GO:0005739]; neuronal cell body [GO:0043025]; neuron projection [GO:0043005]; nucleoplasm [GO:0005654]; nucleus [GO:0005634]; plasma membrane [GO:0005886]; protein-containing complex [GO:0032991]; protein N-acetylglucosaminyltr…	catalytic activity [GO:0003824]; identical protein binding [GO:0042802]; monosaccharide binding [GO:0048029]; N-acetyltransferase activity [GO:0008080]; peptide binding [GO:0042277]; phosphatidylinositol-3,4,5-trisphosphate binding [GO:0005547]; protein-containing complex binding [GO:0044877]; protein domain specific binding [GO:0019904]; protein N-acetylglucosaminyltransferase activity [GO:00162…	1.94419	-	-	-	-
TRINITY_DN30213_c0_g1_i1	234	NO	-	-	-	-	-	-	-	-	-	-	-	-	-
TRINITY_DN32208_c0_g1_i1	261	NO	-	-	-	-	-	-	-	-	-	-	-3.0593	-	-
TRINITY_DN7643_c0_g1_i1	436	YES	-	-	-	-	-	-	-	-	-	3.30006	-	-	-
TRINITY_DN3969_c0_g1_i3	782	YES	-	-	-	-	-	-	-	-	-	-	-3.88945	-	-
TRINITY_DN36346_c0_g1_i1	243	NO	-	-	-	-	-	-	-	-	-	3.21121	-	-	-
TRINITY_DN20542_c0_g1_i1	430	YES	-	-	-	-	-	-	-	-	-	3.3662	-	-	-
TRINITY_DN11352_c0_g1_i5	1392	YES	-	-	-	-	-	-	-	-	-1.79253	-1.76834	-4.27941	-	-
TRINITY_DN9199_c0_g1_i1	410	NO	-	-	-	-	-	-	-	-	-	-1.70602	-4.20648	-	-
TRINITY_DN17006_c0_g1_i1	298	YES	-	-	-	-	-	-	-	-	3.17623	-	-	-	-
TRINITY_DN32904_c0_g1_i1	209	NO	-	-	-	-	-	-	-	-	-	-	-	-	-
TRINITY_DN21144_c0_g1_i1	305	NO	-	-	-	-	-	-	-	-	-	-	-3.8455	-	-
TRINITY_DN988_c0_g1_i24	494	NO	-	-	-	-	-	-	-	-	-	-	-	-	-
TRINITY_DN30574_c0_g1_i2	520	YES	-	-	-	-	-	-	-	-	2.53018	-	-	-	-
TRINITY_DN35576_c0_g1_i1	263	NO	-	-	-	-	-	-	-	-	2.30561	-	-	-	-
TRINITY_DN2050_c0_g1_i2	1094	YES	-	-	-	-	-	-	-	-	-	-	-3.38197	-	-
TRINITY_DN13969_c0_g1_i3	245	NO	-	-	-	-	-	-	-	-	-	-	-3.47889	-	-
TRINITY_DN24952_c0_g1_i1	515	YES	-	-	-	-	-	-	-	-	-	-	-2.88061	-	-
TRINITY_DN16022_c0_g1_i1	256	NO	-	-	-	-	-	-	-	-	-	4.66888	-	-	-
TRINITY_DN23257_c0_g1_i1	463	YES	-	-	-	-	-	-	-	-	1.67135	-	-	-	-
TRINITY_DN22071_c0_g1_i1	332	YES	-	-	-	-	-	-	-	-	2.21386	2.16343	-	-	-
TRINITY_DN17764_c0_g1_i1	291	NO	-	-	-	-	-	-	-	-	-	-	-	-	-
TRINITY_DN26739_c0_g1_i1	234	NO	-	-	-	-	-	-	-	-	-	-	-	-	-
TRINITY_DN28399_c0_g1_i1	349	NO	-	-	-	-	-	-	-	-	-	-2.71462	-5.1626	-	-
TRINITY_DN16502_c0_g1_i1	207	NO	-	-	-	-	-	-	-	-	3.44843	2.73686	-	-	-
TRINITY_DN16050_c0_g1_i1	275	NO	-	-	-	-	-	-	-	-	-	-	-	-	-
TRINITY_DN36095_c0_g1_i1	337	NO	-	-	-	-	-	-	-	-	-	-	-	-	-
TRINITY_DN36381_c0_g1_i1	225	NO	-	-	-	-	-	-	-	-	-	-	-	-	-
TRINITY_DN22728_c0_g1_i1	255	NO	-	-	-	-	-	-	-	-	3.97246	3.98898	-	-	-
TRINITY_DN26075_c0_g1_i1	493	YES	P40433	6-phosphofructo-2-kinase 1 (6PF-2-K 1) (EC 2.7.1.105) (Phosphofructokinase 2 I)	-	GO:0003873; GO:0005524; GO:0005737; GO:0005829; GO:0006000; GO:0006003	cytoplasm [GO:0005737]; cytosol [GO:0005829]; 6-phosphofructo-2-kinase activity [GO:0003873]; ATP binding [GO:0005524]; fructose 2,6-bisphosphate metabolic process [GO:0006003]; fructose metabolic process [GO:0006000]	fructose 2,6-bisphosphate metabolic process [GO:0006003]; fructose metabolic process [GO:0006000]	cytoplasm [GO:0005737]; cytosol [GO:0005829]	6-phosphofructo-2-kinase activity [GO:0003873]; ATP binding [GO:0005524]	2.33703	2.30396	-	-	-
TRINITY_DN4632_c0_g1_i4	754	YES	-	-	-	-	-	-	-	-	-	-	-2.88795	-	-
TRINITY_DN26236_c0_g1_i1	387	YES	-	-	-	-	-	-	-	-	3.26477	1.77579	-	-	-
TRINITY_DN23842_c0_g1_i1	319	YES	-	-	-	-	-	-	-	-	-	-	-	-	-
TRINITY_DN3861_c0_g1_i1	562	NO	-	-	-	-	-	-	-	-	-	-	-1.76214	-	-
TRINITY_DN35963_c0_g1_i1	235	NO	-	-	-	-	-	-	-	-	-	-	-	-	-
TRINITY_DN6409_c0_g1_i1	867	YES	-	-	-	-	-	-	-	-	-	11.585	9.08224	-	-
TRINITY_DN31933_c0_g1_i1	265	NO	-	-	-	-	-	-	-	-	3.29119	-	-	-	-
TRINITY_DN11077_c0_g1_i1	254	NO	-	-	-	-	-	-	-	-	-	-	-1.62225	-	-
TRINITY_DN16397_c0_g1_i1	270	NO	-	-	-	-	-	-	-	-	-	-	-	-	-
TRINITY_DN16341_c0_g1_i1	296	NO	-	-	-	-	-	-	-	-	-	-	-	-	-
TRINITY_DN15000_c0_g1_i1	227	NO	-	-	-	-	-	-	-	-	-	-	-	-	-
TRINITY_DN25182_c0_g1_i1	287	NO	-	-	-	-	-	-	-	-	-	-	-	-	-
TRINITY_DN24278_c0_g1_i1	330	YES	-	-	-	-	-	-	-	-	-	-	-	-	-
TRINITY_DN28331_c0_g1_i1	307	YES	-	-	-	-	-	-	-	-	4.57143	4.97206	-	-	-
TRINITY_DN35433_c0_g1_i1	378	NO	-	-	-	-	-	-	-	-	-	-	-2.93688	-	-
TRINITY_DN31334_c0_g1_i2	304	NO	-	-	-	-	-	-	-	-	-	-	-	-	-
TRINITY_DN16093_c0_g1_i1	444	YES	-	-	-	-	-	-	-	-	-	-	-1.73092	-	-
TRINITY_DN20510_c0_g1_i1	245	NO	-	-	-	-	-	-	-	-	-	-	-	-	-
TRINITY_DN28492_c0_g1_i1	209	NO	-	-	-	-	-	-	-	-	3.02638	-	-	-	-
TRINITY_DN19550_c0_g1_i1	321	YES	Q6QJE2	Sulfate permease 2, chloroplastic	-	GO:0005886; GO:0015419; GO:0016021; GO:0031969	chloroplast membrane [GO:0031969]; integral component of membrane [GO:0016021]; plasma membrane [GO:0005886]; ABC-type sulfate transporter activity [GO:0015419]	-	chloroplast membrane [GO:0031969]; integral component of membrane [GO:0016021]; plasma membrane [GO:0005886]	ABC-type sulfate transporter activity [GO:0015419]	-	-	-	-	-
TRINITY_DN31549_c0_g1_i1	213	NO	-	-	-	-	-	-	-	-	-	-	-1.84412	-	-
TRINITY_DN17948_c0_g1_i1	294	NO	-	-	-	-	-	-	-	-	-	6.67497	4.21434	-	-
TRINITY_DN31531_c0_g1_i1	207	NO	P33310	ATP-dependent permease MDL1, mitochondrial (ABC transporter MDL1) (Multidrug resistance-like protein 1)	-	GO:0005524; GO:0005739; GO:0005743; GO:0015421; GO:0016021; GO:0016887; GO:0090374	integral component of membrane [GO:0016021]; mitochondrial inner membrane [GO:0005743]; mitochondrion [GO:0005739]; ABC-type oligopeptide transporter activity [GO:0015421]; ATP binding [GO:0005524]; ATPase activity [GO:0016887]; oligopeptide export from mitochondrion [GO:0090374]	oligopeptide export from mitochondrion [GO:0090374]	integral component of membrane [GO:0016021]; mitochondrial inner membrane [GO:0005743]; mitochondrion [GO:0005739]	ABC-type oligopeptide transporter activity [GO:0015421]; ATPase activity [GO:0016887]; ATP binding [GO:0005524]	-	-	-	-	-
TRINITY_DN4283_c0_g1_i2	897	YES	-	-	-	-	-	-	-	-	-	2.26831	-	-	-
TRINITY_DN32070_c0_g1_i1	221	NO	-	-	-	-	-	-	-	-	-	4.61603	-	-	-
TRINITY_DN3946_c0_g1_i3	948	YES	Q7XLY8	E3 ubiquitin-protein ligase Os04g0590900 (EC 2.3.2.27) (RING-H2 finger protein Os04g0590900) (RING-type E3 ubiquitin transferase Os04g0590900)	PATHWAY: Protein modification; protein ubiquitination.	GO:0004842; GO:0016021; GO:0016567; GO:0046872	integral component of membrane [GO:0016021]; metal ion binding [GO:0046872]; ubiquitin-protein transferase activity [GO:0004842]; protein ubiquitination [GO:0016567]	protein ubiquitination [GO:0016567]	integral component of membrane [GO:0016021]	metal ion binding [GO:0046872]; ubiquitin-protein transferase activity [GO:0004842]	-1.5093	-2.66035	-5.09148	-	-
TRINITY_DN30520_c0_g1_i2	406	YES	E4USI8	Probable Xaa-Pro aminopeptidase P (AMPP) (Aminopeptidase P) (EC 3.4.11.9) (Aminoacylproline aminopeptidase) (Prolidase)	-	GO:0046872; GO:0070006	metal ion binding [GO:0046872]; metalloaminopeptidase activity [GO:0070006]	-	-	metal ion binding [GO:0046872]; metalloaminopeptidase activity [GO:0070006]	3.1991	2.36366	-	-	-
TRINITY_DN3086_c0_g2_i1	933	YES	-	-	-	-	-	-	-	-	-	-	-1.76372	-	-
TRINITY_DN11541_c0_g1_i4	467	YES	-	-	-	-	-	-	-	-	-	-	-3.52894	-	-
TRINITY_DN560_c0_g1_i2	1230	YES	-	-	-	-	-	-	-	-	-	-	-3.17864	-	-
TRINITY_DN33918_c0_g1_i1	296	NO	-	-	-	-	-	-	-	-	2.21035	1.8625	-	-	-
TRINITY_DN3516_c0_g1_i6	1906	YES	P61870	Mono- and diacylglycerol lipase (MDGL) (EC 3.1.1.-)	-	GO:0016042; GO:0016787	hydrolase activity [GO:0016787]; lipid catabolic process [GO:0016042]	lipid catabolic process [GO:0016042]	-	hydrolase activity [GO:0016787]	4.53905	6.84053	4.39947	-	-
TRINITY_DN34454_c0_g1_i1	408	YES	-	-	-	-	-	-	-	-	2.35611	2.06928	-	-	-
TRINITY_DN31751_c0_g1_i1	238	NO	-	-	-	-	-	-	-	-	-	-	-	-	-
TRINITY_DN26553_c0_g1_i1	394	YES	-	-	-	-	-	-	-	-	4.70121	3.55659	-	-	-
TRINITY_DN24544_c0_g1_i1	284	NO	-	-	-	-	-	-	-	-	-	-	-	-	-
TRINITY_DN23853_c0_g1_i1	380	YES	-	-	-	-	-	-	-	-	-	-	-	-	-
TRINITY_DN4601_c0_g1_i1	728	YES	-	-	-	-	-	-	-	-	-	-	-2.91685	-	-
TRINITY_DN28890_c0_g1_i1	437	YES	-	-	-	-	-	-	-	-	-	5.9729	-	-	-
TRINITY_DN20152_c0_g1_i2	438	YES	Q12553	Xanthine dehydrogenase (EC 1.17.1.4) (Purine hydroxylase I)	-	GO:0004854; GO:0004855; GO:0005506; GO:0005777; GO:0006145; GO:0009055; GO:0009115; GO:0016491; GO:0043546; GO:0050660; GO:0051537; GO:0071949	peroxisome [GO:0005777]; 2 iron, 2 sulfur cluster binding [GO:0051537]; electron transfer activity [GO:0009055]; FAD binding [GO:0071949]; flavin adenine dinucleotide binding [GO:0050660]; iron ion binding [GO:0005506]; molybdopterin cofactor binding [GO:0043546]; oxidoreductase activity [GO:0016491]; xanthine dehydrogenase activity [GO:0004854]; xanthine oxidase activity [GO:0004855]; purine nuc…	purine nucleobase catabolic process [GO:0006145]; xanthine catabolic process [GO:0009115]	peroxisome [GO:0005777]	2 iron, 2 sulfur cluster binding [GO:0051537]; electron transfer activity [GO:0009055]; FAD binding [GO:0071949]; flavin adenine dinucleotide binding [GO:0050660]; iron ion binding [GO:0005506]; molybdopterin cofactor binding [GO:0043546]; oxidoreductase activity [GO:0016491]; xanthine dehydrogenase activity [GO:0004854]; xanthine oxidase activity [GO:0004855]	1.65299	-	-	-	-
TRINITY_DN35910_c0_g1_i1	325	NO	Q86AT9	Hybrid signal transduction histidine kinase I (EC 2.7.13.3)	-	GO:0000155; GO:0005524; GO:0030587; GO:0043327; GO:0048870	ATP binding [GO:0005524]; phosphorelay sensor kinase activity [GO:0000155]; cell motility [GO:0048870]; chemotaxis to cAMP [GO:0043327]; sorocarp development [GO:0030587]	cell motility [GO:0048870]; chemotaxis to cAMP [GO:0043327]; sorocarp development [GO:0030587]	-	ATP binding [GO:0005524]; phosphorelay sensor kinase activity [GO:0000155]	2.76012	3.20019	-	-	-
TRINITY_DN5898_c0_g1_i1	715	NO	-	-	-	-	-	-	-	-	-	-2.07636	-4.4844	-	-
TRINITY_DN32762_c0_g1_i1	224	NO	-	-	-	-	-	-	-	-	-	-	-	-	-
TRINITY_DN27804_c0_g1_i2	295	NO	-	-	-	-	-	-	-	-	-	-	-3.56141	-	-
TRINITY_DN35382_c0_g1_i1	406	YES	-	-	-	-	-	-	-	-	-2.14614	-	-3.1766	-	-
TRINITY_DN18328_c0_g1_i2	514	NO	-	-	-	-	-	-	-	-	-	-2.22607	-4.59876	-	-
TRINITY_DN10509_c0_g1_i1	330	NO	-	-	-	-	-	-	-	-	-	-	-	-	-
TRINITY_DN15816_c0_g1_i2	438	YES	-	-	-	-	-	-	-	-	2.30925	1.70361	-	-	-
TRINITY_DN14238_c0_g1_i1	279	NO	-	-	-	-	-	-	-	-	-	-	-	-	-
TRINITY_DN6777_c0_g1_i2	575	NO	-	-	-	-	-	-	-	-	-	-3.21649	-5.58355	-	-
TRINITY_DN16500_c0_g1_i1	490	NO	-	-	-	-	-	-	-	-	-	-1.88872	-4.30746	-	-
TRINITY_DN33581_c0_g1_i1	363	NO	-	-	-	-	-	-	-	-	-	-	-2.37367	-	-
TRINITY_DN22541_c0_g1_i1	382	NO	-	-	-	-	-	-	-	-	-	-	-2.20337	-	-
TRINITY_DN29694_c0_g1_i1	372	NO	-	-	-	-	-	-	-	-	2.30149	1.66992	-	-	-
TRINITY_DN25211_c0_g1_i1	278	NO	-	-	-	-	-	-	-	-	2.39441	-	-	-	-
TRINITY_DN21438_c0_g1_i1	327	YES	-	-	-	-	-	-	-	-	-	-	-3.72428	-	-
TRINITY_DN22807_c0_g1_i1	244	NO	-	-	-	-	-	-	-	-	-	-	-2.36826	-	-
TRINITY_DN540_c0_g2_i1	361	YES	-	-	-	-	-	-	-	-	-1.84113	-	-3.50323	-	-
TRINITY_DN10413_c0_g1_i1	414	NO	-	-	-	-	-	-	-	-	-	-3.29453	-5.67294	-	-
TRINITY_DN26379_c0_g1_i1	476	NO	-	-	-	-	-	-	-	-	-	-2.33035	-4.72398	-	-
TRINITY_DN30864_c0_g1_i1	371	NO	-	-	-	-	-	-	-	-	-	-	-3.36441	-	-
TRINITY_DN17634_c0_g1_i1	216	NO	-	-	-	-	-	-	-	-	-	-	-2.61956	-	-
TRINITY_DN32720_c0_g1_i1	286	NO	Q8BSY0	Aspartyl/asparaginyl beta-hydroxylase (EC 1.14.11.16) (Aspartate beta-hydroxylase) (ASP beta-hydroxylase) (Peptide-aspartate beta-dioxygenase)	-	GO:0004597; GO:0005509; GO:0005737; GO:0005783; GO:0005886; GO:0007389; GO:0008285; GO:0010524; GO:0016021; GO:0030176; GO:0031585; GO:0031647; GO:0032237; GO:0032541; GO:0033017; GO:0033198; GO:0035108; GO:0042264; GO:0045862; GO:0045893; GO:0051480; GO:0055074; GO:0060021; GO:0060325; GO:0062101; GO:0070588; GO:0071277; GO:0090316; GO:0097202; GO:1901879	cortical endoplasmic reticulum [GO:0032541]; cytoplasm [GO:0005737]; endoplasmic reticulum [GO:0005783]; integral component of endoplasmic reticulum membrane [GO:0030176]; integral component of membrane [GO:0016021]; plasma membrane [GO:0005886]; sarcoplasmic reticulum membrane [GO:0033017]; calcium ion binding [GO:0005509]; peptide-aspartate beta-dioxygenase activity [GO:0004597]; peptidyl-aspar…	activation of cysteine-type endopeptidase activity [GO:0097202]; activation of store-operated calcium channel activity [GO:0032237]; calcium ion homeostasis [GO:0055074]; calcium ion transmembrane transport [GO:0070588]; cellular response to calcium ion [GO:0071277]; face morphogenesis [GO:0060325]; limb morphogenesis [GO:0035108]; negative regulation of cell population proliferation [GO:0008285]…	cortical endoplasmic reticulum [GO:0032541]; cytoplasm [GO:0005737]; endoplasmic reticulum [GO:0005783]; integral component of endoplasmic reticulum membrane [GO:0030176]; integral component of membrane [GO:0016021]; plasma membrane [GO:0005886]; sarcoplasmic reticulum membrane [GO:0033017]	calcium ion binding [GO:0005509]; peptide-aspartate beta-dioxygenase activity [GO:0004597]; peptidyl-aspartic acid 3-dioxygenase activity [GO:0062101]	-	-	-2.38493	-	-
TRINITY_DN13581_c0_g1_i1	363	NO	-	-	-	-	-	-	-	-	-	3.5007	-	-	-
TRINITY_DN19487_c0_g1_i1	334	NO	-	-	-	-	-	-	-	-	-	-	-	-	-
TRINITY_DN28381_c0_g1_i1	426	YES	-	-	-	-	-	-	-	-	3.07989	1.73381	-	-	-
TRINITY_DN17512_c0_g1_i1	268	NO	-	-	-	-	-	-	-	-	3.32441	2.82113	-	-	-
TRINITY_DN5514_c0_g1_i1	599	NO	-	-	-	-	-	-	-	-	-	-	-3.61855	-	-
TRINITY_DN4632_c0_g1_i14	719	YES	-	-	-	-	-	-	-	-	-	-	-2.88089	-	-
TRINITY_DN32451_c0_g1_i1	213	NO	-	-	-	-	-	-	-	-	-	-	-	-	-
TRINITY_DN8293_c0_g1_i10	398	NO	-	-	-	-	-	-	-	-	-1.79098	-1.91811	-4.29501	-	-
TRINITY_DN35914_c0_g1_i1	256	NO	A0T0D9	DNA-directed RNA polymerase subunit beta'' (EC 2.7.7.6) (PEP) (Plastid-encoded RNA polymerase subunit beta'') (RNA polymerase subunit beta'')	-	GO:0003677; GO:0003899; GO:0006351; GO:0008270; GO:0009507	chloroplast [GO:0009507]; DNA binding [GO:0003677]; DNA-directed 5'-3' RNA polymerase activity [GO:0003899]; zinc ion binding [GO:0008270]; transcription, DNA-templated [GO:0006351]	transcription, DNA-templated [GO:0006351]	chloroplast [GO:0009507]	DNA binding [GO:0003677]; DNA-directed 5'-3' RNA polymerase activity [GO:0003899]; zinc ion binding [GO:0008270]	-	-3.41223	-5.77678	-	-
TRINITY_DN10560_c0_g1_i1	534	NO	-	-	-	-	-	-	-	-	-1.56425	-	-2.88268	-	-
TRINITY_DN36532_c0_g1_i1	330	NO	-	-	-	-	-	-	-	-	-	5.84383	-	-	-
TRINITY_DN25270_c0_g1_i1	207	NO	-	-	-	-	-	-	-	-	-	-	-	-	-
TRINITY_DN35101_c0_g1_i1	215	NO	-	-	-	-	-	-	-	-	-	-	-	-	-
TRINITY_DN23904_c0_g1_i1	250	NO	-	-	-	-	-	-	-	-	2.94681	-	-	-	-
TRINITY_DN30717_c0_g1_i1	260	NO	-	-	-	-	-	-	-	-	5.40809	4.85263	-	-	-
TRINITY_DN31429_c0_g1_i1	229	NO	-	-	-	-	-	-	-	-	-	-	-	-	-
TRINITY_DN27736_c0_g1_i1	319	NO	-	-	-	-	-	-	-	-	-	-	-	-	-
TRINITY_DN8451_c0_g1_i5	1358	YES	-	-	-	-	-	-	-	-	-	-	-3.47402	-	-
TRINITY_DN27640_c0_g1_i1	369	NO	-	-	-	-	-	-	-	-	-1.5354	-2.24418	-4.57959	-	-
TRINITY_DN36601_c0_g1_i1	209	NO	-	-	-	-	-	-	-	-	-	3.25339	-	-	-
TRINITY_DN36013_c0_g1_i1	216	NO	-	-	-	-	-	-	-	-	-	-	-	-	-
TRINITY_DN4320_c0_g1_i14	416	NO	-	-	-	-	-	-	-	-	-	-	-2.3116	-	-
TRINITY_DN22678_c0_g1_i1	418	YES	-	-	-	-	-	-	-	-	2.66255	-	-	-	-
TRINITY_DN24023_c0_g1_i1	400	YES	-	-	-	-	-	-	-	-	-	3.3775	-	-	-
TRINITY_DN14460_c0_g1_i1	818	NO	-	-	-	-	-	-	-	-	-	-	-2.52034	-	-
TRINITY_DN33850_c0_g1_i1	379	NO	-	-	-	-	-	-	-	-	-	-	-	-	-
TRINITY_DN621_c0_g1_i2	568	YES	-	-	-	-	-	-	-	-	-	2.23136	-	-	-
TRINITY_DN28638_c0_g1_i1	388	NO	-	-	-	-	-	-	-	-	-	-	-1.51424	-	-
TRINITY_DN32182_c0_g1_i1	303	YES	O13842	Putative polysaccharide deacetylase (EC 3.-.-.-) (Chitin deacetylase 1)	-	GO:0005631; GO:0005634; GO:0005829; GO:0008061; GO:0016810; GO:0030476; GO:0034232; GO:0042764; GO:0042802; GO:0046872	ascospore-type prospore [GO:0042764]; chitosan layer of spore wall [GO:0005631]; cytosol [GO:0005829]; nucleus [GO:0005634]; chitin binding [GO:0008061]; hydrolase activity, acting on carbon-nitrogen (but not peptide) bonds [GO:0016810]; identical protein binding [GO:0042802]; metal ion binding [GO:0046872]; ascospore wall assembly [GO:0030476]; ascospore wall chitin catabolic process [GO:0034232]	ascospore wall assembly [GO:0030476]; ascospore wall chitin catabolic process [GO:0034232]	ascospore-type prospore [GO:0042764]; chitosan layer of spore wall [GO:0005631]; cytosol [GO:0005829]; nucleus [GO:0005634]	chitin binding [GO:0008061]; hydrolase activity, acting on carbon-nitrogen (but not peptide) bonds [GO:0016810]; identical protein binding [GO:0042802]; metal ion binding [GO:0046872]	-	-	-	-	-
TRINITY_DN35673_c0_g1_i1	210	NO	-	-	-	-	-	-	-	-	2.76283	-	-	-	-
TRINITY_DN29725_c0_g1_i1	512	YES	-	-	-	-	-	-	-	-	-	-	-	-	-
TRINITY_DN34228_c0_g1_i1	814	NO	-	-	-	-	-	-	-	-	-	-	-2.34736	-	-
TRINITY_DN13797_c0_g1_i2	956	YES	-	-	-	-	-	-	-	-	-	-	-3.28311	-	-
TRINITY_DN32170_c0_g1_i1	265	NO	-	-	-	-	-	-	-	-	-	-	-	-	-
TRINITY_DN17745_c0_g1_i1	282	NO	-	-	-	-	-	-	-	-	2.13905	-	-	-	-
TRINITY_DN26495_c0_g1_i2	497	NO	-	-	-	-	-	-	-	-	4.3664	4.25071	1.87832	-	-
TRINITY_DN26773_c0_g1_i1	303	YES	-	-	-	-	-	-	-	-	-	4.85263	-	-	-
TRINITY_DN18878_c0_g1_i1	812	YES	Q505D1	Serine/threonine-protein phosphatase 6 regulatory ankyrin repeat subunit A (PP6-ARS-A) (Serine/threonine-protein phosphatase 6 regulatory subunit ARS-A) (Ankyrin repeat domain-containing protein 28) (Phosphatase interactor targeting protein hnRNP K) (PITK)	-	GO:0005654	nucleoplasm [GO:0005654]	-	nucleoplasm [GO:0005654]	-	-	-	-2.5271	Thaps3|23800	-
TRINITY_DN16875_c0_g1_i1	513	NO	-	-	-	-	-	-	-	-	-	-	-2.50796	-	-
TRINITY_DN1362_c0_g1_i1	431	NO	-	-	-	-	-	-	-	-	-	12.523	10.1551	-	-
TRINITY_DN24255_c0_g1_i1	236	NO	-	-	-	-	-	-	-	-	2.82739	-	-	-	-
TRINITY_DN29167_c0_g1_i1	269	NO	-	-	-	-	-	-	-	-	-	-	-3.43928	-	-
TRINITY_DN107_c0_g1_i3	1654	YES	-	-	-	-	-	-	-	-	-	-	-	-	-
TRINITY_DN23852_c0_g1_i1	326	NO	-	-	-	-	-	-	-	-	-	5.53329	-	-	-
TRINITY_DN29343_c0_g1_i1	579	NO	-	-	-	-	-	-	-	-	-	1.89485	-	-	-
TRINITY_DN33972_c0_g1_i1	431	YES	-	-	-	-	-	-	-	-	-2.89294	-1.73315	-4.03668	-	-
TRINITY_DN7965_c0_g1_i4	492	YES	-	-	-	-	-	-	-	-	3.42129	3.73145	-	-	-
TRINITY_DN36323_c0_g1_i1	292	NO	-	-	-	-	-	-	-	-	2.76089	-	-	-	-
TRINITY_DN33992_c0_g1_i2	356	YES	-	-	-	-	-	-	-	-	1.58509	-	-	-	-
TRINITY_DN4989_c0_g1_i1	1349	YES	-	-	-	-	-	-	-	-	-	-1.56019	-3.91911	Thaps3|3854	-
TRINITY_DN36332_c0_g1_i1	422	YES	Q54FB7	Xanthine dehydrogenase (XD) (EC 1.17.1.4)	-	GO:0004854; GO:0005506; GO:0005777; GO:0009055; GO:0009115; GO:0016491; GO:0043546; GO:0050660; GO:0051537; GO:0071949	peroxisome [GO:0005777]; 2 iron, 2 sulfur cluster binding [GO:0051537]; electron transfer activity [GO:0009055]; FAD binding [GO:0071949]; flavin adenine dinucleotide binding [GO:0050660]; iron ion binding [GO:0005506]; molybdopterin cofactor binding [GO:0043546]; oxidoreductase activity [GO:0016491]; xanthine dehydrogenase activity [GO:0004854]; xanthine catabolic process [GO:0009115]	xanthine catabolic process [GO:0009115]	peroxisome [GO:0005777]	2 iron, 2 sulfur cluster binding [GO:0051537]; electron transfer activity [GO:0009055]; FAD binding [GO:0071949]; flavin adenine dinucleotide binding [GO:0050660]; iron ion binding [GO:0005506]; molybdopterin cofactor binding [GO:0043546]; oxidoreductase activity [GO:0016491]; xanthine dehydrogenase activity [GO:0004854]	-	-	-2.90432	-	-
TRINITY_DN25181_c0_g1_i1	311	YES	O23736	Glutamate--cysteine ligase, chloroplastic (EC 6.3.2.2) (Gamma-ECS) (GCS) (Gamma-glutamylcysteine synthetase)	PATHWAY: Sulfur metabolism; glutathione biosynthesis; glutathione from L-cysteine and L-glutamate: step 1/2.	GO:0004357; GO:0005524; GO:0006750; GO:0009507	chloroplast [GO:0009507]; ATP binding [GO:0005524]; glutamate-cysteine ligase activity [GO:0004357]; glutathione biosynthetic process [GO:0006750]	glutathione biosynthetic process [GO:0006750]	chloroplast [GO:0009507]	ATP binding [GO:0005524]; glutamate-cysteine ligase activity [GO:0004357]	-	2.79461	-	-	-
TRINITY_DN19430_c0_g1_i1	292	NO	-	-	-	-	-	-	-	-	3.28716	2.73192	-	-	-
TRINITY_DN23912_c0_g1_i1	370	NO	-	-	-	-	-	-	-	-	2.24611	1.94544	-	-	-
TRINITY_DN33525_c0_g1_i1	205	NO	-	-	-	-	-	-	-	-	-	-	-	-	-
TRINITY_DN33106_c0_g1_i2	636	YES	-	-	-	-	-	-	-	-	-	8.66825	6.29662	-	-
TRINITY_DN6609_c0_g1_i2	415	NO	-	-	-	-	-	-	-	-	-	-	-3.55632	-	-
TRINITY_DN20096_c0_g1_i1	430	YES	-	-	-	-	-	-	-	-	4.68515	4.00398	-	-	-
TRINITY_DN23821_c0_g1_i1	293	NO	-	-	-	-	-	-	-	-	-	-	-2.83934	-	-
TRINITY_DN3659_c0_g1_i6	590	NO	-	-	-	-	-	-	-	-	-	2.48124	-	-	-
TRINITY_DN27499_c0_g1_i1	243	NO	Q6JQN1	Acyl-CoA dehydrogenase family member 10 (ACAD-10) (EC 1.3.99.-)	-	GO:0005739; GO:0005759; GO:0006635; GO:0016627; GO:0016787; GO:0050660	mitochondrial matrix [GO:0005759]; mitochondrion [GO:0005739]; flavin adenine dinucleotide binding [GO:0050660]; hydrolase activity [GO:0016787]; oxidoreductase activity, acting on the CH-CH group of donors [GO:0016627]; fatty acid beta-oxidation [GO:0006635]	fatty acid beta-oxidation [GO:0006635]	mitochondrial matrix [GO:0005759]; mitochondrion [GO:0005739]	flavin adenine dinucleotide binding [GO:0050660]; hydrolase activity [GO:0016787]; oxidoreductase activity, acting on the CH-CH group of donors [GO:0016627]	-	-	-	-	-
TRINITY_DN31931_c0_g1_i1	275	NO	-	-	-	-	-	-	-	-	2.91987	-	-	-	-
TRINITY_DN25188_c0_g1_i1	260	NO	-	-	-	-	-	-	-	-	2.63457	-	-	-	-
TRINITY_DN36558_c0_g1_i1	263	NO	-	-	-	-	-	-	-	-	-	-	-2.35628	-	-
TRINITY_DN7422_c0_g1_i1	1326	YES	-	-	-	-	-	-	-	-	-	-1.50178	-3.82794	-	-
TRINITY_DN29001_c0_g1_i1	267	NO	-	-	-	-	-	-	-	-	5.13571	5.19726	-	-	-
TRINITY_DN18595_c0_g1_i1	303	YES	-	-	-	-	-	-	-	-	-	-	-	-	-
TRINITY_DN8222_c0_g1_i1	472	NO	-	-	-	-	-	-	-	-	-2.30388	-	-3.51652	-	-
TRINITY_DN26069_c0_g1_i1	528	YES	Q8H0V6	ABC transporter F family member 3 (ABC transporter ABCF.3) (AtABCF3) (GCN20-type ATP-binding cassette protein GCN3)	-	GO:0005524; GO:0005634; GO:0005829; GO:0042626; GO:0042742; GO:0046686	cytosol [GO:0005829]; nucleus [GO:0005634]; ATP binding [GO:0005524]; ATPase-coupled transmembrane transporter activity [GO:0042626]; defense response to bacterium [GO:0042742]; response to cadmium ion [GO:0046686]	defense response to bacterium [GO:0042742]; response to cadmium ion [GO:0046686]	cytosol [GO:0005829]; nucleus [GO:0005634]	ATPase-coupled transmembrane transporter activity [GO:0042626]; ATP binding [GO:0005524]	-	1.81075	-	-	-
TRINITY_DN16809_c0_g1_i1	205	NO	-	-	-	-	-	-	-	-	-	2.12285	-	-	-
TRINITY_DN22220_c0_g1_i1	376	NO	-	-	-	-	-	-	-	-	-	-	-	-	-
TRINITY_DN28139_c0_g1_i1	260	NO	-	-	-	-	-	-	-	-	3.06832	-	-	-	-
TRINITY_DN14858_c0_g1_i1	426	YES	-	-	-	-	-	-	-	-	3.89633	-	-	-	-
TRINITY_DN20626_c0_g1_i1	486	YES	-	-	-	-	-	-	-	-	-	-	-3.1882	Thaps3|7973	-
TRINITY_DN29120_c0_g1_i1	240	NO	-	-	-	-	-	-	-	-	-	-	-	-	-
TRINITY_DN36373_c0_g1_i1	434	YES	-	-	-	-	-	-	-	-	-	-1.85687	-4.17929	-	-
TRINITY_DN17982_c0_g1_i1	382	NO	-	-	-	-	-	-	-	-	-	-2.20725	-4.46782	-	-
TRINITY_DN25393_c0_g1_i1	254	NO	-	-	-	-	-	-	-	-	4.39201	3.74582	-	-	-
TRINITY_DN28041_c0_g1_i1	215	NO	-	-	-	-	-	-	-	-	-	-	-1.62699	-	-
TRINITY_DN35945_c0_g1_i2	325	NO	-	-	-	-	-	-	-	-	3.35384	2.86349	-	-	-
TRINITY_DN12232_c0_g1_i2	869	YES	-	-	-	-	-	-	-	-	-	-	-3.80615	-	-
TRINITY_DN341_c0_g1_i2	929	YES	-	-	-	-	-	-	-	-	-	-	-1.95467	-	-
TRINITY_DN28040_c0_g1_i1	311	NO	-	-	-	-	-	-	-	-	4.27081	4.40231	-	-	-
TRINITY_DN30075_c0_g1_i1	1446	YES	A5D7C2	Protein SDA1 homolog (SDA1 domain-containing protein 1)	-	GO:0000055; GO:0005730; GO:0030036; GO:0042273	nucleolus [GO:0005730]; actin cytoskeleton organization [GO:0030036]; ribosomal large subunit biogenesis [GO:0042273]; ribosomal large subunit export from nucleus [GO:0000055]	actin cytoskeleton organization [GO:0030036]; ribosomal large subunit biogenesis [GO:0042273]; ribosomal large subunit export from nucleus [GO:0000055]	nucleolus [GO:0005730]	-	-	8.62305	6.27287	-	-
TRINITY_DN33715_c0_g1_i1	354	NO	-	-	-	-	-	-	-	-	-1.84907	-	-1.5269	-	-
TRINITY_DN24811_c0_g1_i1	299	YES	-	-	-	-	-	-	-	-	-	-	-	-	-
TRINITY_DN20502_c0_g1_i1	239	NO	-	-	-	-	-	-	-	-	-	-	-	-	-
TRINITY_DN27911_c0_g1_i1	269	NO	-	-	-	-	-	-	-	-	-	-	-	-	-
TRINITY_DN427_c0_g1_i1	614	NO	-	-	-	-	-	-	-	-	-1.54013	-2.81965	-5.13467	-	-
TRINITY_DN30750_c0_g1_i1	450	YES	-	-	-	-	-	-	-	-	2.79051	2.06522	-	-	-
TRINITY_DN31353_c0_g1_i1	433	YES	-	-	-	-	-	-	-	-	-	-	-	-	-
TRINITY_DN29608_c0_g1_i1	227	NO	-	-	-	-	-	-	-	-	-	3.11714	-	-	-
TRINITY_DN16562_c0_g1_i1	492	NO	-	-	-	-	-	-	-	-	2.46439	2.53746	-	-	-
TRINITY_DN20789_c0_g1_i1	507	YES	-	-	-	-	-	-	-	-	-	3.11423	-	-	-
TRINITY_DN23592_c0_g1_i2	417	NO	-	-	-	-	-	-	-	-	2.2331	1.65086	-	-	-
TRINITY_DN22880_c0_g1_i1	398	YES	-	-	-	-	-	-	-	-	4.11236	3.69521	-	-	-
TRINITY_DN194_c0_g1_i1	285	NO	-	-	-	-	-	-	-	-	-	-	-3.47646	-	-
TRINITY_DN30079_c0_g1_i1	548	YES	-	-	-	-	-	-	-	-	2.95798	-	-	-	-
TRINITY_DN34391_c0_g1_i1	430	YES	-	-	-	-	-	-	-	-	2.57074	1.51352	-	-	-
TRINITY_DN30233_c0_g1_i1	261	NO	Q9AYU1	Quinone-oxidoreductase QR1, chloroplastic (TvQR1) (EC 1.6.5.5)	-	GO:0003960; GO:0009707	chloroplast outer membrane [GO:0009707]; NADPH:quinone reductase activity [GO:0003960]	-	chloroplast outer membrane [GO:0009707]	NADPH:quinone reductase activity [GO:0003960]	3.09203	2.72384	-	-	-
TRINITY_DN21131_c0_g1_i1	294	NO	Q09653	Putative cytochrome P450 CYP13A10 (EC 1.14.-.-)	-	GO:0004497; GO:0005506; GO:0016021; GO:0016705; GO:0020037	integral component of membrane [GO:0016021]; heme binding [GO:0020037]; iron ion binding [GO:0005506]; monooxygenase activity [GO:0004497]; oxidoreductase activity, acting on paired donors, with incorporation or reduction of molecular oxygen [GO:0016705]	-	integral component of membrane [GO:0016021]	heme binding [GO:0020037]; iron ion binding [GO:0005506]; monooxygenase activity [GO:0004497]; oxidoreductase activity, acting on paired donors, with incorporation or reduction of molecular oxygen [GO:0016705]	-	-	-2.34743	-	-
TRINITY_DN16088_c0_g1_i1	297	NO	-	-	-	-	-	-	-	-	2.11334	-	-	-	-
TRINITY_DN35674_c0_g1_i1	331	NO	-	-	-	-	-	-	-	-	-	-	-	-	-
TRINITY_DN27906_c0_g1_i1	237	NO	-	-	-	-	-	-	-	-	-	-	-3.48432	-	-
TRINITY_DN35132_c0_g1_i1	295	NO	-	-	-	-	-	-	-	-	3.4967	-	-	-	-
TRINITY_DN16223_c0_g1_i1	507	YES	-	-	-	-	-	-	-	-	-	-	-	-	-
TRINITY_DN14833_c0_g1_i1	212	NO	-	-	-	-	-	-	-	-	3.20283	-	-	-	-
TRINITY_DN31255_c0_g1_i1	346	YES	-	-	-	-	-	-	-	-	2.21525	-	-	-	-
TRINITY_DN36592_c0_g1_i1	268	NO	Q75W16	Phospho-2-dehydro-3-deoxyheptonate aldolase 2, chloroplastic (EC 2.5.1.54) (3-deoxy-D-arabino-heptulosonate 7-phosphate synthase 2) (DAHP synthase 2) (Phospho-2-keto-3-deoxyheptonate aldolase 2)	PATHWAY: Metabolic intermediate biosynthesis; chorismate biosynthesis; chorismate from D-erythrose 4-phosphate and phosphoenolpyruvate: step 1/7.	GO:0003849; GO:0008652; GO:0009073; GO:0009423; GO:0009507	chloroplast [GO:0009507]; 3-deoxy-7-phosphoheptulonate synthase activity [GO:0003849]; aromatic amino acid family biosynthetic process [GO:0009073]; cellular amino acid biosynthetic process [GO:0008652]; chorismate biosynthetic process [GO:0009423]	aromatic amino acid family biosynthetic process [GO:0009073]; cellular amino acid biosynthetic process [GO:0008652]; chorismate biosynthetic process [GO:0009423]	chloroplast [GO:0009507]	3-deoxy-7-phosphoheptulonate synthase activity [GO:0003849]	1.68473	-	-	-	-
TRINITY_DN28651_c0_g1_i1	886	YES	-	-	-	-	-	-	-	-	-1.8703	-	-2.79383	-	-
TRINITY_DN18297_c0_g1_i1	358	YES	-	-	-	-	-	-	-	-	-	1.97945	-	-	-
TRINITY_DN22186_c0_g1_i1	284	NO	-	-	-	-	-	-	-	-	2.49542	-	-	-	-
TRINITY_DN32560_c0_g1_i1	288	NO	-	-	-	-	-	-	-	-	-	-	-	-	-
TRINITY_DN27693_c0_g1_i1	231	NO	-	-	-	-	-	-	-	-	-	4.4597	-	-	-
TRINITY_DN36415_c0_g1_i1	231	NO	-	-	-	-	-	-	-	-	-	-	-3.47711	-	-
TRINITY_DN14724_c0_g1_i2	455	YES	-	-	-	-	-	-	-	-	2.06351	1.8871	-	-	-
TRINITY_DN29831_c0_g1_i2	434	NO	-	-	-	-	-	-	-	-	2.40445	-	-	-	-
TRINITY_DN28943_c0_g1_i2	270	NO	-	-	-	-	-	-	-	-	-	4.77788	-	-	-
TRINITY_DN29960_c0_g1_i1	233	NO	-	-	-	-	-	-	-	-	5.46914	3.97861	-	-	-
TRINITY_DN22603_c0_g1_i1	215	NO	-	-	-	-	-	-	-	-	-	-	-	-	-
TRINITY_DN2776_c0_g2_i1	233	NO	-	-	-	-	-	-	-	-	-	-	-2.7271	-	-
TRINITY_DN32278_c0_g1_i1	302	NO	-	-	-	-	-	-	-	-	-	-	-2.56097	-	-
TRINITY_DN31938_c0_g1_i1	240	NO	-	-	-	-	-	-	-	-	2.44168	-	-	-	-
TRINITY_DN15717_c0_g1_i1	315	YES	-	-	-	-	-	-	-	-	-	-	-	-	-
TRINITY_DN28267_c0_g1_i1	245	NO	-	-	-	-	-	-	-	-	-	5.05936	-	-	-
TRINITY_DN25202_c0_g1_i1	204	NO	-	-	-	-	-	-	-	-	2.89346	-	-	-	-
TRINITY_DN23643_c0_g1_i1	477	YES	Q10D00	ATP-dependent RNA helicase SUV3, mitochondrial (OsSUV3) (EC 3.6.4.13) (Protein SUPPRESSOR OF VAR 3)	-	GO:0000965; GO:0003678; GO:0003724; GO:0005524; GO:0005634; GO:0006401; GO:0009651; GO:0009734; GO:0009736; GO:0009740; GO:0009939; GO:0010929; GO:0016887; GO:0042645; GO:0045025; GO:0080038; GO:1901002; GO:1902584	mitochondrial degradosome [GO:0045025]; mitochondrial nucleoid [GO:0042645]; nucleus [GO:0005634]; ATP binding [GO:0005524]; ATPase activity [GO:0016887]; DNA helicase activity [GO:0003678]; RNA helicase activity [GO:0003724]; auxin-activated signaling pathway [GO:0009734]; cytokinin-activated signaling pathway [GO:0009736]; gibberellic acid mediated signaling pathway [GO:0009740]; mitochondrial …	auxin-activated signaling pathway [GO:0009734]; cytokinin-activated signaling pathway [GO:0009736]; gibberellic acid mediated signaling pathway [GO:0009740]; mitochondrial RNA 3'-end processing [GO:0000965]; positive regulation of auxin mediated signaling pathway [GO:0010929]; positive regulation of cytokinin-activated signaling pathway [GO:0080038]; positive regulation of gibberellic acid mediat…	mitochondrial degradosome [GO:0045025]; mitochondrial nucleoid [GO:0042645]; nucleus [GO:0005634]	ATPase activity [GO:0016887]; ATP binding [GO:0005524]; DNA helicase activity [GO:0003678]; RNA helicase activity [GO:0003724]	2.04306	-	-	Thaps3|12966	-
TRINITY_DN32889_c0_g1_i1	237	NO	-	-	-	-	-	-	-	-	4.83226	5.10147	-	-	-
TRINITY_DN3659_c0_g1_i2	1933	YES	-	-	-	-	-	-	-	-	2.09485	3.30787	-	-	-
TRINITY_DN18105_c0_g1_i1	301	NO	-	-	-	-	-	-	-	-	3.11891	-	-	-	-
TRINITY_DN4827_c0_g1_i3	239	NO	-	-	-	-	-	-	-	-	-	1.58325	-	-	-
TRINITY_DN11601_c0_g1_i5	348	YES	-	-	-	-	-	-	-	-	5.30857	6.88191	4.60522	-	-
TRINITY_DN19114_c0_g1_i1	307	NO	-	-	-	-	-	-	-	-	-	2.96718	-	-	-
TRINITY_DN24866_c0_g1_i1	514	YES	Q93ZQ5	SPX domain-containing membrane protein At4g22990	-	GO:0016021; GO:0022857	integral component of membrane [GO:0016021]; transmembrane transporter activity [GO:0022857]	-	integral component of membrane [GO:0016021]	transmembrane transporter activity [GO:0022857]	-	4.37897	-	Thaps3|4428	-
TRINITY_DN24155_c0_g1_i1	348	NO	-	-	-	-	-	-	-	-	3.16961	2.11822	-	-	-
TRINITY_DN21874_c0_g1_i1	324	NO	-	-	-	-	-	-	-	-	2.41069	-	-	-	-
TRINITY_DN13062_c0_g1_i4	767	YES	-	-	-	-	-	-	-	-	-	-	-	-	-
TRINITY_DN29629_c0_g1_i1	625	NO	-	-	-	-	-	-	-	-	1.71454	-	-	-	-
TRINITY_DN10261_c0_g1_i6	1481	YES	-	-	-	-	-	-	-	-	-	2.34036	-	-	-
TRINITY_DN32509_c0_g1_i1	208	NO	-	-	-	-	-	-	-	-	4.06336	-	-	-	-
TRINITY_DN20641_c0_g1_i1	231	NO	-	-	-	-	-	-	-	-	3.85797	2.79062	-	-	-
TRINITY_DN15417_c0_g1_i1	416	NO	-	-	-	-	-	-	-	-	2.90954	1.92371	-	-	-
TRINITY_DN18681_c0_g1_i1	745	YES	-	-	-	-	-	-	-	-	2.6411	1.88781	-	-	-
TRINITY_DN8517_c0_g1_i3	1248	YES	-	-	-	-	-	-	-	-	-	9.68012	7.3947	-	-
TRINITY_DN26887_c0_g1_i2	530	YES	-	-	-	-	-	-	-	-	3.40365	2.27123	-	-	-
TRINITY_DN18564_c0_g1_i1	570	YES	-	-	-	-	-	-	-	-	2.61508	1.95315	-	-	-
TRINITY_DN36191_c0_g1_i1	436	YES	-	-	-	-	-	-	-	-	2.93004	2.31343	-	-	-
TRINITY_DN14383_c0_g1_i1	295	NO	-	-	-	-	-	-	-	-	2.87658	2.57002	-	-	-
TRINITY_DN15349_c0_g1_i1	246	NO	-	-	-	-	-	-	-	-	-	-	-2.27785	-	-
TRINITY_DN25831_c0_g1_i3	1113	NO	-	-	-	-	-	-	-	-	-	-	-3.43762	-	-
TRINITY_DN29906_c0_g1_i1	392	YES	-	-	-	-	-	-	-	-	3.64407	2.83801	-	-	-
TRINITY_DN14077_c0_g1_i1	288	NO	-	-	-	-	-	-	-	-	-	-	-	-	-
TRINITY_DN2595_c1_g1_i1	758	YES	-	-	-	-	-	-	-	-	-	2.2619	-	-	-
TRINITY_DN32828_c0_g1_i1	215	NO	-	-	-	-	-	-	-	-	2.83211	-	-	-	-
TRINITY_DN25059_c0_g1_i1	357	NO	-	-	-	-	-	-	-	-	-	6.19289	3.88922	-	-
TRINITY_DN29186_c0_g1_i1	306	YES	-	-	-	-	-	-	-	-	-	-	-	-	-
TRINITY_DN3968_c1_g1_i8	1436	YES	Q9FMX6	Chaperone protein dnaJ C76, chloroplastic (atDjC76) (AtDjC17) (AtJ17)	-	GO:0009507	chloroplast [GO:0009507]	-	chloroplast [GO:0009507]	-	-	-	-2.41868	Thaps3|2917	-
TRINITY_DN35127_c0_g1_i1	509	NO	-	-	-	-	-	-	-	-	-	-	-2.91557	-	-
TRINITY_DN24750_c0_g1_i1	306	YES	-	-	-	-	-	-	-	-	2.99866	3.65651	-	-	-
TRINITY_DN6577_c0_g1_i1	936	YES	-	-	-	-	-	-	-	-	4.29146	5.28325	3.01155	Thaps3|913	-
TRINITY_DN35735_c0_g1_i1	309	NO	-	-	-	-	-	-	-	-	-	4.37135	-	-	-
TRINITY_DN34925_c0_g1_i1	671	YES	-	-	-	-	-	-	-	-	3.10666	2.46398	-	-	-
TRINITY_DN18476_c0_g1_i1	272	NO	Q5BK17	Iodotyrosine deiodinase 1 (IYD-1) (EC 1.21.1.1) (Iodotyrosine dehalogenase 1)	-	GO:0004447; GO:0005654; GO:0005887; GO:0006570; GO:0010181; GO:0016491; GO:0030659; GO:0042403	cytoplasmic vesicle membrane [GO:0030659]; integral component of plasma membrane [GO:0005887]; nucleoplasm [GO:0005654]; FMN binding [GO:0010181]; iodide peroxidase activity [GO:0004447]; oxidoreductase activity [GO:0016491]; thyroid hormone metabolic process [GO:0042403]; tyrosine metabolic process [GO:0006570]	thyroid hormone metabolic process [GO:0042403]; tyrosine metabolic process [GO:0006570]	cytoplasmic vesicle membrane [GO:0030659]; integral component of plasma membrane [GO:0005887]; nucleoplasm [GO:0005654]	FMN binding [GO:0010181]; iodide peroxidase activity [GO:0004447]; oxidoreductase activity [GO:0016491]	2.24055	-	-	-	-
TRINITY_DN8252_c0_g1_i1	806	YES	-	-	-	-	-	-	-	-	-	-	-2.81827	-	-
TRINITY_DN12376_c0_g1_i1	271	NO	-	-	-	-	-	-	-	-	-	-	-	-	-
TRINITY_DN7383_c0_g1_i2	406	NO	-	-	-	-	-	-	-	-	-	-	-	-	-
TRINITY_DN13655_c0_g1_i3	634	YES	-	-	-	-	-	-	-	-	-	-	-2.21148	-	-
TRINITY_DN22281_c0_g1_i2	311	YES	Q9P6J4	Uncharacterized protein C1683.06c	-	GO:0005634; GO:0005829; GO:0006152; GO:0008477; GO:0008655; GO:0019358; GO:0034356; GO:0045437; GO:0046135; GO:0070635; GO:0070636	cytosol [GO:0005829]; nucleus [GO:0005634]; nicotinamide riboside hydrolase activity [GO:0070635]; nicotinic acid riboside hydrolase activity [GO:0070636]; purine nucleosidase activity [GO:0008477]; uridine nucleosidase activity [GO:0045437]; NAD biosynthesis via nicotinamide riboside salvage pathway [GO:0034356]; nicotinate nucleotide salvage [GO:0019358]; purine nucleoside catabolic process [GO…	NAD biosynthesis via nicotinamide riboside salvage pathway [GO:0034356]; nicotinate nucleotide salvage [GO:0019358]; purine nucleoside catabolic process [GO:0006152]; pyrimidine-containing compound salvage [GO:0008655]; pyrimidine nucleoside catabolic process [GO:0046135]	cytosol [GO:0005829]; nucleus [GO:0005634]	nicotinamide riboside hydrolase activity [GO:0070635]; nicotinic acid riboside hydrolase activity [GO:0070636]; purine nucleosidase activity [GO:0008477]; uridine nucleosidase activity [GO:0045437]	4.32222	2.8086	-	-	-
TRINITY_DN5101_c0_g1_i7	800	YES	Q8AWW4	E3 ubiquitin-protein ligase RNF128 (EC 2.3.2.27) (Goliath-related E3 ubiquitin-protein ligase 1) (RING finger protein 128) (RING-type E3 ubiquitin transferase RNF128)	PATHWAY: Protein modification; protein ubiquitination.	GO:0012505; GO:0016021; GO:0016567; GO:0016740; GO:0046872; GO:0048471	endomembrane system [GO:0012505]; integral component of membrane [GO:0016021]; perinuclear region of cytoplasm [GO:0048471]; metal ion binding [GO:0046872]; transferase activity [GO:0016740]; protein ubiquitination [GO:0016567]	protein ubiquitination [GO:0016567]	endomembrane system [GO:0012505]; integral component of membrane [GO:0016021]; perinuclear region of cytoplasm [GO:0048471]	metal ion binding [GO:0046872]; transferase activity [GO:0016740]	-	1.84827	-	Thaps3|10176	-
TRINITY_DN35379_c0_g1_i1	355	YES	-	-	-	-	-	-	-	-	2.60586	-	-	-	-
TRINITY_DN439_c0_g1_i1	656	NO	-	-	-	-	-	-	-	-	-	-	-3.44277	-	-
TRINITY_DN35348_c0_g1_i1	215	NO	-	-	-	-	-	-	-	-	-	-	-3.70255	-	-
TRINITY_DN19562_c0_g1_i1	203	NO	-	-	-	-	-	-	-	-	-	-	-	-	-
TRINITY_DN27290_c0_g1_i1	496	NO	-	-	-	-	-	-	-	-	3.44216	-	-	-	-
TRINITY_DN31820_c0_g1_i1	488	YES	Q94AX4	D-lactate dehydrogenase [cytochrome], mitochondrial (AtD-LDH) (EC 1.1.2.4) (D-lactate ferricytochrome C oxidoreductase) (Glycolate dehydrogenase)	-	GO:0004458; GO:0005524; GO:0005739; GO:0005886; GO:0008720; GO:0019154; GO:0042802; GO:0050660; GO:0051596; GO:0071949; GO:1903457	mitochondrion [GO:0005739]; plasma membrane [GO:0005886]; ATP binding [GO:0005524]; D-lactate dehydrogenase (cytochrome) activity [GO:0004458]; D-lactate dehydrogenase activity [GO:0008720]; FAD binding [GO:0071949]; flavin adenine dinucleotide binding [GO:0050660]; glycolate dehydrogenase activity [GO:0019154]; identical protein binding [GO:0042802]; lactate catabolic process [GO:1903457]; methy…	lactate catabolic process [GO:1903457]; methylglyoxal catabolic process [GO:0051596]	mitochondrion [GO:0005739]; plasma membrane [GO:0005886]	ATP binding [GO:0005524]; D-lactate dehydrogenase (cytochrome) activity [GO:0004458]; D-lactate dehydrogenase activity [GO:0008720]; FAD binding [GO:0071949]; flavin adenine dinucleotide binding [GO:0050660]; glycolate dehydrogenase activity [GO:0019154]; identical protein binding [GO:0042802]	2.35454	-	-	-	-
TRINITY_DN21120_c0_g1_i2	434	YES	-	-	-	-	-	-	-	-	2.9471	3.05642	-	-	-
TRINITY_DN22834_c0_g1_i1	852	YES	Q9W7K5	L-lactate dehydrogenase A chain (LDH-A) (EC 1.1.1.27)	PATHWAY: Fermentation; pyruvate fermentation to lactate; (S)-lactate from pyruvate: step 1/1.	GO:0004459; GO:0005737; GO:0005975; GO:0019752	cytoplasm [GO:0005737]; L-lactate dehydrogenase activity [GO:0004459]; carbohydrate metabolic process [GO:0005975]; carboxylic acid metabolic process [GO:0019752]	carbohydrate metabolic process [GO:0005975]; carboxylic acid metabolic process [GO:0019752]	cytoplasm [GO:0005737]	L-lactate dehydrogenase activity [GO:0004459]	-	-	-1.59288	-	-
TRINITY_DN18268_c0_g1_i1	662	YES	-	-	-	-	-	-	-	-	-	-1.73359	-3.91269	-	-
TRINITY_DN28795_c0_g1_i1	204	NO	-	-	-	-	-	-	-	-	-	2.59889	-	-	-
TRINITY_DN11537_c0_g1_i1	1269	YES	Q7TNH6	Nephrocystin-3	-	GO:0001822; GO:0001947; GO:0003283; GO:0005929; GO:0006629; GO:0007163; GO:0007368; GO:0016055; GO:0030198; GO:0030324; GO:0032092; GO:0035469; GO:0045494; GO:0048496; GO:0060027; GO:0060271; GO:0060993; GO:0071908; GO:0071909; GO:0071910; GO:0072189; GO:0090090; GO:0097543; GO:0097546; GO:1905515; GO:2000095	ciliary base [GO:0097546]; ciliary inversin compartment [GO:0097543]; cilium [GO:0005929]; atrial septum development [GO:0003283]; cilium assembly [GO:0060271]; convergent extension involved in gastrulation [GO:0060027]; determination of intestine left/right asymmetry [GO:0071908]; determination of left/right symmetry [GO:0007368]; determination of liver left/right asymmetry [GO:0071910]; determi…	atrial septum development [GO:0003283]; cilium assembly [GO:0060271]; convergent extension involved in gastrulation [GO:0060027]; determination of intestine left/right asymmetry [GO:0071908]; determination of left/right symmetry [GO:0007368]; determination of liver left/right asymmetry [GO:0071910]; determination of pancreatic left/right asymmetry [GO:0035469]; determination of stomach left/right…	ciliary base [GO:0097546]; ciliary inversin compartment [GO:0097543]; cilium [GO:0005929]	-	-	-	-3.06752	-	-
TRINITY_DN33341_c0_g1_i2	382	YES	-	-	-	-	-	-	-	-	-	2.86728	-	-	-
TRINITY_DN22372_c0_g1_i1	227	NO	P0DKB4	Trans-L-3-hydroxyproline dehydratase (EC 4.2.1.77) (Trans-3-hydroxy-L-proline dehydratase)	-	GO:0016836; GO:0050346	hydro-lyase activity [GO:0016836]; trans-L-3-hydroxyproline dehydratase activity [GO:0050346]	-	-	hydro-lyase activity [GO:0016836]; trans-L-3-hydroxyproline dehydratase activity [GO:0050346]	2.78341	1.91872	-	-	-
TRINITY_DN4129_c0_g1_i1	265	NO	-	-	-	-	-	-	-	-	-1.58158	-	-2.98317	-	-
TRINITY_DN35544_c0_g1_i4	346	NO	-	-	-	-	-	-	-	-	-	-2.07021	-4.32027	-	-
TRINITY_DN11541_c0_g1_i6	358	NO	-	-	-	-	-	-	-	-	-	-	-3.45554	-	-
TRINITY_DN2256_c0_g1_i1	1161	NO	F4KD71	Urea-proton symporter DUR3 (AtDUR3) (High-affinity urea active transporter DUR3)	-	GO:0005886; GO:0006995; GO:0015204; GO:0015293; GO:0016021; GO:0071918	integral component of membrane [GO:0016021]; plasma membrane [GO:0005886]; symporter activity [GO:0015293]; urea transmembrane transporter activity [GO:0015204]; cellular response to nitrogen starvation [GO:0006995]; urea transmembrane transport [GO:0071918]	cellular response to nitrogen starvation [GO:0006995]; urea transmembrane transport [GO:0071918]	integral component of membrane [GO:0016021]; plasma membrane [GO:0005886]	symporter activity [GO:0015293]; urea transmembrane transporter activity [GO:0015204]	-	-3.71635	-5.95836	-	-
TRINITY_DN23496_c0_g1_i2	211	NO	-	-	-	-	-	-	-	-	-	-	-	-	-
TRINITY_DN31540_c0_g1_i1	341	NO	-	-	-	-	-	-	-	-	-	-	-2.70974	-	-
TRINITY_DN988_c5_g1_i1	331	NO	-	-	-	-	-	-	-	-	-1.53694	-	-2.68029	-	-
TRINITY_DN10480_c0_g1_i1	682	NO	-	-	-	-	-	-	-	-	-	-2.37144	-4.5646	-	-
TRINITY_DN29229_c0_g1_i1	411	YES	-	-	-	-	-	-	-	-	-2.05818	-	-2.37917	-	-
TRINITY_DN35744_c0_g1_i1	358	YES	-	-	-	-	-	-	-	-	-	3.98299	-	-	-
TRINITY_DN20163_c0_g1_i1	316	NO	-	-	-	-	-	-	-	-	-2.07725	-	-3.70491	-	-
TRINITY_DN27354_c0_g1_i1	214	NO	-	-	-	-	-	-	-	-	-	-	-3.287	-	-
TRINITY_DN3711_c0_g1_i1	706	YES	-	-	-	-	-	-	-	-	-	-	-2.61372	-	-
TRINITY_DN9982_c0_g1_i1	386	NO	-	-	-	-	-	-	-	-	-	2.8341	-	-	-
TRINITY_DN13816_c0_g1_i1	621	NO	-	-	-	-	-	-	-	-	-	-2.79431	-4.97929	-	-
TRINITY_DN2250_c0_g1_i3	1017	YES	Q9Y7X4	Uncharacterized membrane protein C365.16	-	GO:0005739; GO:0016021; GO:0031966	integral component of membrane [GO:0016021]; mitochondrial membrane [GO:0031966]; mitochondrion [GO:0005739]	-	integral component of membrane [GO:0016021]; mitochondrial membrane [GO:0031966]; mitochondrion [GO:0005739]	-	-	-	-2.28654	-	-
TRINITY_DN7505_c0_g1_i1	1082	YES	-	-	-	-	-	-	-	-	-	-	-3.0481	-	-
TRINITY_DN24577_c0_g1_i1	326	NO	-	-	-	-	-	-	-	-	-	-	-3.45785	-	-
TRINITY_DN24906_c0_g1_i1	271	NO	-	-	-	-	-	-	-	-	-	-	-	-	-
TRINITY_DN35266_c0_g1_i2	245	NO	-	-	-	-	-	-	-	-	2.06396	-	-	-	-
TRINITY_DN15395_c0_g1_i2	1021	YES	-	-	-	-	-	-	-	-	-	-	-1.94291	-	-
TRINITY_DN24882_c0_g1_i3	268	NO	-	-	-	-	-	-	-	-	-	3.08226	-	-	-
TRINITY_DN20198_c0_g1_i2	306	NO	-	-	-	-	-	-	-	-	2.0853	-	-	-	-
TRINITY_DN21255_c0_g1_i1	330	NO	-	-	-	-	-	-	-	-	2.06857	4.01169	1.82032	-	-
TRINITY_DN24580_c0_g1_i1	496	YES	P0C1S9	Diacylglycerol lipase-beta (DAGL-beta) (DGL-beta) (EC 3.1.1.-) (PUFA-specific triacylglycerol lipase) (EC 3.1.1.3) (Sn1-specific diacylglycerol lipase beta)	-	GO:0001516; GO:0004806; GO:0005886; GO:0006690; GO:0007216; GO:0007405; GO:0010898; GO:0016021; GO:0016042; GO:0016298; GO:0019369; GO:0022008; GO:0042136; GO:0045211; GO:0046872; GO:0050727; GO:0071926; GO:0098921	integral component of membrane [GO:0016021]; plasma membrane [GO:0005886]; postsynaptic membrane [GO:0045211]; lipase activity [GO:0016298]; metal ion binding [GO:0046872]; triglyceride lipase activity [GO:0004806]; arachidonic acid metabolic process [GO:0019369]; endocannabinoid signaling pathway [GO:0071926]; G protein-coupled glutamate receptor signaling pathway [GO:0007216]; icosanoid metabol…	arachidonic acid metabolic process [GO:0019369]; endocannabinoid signaling pathway [GO:0071926]; G protein-coupled glutamate receptor signaling pathway [GO:0007216]; icosanoid metabolic process [GO:0006690]; lipid catabolic process [GO:0016042]; neuroblast proliferation [GO:0007405]; neurogenesis [GO:0022008]; neurotransmitter biosynthetic process [GO:0042136]; positive regulation of triglyceride…	integral component of membrane [GO:0016021]; plasma membrane [GO:0005886]; postsynaptic membrane [GO:0045211]	lipase activity [GO:0016298]; metal ion binding [GO:0046872]; triglyceride lipase activity [GO:0004806]	-	6.56682	4.35107	-	-
TRINITY_DN7608_c0_g1_i1	847	YES	-	-	-	-	-	-	-	-	1.54181	2.88043	-	-	-
TRINITY_DN8230_c0_g1_i1	1147	YES	-	-	-	-	-	-	-	-	-	-	-2.26522	-	-
TRINITY_DN17032_c0_g1_i2	322	YES	-	-	-	-	-	-	-	-	2.57617	-	-	-	-
TRINITY_DN15857_c0_g1_i1	314	YES	-	-	-	-	-	-	-	-	-	-	-2.64446	-	-
TRINITY_DN27341_c0_g1_i1	678	YES	-	-	-	-	-	-	-	-	2.09972	-	-	-	-
TRINITY_DN2648_c0_g1_i2	535	NO	-	-	-	-	-	-	-	-	-	-1.56744	-3.7655	-	-
TRINITY_DN3345_c0_g1_i1	641	YES	-	-	-	-	-	-	-	-	-	-	-2.64061	-	-
TRINITY_DN28900_c0_g1_i1	236	NO	-	-	-	-	-	-	-	-	2.87082	-	-	-	-
TRINITY_DN13238_c0_g1_i2	821	YES	Q9SAH5	Phosphatidyl-N-methylethanolamine N-methyltransferase (EC 2.1.1.71) (Phospholipid methyltransferase) (PLMT)	PATHWAY: Phospholipid metabolism; phosphatidylcholine biosynthesis. {ECO:0000255|HAMAP-Rule:MF_03216}.	GO:0000773; GO:0004608; GO:0005789; GO:0006656; GO:0008654; GO:0016021; GO:0032259; GO:0043231; GO:0080101	endoplasmic reticulum membrane [GO:0005789]; integral component of membrane [GO:0016021]; intracellular membrane-bounded organelle [GO:0043231]; phosphatidyl-N-dimethylethanolamine N-methyltransferase activity [GO:0080101]; phosphatidyl-N-methylethanolamine N-methyltransferase activity [GO:0000773]; phosphatidylethanolamine N-methyltransferase activity [GO:0004608]; methylation [GO:0032259]; phos…	methylation [GO:0032259]; phosphatidylcholine biosynthetic process [GO:0006656]; phospholipid biosynthetic process [GO:0008654]	endoplasmic reticulum membrane [GO:0005789]; integral component of membrane [GO:0016021]; intracellular membrane-bounded organelle [GO:0043231]	phosphatidylethanolamine N-methyltransferase activity [GO:0004608]; phosphatidyl-N-dimethylethanolamine N-methyltransferase activity [GO:0080101]; phosphatidyl-N-methylethanolamine N-methyltransferase activity [GO:0000773]	-	-	-3.21402	-	-
TRINITY_DN7330_c0_g1_i1	1100	NO	-	-	-	-	-	-	-	-	-	-	-	-	-
TRINITY_DN35214_c0_g1_i1	293	NO	-	-	-	-	-	-	-	-	1.92405	-	-	-	-
TRINITY_DN22980_c0_g1_i1	471	YES	-	-	-	-	-	-	-	-	-	-	-2.1813	-	-
TRINITY_DN24126_c0_g1_i1	646	YES	-	-	-	-	-	-	-	-	2.86314	1.80415	-	-	-
TRINITY_DN18874_c0_g1_i1	239	NO	-	-	-	-	-	-	-	-	-	1.90289	-	-	-
TRINITY_DN32532_c0_g1_i1	439	YES	-	-	-	-	-	-	-	-	2.38658	-	-	-	-
TRINITY_DN28152_c0_g1_i1	261	NO	-	-	-	-	-	-	-	-	3.22518	-	-	-	-
TRINITY_DN19017_c0_g1_i1	610	YES	-	-	-	-	-	-	-	-	-	-	-	-	-
TRINITY_DN31789_c0_g1_i1	645	YES	-	-	-	-	-	-	-	-	-	-	-3.08108	-	-
TRINITY_DN11079_c0_g1_i4	265	NO	-	-	-	-	-	-	-	-	-	-	-	-	-
TRINITY_DN25821_c0_g1_i1	620	NO	-	-	-	-	-	-	-	-	-	-	-1.68517	-	-
TRINITY_DN34533_c0_g1_i2	328	NO	-	-	-	-	-	-	-	-	-	-	-3.62875	-	-
TRINITY_DN22961_c0_g1_i1	385	YES	Q0DG35	Glutamate synthase 2 [NADH], chloroplastic (EC 1.4.1.14) (NADH-dependent glutamate synthase 2) (NADH-GOGAT 2)	PATHWAY: Amino-acid biosynthesis; L-glutamate biosynthesis via GLT pathway; L-glutamate from 2-oxoglutarate and L-glutamine (NAD(+) route): step 1/1.; PATHWAY: Energy metabolism; nitrogen metabolism.	GO:0005506; GO:0006537; GO:0009507; GO:0010181; GO:0015930; GO:0016040; GO:0016491; GO:0019676; GO:0050660; GO:0051538; GO:0097054	chloroplast [GO:0009507]; 3 iron, 4 sulfur cluster binding [GO:0051538]; flavin adenine dinucleotide binding [GO:0050660]; FMN binding [GO:0010181]; glutamate synthase (NADH) activity [GO:0016040]; glutamate synthase activity [GO:0015930]; iron ion binding [GO:0005506]; oxidoreductase activity [GO:0016491]; ammonia assimilation cycle [GO:0019676]; glutamate biosynthetic process [GO:0006537]; L-gl…	ammonia assimilation cycle [GO:0019676]; glutamate biosynthetic process [GO:0006537]; L-glutamate biosynthetic process [GO:0097054]	chloroplast [GO:0009507]	3 iron, 4 sulfur cluster binding [GO:0051538]; flavin adenine dinucleotide binding [GO:0050660]; FMN binding [GO:0010181]; glutamate synthase (NADH) activity [GO:0016040]; glutamate synthase activity [GO:0015930]; iron ion binding [GO:0005506]; oxidoreductase activity [GO:0016491]	2.52561	1.89287	-	-	-
TRINITY_DN27921_c0_g1_i1	229	NO	-	-	-	-	-	-	-	-	-	5.25873	-	-	-
TRINITY_DN34152_c0_g1_i1	392	YES	-	-	-	-	-	-	-	-	2.22704	2.03464	-	-	-
TRINITY_DN24790_c0_g1_i1	308	YES	-	-	-	-	-	-	-	-	1.86419	-	-	-	-
TRINITY_DN23412_c0_g1_i1	518	YES	-	-	-	-	-	-	-	-	1.74026	-	-	-	-
TRINITY_DN26918_c0_g1_i1	565	NO	-	-	-	-	-	-	-	-	2.49076	2.0487	-	-	-
TRINITY_DN25472_c0_g1_i1	325	YES	-	-	-	-	-	-	-	-	-	2.04347	-	-	-
TRINITY_DN31929_c0_g1_i1	261	NO	-	-	-	-	-	-	-	-	2.6579	-	-	-	-
TRINITY_DN31677_c0_g1_i2	327	NO	-	-	-	-	-	-	-	-	-	2.00791	-	-	-
TRINITY_DN25707_c0_g1_i1	281	NO	-	-	-	-	-	-	-	-	-	-	-	-	-
TRINITY_DN19343_c0_g1_i1	328	YES	-	-	-	-	-	-	-	-	-	-	-	-	-
TRINITY_DN2514_c0_g1_i2	727	NO	-	-	-	-	-	-	-	-	-	-2.1288	-4.2952	-	-
TRINITY_DN30140_c0_g1_i1	429	NO	-	-	-	-	-	-	-	-	-	-	-1.89702	-	-
TRINITY_DN21539_c0_g1_i1	238	NO	-	-	-	-	-	-	-	-	4.11481	3.52516	-	-	-
TRINITY_DN26467_c0_g1_i1	255	NO	Q9EQ76	Dimethylaniline monooxygenase [N-oxide-forming] 3 (EC 1.14.13.8) (EC 1.14.14.73) (Dimethylaniline oxidase 3) (Hepatic flavin-containing monooxygenase 3) (FMO 3) (Trimethylamine monooxygenase) (EC 1.14.13.148)	-	GO:0004497; GO:0004499; GO:0005789; GO:0016021; GO:0016597; GO:0017144; GO:0034899; GO:0043231; GO:0050660; GO:0050661	endoplasmic reticulum membrane [GO:0005789]; integral component of membrane [GO:0016021]; intracellular membrane-bounded organelle [GO:0043231]; amino acid binding [GO:0016597]; flavin adenine dinucleotide binding [GO:0050660]; monooxygenase activity [GO:0004497]; N,N-dimethylaniline monooxygenase activity [GO:0004499]; NADP binding [GO:0050661]; trimethylamine monooxygenase activity [GO:0034899]…	drug metabolic process [GO:0017144]	endoplasmic reticulum membrane [GO:0005789]; integral component of membrane [GO:0016021]; intracellular membrane-bounded organelle [GO:0043231]	amino acid binding [GO:0016597]; flavin adenine dinucleotide binding [GO:0050660]; monooxygenase activity [GO:0004497]; N,N-dimethylaniline monooxygenase activity [GO:0004499]; NADP binding [GO:0050661]; trimethylamine monooxygenase activity [GO:0034899]	3.07502	2.94704	-	-	-
TRINITY_DN24430_c0_g1_i2	248	NO	-	-	-	-	-	-	-	-	-	-	-	-	-
TRINITY_DN34817_c0_g1_i2	993	YES	-	-	-	-	-	-	-	-	1.7179	1.92254	-	-	-
TRINITY_DN33425_c0_g1_i1	415	YES	-	-	-	-	-	-	-	-	-4.53176	-	-2.29482	-	-
TRINITY_DN33326_c0_g1_i1	219	NO	-	-	-	-	-	-	-	-	-	5.29231	-	-	-
TRINITY_DN35151_c0_g1_i1	620	YES	O81304	Probable plastid-lipid-associated protein 11, chloroplastic (Fibrillin-9)	-	GO:0009534	chloroplast thylakoid [GO:0009534]	-	chloroplast thylakoid [GO:0009534]	-	-	-	-	-	-
TRINITY_DN12899_c0_g1_i2	825	NO	-	-	-	-	-	-	-	-	-	-	-2.91388	-	-
TRINITY_DN27271_c0_g1_i1	234	NO	-	-	-	-	-	-	-	-	-	4.63597	-	-	-
TRINITY_DN29192_c0_g1_i1	240	NO	-	-	-	-	-	-	-	-	1.93282	1.50607	-	-	-
TRINITY_DN30962_c0_g1_i2	1055	YES	-	-	-	-	-	-	-	-	-	-	-2.76509	-	-
TRINITY_DN26252_c0_g1_i1	267	NO	-	-	-	-	-	-	-	-	-	3.78258	-	-	-
TRINITY_DN21472_c0_g1_i1	206	NO	-	-	-	-	-	-	-	-	2.95563	-	-	-	-
TRINITY_DN10446_c0_g1_i1	1212	YES	-	-	-	-	-	-	-	-	-	-	-3.33155	-	-
TRINITY_DN36523_c0_g1_i1	205	NO	-	-	-	-	-	-	-	-	2.88463	2.30179	-	-	-
TRINITY_DN18155_c0_g1_i2	449	YES	-	-	-	-	-	-	-	-	-	-2.36731	-4.48705	-	-
TRINITY_DN15715_c0_g1_i1	508	YES	-	-	-	-	-	-	-	-	-	6.12386	3.93915	-	-
TRINITY_DN10589_c0_g1_i1	442	YES	Q9IBG7	Kielin/chordin-like protein (Cysteine-rich motor neuron 2 protein) (CRIM-2) (Kielin)	-	GO:0005576	extracellular region [GO:0005576]	-	extracellular region [GO:0005576]	-	1.77275	-	-	-	-
TRINITY_DN13675_c0_g1_i1	247	NO	-	-	-	-	-	-	-	-	3.56403	-	-	-	-
TRINITY_DN19072_c0_g1_i1	360	YES	-	-	-	-	-	-	-	-	-	2.48117	-	-	-
TRINITY_DN12931_c0_g1_i1	619	NO	-	-	-	-	-	-	-	-	-2.82072	-2.58289	-4.72383	-	-
TRINITY_DN8451_c0_g1_i7	1379	YES	-	-	-	-	-	-	-	-	-	-	-3.48114	-	-
TRINITY_DN35941_c0_g1_i1	219	NO	-	-	-	-	-	-	-	-	-	-	-	-	-
TRINITY_DN15707_c0_g1_i1	262	NO	-	-	-	-	-	-	-	-	-	-	-	-	-
TRINITY_DN30477_c0_g1_i1	444	YES	-	-	-	-	-	-	-	-	2.20579	2.03483	-	-	-
TRINITY_DN33365_c0_g1_i1	519	NO	-	-	-	-	-	-	-	-	-	-	-2.44212	-	-
TRINITY_DN35665_c0_g1_i1	258	NO	-	-	-	-	-	-	-	-	-	-	-	-	-
TRINITY_DN3119_c0_g1_i3	427	NO	-	-	-	-	-	-	-	-	-	-1.5568	-3.69066	-	-
TRINITY_DN32555_c0_g1_i1	321	YES	-	-	-	-	-	-	-	-	1.71356	-	-	-	-
TRINITY_DN29114_c0_g1_i1	201	NO	-	-	-	-	-	-	-	-	-	-	-	-	-
TRINITY_DN35736_c0_g1_i1	213	NO	-	-	-	-	-	-	-	-	-	-	-	-	-
TRINITY_DN25416_c0_g1_i1	243	NO	-	-	-	-	-	-	-	-	-	-	-2.88832	-	-
TRINITY_DN11855_c0_g1_i1	275	NO	-	-	-	-	-	-	-	-	-	-1.65185	-3.7887	-	-
TRINITY_DN29767_c0_g1_i2	598	YES	-	-	-	-	-	-	-	-	-	2.30227	-	-	-
TRINITY_DN18766_c0_g1_i2	315	NO	-	-	-	-	-	-	-	-	-	4.05755	-	-	-
TRINITY_DN22546_c0_g1_i1	348	NO	-	-	-	-	-	-	-	-	2.11811	-	-	-	-
TRINITY_DN1133_c0_g1_i5	1514	YES	F4JZG9	Thylakoid membrane protein TERC, chloroplastic (Protein PIGMENT DEFECTIVE 149) (Protein TELLURITE RESISTANCE C) (AtTerC)	-	GO:0009534; GO:0009535; GO:0010027; GO:0016021; GO:0090351	chloroplast thylakoid [GO:0009534]; chloroplast thylakoid membrane [GO:0009535]; integral component of membrane [GO:0016021]; seedling development [GO:0090351]; thylakoid membrane organization [GO:0010027]	seedling development [GO:0090351]; thylakoid membrane organization [GO:0010027]	chloroplast thylakoid [GO:0009534]; chloroplast thylakoid membrane [GO:0009535]; integral component of membrane [GO:0016021]	-	2.8806	4.95857	2.81704	-	-
TRINITY_DN23154_c0_g1_i1	425	YES	-	-	-	-	-	-	-	-	2.84305	-	-	-	-
TRINITY_DN13076_c0_g1_i1	424	NO	-	-	-	-	-	-	-	-	-	-	-	-	-
TRINITY_DN35849_c0_g1_i1	329	NO	-	-	-	-	-	-	-	-	2.67887	1.76654	-	-	-
TRINITY_DN22714_c0_g1_i1	252	NO	Q9C8D4	Butyrate--CoA ligase AAE11, peroxisomal (EC 6.2.1.2) (Acyl-activating enzyme 11) (Butyryl-CoA synthetase)	-	GO:0005777; GO:0019605; GO:0031956; GO:0047760	peroxisome [GO:0005777]; butyrate-CoA ligase activity [GO:0047760]; medium-chain fatty acid-CoA ligase activity [GO:0031956]; butyrate metabolic process [GO:0019605]	butyrate metabolic process [GO:0019605]	peroxisome [GO:0005777]	butyrate-CoA ligase activity [GO:0047760]; medium-chain fatty acid-CoA ligase activity [GO:0031956]	3.96825	-	-	-	-
TRINITY_DN18872_c0_g1_i2	452	YES	-	-	-	-	-	-	-	-	1.93312	-	-	-	-
TRINITY_DN32275_c0_g1_i1	429	YES	-	-	-	-	-	-	-	-	2.93171	1.5605	-	-	-
TRINITY_DN33938_c0_g1_i1	352	YES	-	-	-	-	-	-	-	-	-	4.9455	-	-	-
TRINITY_DN34436_c0_g1_i1	365	NO	Q94HW2	Retrovirus-related Pol polyprotein from transposon RE1 (Retro element 1) (AtRE1) [Includes: Protease RE1 (EC 3.4.23.-); Reverse transcriptase RE1 (EC 2.7.7.49); Endonuclease RE1]	-	GO:0003676; GO:0003964; GO:0004190; GO:0004519; GO:0006310; GO:0015074; GO:0046872	aspartic-type endopeptidase activity [GO:0004190]; endonuclease activity [GO:0004519]; metal ion binding [GO:0046872]; nucleic acid binding [GO:0003676]; RNA-directed DNA polymerase activity [GO:0003964]; DNA integration [GO:0015074]; DNA recombination [GO:0006310]	DNA integration [GO:0015074]; DNA recombination [GO:0006310]	-	aspartic-type endopeptidase activity [GO:0004190]; endonuclease activity [GO:0004519]; metal ion binding [GO:0046872]; nucleic acid binding [GO:0003676]; RNA-directed DNA polymerase activity [GO:0003964]	-	-	-3.30505	-	-
TRINITY_DN23859_c0_g1_i2	1461	YES	-	-	-	-	-	-	-	-	3.13825	3.36607	-	-	-
TRINITY_DN20605_c0_g1_i1	231	NO	-	-	-	-	-	-	-	-	1.79236	-	-	-	-
TRINITY_DN32_c0_g1_i11	1657	YES	K7K424	Diacylglycerol O-acyltransferase 2D (GmDGAT2D) (EC 2.3.1.20)	-	GO:0004144; GO:0005789; GO:0005811; GO:0006071; GO:0006629; GO:0008374; GO:0016021; GO:0019432	endoplasmic reticulum membrane [GO:0005789]; integral component of membrane [GO:0016021]; lipid droplet [GO:0005811]; diacylglycerol O-acyltransferase activity [GO:0004144]; O-acyltransferase activity [GO:0008374]; glycerol metabolic process [GO:0006071]; lipid metabolic process [GO:0006629]; triglyceride biosynthetic process [GO:0019432]	glycerol metabolic process [GO:0006071]; lipid metabolic process [GO:0006629]; triglyceride biosynthetic process [GO:0019432]	endoplasmic reticulum membrane [GO:0005789]; integral component of membrane [GO:0016021]; lipid droplet [GO:0005811]	diacylglycerol O-acyltransferase activity [GO:0004144]; O-acyltransferase activity [GO:0008374]	-	-	-3.41439	-	-
TRINITY_DN621_c0_g1_i6	997	YES	-	-	-	-	-	-	-	-	-	3.54853	-	-	-
TRINITY_DN18106_c0_g1_i1	546	NO	-	-	-	-	-	-	-	-	2.21724	1.64423	-	-	-
TRINITY_DN11623_c0_g1_i1	390	NO	-	-	-	-	-	-	-	-	-	3.88648	-	-	-
TRINITY_DN35912_c0_g1_i1	205	NO	-	-	-	-	-	-	-	-	2.45027	-	-	-	-
TRINITY_DN3968_c1_g1_i3	1301	YES	Q9FMX6	Chaperone protein dnaJ C76, chloroplastic (atDjC76) (AtDjC17) (AtJ17)	-	GO:0009507	chloroplast [GO:0009507]	-	chloroplast [GO:0009507]	-	-	-	-2.32507	-	-
TRINITY_DN20387_c0_g1_i1	275	NO	-	-	-	-	-	-	-	-	-	-	-2.60085	-	-
TRINITY_DN36073_c0_g1_i1	230	NO	-	-	-	-	-	-	-	-	-	-	-	-	-
TRINITY_DN5158_c0_g1_i1	936	YES	-	-	-	-	-	-	-	-	-	-2.18304	-4.30624	-	-
TRINITY_DN25369_c0_g1_i1	231	NO	-	-	-	-	-	-	-	-	4.89688	3.77928	-	-	-
TRINITY_DN21464_c0_g1_i1	206	NO	-	-	-	-	-	-	-	-	4.63934	5.5716	-	-	-
TRINITY_DN33378_c0_g1_i1	486	NO	-	-	-	-	-	-	-	-	2.68204	1.56436	-	-	-
TRINITY_DN36457_c0_g1_i1	206	NO	-	-	-	-	-	-	-	-	-	-	-	-	-
TRINITY_DN34740_c0_g1_i1	224	NO	-	-	-	-	-	-	-	-	-	-	-	-	-
TRINITY_DN9930_c0_g1_i1	890	YES	-	-	-	-	-	-	-	-	-	-1.75762	-3.8881	-	-
TRINITY_DN23735_c0_g1_i1	577	NO	-	-	-	-	-	-	-	-	-	2.45088	-	-	-
TRINITY_DN26177_c0_g1_i1	351	YES	Q09715	Transcriptional repressor tup11	-	GO:0000122; GO:0000433; GO:0000437; GO:0000785; GO:0003714; GO:0005634; GO:0005829; GO:0017053; GO:0034396; GO:0042393; GO:0045014	chromatin [GO:0000785]; cytosol [GO:0005829]; nucleus [GO:0005634]; transcription repressor complex [GO:0017053]; histone binding [GO:0042393]; transcription corepressor activity [GO:0003714]; carbon catabolite repression of transcription by glucose [GO:0045014]; carbon catabolite repression of transcription from RNA polymerase II promoter [GO:0000437]; carbon catabolite repression of transcripti…	carbon catabolite repression of transcription by glucose [GO:0045014]; carbon catabolite repression of transcription from RNA polymerase II promoter [GO:0000437]; carbon catabolite repression of transcription from RNA polymerase II promoter by glucose [GO:0000433]; negative regulation of transcription by RNA polymerase II [GO:0000122]; negative regulation of transcription from RNA polymerase II p…	chromatin [GO:0000785]; cytosol [GO:0005829]; nucleus [GO:0005634]; transcription repressor complex [GO:0017053]	histone binding [GO:0042393]; transcription corepressor activity [GO:0003714]	-	-	-	-	-
TRINITY_DN34480_c0_g1_i1	350	NO	-	-	-	-	-	-	-	-	2.12531	-	-	-	-
TRINITY_DN15478_c0_g1_i1	364	YES	-	-	-	-	-	-	-	-	3.19939	-	-	-	-
TRINITY_DN4390_c0_g1_i1	317	NO	-	-	-	-	-	-	-	-	-	-	-	-	-
TRINITY_DN32855_c0_g1_i1	257	NO	-	-	-	-	-	-	-	-	-	-	-	-	-
TRINITY_DN36064_c0_g1_i1	337	NO	-	-	-	-	-	-	-	-	-	-2.73825	-4.77797	-	-
TRINITY_DN19101_c0_g1_i1	373	NO	-	-	-	-	-	-	-	-	-	-	-	-	-
TRINITY_DN12398_c0_g1_i1	1483	YES	Q9ASU1	Diacylglycerol O-acyltransferase 2 (AtDGAT2) (EC 2.3.1.20)	PATHWAY: Glycerolipid metabolism; triacylglycerol biosynthesis.	GO:0004144; GO:0005789; GO:0005811; GO:0006071; GO:0006629; GO:0008374; GO:0016021; GO:0019432; GO:0034389; GO:0046460	endoplasmic reticulum membrane [GO:0005789]; integral component of membrane [GO:0016021]; lipid droplet [GO:0005811]; diacylglycerol O-acyltransferase activity [GO:0004144]; O-acyltransferase activity [GO:0008374]; glycerol metabolic process [GO:0006071]; lipid droplet organization [GO:0034389]; lipid metabolic process [GO:0006629]; neutral lipid biosynthetic process [GO:0046460]; triglyceride bi…	glycerol metabolic process [GO:0006071]; lipid droplet organization [GO:0034389]; lipid metabolic process [GO:0006629]; neutral lipid biosynthetic process [GO:0046460]; triglyceride biosynthetic process [GO:0019432]	endoplasmic reticulum membrane [GO:0005789]; integral component of membrane [GO:0016021]; lipid droplet [GO:0005811]	diacylglycerol O-acyltransferase activity [GO:0004144]; O-acyltransferase activity [GO:0008374]	-	-	-3.25121	Thaps3|928	DOWN
TRINITY_DN31393_c0_g1_i1	287	NO	-	-	-	-	-	-	-	-	-	5.92725	3.75372	-	-
TRINITY_DN21637_c0_g1_i1	268	NO	-	-	-	-	-	-	-	-	-	-	-	-	-
TRINITY_DN29521_c0_g1_i1	358	YES	-	-	-	-	-	-	-	-	3.98033	3.67469	-	-	-
TRINITY_DN24942_c0_g1_i1	340	NO	P49494	30S ribosomal protein S6, chloroplastic	-	GO:0003735; GO:0005840; GO:0006412; GO:0009507; GO:0019843	chloroplast [GO:0009507]; ribosome [GO:0005840]; rRNA binding [GO:0019843]; structural constituent of ribosome [GO:0003735]; translation [GO:0006412]	translation [GO:0006412]	chloroplast [GO:0009507]; ribosome [GO:0005840]	rRNA binding [GO:0019843]; structural constituent of ribosome [GO:0003735]	-	-2.67501	-4.78031	Thaps3_bd|1447	-
TRINITY_DN23712_c0_g1_i1	220	NO	-	-	-	-	-	-	-	-	-	-	-	-	-
TRINITY_DN24969_c0_g1_i1	201	NO	-	-	-	-	-	-	-	-	2.73374	-	-	-	-
TRINITY_DN28111_c0_g1_i1	201	NO	-	-	-	-	-	-	-	-	-	-	-2.84844	-	-
TRINITY_DN20650_c0_g1_i1	282	NO	-	-	-	-	-	-	-	-	2.7532	-	-	-	-
TRINITY_DN13190_c0_g1_i3	1027	YES	-	-	-	-	-	-	-	-	2.50861	1.50443	-	-	-
TRINITY_DN15754_c0_g1_i1	401	YES	-	-	-	-	-	-	-	-	1.8151	-	-	-	-
TRINITY_DN26867_c0_g1_i1	463	YES	-	-	-	-	-	-	-	-	2.37521	-	-	-	-
TRINITY_DN28837_c0_g1_i1	265	NO	-	-	-	-	-	-	-	-	3.56996	3.09905	-	-	-
TRINITY_DN7138_c0_g1_i1	971	NO	-	-	-	-	-	-	-	-	-	-	-2.92455	Thaps3|5734	-
TRINITY_DN4717_c0_g1_i2	442	YES	-	-	-	-	-	-	-	-	-	-1.56356	-3.69168	-	-
TRINITY_DN5046_c0_g1_i1	837	NO	-	-	-	-	-	-	-	-	-	-	-3.12009	-	-
TRINITY_DN15896_c0_g1_i1	685	NO	-	-	-	-	-	-	-	-	-	-	-3.24631	-	-
TRINITY_DN34773_c0_g1_i2	304	NO	-	-	-	-	-	-	-	-	1.74832	-	-	-	-
TRINITY_DN3820_c0_g1_i1	884	YES	-	-	-	-	-	-	-	-	-	-2.48508	-4.58089	Thaps3|6736	DOWN
TRINITY_DN30422_c0_g1_i1	316	NO	P49541	Uncharacterized AAA domain-containing protein ycf46	-	GO:0005524; GO:0009507; GO:0016887	chloroplast [GO:0009507]; ATP binding [GO:0005524]; ATPase activity [GO:0016887]	-	chloroplast [GO:0009507]	ATPase activity [GO:0016887]; ATP binding [GO:0005524]	-	-3.05833	-5.18911	-	-
TRINITY_DN31382_c0_g1_i1	240	NO	-	-	-	-	-	-	-	-	2.67061	1.80607	-	-	-
TRINITY_DN27526_c0_g1_i1	278	NO	Q7ZZ03	Fucose mutarotase (EC 5.1.3.29)	-	GO:0006004; GO:0016857; GO:0036065; GO:0036373; GO:0042806	fucose binding [GO:0042806]; L-fucose mutarotase activity [GO:0036373]; racemase and epimerase activity, acting on carbohydrates and derivatives [GO:0016857]; fucose metabolic process [GO:0006004]; fucosylation [GO:0036065]	fucose metabolic process [GO:0006004]; fucosylation [GO:0036065]	-	fucose binding [GO:0042806]; L-fucose mutarotase activity [GO:0036373]; racemase and epimerase activity, acting on carbohydrates and derivatives [GO:0016857]	-	-	-	-	-
TRINITY_DN19447_c0_g1_i1	340	NO	-	-	-	-	-	-	-	-	-	-	-2.11206	-	-
TRINITY_DN32944_c0_g1_i1	274	NO	-	-	-	-	-	-	-	-	-	-	-	-	-
TRINITY_DN3417_c0_g1_i1	231	NO	-	-	-	-	-	-	-	-	-	-2.38411	-4.44516	-	-
TRINITY_DN4028_c0_g1_i1	863	YES	Q9VW15	Histone-lysine N-methyltransferase ash1 (EC 2.1.1.354) (Absent small and homeotic disks protein 1) (Lysine N-methyltransferase 2H)	-	GO:0000785; GO:0001700; GO:0003682; GO:0005634; GO:0005700; GO:0006355; GO:0010452; GO:0010628; GO:0016571; GO:0018991; GO:0032991; GO:0034770; GO:0035035; GO:0035097; GO:0042054; GO:0042800; GO:0042802; GO:0046872; GO:0046975; GO:0048096; GO:0048477; GO:0051567; GO:0051568; GO:0061086; GO:0097676	chromatin [GO:0000785]; histone methyltransferase complex [GO:0035097]; nucleus [GO:0005634]; polytene chromosome [GO:0005700]; protein-containing complex [GO:0032991]; chromatin binding [GO:0003682]; histone acetyltransferase binding [GO:0035035]; histone methyltransferase activity [GO:0042054]; histone methyltransferase activity (H3-K36 specific) [GO:0046975]; histone methyltransferase activity…	chromatin-mediated maintenance of transcription [GO:0048096]; embryonic development via the syncytial blastoderm [GO:0001700]; histone H3-K36 dimethylation [GO:0097676]; histone H3-K36 methylation [GO:0010452]; histone H3-K4 methylation [GO:0051568]; histone H3-K9 methylation [GO:0051567]; histone H4-K20 methylation [GO:0034770]; histone methylation [GO:0016571]; negative regulation of histone H3…	chromatin [GO:0000785]; histone methyltransferase complex [GO:0035097]; nucleus [GO:0005634]; polytene chromosome [GO:0005700]; protein-containing complex [GO:0032991]	chromatin binding [GO:0003682]; histone acetyltransferase binding [GO:0035035]; histone methyltransferase activity [GO:0042054]; histone methyltransferase activity (H3-K36 specific) [GO:0046975]; histone methyltransferase activity (H3-K4 specific) [GO:0042800]; identical protein binding [GO:0042802]; metal ion binding [GO:0046872]	-	-1.73918	-3.85415	-	-
TRINITY_DN15646_c0_g1_i1	262	NO	-	-	-	-	-	-	-	-	2.72187	-	-	-	-
TRINITY_DN12142_c0_g1_i1	849	YES	-	-	-	-	-	-	-	-	-	-	-2.22857	-	-
TRINITY_DN21943_c0_g1_i1	308	YES	-	-	-	-	-	-	-	-	-	3.05407	-	-	-
TRINITY_DN7257_c0_g2_i2	743	YES	P41151	Heat stress transcription factor A-1a (AtHsfA1a) (AtHsf-13) (Heat shock factor protein 1) (HSF 1) (Heat shock transcription factor 1) (HSTF 1)	-	GO:0000978; GO:0003677; GO:0003700; GO:0005634; GO:0005737; GO:0006357; GO:0009408; GO:0034605	cytoplasm [GO:0005737]; nucleus [GO:0005634]; DNA binding [GO:0003677]; DNA-binding transcription factor activity [GO:0003700]; RNA polymerase II cis-regulatory region sequence-specific DNA binding [GO:0000978]; cellular response to heat [GO:0034605]; regulation of transcription by RNA polymerase II [GO:0006357]; response to heat [GO:0009408]	cellular response to heat [GO:0034605]; regulation of transcription by RNA polymerase II [GO:0006357]; response to heat [GO:0009408]	cytoplasm [GO:0005737]; nucleus [GO:0005634]	DNA binding [GO:0003677]; DNA-binding transcription factor activity [GO:0003700]; RNA polymerase II cis-regulatory region sequence-specific DNA binding [GO:0000978]	-	-	-	-	-
TRINITY_DN13804_c0_g1_i1	818	YES	-	-	-	-	-	-	-	-	-	-	-3.36404	-	-
TRINITY_DN15007_c0_g1_i1	389	NO	-	-	-	-	-	-	-	-	2.40534	-	-	-	-
TRINITY_DN29061_c0_g1_i1	253	NO	-	-	-	-	-	-	-	-	-	-	-	-	-
TRINITY_DN5275_c0_g1_i1	255	NO	-	-	-	-	-	-	-	-	-	-	-	-	-
TRINITY_DN16815_c0_g1_i1	262	NO	-	-	-	-	-	-	-	-	-	-	-	-	-
TRINITY_DN36586_c0_g1_i1	214	NO	-	-	-	-	-	-	-	-	-	3.35947	-	-	-
TRINITY_DN6280_c0_g1_i3	803	YES	-	-	-	-	-	-	-	-	-	-	-2.82451	-	-
TRINITY_DN20601_c0_g1_i1	430	YES	-	-	-	-	-	-	-	-	1.79278	-	-	-	-
TRINITY_DN5050_c0_g1_i1	1127	YES	Q9IBG0	G2/mitotic-specific cyclin-B2	-	GO:0000079; GO:0000307; GO:0005634; GO:0005737; GO:0005813; GO:0016538; GO:0044772; GO:0051301	centrosome [GO:0005813]; cyclin-dependent protein kinase holoenzyme complex [GO:0000307]; cytoplasm [GO:0005737]; nucleus [GO:0005634]; cyclin-dependent protein serine/threonine kinase regulator activity [GO:0016538]; cell division [GO:0051301]; mitotic cell cycle phase transition [GO:0044772]; regulation of cyclin-dependent protein serine/threonine kinase activity [GO:0000079]	cell division [GO:0051301]; mitotic cell cycle phase transition [GO:0044772]; regulation of cyclin-dependent protein serine/threonine kinase activity [GO:0000079]	centrosome [GO:0005813]; cyclin-dependent protein kinase holoenzyme complex [GO:0000307]; cytoplasm [GO:0005737]; nucleus [GO:0005634]	cyclin-dependent protein serine/threonine kinase regulator activity [GO:0016538]	-	-	-3.43859	Thaps3|11507	-
TRINITY_DN19955_c0_g1_i2	576	YES	-	-	-	-	-	-	-	-	-	1.95303	-	-	-
TRINITY_DN3821_c0_g1_i2	1416	YES	Q9SCW4	Heat stress transcription factor B-2a (AtHsfB2a) (AtHsf-22) (Heat shock factor protein 6) (HSF 6) (Heat shock transcription factor 6) (HSTF 6)	-	GO:0000976; GO:0000978; GO:0003700; GO:0005634; GO:0006357; GO:0010200	nucleus [GO:0005634]; DNA-binding transcription factor activity [GO:0003700]; RNA polymerase II cis-regulatory region sequence-specific DNA binding [GO:0000978]; transcription regulatory region sequence-specific DNA binding [GO:0000976]; regulation of transcription by RNA polymerase II [GO:0006357]; response to chitin [GO:0010200]	regulation of transcription by RNA polymerase II [GO:0006357]; response to chitin [GO:0010200]	nucleus [GO:0005634]	DNA-binding transcription factor activity [GO:0003700]; RNA polymerase II cis-regulatory region sequence-specific DNA binding [GO:0000978]; transcription regulatory region sequence-specific DNA binding [GO:0000976]	-	2.18678	-	Thaps3|23803	DOWN
TRINITY_DN33650_c0_g1_i1	207	NO	-	-	-	-	-	-	-	-	-	-	-	-	-
TRINITY_DN16598_c0_g1_i1	205	NO	-	-	-	-	-	-	-	-	2.23511	-	-	-	-
TRINITY_DN34326_c0_g1_i1	340	YES	-	-	-	-	-	-	-	-	-	2.11517	-	-	-
TRINITY_DN7719_c0_g1_i1	504	YES	Q7S4N5	Metacaspase-1B (EC 3.4.22.-)	-	GO:0006915; GO:0008234	cysteine-type peptidase activity [GO:0008234]; apoptotic process [GO:0006915]	apoptotic process [GO:0006915]	-	cysteine-type peptidase activity [GO:0008234]	-	-1.90567	-3.98312	-	-
TRINITY_DN7970_c0_g1_i1	351	NO	-	-	-	-	-	-	-	-	2.34178	3.37313	-	-	-
TRINITY_DN2259_c0_g1_i3	2883	YES	-	-	-	-	-	-	-	-	-	2.22506	-	-	-
TRINITY_DN11699_c0_g1_i2	1221	YES	-	-	-	-	-	-	-	-	-	-	-1.69316	-	-
TRINITY_DN1520_c0_g1_i8	983	YES	-	-	-	-	-	-	-	-	-	-	-	-	-
TRINITY_DN5037_c0_g1_i1	559	NO	-	-	-	-	-	-	-	-	-	-	-	-	-
TRINITY_DN36187_c0_g1_i1	285	NO	-	-	-	-	-	-	-	-	2.95275	2.8582	-	-	-
TRINITY_DN24401_c0_g1_i1	247	NO	-	-	-	-	-	-	-	-	-	-	-	-	-
TRINITY_DN2090_c0_g1_i2	900	YES	-	-	-	-	-	-	-	-	-	-	-3.16702	-	-
TRINITY_DN612_c0_g1_i3	1514	YES	Q9US41	Uracil-regulated protein 1 (EC 3.5.4.-)	-	GO:0003935; GO:0005525; GO:0005634; GO:0005829; GO:0009231; GO:0046872	cytosol [GO:0005829]; nucleus [GO:0005634]; GTP binding [GO:0005525]; GTP cyclohydrolase II activity [GO:0003935]; metal ion binding [GO:0046872]; riboflavin biosynthetic process [GO:0009231]	riboflavin biosynthetic process [GO:0009231]	cytosol [GO:0005829]; nucleus [GO:0005634]	GTP binding [GO:0005525]; GTP cyclohydrolase II activity [GO:0003935]; metal ion binding [GO:0046872]	-	-	-2.2787	Thaps3|22274	-
TRINITY_DN11129_c0_g1_i1	1000	YES	-	-	-	-	-	-	-	-	-	-	-2.64857	-	-
TRINITY_DN32951_c0_g1_i1	587	YES	-	-	-	-	-	-	-	-	2.59198	-	-	-	-
TRINITY_DN34742_c0_g1_i1	264	NO	-	-	-	-	-	-	-	-	-	-	-	-	-
TRINITY_DN34307_c0_g1_i1	592	YES	O80543	Putative methyltransferase At1g22800, mitochondrial (EC 2.1.1.-)	-	GO:0005739; GO:0008168; GO:0032259; GO:0032981	mitochondrion [GO:0005739]; methyltransferase activity [GO:0008168]; methylation [GO:0032259]; mitochondrial respiratory chain complex I assembly [GO:0032981]	methylation [GO:0032259]; mitochondrial respiratory chain complex I assembly [GO:0032981]	mitochondrion [GO:0005739]	methyltransferase activity [GO:0008168]	1.97752	-	-	-	-
TRINITY_DN23675_c0_g1_i2	483	YES	-	-	-	-	-	-	-	-	-	-	-1.95546	-	-
TRINITY_DN23803_c0_g1_i2	540	YES	-	-	-	-	-	-	-	-	2.37611	-	-	-	-
TRINITY_DN2090_c0_g1_i5	1012	YES	-	-	-	-	-	-	-	-	-	-	-3.19519	-	-
TRINITY_DN30974_c0_g1_i3	437	NO	-	-	-	-	-	-	-	-	-	6.49556	4.39471	-	-
TRINITY_DN17450_c0_g1_i1	201	NO	-	-	-	-	-	-	-	-	3.13094	-	-	-	-
TRINITY_DN33969_c0_g1_i1	540	YES	-	-	-	-	-	-	-	-	-	-	-3.45989	-	-
TRINITY_DN35160_c0_g1_i1	500	YES	Q5A599	Histidine protein kinase NIK1 (EC 2.7.13.3)	-	GO:0000155; GO:0000156; GO:0004673; GO:0005524; GO:0005737; GO:0007234; GO:0009405; GO:0016021; GO:0030447; GO:0036170; GO:0036180; GO:0071474; GO:0071555; GO:0097308; GO:1900436; GO:1900445	cytoplasm [GO:0005737]; integral component of membrane [GO:0016021]; ATP binding [GO:0005524]; phosphorelay response regulator activity [GO:0000156]; phosphorelay sensor kinase activity [GO:0000155]; protein histidine kinase activity [GO:0004673]; cell wall organization [GO:0071555]; cellular hyperosmotic response [GO:0071474]; cellular response to farnesol [GO:0097308]; filamentous growth [GO:00…	cellular hyperosmotic response [GO:0071474]; cellular response to farnesol [GO:0097308]; cell wall organization [GO:0071555]; filamentous growth [GO:0030447]; filamentous growth of a population of unicellular organisms in response to biotic stimulus [GO:0036180]; filamentous growth of a population of unicellular organisms in response to starvation [GO:0036170]; osmosensory signaling via phosphore…	cytoplasm [GO:0005737]; integral component of membrane [GO:0016021]	ATP binding [GO:0005524]; phosphorelay response regulator activity [GO:0000156]; phosphorelay sensor kinase activity [GO:0000155]; protein histidine kinase activity [GO:0004673]	5.43107	6.45006	4.30874	Thaps3|19729	-
TRINITY_DN21293_c0_g1_i1	301	YES	-	-	-	-	-	-	-	-	-	-	-	-	-
TRINITY_DN26384_c0_g1_i1	475	NO	-	-	-	-	-	-	-	-	-	-	-2.6232	-	-
TRINITY_DN31230_c0_g1_i1	319	YES	-	-	-	-	-	-	-	-	-	2.87592	-	-	-
TRINITY_DN32068_c0_g1_i1	235	NO	-	-	-	-	-	-	-	-	-	-	-2.07664	-	-
TRINITY_DN32583_c0_g1_i1	211	NO	-	-	-	-	-	-	-	-	-	4.58115	-	-	-
TRINITY_DN11599_c0_g2_i6	1467	NO	-	-	-	-	-	-	-	-	-	-	-2.5575	-	-
TRINITY_DN12899_c0_g1_i3	1165	YES	-	-	-	-	-	-	-	-	-	-	-2.75899	-	-
TRINITY_DN19502_c0_g1_i1	374	YES	-	-	-	-	-	-	-	-	-	2.44713	-	-	-
TRINITY_DN14437_c0_g1_i1	282	NO	-	-	-	-	-	-	-	-	4.13231	4.83316	-	-	-
TRINITY_DN11806_c0_g1_i1	221	NO	-	-	-	-	-	-	-	-	-	-	-	-	-
TRINITY_DN17553_c0_g1_i1	395	NO	-	-	-	-	-	-	-	-	-	-2.9617	-4.98034	-	-
TRINITY_DN12721_c0_g1_i1	207	NO	-	-	-	-	-	-	-	-	-	-	-2.82607	-	-
TRINITY_DN31219_c0_g1_i1	518	YES	-	-	-	-	-	-	-	-	-	-	-	-	-
TRINITY_DN35426_c0_g1_i1	287	NO	-	-	-	-	-	-	-	-	1.87564	-	-	-	-
TRINITY_DN20455_c0_g1_i1	666	YES	-	-	-	-	-	-	-	-	-	-	-2.00395	-	-
TRINITY_DN11663_c0_g1_i1	537	YES	-	-	-	-	-	-	-	-	-	-	-3.02333	-	-
TRINITY_DN17204_c0_g1_i2	297	NO	Q7L592	Protein arginine methyltransferase NDUFAF7, mitochondrial (EC 2.1.1.320) (NADH dehydrogenase [ubiquinone] complex I, assembly factor 7) (Protein midA homolog)	-	GO:0005615; GO:0005739; GO:0005759; GO:0008168; GO:0019899; GO:0019918; GO:0032981; GO:0035243	extracellular space [GO:0005615]; mitochondrial matrix [GO:0005759]; mitochondrion [GO:0005739]; enzyme binding [GO:0019899]; methyltransferase activity [GO:0008168]; protein-arginine omega-N symmetric methyltransferase activity [GO:0035243]; mitochondrial respiratory chain complex I assembly [GO:0032981]; peptidyl-arginine methylation, to symmetrical-dimethyl arginine [GO:0019918]	mitochondrial respiratory chain complex I assembly [GO:0032981]; peptidyl-arginine methylation, to symmetrical-dimethyl arginine [GO:0019918]	extracellular space [GO:0005615]; mitochondrial matrix [GO:0005759]; mitochondrion [GO:0005739]	enzyme binding [GO:0019899]; methyltransferase activity [GO:0008168]; protein-arginine omega-N symmetric methyltransferase activity [GO:0035243]	-	-	-	-	-
TRINITY_DN30793_c0_g1_i1	382	YES	-	-	-	-	-	-	-	-	3.18187	3.43752	-	-	-
TRINITY_DN29390_c0_g1_i1	275	NO	-	-	-	-	-	-	-	-	3.75492	2.06763	-	-	-
TRINITY_DN32872_c0_g1_i1	211	NO	-	-	-	-	-	-	-	-	-	-	-	-	-
TRINITY_DN20205_c0_g1_i1	360	NO	-	-	-	-	-	-	-	-	4.45097	3.61176	-	-	-
TRINITY_DN30490_c0_g1_i1	245	NO	-	-	-	-	-	-	-	-	-	-	-3.05922	-	-
TRINITY_DN24550_c0_g1_i2	586	NO	-	-	-	-	-	-	-	-	2.54316	-	-	-	-
TRINITY_DN32353_c0_g1_i1	353	NO	-	-	-	-	-	-	-	-	-	-	-2.25456	-	-
TRINITY_DN18481_c0_g1_i1	296	NO	Q9EPI9	Potassium voltage-gated channel subfamily H member 5 (Ether-a-go-go potassium channel 2) (rEAG2) (Voltage-gated potassium channel subunit Kv10.2)	-	GO:0005249; GO:0005516; GO:0005887; GO:0009986; GO:0010389; GO:0034765; GO:0042391; GO:0044325; GO:0044877; GO:0071805	cell surface [GO:0009986]; integral component of plasma membrane [GO:0005887]; calmodulin binding [GO:0005516]; ion channel binding [GO:0044325]; protein-containing complex binding [GO:0044877]; voltage-gated potassium channel activity [GO:0005249]; potassium ion transmembrane transport [GO:0071805]; regulation of G2/M transition of mitotic cell cycle [GO:0010389]; regulation of ion transmembrane…	potassium ion transmembrane transport [GO:0071805]; regulation of G2/M transition of mitotic cell cycle [GO:0010389]; regulation of ion transmembrane transport [GO:0034765]; regulation of membrane potential [GO:0042391]	cell surface [GO:0009986]; integral component of plasma membrane [GO:0005887]	calmodulin binding [GO:0005516]; ion channel binding [GO:0044325]; protein-containing complex binding [GO:0044877]; voltage-gated potassium channel activity [GO:0005249]	-	-	-2.47593	-	-
TRINITY_DN35107_c0_g1_i1	216	NO	-	-	-	-	-	-	-	-	3.59869	2.45805	-	-	-
TRINITY_DN31765_c0_g1_i1	472	YES	Q0E079	Probable bifunctional riboflavin biosynthesis protein RIBA 2, chloroplastic (OsRIBA2) [Includes: 3,4-dihydroxy-2-butanone 4-phosphate synthase (DHBP synthase) (EC 4.1.99.12); GTP cyclohydrolase-2 (EC 3.5.4.25) (GTP cyclohydrolase II)]	PATHWAY: Cofactor biosynthesis; riboflavin biosynthesis; 2-hydroxy-3-oxobutyl phosphate from D-ribulose 5-phosphate: step 1/1.; PATHWAY: Cofactor biosynthesis; riboflavin biosynthesis; 5-amino-6-(D-ribitylamino)uracil from GTP: step 1/4.	GO:0003935; GO:0005525; GO:0008686; GO:0009231; GO:0009507; GO:0046872	chloroplast [GO:0009507]; 3,4-dihydroxy-2-butanone-4-phosphate synthase activity [GO:0008686]; GTP binding [GO:0005525]; GTP cyclohydrolase II activity [GO:0003935]; metal ion binding [GO:0046872]; riboflavin biosynthetic process [GO:0009231]	riboflavin biosynthetic process [GO:0009231]	chloroplast [GO:0009507]	3,4-dihydroxy-2-butanone-4-phosphate synthase activity [GO:0008686]; GTP binding [GO:0005525]; GTP cyclohydrolase II activity [GO:0003935]; metal ion binding [GO:0046872]	1.68764	-	-	-	-
TRINITY_DN25975_c0_g1_i1	201	NO	-	-	-	-	-	-	-	-	2.10301	1.70337	-	-	-
TRINITY_DN24135_c0_g1_i1	372	YES	-	-	-	-	-	-	-	-	-	5.58895	3.52535	-	-
TRINITY_DN29657_c0_g1_i4	585	YES	Q9UBC2	Epidermal growth factor receptor substrate 15-like 1 (Eps15-related protein) (Eps15R)	-	GO:0005509; GO:0005634; GO:0005829; GO:0005886; GO:0006897; GO:0016020; GO:0016197; GO:0030132; GO:0042059; GO:0045296; GO:0061024	clathrin coat of coated pit [GO:0030132]; cytosol [GO:0005829]; membrane [GO:0016020]; nucleus [GO:0005634]; plasma membrane [GO:0005886]; cadherin binding [GO:0045296]; calcium ion binding [GO:0005509]; endocytosis [GO:0006897]; endosomal transport [GO:0016197]; membrane organization [GO:0061024]; negative regulation of epidermal growth factor receptor signaling pathway [GO:0042059]	endocytosis [GO:0006897]; endosomal transport [GO:0016197]; membrane organization [GO:0061024]; negative regulation of epidermal growth factor receptor signaling pathway [GO:0042059]	clathrin coat of coated pit [GO:0030132]; cytosol [GO:0005829]; membrane [GO:0016020]; nucleus [GO:0005634]; plasma membrane [GO:0005886]	cadherin binding [GO:0045296]; calcium ion binding [GO:0005509]	3.05082	-	-	-	-
TRINITY_DN23697_c0_g1_i1	243	NO	-	-	-	-	-	-	-	-	2.47783	-	-	-	-
TRINITY_DN4798_c0_g1_i6	1917	YES	-	-	-	-	-	-	-	-	-	-	-2.59152	-	-
TRINITY_DN17122_c0_g1_i1	680	YES	-	-	-	-	-	-	-	-	-	-	-3.39178	-	-
TRINITY_DN10556_c0_g1_i1	370	YES	Q56Y42	Pyridoxal reductase, chloroplastic (EC 1.1.1.65)	PATHWAY: Cofactor degradation; B6 vitamer degradation; pyridoxal from pyridoxine (dehydrogenase route): step 1/1.	GO:0009443; GO:0009507; GO:0009536; GO:0042820; GO:0042821; GO:0047834; GO:0050236; GO:0070402	chloroplast [GO:0009507]; plastid [GO:0009536]; D-threo-aldose 1-dehydrogenase activity [GO:0047834]; NADPH binding [GO:0070402]; pyridoxine:NADP 4-dehydrogenase activity [GO:0050236]; pyridoxal 5'-phosphate salvage [GO:0009443]; pyridoxal biosynthetic process [GO:0042821]; vitamin B6 catabolic process [GO:0042820]	pyridoxal 5'-phosphate salvage [GO:0009443]; pyridoxal biosynthetic process [GO:0042821]; vitamin B6 catabolic process [GO:0042820]	chloroplast [GO:0009507]; plastid [GO:0009536]	D-threo-aldose 1-dehydrogenase activity [GO:0047834]; NADPH binding [GO:0070402]; pyridoxine:NADP 4-dehydrogenase activity [GO:0050236]	-	2.16512	-	-	-
TRINITY_DN14258_c0_g1_i1	251	NO	-	-	-	-	-	-	-	-	5.33328	3.49898	-	-	-
TRINITY_DN36052_c0_g1_i1	259	NO	-	-	-	-	-	-	-	-	-	-	-	-	-
TRINITY_DN27003_c0_g1_i1	210	NO	-	-	-	-	-	-	-	-	1.83461	1.71243	-	-	-
TRINITY_DN35964_c0_g1_i1	292	NO	-	-	-	-	-	-	-	-	5.06197	5.67766	-	-	-
TRINITY_DN29935_c0_g1_i1	604	YES	-	-	-	-	-	-	-	-	-	-1.9057	-3.96161	-	-
TRINITY_DN25293_c0_g1_i1	259	NO	-	-	-	-	-	-	-	-	-	-	-	-	-
TRINITY_DN8505_c0_g1_i1	770	YES	-	-	-	-	-	-	-	-	5.77103	4.01254	1.9307	-	-
TRINITY_DN1520_c0_g1_i6	798	NO	-	-	-	-	-	-	-	-	-	-	-	-	-
TRINITY_DN3293_c0_g1_i3	1218	YES	-	-	-	-	-	-	-	-	-	1.58307	-	-	-
TRINITY_DN30138_c0_g1_i1	538	YES	-	-	-	-	-	-	-	-	-	-2.16313	-4.19259	-	-
TRINITY_DN22227_c0_g1_i1	215	NO	-	-	-	-	-	-	-	-	-	-	-	-	-
TRINITY_DN31653_c0_g1_i1	328	NO	-	-	-	-	-	-	-	-	2.37964	-	-	-	-
TRINITY_DN18480_c0_g1_i1	334	NO	-	-	-	-	-	-	-	-	-1.69785	-	-2.78477	-	-
TRINITY_DN22091_c0_g1_i1	333	NO	-	-	-	-	-	-	-	-	2.11829	-	-	-	-
TRINITY_DN9033_c0_g1_i1	464	NO	-	-	-	-	-	-	-	-	-	-1.76773	-3.81065	-	-
TRINITY_DN30143_c0_g1_i1	524	NO	-	-	-	-	-	-	-	-	-	-	-2.49319	-	-
TRINITY_DN621_c0_g1_i1	2133	YES	-	-	-	-	-	-	-	-	-	3.05382	-	-	-
TRINITY_DN15126_c0_g1_i1	511	YES	-	-	-	-	-	-	-	-	3.42615	2.41776	-	-	-
TRINITY_DN26522_c0_g1_i1	238	NO	-	-	-	-	-	-	-	-	1.80268	-	-	-	-
TRINITY_DN32574_c0_g1_i1	231	NO	-	-	-	-	-	-	-	-	-	-	-2.74086	-	-
TRINITY_DN28164_c0_g1_i1	226	NO	-	-	-	-	-	-	-	-	2.4962	-	-	-	-
TRINITY_DN16418_c0_g1_i1	370	YES	-	-	-	-	-	-	-	-	-	5.13813	-	-	-
TRINITY_DN12533_c1_g1_i2	1428	YES	-	-	-	-	-	-	-	-	2.1025	-	-	-	-
TRINITY_DN18986_c0_g2_i1	309	NO	-	-	-	-	-	-	-	-	-2.02165	-	-3.3489	-	-
TRINITY_DN20043_c0_g1_i1	389	YES	-	-	-	-	-	-	-	-	-	-	-	-	-
TRINITY_DN25208_c0_g1_i1	295	NO	-	-	-	-	-	-	-	-	-	-	-2.449	-	-
TRINITY_DN29129_c0_g1_i1	226	NO	-	-	-	-	-	-	-	-	2.64505	2.1363	-	-	-
TRINITY_DN32218_c0_g1_i2	343	YES	-	-	-	-	-	-	-	-	3.14052	2.12602	-	-	-
TRINITY_DN27989_c0_g1_i1	318	NO	-	-	-	-	-	-	-	-	-	-	-2.99988	-	-
TRINITY_DN11181_c0_g1_i1	598	YES	-	-	-	-	-	-	-	-	2.18271	2.41659	-	-	-
TRINITY_DN27976_c0_g1_i2	421	YES	-	-	-	-	-	-	-	-	6.20667	4.92118	-	-	-
TRINITY_DN19031_c0_g1_i2	437	NO	-	-	-	-	-	-	-	-	3.67528	2.41205	-	-	-
TRINITY_DN28282_c0_g1_i1	209	NO	-	-	-	-	-	-	-	-	-	-	-	-	-
TRINITY_DN23138_c0_g1_i1	246	NO	-	-	-	-	-	-	-	-	2.32561	-	-	-	-
TRINITY_DN7432_c0_g1_i3	804	NO	-	-	-	-	-	-	-	-	-	-	-	-	-
TRINITY_DN15194_c0_g1_i1	888	YES	P34943	NADH dehydrogenase [ubiquinone] 1 alpha subcomplex subunit 9, mitochondrial (Complex I-39kD) (CI-39kD) (NADH-ubiquinone oxidoreductase 39 kDa subunit)	-	GO:0003954; GO:0005654; GO:0005739; GO:0005747; GO:0005759; GO:0007623; GO:0032981; GO:0044877; GO:1901006	mitochondrial matrix [GO:0005759]; mitochondrial respiratory chain complex I [GO:0005747]; mitochondrion [GO:0005739]; nucleoplasm [GO:0005654]; NADH dehydrogenase activity [GO:0003954]; protein-containing complex binding [GO:0044877]; circadian rhythm [GO:0007623]; mitochondrial respiratory chain complex I assembly [GO:0032981]; ubiquinone-6 biosynthetic process [GO:1901006]	circadian rhythm [GO:0007623]; mitochondrial respiratory chain complex I assembly [GO:0032981]; ubiquinone-6 biosynthetic process [GO:1901006]	mitochondrial matrix [GO:0005759]; mitochondrial respiratory chain complex I [GO:0005747]; mitochondrion [GO:0005739]; nucleoplasm [GO:0005654]	NADH dehydrogenase activity [GO:0003954]; protein-containing complex binding [GO:0044877]	2.55202	-	-	-	-
TRINITY_DN10627_c0_g1_i4	242	NO	-	-	-	-	-	-	-	-	-	-	-2.28279	-	-
TRINITY_DN28648_c0_g1_i1	444	NO	-	-	-	-	-	-	-	-	-	2.08383	-	-	-
TRINITY_DN24702_c0_g1_i1	412	YES	-	-	-	-	-	-	-	-	5.3353	5.36245	-	-	-
TRINITY_DN20201_c0_g1_i1	817	YES	-	-	-	-	-	-	-	-	-1.78206	-2.41498	-4.44843	-	-
TRINITY_DN20780_c0_g1_i1	308	YES	-	-	-	-	-	-	-	-	2.65798	2.35765	-	-	-
TRINITY_DN8944_c0_g1_i1	389	NO	-	-	-	-	-	-	-	-	-1.75365	-2.56835	-4.5825	-	-
TRINITY_DN35802_c0_g1_i1	308	NO	-	-	-	-	-	-	-	-	-	-	-	-	-
TRINITY_DN19445_c0_g1_i1	313	YES	Q8TB37	Iron-sulfur protein NUBPL (IND1 homolog) (Nucleotide-binding protein-like) (huInd1)	-	GO:0005524; GO:0005739; GO:0005759; GO:0005886; GO:0016226; GO:0016887; GO:0032981; GO:0046872; GO:0051539; GO:0070584	mitochondrial matrix [GO:0005759]; mitochondrion [GO:0005739]; plasma membrane [GO:0005886]; 4 iron, 4 sulfur cluster binding [GO:0051539]; ATP binding [GO:0005524]; ATPase activity [GO:0016887]; metal ion binding [GO:0046872]; iron-sulfur cluster assembly [GO:0016226]; mitochondrial respiratory chain complex I assembly [GO:0032981]; mitochondrion morphogenesis [GO:0070584]	iron-sulfur cluster assembly [GO:0016226]; mitochondrial respiratory chain complex I assembly [GO:0032981]; mitochondrion morphogenesis [GO:0070584]	mitochondrial matrix [GO:0005759]; mitochondrion [GO:0005739]; plasma membrane [GO:0005886]	4 iron, 4 sulfur cluster binding [GO:0051539]; ATPase activity [GO:0016887]; ATP binding [GO:0005524]; metal ion binding [GO:0046872]	-	-	-	-	-
TRINITY_DN24251_c0_g1_i1	422	YES	-	-	-	-	-	-	-	-	-	-1.50488	-3.48696	-	-
TRINITY_DN19834_c0_g1_i1	297	NO	A1A697	Probable histidine kinase 5 (OsHK5) (EC 2.7.13.3) (OsCRL3)	-	GO:0000155; GO:0005886; GO:0009736; GO:0016021	integral component of membrane [GO:0016021]; plasma membrane [GO:0005886]; phosphorelay sensor kinase activity [GO:0000155]; cytokinin-activated signaling pathway [GO:0009736]	cytokinin-activated signaling pathway [GO:0009736]	integral component of membrane [GO:0016021]; plasma membrane [GO:0005886]	phosphorelay sensor kinase activity [GO:0000155]	-	2.50125	-	-	-
TRINITY_DN16068_c0_g1_i1	371	YES	-	-	-	-	-	-	-	-	-	2.2087	-	-	-
TRINITY_DN7256_c0_g1_i2	431	NO	-	-	-	-	-	-	-	-	1.70675	1.71187	-	-	-
TRINITY_DN16852_c0_g1_i1	462	YES	-	-	-	-	-	-	-	-	5.08784	5.7284	3.68673	-	-
TRINITY_DN34827_c0_g1_i1	465	YES	-	-	-	-	-	-	-	-	2.52353	1.51657	-	-	-
TRINITY_DN32672_c0_g1_i1	205	NO	-	-	-	-	-	-	-	-	2.60577	1.76819	-	-	-
TRINITY_DN15494_c0_g1_i1	231	NO	-	-	-	-	-	-	-	-	2.23684	-	-	-	-
TRINITY_DN20543_c0_g1_i1	256	NO	-	-	-	-	-	-	-	-	4.24303	3.42807	-	-	-
TRINITY_DN18226_c0_g1_i2	564	YES	-	-	-	-	-	-	-	-	2.46998	1.57103	-	-	-
TRINITY_DN36376_c0_g1_i2	487	YES	C0LGF4	LRR receptor-like serine/threonine-protein kinase FEI 1 (EC 2.7.11.1)	-	GO:0005524; GO:0005886; GO:0016021; GO:0030244; GO:0106310; GO:0106311	integral component of membrane [GO:0016021]; plasma membrane [GO:0005886]; ATP binding [GO:0005524]; protein serine kinase activity [GO:0106310]; protein threonine kinase activity [GO:0106311]; cellulose biosynthetic process [GO:0030244]	cellulose biosynthetic process [GO:0030244]	integral component of membrane [GO:0016021]; plasma membrane [GO:0005886]	ATP binding [GO:0005524]; protein serine kinase activity [GO:0106310]; protein threonine kinase activity [GO:0106311]	2.29162	-	-	-	-
TRINITY_DN12246_c0_g1_i4	509	NO	-	-	-	-	-	-	-	-	1.59521	-	-	-	-
TRINITY_DN28660_c0_g1_i1	210	NO	-	-	-	-	-	-	-	-	2.47944	-	-	-	-
TRINITY_DN17673_c0_g1_i1	209	NO	-	-	-	-	-	-	-	-	-	-	-	-	-
TRINITY_DN4980_c0_g1_i2	1725	YES	P39675	Mite allergen Der p 3 (EC 3.4.21.-) (Allergen Der p III) (allergen Der p 3)	-	GO:0004252; GO:0005576	extracellular region [GO:0005576]; serine-type endopeptidase activity [GO:0004252]	-	extracellular region [GO:0005576]	serine-type endopeptidase activity [GO:0004252]	-	-	-2.40193	-	-
TRINITY_DN26259_c0_g1_i1	236	NO	-	-	-	-	-	-	-	-	4.07327	2.99883	-	-	-
TRINITY_DN16936_c0_g1_i1	418	YES	-	-	-	-	-	-	-	-	-	-	-	-	-
TRINITY_DN5736_c0_g1_i1	462	NO	-	-	-	-	-	-	-	-	-	-1.94947	-3.96847	-	-
TRINITY_DN15818_c0_g1_i1	625	YES	Q3V384	AFG1-like ATPase (EC 3.6.-.-) (Lactation elevated protein 1)	-	GO:0005524; GO:0005737; GO:0005739; GO:0006123; GO:0007005; GO:0016887; GO:0031966; GO:0035694	cytoplasm [GO:0005737]; mitochondrial membrane [GO:0031966]; mitochondrion [GO:0005739]; ATP binding [GO:0005524]; ATPase activity [GO:0016887]; mitochondrial electron transport, cytochrome c to oxygen [GO:0006123]; mitochondrial protein catabolic process [GO:0035694]; mitochondrion organization [GO:0007005]	mitochondrial electron transport, cytochrome c to oxygen [GO:0006123]; mitochondrial protein catabolic process [GO:0035694]; mitochondrion organization [GO:0007005]	cytoplasm [GO:0005737]; mitochondrial membrane [GO:0031966]; mitochondrion [GO:0005739]	ATPase activity [GO:0016887]; ATP binding [GO:0005524]	2.04853	-	-	-	-
TRINITY_DN33515_c0_g1_i1	368	YES	-	-	-	-	-	-	-	-	-	-	-	-	-
TRINITY_DN35526_c0_g1_i1	486	YES	-	-	-	-	-	-	-	-	2.04473	-	-	-	-
TRINITY_DN12994_c0_g1_i4	683	YES	-	-	-	-	-	-	-	-	1.98803	-	-	-	-
TRINITY_DN19997_c0_g1_i1	318	NO	-	-	-	-	-	-	-	-	-	-	-	-	-
TRINITY_DN13942_c0_g1_i1	938	YES	-	-	-	-	-	-	-	-	1.83166	-	-	-	-
TRINITY_DN21873_c0_g1_i1	244	NO	-	-	-	-	-	-	-	-	-	-	-	-	-
TRINITY_DN11859_c0_g1_i2	1482	YES	-	-	-	-	-	-	-	-	-	4.67808	2.671	-	-
TRINITY_DN28723_c0_g1_i1	252	NO	-	-	-	-	-	-	-	-	-	-	-2.24626	-	-
TRINITY_DN26935_c0_g1_i1	312	NO	-	-	-	-	-	-	-	-	2.6843	3.00595	-	-	-
TRINITY_DN25918_c0_g1_i1	597	YES	-	-	-	-	-	-	-	-	-	-	-2.90609	-	-
TRINITY_DN26110_c0_g1_i1	369	YES	-	-	-	-	-	-	-	-	2.01508	1.96634	-	-	-
TRINITY_DN13182_c0_g1_i1	213	NO	-	-	-	-	-	-	-	-	-	-	-	-	-
TRINITY_DN21042_c0_g1_i1	221	NO	-	-	-	-	-	-	-	-	-2.06376	-1.59501	-3.5903	-	-
TRINITY_DN9099_c0_g1_i1	513	NO	-	-	-	-	-	-	-	-	-	-1.58407	-3.57077	-	-
TRINITY_DN6330_c0_g1_i1	648	YES	D3JZP7	RxLR effector protein Htp1 (Host targeting protein 1)	-	GO:0005576; GO:0009405; GO:0043657	extracellular region [GO:0005576]; host cell [GO:0043657]; pathogenesis [GO:0009405]	pathogenesis [GO:0009405]	extracellular region [GO:0005576]; host cell [GO:0043657]	-	-	-	-2.6389	-	-
TRINITY_DN24222_c0_g1_i1	261	NO	-	-	-	-	-	-	-	-	3.66166	3.51978	-	-	-
TRINITY_DN5031_c0_g1_i1	744	YES	-	-	-	-	-	-	-	-	2.02161	-	-	-	-
TRINITY_DN7824_c0_g1_i1	487	NO	Q68G30	Kinesin light chain 3 (Kinesin light chain KLCt)	-	GO:0003777; GO:0005737; GO:0005871; GO:0005874; GO:0008017; GO:0008088; GO:0019894; GO:0031514; GO:0035253; GO:0043005	ciliary rootlet [GO:0035253]; cytoplasm [GO:0005737]; kinesin complex [GO:0005871]; microtubule [GO:0005874]; motile cilium [GO:0031514]; neuron projection [GO:0043005]; kinesin binding [GO:0019894]; microtubule binding [GO:0008017]; microtubule motor activity [GO:0003777]; axo-dendritic transport [GO:0008088]	axo-dendritic transport [GO:0008088]	ciliary rootlet [GO:0035253]; cytoplasm [GO:0005737]; kinesin complex [GO:0005871]; microtubule [GO:0005874]; motile cilium [GO:0031514]; neuron projection [GO:0043005]	kinesin binding [GO:0019894]; microtubule binding [GO:0008017]; microtubule motor activity [GO:0003777]	-	-	-	-	-
TRINITY_DN6974_c0_g1_i1	663	YES	-	-	-	-	-	-	-	-	-	-	-	-	-
TRINITY_DN13106_c0_g1_i2	1449	YES	-	-	-	-	-	-	-	-	-	-	-2.59201	-	-
TRINITY_DN2513_c0_g1_i3	659	YES	-	-	-	-	-	-	-	-	-	-	-	-	-
TRINITY_DN19622_c0_g1_i2	290	NO	A7YVD7	NADH dehydrogenase (ubiquinone) complex I, assembly factor 6	-	GO:0005739; GO:0005743; GO:0032981	mitochondrial inner membrane [GO:0005743]; mitochondrion [GO:0005739]; mitochondrial respiratory chain complex I assembly [GO:0032981]	mitochondrial respiratory chain complex I assembly [GO:0032981]	mitochondrial inner membrane [GO:0005743]; mitochondrion [GO:0005739]	-	2.35753	-	-	-	-
TRINITY_DN24158_c0_g1_i1	221	NO	-	-	-	-	-	-	-	-	1.72246	-	-	-	-
TRINITY_DN13592_c0_g1_i1	562	YES	-	-	-	-	-	-	-	-	-	-	-1.7503	-	-
TRINITY_DN23754_c0_g1_i1	326	YES	-	-	-	-	-	-	-	-	-	3.41655	-	-	-
TRINITY_DN5948_c0_g1_i1	854	NO	-	-	-	-	-	-	-	-	-	-	-2.69305	Thaps3|1274	-
TRINITY_DN11847_c0_g1_i1	356	NO	-	-	-	-	-	-	-	-	2.2736	-	-	-	-
TRINITY_DN5476_c0_g1_i1	246	NO	-	-	-	-	-	-	-	-	1.93838	-	-	-	-
TRINITY_DN24202_c0_g1_i1	322	YES	-	-	-	-	-	-	-	-	-	-	-	-	-
TRINITY_DN34596_c0_g1_i1	259	NO	-	-	-	-	-	-	-	-	-	5.11775	-	-	-
TRINITY_DN1550_c0_g1_i3	766	YES	Q61420	CMP-sialic acid transporter (CMP-SA-Tr) (CMP-Sia-Tr) (CST) (Solute carrier family 35 member A1)	-	GO:0005456; GO:0005459; GO:0008643; GO:0015297; GO:0015782; GO:0016021; GO:0030173	integral component of Golgi membrane [GO:0030173]; integral component of membrane [GO:0016021]; antiporter activity [GO:0015297]; CMP-N-acetylneuraminate transmembrane transporter activity [GO:0005456]; UDP-galactose transmembrane transporter activity [GO:0005459]; carbohydrate transport [GO:0008643]; CMP-N-acetylneuraminate transmembrane transport [GO:0015782]	carbohydrate transport [GO:0008643]; CMP-N-acetylneuraminate transmembrane transport [GO:0015782]	integral component of Golgi membrane [GO:0030173]; integral component of membrane [GO:0016021]	antiporter activity [GO:0015297]; CMP-N-acetylneuraminate transmembrane transporter activity [GO:0005456]; UDP-galactose transmembrane transporter activity [GO:0005459]	-	-2.9054	-4.87979	-	-
TRINITY_DN20977_c0_g1_i1	376	NO	-	-	-	-	-	-	-	-	2.86482	2.27499	-	-	-
TRINITY_DN21976_c0_g1_i1	358	NO	-	-	-	-	-	-	-	-	2.27192	-	-	-	-
TRINITY_DN34808_c0_g1_i1	376	NO	-	-	-	-	-	-	-	-	-	-2.1417	-4.12413	-	-
TRINITY_DN11451_c0_g1_i1	443	NO	-	-	-	-	-	-	-	-	-	-2.57498	-4.54796	-	-
TRINITY_DN34177_c0_g1_i1	330	NO	Q6IRI9	Dimethylaniline monooxygenase [N-oxide-forming] 2 (EC 1.14.13.8) (Dimethylaniline oxidase 2) (Pulmonary flavin-containing monooxygenase 2) (FMO 2)	-	GO:0004497; GO:0004499; GO:0005789; GO:0006082; GO:0006739; GO:0006805; GO:0009404; GO:0016020; GO:0016021; GO:0017144; GO:0050660; GO:0050661; GO:0070995; GO:0072592	endoplasmic reticulum membrane [GO:0005789]; integral component of membrane [GO:0016021]; membrane [GO:0016020]; flavin adenine dinucleotide binding [GO:0050660]; monooxygenase activity [GO:0004497]; N,N-dimethylaniline monooxygenase activity [GO:0004499]; NADP binding [GO:0050661]; drug metabolic process [GO:0017144]; NADP metabolic process [GO:0006739]; NADPH oxidation [GO:0070995]; organic aci…	drug metabolic process [GO:0017144]; NADPH oxidation [GO:0070995]; NADP metabolic process [GO:0006739]; organic acid metabolic process [GO:0006082]; oxygen metabolic process [GO:0072592]; toxin metabolic process [GO:0009404]; xenobiotic metabolic process [GO:0006805]	endoplasmic reticulum membrane [GO:0005789]; integral component of membrane [GO:0016021]; membrane [GO:0016020]	flavin adenine dinucleotide binding [GO:0050660]; monooxygenase activity [GO:0004497]; N,N-dimethylaniline monooxygenase activity [GO:0004499]; NADP binding [GO:0050661]	2.69721	2.27156	-	-	-
TRINITY_DN12533_c0_g1_i6	3682	YES	-	-	-	-	-	-	-	-	2.2362	-	-	-	-
TRINITY_DN34840_c0_g1_i1	500	YES	-	-	-	-	-	-	-	-	2.82022	-	-	-	-
TRINITY_DN32711_c0_g1_i1	225	NO	-	-	-	-	-	-	-	-	-	-	-	-	-
TRINITY_DN32195_c0_g1_i1	291	NO	-	-	-	-	-	-	-	-	2.86224	-	-	-	-
TRINITY_DN16891_c0_g1_i1	343	YES	-	-	-	-	-	-	-	-	3.43561	-	-	-	-
TRINITY_DN19688_c0_g1_i1	617	NO	-	-	-	-	-	-	-	-	-	-	-	-	-
TRINITY_DN21478_c0_g1_i1	340	YES	-	-	-	-	-	-	-	-	-	-	-	-	-
TRINITY_DN20365_c0_g1_i1	285	NO	-	-	-	-	-	-	-	-	-1.724	-	-3.24826	-	-
TRINITY_DN18271_c0_g1_i1	261	NO	-	-	-	-	-	-	-	-	2.58908	-	-	-	-
TRINITY_DN30005_c0_g1_i1	262	NO	-	-	-	-	-	-	-	-	2.61189	-	-	-	-
TRINITY_DN35085_c0_g1_i1	850	YES	-	-	-	-	-	-	-	-	-	-	-	-	-
TRINITY_DN20568_c0_g1_i1	213	NO	-	-	-	-	-	-	-	-	-	-	-	-	-
TRINITY_DN33259_c0_g1_i1	276	NO	-	-	-	-	-	-	-	-	-	2.8611	-	-	-
TRINITY_DN16355_c0_g1_i2	697	YES	-	-	-	-	-	-	-	-	2.47875	-	-	-	-
TRINITY_DN32300_c0_g1_i1	211	NO	-	-	-	-	-	-	-	-	-	-	-	-	-
TRINITY_DN26582_c0_g1_i1	410	YES	-	-	-	-	-	-	-	-	2.76572	1.88525	-	-	-
TRINITY_DN10110_c0_g1_i1	1015	YES	Q5BK63	NADH dehydrogenase [ubiquinone] 1 alpha subcomplex subunit 9, mitochondrial (Complex I-39kD) (CI-39kD) (NADH-ubiquinone oxidoreductase 39 kDa subunit) (Sperm flagella protein 3)	-	GO:0003954; GO:0005654; GO:0005739; GO:0005747; GO:0005759; GO:0007623; GO:0009749; GO:0031966; GO:0032981; GO:0044877; GO:1901006	mitochondrial matrix [GO:0005759]; mitochondrial membrane [GO:0031966]; mitochondrial respiratory chain complex I [GO:0005747]; mitochondrion [GO:0005739]; nucleoplasm [GO:0005654]; NADH dehydrogenase activity [GO:0003954]; protein-containing complex binding [GO:0044877]; circadian rhythm [GO:0007623]; mitochondrial respiratory chain complex I assembly [GO:0032981]; response to glucose [GO:000974…	circadian rhythm [GO:0007623]; mitochondrial respiratory chain complex I assembly [GO:0032981]; response to glucose [GO:0009749]; ubiquinone-6 biosynthetic process [GO:1901006]	mitochondrial matrix [GO:0005759]; mitochondrial membrane [GO:0031966]; mitochondrial respiratory chain complex I [GO:0005747]; mitochondrion [GO:0005739]; nucleoplasm [GO:0005654]	NADH dehydrogenase activity [GO:0003954]; protein-containing complex binding [GO:0044877]	2.36877	1.69054	-	-	-
TRINITY_DN19865_c0_g1_i1	244	NO	-	-	-	-	-	-	-	-	3.22069	3.19358	-	-	-
TRINITY_DN34492_c0_g1_i1	354	YES	-	-	-	-	-	-	-	-	-	-	-	-	-
TRINITY_DN24303_c0_g1_i1	477	YES	Q8IZ83	Aldehyde dehydrogenase family 16 member A1	-	GO:0016020; GO:0016620	membrane [GO:0016020]; oxidoreductase activity, acting on the aldehyde or oxo group of donors, NAD or NADP as acceptor [GO:0016620]	-	membrane [GO:0016020]	oxidoreductase activity, acting on the aldehyde or oxo group of donors, NAD or NADP as acceptor [GO:0016620]	2.37202	-	-	-	-
TRINITY_DN17754_c0_g1_i2	250	NO	-	-	-	-	-	-	-	-	-	6.09254	4.11002	-	-
TRINITY_DN32422_c0_g1_i1	228	NO	-	-	-	-	-	-	-	-	-	3.51629	-	-	-
TRINITY_DN12462_c0_g1_i1	574	YES	-	-	-	-	-	-	-	-	-	-	-2.60529	-	-
TRINITY_DN23569_c0_g1_i1	262	NO	P79274	Long-chain specific acyl-CoA dehydrogenase, mitochondrial (LCAD) (EC 1.3.8.8)	PATHWAY: Lipid metabolism; mitochondrial fatty acid beta-oxidation. {ECO:0000250|UniProtKB:P15650}.	GO:0003995; GO:0004466; GO:0005739; GO:0005759; GO:0016401; GO:0019254; GO:0033539; GO:0042758; GO:0050660	mitochondrial matrix [GO:0005759]; mitochondrion [GO:0005739]; acyl-CoA dehydrogenase activity [GO:0003995]; flavin adenine dinucleotide binding [GO:0050660]; long-chain-acyl-CoA dehydrogenase activity [GO:0004466]; palmitoyl-CoA oxidase activity [GO:0016401]; carnitine metabolic process, CoA-linked [GO:0019254]; fatty acid beta-oxidation using acyl-CoA dehydrogenase [GO:0033539]; long-chain fatt…	carnitine metabolic process, CoA-linked [GO:0019254]; fatty acid beta-oxidation using acyl-CoA dehydrogenase [GO:0033539]; long-chain fatty acid catabolic process [GO:0042758]	mitochondrial matrix [GO:0005759]; mitochondrion [GO:0005739]	acyl-CoA dehydrogenase activity [GO:0003995]; flavin adenine dinucleotide binding [GO:0050660]; long-chain-acyl-CoA dehydrogenase activity [GO:0004466]; palmitoyl-CoA oxidase activity [GO:0016401]	-	-	-	-	-
TRINITY_DN6314_c0_g1_i1	585	NO	-	-	-	-	-	-	-	-	-	3.0692	-	-	-
TRINITY_DN25402_c0_g1_i1	210	NO	-	-	-	-	-	-	-	-	-	4.80471	-	-	-
TRINITY_DN7786_c0_g1_i1	412	NO	-	-	-	-	-	-	-	-	-	-	-2.31027	-	-
TRINITY_DN17893_c0_g1_i1	204	NO	-	-	-	-	-	-	-	-	-	-	-2.46037	-	-
TRINITY_DN26345_c0_g1_i1	258	NO	-	-	-	-	-	-	-	-	-	-	-2.7107	-	-
TRINITY_DN35640_c0_g1_i1	325	YES	-	-	-	-	-	-	-	-	-	5.20356	-	-	-
TRINITY_DN10089_c0_g1_i1	245	NO	-	-	-	-	-	-	-	-	1.58764	-	-	-	-
TRINITY_DN12407_c0_g1_i2	653	YES	-	-	-	-	-	-	-	-	2.10384	1.75329	-	-	-
TRINITY_DN28682_c0_g1_i1	228	NO	-	-	-	-	-	-	-	-	-	-	-	-	-
TRINITY_DN28264_c0_g1_i1	271	NO	-	-	-	-	-	-	-	-	3.14163	3.60888	-	-	-
TRINITY_DN25421_c0_g1_i1	258	NO	-	-	-	-	-	-	-	-	-	-	-2.53816	-	-
TRINITY_DN30203_c0_g1_i1	230	NO	-	-	-	-	-	-	-	-	5.69898	5.03834	-	-	-
TRINITY_DN22571_c0_g1_i2	245	NO	P43490	Nicotinamide phosphoribosyltransferase (NAmPRTase) (Nampt) (EC 2.4.2.12) (Pre-B-cell colony-enhancing factor 1) (Pre-B cell-enhancing factor) (Visfatin)	PATHWAY: Cofactor biosynthesis; NAD(+) biosynthesis; nicotinamide D-ribonucleotide from 5-phospho-alpha-D-ribose 1-diphosphate and nicotinamide: step 1/1.	GO:0004514; GO:0005125; GO:0005829; GO:0007165; GO:0007267; GO:0008284; GO:0016607; GO:0030054; GO:0032922; GO:0034356; GO:0042802; GO:0045944; GO:0047280; GO:0051770; GO:0070062	cell junction [GO:0030054]; cytosol [GO:0005829]; extracellular exosome [GO:0070062]; nuclear speck [GO:0016607]; cytokine activity [GO:0005125]; identical protein binding [GO:0042802]; nicotinamide phosphoribosyltransferase activity [GO:0047280]; nicotinate-nucleotide diphosphorylase (carboxylating) activity [GO:0004514]; cell-cell signaling [GO:0007267]; circadian regulation of gene expression …	cell-cell signaling [GO:0007267]; circadian regulation of gene expression [GO:0032922]; NAD biosynthesis via nicotinamide riboside salvage pathway [GO:0034356]; positive regulation of cell population proliferation [GO:0008284]; positive regulation of nitric-oxide synthase biosynthetic process [GO:0051770]; positive regulation of transcription by RNA polymerase II [GO:0045944]; signal transduction…	cell junction [GO:0030054]; cytosol [GO:0005829]; extracellular exosome [GO:0070062]; nuclear speck [GO:0016607]	cytokine activity [GO:0005125]; identical protein binding [GO:0042802]; nicotinamide phosphoribosyltransferase activity [GO:0047280]; nicotinate-nucleotide diphosphorylase (carboxylating) activity [GO:0004514]	-	-	-	-	-
TRINITY_DN10904_c0_g1_i1	1706	YES	Q5RFE6	Threonine synthase-like 2 (TSH2) (EC 4.2.3.-)	-	GO:0016829	lyase activity [GO:0016829]	-	-	lyase activity [GO:0016829]	-	-	-	Thaps3|1578	-
TRINITY_DN34583_c0_g1_i1	252	NO	-	-	-	-	-	-	-	-	-	-	-	-	-
TRINITY_DN36232_c0_g1_i1	493	NO	-	-	-	-	-	-	-	-	-	-	-2.06282	-	-
TRINITY_DN5074_c0_g1_i2	1084	YES	-	-	-	-	-	-	-	-	-	3.35867	-	Thaps3_bd|635	-
TRINITY_DN33531_c0_g1_i1	289	NO	-	-	-	-	-	-	-	-	-	-	-	-	-
TRINITY_DN27943_c0_g1_i2	247	NO	-	-	-	-	-	-	-	-	-	-	-	-	-
TRINITY_DN30915_c0_g1_i1	232	NO	-	-	-	-	-	-	-	-	-	2.25005	-	-	-
TRINITY_DN16532_c0_g1_i1	292	NO	-	-	-	-	-	-	-	-	2.91162	1.95625	-	-	-
TRINITY_DN31760_c0_g1_i1	247	NO	-	-	-	-	-	-	-	-	1.99786	2.54788	-	-	-
TRINITY_DN28468_c0_g1_i1	322	NO	-	-	-	-	-	-	-	-	3.47633	2.49035	-	-	-
TRINITY_DN9331_c0_g1_i1	562	YES	O94574	Putative 2-hydroxyacid dehydrogenase C1773.17c (EC 1.-.-.-)	-	GO:0005634; GO:0005739; GO:0005829; GO:0006091; GO:0009436; GO:0016618; GO:0030267; GO:0051287	cytosol [GO:0005829]; mitochondrion [GO:0005739]; nucleus [GO:0005634]; glyoxylate reductase (NADP+) activity [GO:0030267]; hydroxypyruvate reductase activity [GO:0016618]; NAD binding [GO:0051287]; generation of precursor metabolites and energy [GO:0006091]; glyoxylate catabolic process [GO:0009436]	generation of precursor metabolites and energy [GO:0006091]; glyoxylate catabolic process [GO:0009436]	cytosol [GO:0005829]; mitochondrion [GO:0005739]; nucleus [GO:0005634]	glyoxylate reductase (NADP+) activity [GO:0030267]; hydroxypyruvate reductase activity [GO:0016618]; NAD binding [GO:0051287]	2.51548	-	-	-	-
TRINITY_DN21099_c0_g1_i1	209	NO	-	-	-	-	-	-	-	-	-	4.4597	-	-	-
TRINITY_DN4192_c0_g1_i4	1730	YES	-	-	-	-	-	-	-	-	-	2.94818	-	-	-
TRINITY_DN26170_c0_g1_i1	245	NO	-	-	-	-	-	-	-	-	-	4.85159	-	-	-
TRINITY_DN9025_c0_g1_i1	356	NO	-	-	-	-	-	-	-	-	-	-1.56685	-3.52983	-	-
TRINITY_DN26404_c0_g1_i1	224	NO	-	-	-	-	-	-	-	-	1.94359	-	-	-	-
TRINITY_DN18134_c0_g1_i1	270	NO	-	-	-	-	-	-	-	-	-	-	-	-	-
TRINITY_DN9669_c0_g1_i1	369	NO	-	-	-	-	-	-	-	-	6.42457	6.66105	4.64526	-	-
TRINITY_DN17221_c0_g1_i1	282	NO	-	-	-	-	-	-	-	-	3.77556	3.39526	-	-	-
TRINITY_DN19926_c0_g1_i1	295	NO	-	-	-	-	-	-	-	-	2.44114	1.90802	-	-	-
TRINITY_DN27160_c0_g1_i1	310	YES	-	-	-	-	-	-	-	-	3.92559	-	-	-	-
TRINITY_DN4501_c0_g1_i2	636	NO	-	-	-	-	-	-	-	-	-	-	-2.84813	-	-
TRINITY_DN23454_c0_g1_i1	737	YES	-	-	-	-	-	-	-	-	-	9.99562	8.00777	-	-
TRINITY_DN23274_c0_g1_i1	317	YES	-	-	-	-	-	-	-	-	2.48232	-	-	-	-
TRINITY_DN20295_c0_g1_i1	588	NO	-	-	-	-	-	-	-	-	2.58733	1.66657	-	-	-
TRINITY_DN33100_c0_g1_i1	335	YES	-	-	-	-	-	-	-	-	2.89391	2.33332	-	-	-
TRINITY_DN27086_c0_g1_i1	522	YES	Q80XH4	WSC domain-containing protein 1	-	GO:0008146; GO:0016021	integral component of membrane [GO:0016021]; sulfotransferase activity [GO:0008146]	-	integral component of membrane [GO:0016021]	sulfotransferase activity [GO:0008146]	-	-	-	-	-
TRINITY_DN27536_c0_g1_i1	307	YES	-	-	-	-	-	-	-	-	-	5.89529	3.91356	-	-
TRINITY_DN15458_c0_g1_i3	667	NO	-	-	-	-	-	-	-	-	-	-	-2.03112	-	-
TRINITY_DN9728_c0_g1_i2	462	NO	-	-	-	-	-	-	-	-	-	-	-2.10815	-	-
TRINITY_DN32728_c0_g1_i1	258	NO	-	-	-	-	-	-	-	-	-	4.74673	-	-	-
TRINITY_DN16430_c0_g1_i1	241	NO	-	-	-	-	-	-	-	-	3.70392	3.16837	-	-	-
TRINITY_DN27327_c0_g1_i1	406	YES	-	-	-	-	-	-	-	-	-	-	-3.25206	-	-
TRINITY_DN29130_c0_g1_i1	303	YES	-	-	-	-	-	-	-	-	2.34474	2.85228	-	-	-
TRINITY_DN25055_c0_g1_i2	361	YES	-	-	-	-	-	-	-	-	3.08539	3.29262	-	-	-
TRINITY_DN35448_c0_g1_i1	431	YES	-	-	-	-	-	-	-	-	2.62042	-	-	-	-
TRINITY_DN34815_c0_g1_i1	332	YES	-	-	-	-	-	-	-	-	5.22191	5.29232	-	-	-
TRINITY_DN19805_c0_g1_i1	521	YES	-	-	-	-	-	-	-	-	2.33018	1.67383	-	-	-
TRINITY_DN16946_c0_g1_i1	285	NO	Q9M7M1	Ethylene receptor (EC 2.7.13.3)	-	GO:0000155; GO:0005524; GO:0005789; GO:0016021; GO:0038199; GO:0046872; GO:0051740	endoplasmic reticulum membrane [GO:0005789]; integral component of membrane [GO:0016021]; ATP binding [GO:0005524]; ethylene binding [GO:0051740]; ethylene receptor activity [GO:0038199]; metal ion binding [GO:0046872]; phosphorelay sensor kinase activity [GO:0000155]	-	endoplasmic reticulum membrane [GO:0005789]; integral component of membrane [GO:0016021]	ATP binding [GO:0005524]; ethylene binding [GO:0051740]; ethylene receptor activity [GO:0038199]; metal ion binding [GO:0046872]; phosphorelay sensor kinase activity [GO:0000155]	2.54924	2.50311	-	-	-
TRINITY_DN34700_c0_g1_i1	455	YES	P40586	Uncharacterized protein YIR042C	-	GO:0008999; GO:0017198; GO:1990189	peptide-serine-N-acetyltransferase activity [GO:1990189]; ribosomal-protein-alanine N-acetyltransferase activity [GO:0008999]; N-terminal peptidyl-serine acetylation [GO:0017198]	N-terminal peptidyl-serine acetylation [GO:0017198]	-	peptide-serine-N-acetyltransferase activity [GO:1990189]; ribosomal-protein-alanine N-acetyltransferase activity [GO:0008999]	3.37223	-	-	-	-
TRINITY_DN25146_c0_g1_i1	229	NO	-	-	-	-	-	-	-	-	-	-	-1.90621	-	-
TRINITY_DN25170_c0_g1_i2	262	NO	-	-	-	-	-	-	-	-	-	-	-2.26578	-	-
TRINITY_DN27380_c0_g1_i2	366	YES	-	-	-	-	-	-	-	-	2.78291	1.88889	-	-	-
TRINITY_DN240_c0_g2_i7	1208	YES	-	-	-	-	-	-	-	-	-	-	-2.06959	-	-
TRINITY_DN20488_c0_g1_i1	320	YES	-	-	-	-	-	-	-	-	-	-	-	-	-
TRINITY_DN18211_c0_g1_i1	241	NO	-	-	-	-	-	-	-	-	-	-	-	-	-
TRINITY_DN30917_c0_g1_i1	474	YES	-	-	-	-	-	-	-	-	-	2.29396	-	-	-
TRINITY_DN17719_c0_g1_i1	263	NO	-	-	-	-	-	-	-	-	2.98601	2.18105	-	-	-
TRINITY_DN8875_c0_g1_i6	310	NO	-	-	-	-	-	-	-	-	-	-	-2.9824	-	-
TRINITY_DN13589_c0_g1_i1	318	NO	-	-	-	-	-	-	-	-	-	-	-1.82701	-	-
TRINITY_DN16047_c0_g1_i1	252	NO	-	-	-	-	-	-	-	-	1.90791	-	-	-	-
TRINITY_DN11654_c0_g1_i1	561	NO	-	-	-	-	-	-	-	-	-	-	-2.05239	-	-
TRINITY_DN20287_c0_g1_i1	295	NO	-	-	-	-	-	-	-	-	-	-	-2.1016	-	-
TRINITY_DN2093_c0_g1_i1	1556	YES	Q8H0U5	Protein TIC 62, chloroplastic (Translocon at the inner envelope membrane of chloroplasts 62) (AtTIC62)	-	GO:0005829; GO:0009507; GO:0009534; GO:0009535; GO:0009570; GO:0009706; GO:0009941; GO:0015031; GO:0098807	chloroplast [GO:0009507]; chloroplast envelope [GO:0009941]; chloroplast inner membrane [GO:0009706]; chloroplast stroma [GO:0009570]; chloroplast thylakoid [GO:0009534]; chloroplast thylakoid membrane [GO:0009535]; chloroplast thylakoid membrane protein complex [GO:0098807]; cytosol [GO:0005829]; protein transport [GO:0015031]	protein transport [GO:0015031]	chloroplast [GO:0009507]; chloroplast envelope [GO:0009941]; chloroplast inner membrane [GO:0009706]; chloroplast stroma [GO:0009570]; chloroplast thylakoid [GO:0009534]; chloroplast thylakoid membrane [GO:0009535]; chloroplast thylakoid membrane protein complex [GO:0098807]; cytosol [GO:0005829]	-	-	-	-	Thaps3|6876	-
TRINITY_DN19651_c0_g1_i1	413	NO	-	-	-	-	-	-	-	-	2.3299	-	-	-	-
TRINITY_DN23164_c0_g1_i1	248	NO	-	-	-	-	-	-	-	-	-	-	-	-	-
TRINITY_DN9287_c0_g1_i3	502	YES	-	-	-	-	-	-	-	-	1.95297	-	-	-	-
TRINITY_DN15893_c0_g1_i1	382	NO	-	-	-	-	-	-	-	-	-	-	-1.66008	-	-
TRINITY_DN16072_c0_g1_i1	591	YES	-	-	-	-	-	-	-	-	2.56588	-	-	-	-
TRINITY_DN34780_c0_g1_i2	763	YES	D3ZRW8	Ethanolamine kinase 2 (EKI 2) (EC 2.7.1.82) (Ethanolamine kinase-like protein)	PATHWAY: Phospholipid metabolism; phosphatidylethanolamine biosynthesis; phosphatidylethanolamine from ethanolamine: step 1/3.	GO:0001701; GO:0001890; GO:0004305; GO:0005524; GO:0006646; GO:0006657; GO:0009791; GO:0016310; GO:0035264	ATP binding [GO:0005524]; ethanolamine kinase activity [GO:0004305]; CDP-choline pathway [GO:0006657]; in utero embryonic development [GO:0001701]; multicellular organism growth [GO:0035264]; phosphatidylethanolamine biosynthetic process [GO:0006646]; phosphorylation [GO:0016310]; placenta development [GO:0001890]; post-embryonic development [GO:0009791]	CDP-choline pathway [GO:0006657]; in utero embryonic development [GO:0001701]; multicellular organism growth [GO:0035264]; phosphatidylethanolamine biosynthetic process [GO:0006646]; phosphorylation [GO:0016310]; placenta development [GO:0001890]; post-embryonic development [GO:0009791]	-	ATP binding [GO:0005524]; ethanolamine kinase activity [GO:0004305]	-	-	-2.40856	Thaps3|24155	-
TRINITY_DN15435_c0_g1_i1	255	NO	-	-	-	-	-	-	-	-	3.48466	2.24587	-	-	-
TRINITY_DN13650_c0_g1_i3	697	YES	-	-	-	-	-	-	-	-	2.71299	2.60933	-	-	-
TRINITY_DN30543_c0_g1_i2	1004	YES	-	-	-	-	-	-	-	-	2.43267	1.82493	-	-	-
TRINITY_DN14695_c0_g1_i1	333	NO	-	-	-	-	-	-	-	-	-	-	-2.81326	-	-
TRINITY_DN28839_c0_g1_i1	319	NO	-	-	-	-	-	-	-	-	2.28082	1.50765	-	-	-
TRINITY_DN32563_c0_g1_i2	572	YES	-	-	-	-	-	-	-	-	2.67747	2.75094	-	-	-
TRINITY_DN24256_c0_g1_i1	346	YES	-	-	-	-	-	-	-	-	2.18021	1.61939	-	-	-
TRINITY_DN25965_c0_g1_i1	363	NO	-	-	-	-	-	-	-	-	-1.86862	-2.74496	-4.60558	-	-
TRINITY_DN13728_c0_g1_i1	206	NO	-	-	-	-	-	-	-	-	-	-	-	-	-
TRINITY_DN5509_c0_g1_i1	698	YES	P53860	Phosphatidylinositol transfer protein PDR16 (PITP) (Pleiotropic drug resistance protein 16) (SEC14 homolog 3)	-	GO:0005737; GO:0005789; GO:0005811; GO:0005829; GO:0005886; GO:0008526; GO:0008654; GO:0015914; GO:0016126; GO:0032934; GO:0042493; GO:0042802; GO:0043942; GO:0071561; GO:0071944	cell periphery [GO:0071944]; cytoplasm [GO:0005737]; cytosol [GO:0005829]; endoplasmic reticulum membrane [GO:0005789]; lipid droplet [GO:0005811]; nucleus-vacuole junction [GO:0071561]; plasma membrane [GO:0005886]; identical protein binding [GO:0042802]; phosphatidylinositol transfer activity [GO:0008526]; sterol binding [GO:0032934]; negative regulation of sexual sporulation resulting in forma…	negative regulation of sexual sporulation resulting in formation of a cellular spore [GO:0043942]; phospholipid biosynthetic process [GO:0008654]; phospholipid transport [GO:0015914]; response to drug [GO:0042493]; sterol biosynthetic process [GO:0016126]	cell periphery [GO:0071944]; cytoplasm [GO:0005737]; cytosol [GO:0005829]; endoplasmic reticulum membrane [GO:0005789]; lipid droplet [GO:0005811]; nucleus-vacuole junction [GO:0071561]; plasma membrane [GO:0005886]	identical protein binding [GO:0042802]; phosphatidylinositol transfer activity [GO:0008526]; sterol binding [GO:0032934]	-	-	-	Thaps3|12018	-
TRINITY_DN9758_c0_g1_i3	960	NO	-	-	-	-	-	-	-	-	-	-1.67642	-3.60575	-	-
TRINITY_DN17876_c0_g1_i1	311	YES	-	-	-	-	-	-	-	-	3.02971	-	-	-	-
TRINITY_DN14595_c0_g1_i1	613	YES	-	-	-	-	-	-	-	-	-	1.51998	-	-	-
TRINITY_DN19706_c0_g2_i1	281	NO	-	-	-	-	-	-	-	-	-	4.48771	-	-	-
TRINITY_DN36464_c0_g1_i1	225	NO	-	-	-	-	-	-	-	-	1.57831	-	-	-	-
TRINITY_DN10723_c0_g1_i1	284	NO	-	-	-	-	-	-	-	-	-	-	-2.14795	-	-
TRINITY_DN29294_c0_g1_i2	918	YES	-	-	-	-	-	-	-	-	-	-	-	-	-
TRINITY_DN33376_c0_g1_i1	691	YES	-	-	-	-	-	-	-	-	1.89615	-	-	-	-
TRINITY_DN937_c0_g1_i2	1338	YES	-	-	-	-	-	-	-	-	-	-	-2.40317	-	-
TRINITY_DN4585_c0_g1_i8	1865	YES	O15229	Kynurenine 3-monooxygenase (EC 1.14.13.9) (Kynurenine 3-hydroxylase)	PATHWAY: Cofactor biosynthesis; NAD(+) biosynthesis; quinolinate from L-kynurenine: step 1/3. {ECO:0000255|HAMAP-Rule:MF_03018}.	GO:0004502; GO:0005615; GO:0005741; GO:0005829; GO:0006569; GO:0007568; GO:0009651; GO:0016021; GO:0016174; GO:0019674; GO:0019805; GO:0034276; GO:0034354; GO:0043420; GO:0050660; GO:0070189; GO:0071222; GO:0071347; GO:0071949; GO:0097052; GO:1901216; GO:1903296	cytosol [GO:0005829]; extracellular space [GO:0005615]; integral component of membrane [GO:0016021]; mitochondrial outer membrane [GO:0005741]; FAD binding [GO:0071949]; flavin adenine dinucleotide binding [GO:0050660]; kynurenine 3-monooxygenase activity [GO:0004502]; NAD(P)H oxidase H2O2-forming activity [GO:0016174]; 'de novo' NAD biosynthetic process from tryptophan [GO:0034354]; aging [GO:00…	'de novo' NAD biosynthetic process from tryptophan [GO:0034354]; aging [GO:0007568]; anthranilate metabolic process [GO:0043420]; cellular response to interleukin-1 [GO:0071347]; cellular response to lipopolysaccharide [GO:0071222]; kynurenic acid biosynthetic process [GO:0034276]; kynurenine metabolic process [GO:0070189]; L-kynurenine metabolic process [GO:0097052]; NAD metabolic process [GO:00…	cytosol [GO:0005829]; extracellular space [GO:0005615]; integral component of membrane [GO:0016021]; mitochondrial outer membrane [GO:0005741]	FAD binding [GO:0071949]; flavin adenine dinucleotide binding [GO:0050660]; kynurenine 3-monooxygenase activity [GO:0004502]; NAD(P)H oxidase H2O2-forming activity [GO:0016174]	-	-	-2.15551	Thaps3|10675	-
TRINITY_DN14125_c0_g1_i1	462	YES	-	-	-	-	-	-	-	-	2.09358	-	-	-	-
TRINITY_DN3598_c0_g1_i1	521	NO	-	-	-	-	-	-	-	-	-	-	-2.93563	-	-
TRINITY_DN17564_c0_g1_i1	222	NO	-	-	-	-	-	-	-	-	-	2.83014	-	-	-
TRINITY_DN29653_c0_g1_i1	605	YES	Q9NU02	Ankyrin repeat and EF-hand domain-containing protein 1 (Ankyrin repeat domain-containing protein 5)	-	GO:0005509	calcium ion binding [GO:0005509]	-	-	calcium ion binding [GO:0005509]	-	-	-3.22171	-	-
TRINITY_DN9801_c0_g1_i1	445	NO	-	-	-	-	-	-	-	-	2.71647	-	-	-	-
TRINITY_DN5262_c0_g1_i3	672	NO	-	-	-	-	-	-	-	-	-	-	-3.26443	-	-
TRINITY_DN20252_c0_g1_i1	798	YES	A6QR56	Aldehyde dehydrogenase family 16 member A1	-	GO:0016620	oxidoreductase activity, acting on the aldehyde or oxo group of donors, NAD or NADP as acceptor [GO:0016620]	-	-	oxidoreductase activity, acting on the aldehyde or oxo group of donors, NAD or NADP as acceptor [GO:0016620]	2.55315	-	-	-	-
TRINITY_DN31694_c0_g1_i1	224	NO	-	-	-	-	-	-	-	-	-	2.93785	-	-	-
TRINITY_DN24995_c0_g1_i1	371	NO	-	-	-	-	-	-	-	-	-	-2.43766	-4.37958	-	-
TRINITY_DN36017_c0_g1_i1	384	NO	-	-	-	-	-	-	-	-	-	-1.72713	-3.61044	-	-
TRINITY_DN1807_c0_g1_i6	2234	YES	F4KD71	Urea-proton symporter DUR3 (AtDUR3) (High-affinity urea active transporter DUR3)	-	GO:0005886; GO:0006995; GO:0015204; GO:0015293; GO:0016021; GO:0071918	integral component of membrane [GO:0016021]; plasma membrane [GO:0005886]; symporter activity [GO:0015293]; urea transmembrane transporter activity [GO:0015204]; cellular response to nitrogen starvation [GO:0006995]; urea transmembrane transport [GO:0071918]	cellular response to nitrogen starvation [GO:0006995]; urea transmembrane transport [GO:0071918]	integral component of membrane [GO:0016021]; plasma membrane [GO:0005886]	symporter activity [GO:0015293]; urea transmembrane transporter activity [GO:0015204]	2.32434	7.83192	5.90053	-	-
TRINITY_DN11004_c0_g1_i1	375	NO	-	-	-	-	-	-	-	-	2.34222	-	-	-	-
TRINITY_DN21596_c0_g1_i1	255	NO	-	-	-	-	-	-	-	-	1.53474	-	-	-	-
TRINITY_DN36131_c0_g1_i1	251	NO	-	-	-	-	-	-	-	-	-	4.38797	-	-	-
TRINITY_DN5455_c0_g1_i1	252	NO	-	-	-	-	-	-	-	-	-	4.80471	-	-	-
TRINITY_DN11247_c0_g1_i1	993	YES	G5EGA5	Delta(12) fatty acid desaturase fat-2 (FAT-2) (EC 1.14.19.-) (EC 1.14.19.6) (Fatty acid desaturase 2)	PATHWAY: Lipid metabolism; polyunsaturated fatty acid biosynthesis. {ECO:0000269|PubMed:11972048, ECO:0000269|PubMed:26806391}.	GO:0000003; GO:0004768; GO:0006636; GO:0016021; GO:0016720; GO:0030497; GO:0040002; GO:0045087; GO:0102985; GO:0102987	integral component of membrane [GO:0016021]; delta12-fatty acid dehydrogenase activity [GO:0016720]; Delta12-fatty-acid desaturase activity [GO:0102985]; palmitoleic acid delta 12 desaturase activity [GO:0102987]; stearoyl-CoA 9-desaturase activity [GO:0004768]; collagen and cuticulin-based cuticle development [GO:0040002]; fatty acid elongation [GO:0030497]; innate immune response [GO:0045087]; …	collagen and cuticulin-based cuticle development [GO:0040002]; fatty acid elongation [GO:0030497]; innate immune response [GO:0045087]; reproduction [GO:0000003]; unsaturated fatty acid biosynthetic process [GO:0006636]	integral component of membrane [GO:0016021]	delta12-fatty acid dehydrogenase activity [GO:0016720]; Delta12-fatty-acid desaturase activity [GO:0102985]; palmitoleic acid delta 12 desaturase activity [GO:0102987]; stearoyl-CoA 9-desaturase activity [GO:0004768]	-	-3.1156	-4.93881	Thaps3|23097	-
TRINITY_DN2253_c0_g1_i1	587	YES	-	-	-	-	-	-	-	-	-	-	-3.25455	-	-
TRINITY_DN11802_c1_g1_i1	461	YES	-	-	-	-	-	-	-	-	2.18797	-	-	-	-
TRINITY_DN33_c0_g1_i5	1405	NO	-	-	-	-	-	-	-	-	-1.78788	-	-1.63927	-	-
TRINITY_DN35302_c0_g1_i1	302	YES	-	-	-	-	-	-	-	-	-	-	-	-	-
TRINITY_DN31143_c0_g1_i1	652	YES	-	-	-	-	-	-	-	-	-2.94927	-	-1.79097	-	-
TRINITY_DN29303_c0_g1_i1	235	NO	-	-	-	-	-	-	-	-	-	-	-2.25925	-	-
TRINITY_DN15141_c0_g1_i2	500	YES	-	-	-	-	-	-	-	-	-	-	-2.31886	-	-
TRINITY_DN25157_c0_g1_i1	307	YES	Q12236	Serine/threonine-protein kinase PKH2 (EC 2.7.11.1) (PKB-activating kinase homolog 2)	-	GO:0000196; GO:0004672; GO:0004674; GO:0005524; GO:0005634; GO:0005938; GO:0006468; GO:0006897; GO:0010606; GO:0018105; GO:0032511; GO:0035556; GO:0060211; GO:0071902; GO:0106310; GO:0106311	cell cortex [GO:0005938]; nucleus [GO:0005634]; ATP binding [GO:0005524]; protein kinase activity [GO:0004672]; protein serine kinase activity [GO:0106310]; protein serine/threonine kinase activity [GO:0004674]; protein threonine kinase activity [GO:0106311]; cell wall integrity MAPK cascade [GO:0000196]; endocytosis [GO:0006897]; intracellular signal transduction [GO:0035556]; late endosome to v…	cell wall integrity MAPK cascade [GO:0000196]; endocytosis [GO:0006897]; intracellular signal transduction [GO:0035556]; late endosome to vacuole transport via multivesicular body sorting pathway [GO:0032511]; peptidyl-serine phosphorylation [GO:0018105]; positive regulation of cytoplasmic mRNA processing body assembly [GO:0010606]; positive regulation of protein serine/threonine kinase activity …	cell cortex [GO:0005938]; nucleus [GO:0005634]	ATP binding [GO:0005524]; protein kinase activity [GO:0004672]; protein serine/threonine kinase activity [GO:0004674]; protein serine kinase activity [GO:0106310]; protein threonine kinase activity [GO:0106311]	-	-	-1.68205	-	-
TRINITY_DN12790_c0_g1_i1	308	NO	-	-	-	-	-	-	-	-	-	-	-2.56668	-	-
TRINITY_DN22454_c0_g1_i1	336	YES	-	-	-	-	-	-	-	-	2.8451	2.19803	-	-	-
TRINITY_DN28103_c0_g1_i1	463	YES	-	-	-	-	-	-	-	-	-	-1.64087	-3.51912	-	-
TRINITY_DN28740_c0_g1_i1	230	NO	-	-	-	-	-	-	-	-	-	-	-	-	-
TRINITY_DN32041_c0_g1_i1	223	NO	-	-	-	-	-	-	-	-	1.97624	2.13675	-	-	-
TRINITY_DN27516_c0_g1_i1	263	NO	-	-	-	-	-	-	-	-	-	-	-	-	-
TRINITY_DN32953_c0_g1_i1	239	NO	-	-	-	-	-	-	-	-	-	-	-1.58561	-	-
TRINITY_DN13348_c0_g1_i1	326	NO	-	-	-	-	-	-	-	-	-	-	-2.07562	-	-
TRINITY_DN8447_c0_g1_i2	788	YES	-	-	-	-	-	-	-	-	-	-1.66069	-3.57323	-	-
TRINITY_DN21221_c0_g1_i1	337	YES	-	-	-	-	-	-	-	-	3.48701	2.21884	-	-	-
TRINITY_DN34439_c0_g1_i1	451	YES	-	-	-	-	-	-	-	-	-2.30909	-	-2.40023	-	-
TRINITY_DN17034_c0_g1_i2	554	YES	-	-	-	-	-	-	-	-	1.82382	-	-	-	-
TRINITY_DN9198_c0_g1_i1	883	YES	-	-	-	-	-	-	-	-	2.89999	4.70963	2.79451	-	-
TRINITY_DN17508_c0_g1_i1	329	NO	P11915	Sterol carrier protein 2 (SCP-2) (Acetyl-CoA C-myristoyltransferase) (EC 2.3.1.155) (Non-specific lipid-transfer protein) (NSL-TP) (Propanoyl-CoA C-acyltransferase) (EC 2.3.1.176) (SCP-2/3-oxoacyl-CoA thiolase) (SCP-2/thiolase) (EC 2.3.1.16) (SCP-chi) (Sterol carrier protein X) (SCP-X) (Straight-chain acyl-CoA oxidase) (SCPX)	-	GO:0000062; GO:0003988; GO:0005102; GO:0005634; GO:0005737; GO:0005739; GO:0005777; GO:0005782; GO:0005783; GO:0005829; GO:0006635; GO:0006694; GO:0007031; GO:0007568; GO:0008206; GO:0010893; GO:0015485; GO:0015914; GO:0016020; GO:0019898; GO:0031315; GO:0032355; GO:0032367; GO:0032385; GO:0032934; GO:0032991; GO:0033814; GO:0034699; GO:0036042; GO:0042802; GO:0043065; GO:0044877; GO:0045542; GO:…	cytoplasm [GO:0005737]; cytosol [GO:0005829]; endoplasmic reticulum [GO:0005783]; extrinsic component of membrane [GO:0019898]; extrinsic component of mitochondrial outer membrane [GO:0031315]; membrane [GO:0016020]; mitochondrion [GO:0005739]; nucleus [GO:0005634]; peroxisomal matrix [GO:0005782]; peroxisome [GO:0005777]; protein-containing complex [GO:0032991]; acetyl-CoA C-acyltransferase acti…	aging [GO:0007568]; bile acid metabolic process [GO:0008206]; cellular response to cholesterol [GO:0071397]; fatty acid beta-oxidation [GO:0006635]; intracellular cholesterol transport [GO:0032367]; lipid hydroperoxide transport [GO:1901373]; peroxisome organization [GO:0007031]; phospholipid transport [GO:0015914]; positive regulation of apoptotic process [GO:0043065]; positive regulation of cho…	cytoplasm [GO:0005737]; cytosol [GO:0005829]; endoplasmic reticulum [GO:0005783]; extrinsic component of membrane [GO:0019898]; extrinsic component of mitochondrial outer membrane [GO:0031315]; membrane [GO:0016020]; mitochondrion [GO:0005739]; nucleus [GO:0005634]; peroxisomal matrix [GO:0005782]; peroxisome [GO:0005777]; protein-containing complex [GO:0032991]	acetyl-CoA C-acyltransferase activity [GO:0003988]; acetyl-CoA C-myristoyltransferase activity [GO:0050633]; cholesterol binding [GO:0015485]; cholesterol transfer activity [GO:0120020]; fatty-acyl-CoA binding [GO:0000062]; identical protein binding [GO:0042802]; long-chain fatty acyl-CoA binding [GO:0036042]; oleic acid binding [GO:0070538]; phosphatidylcholine transfer activity [GO:0120019]; ph…	2.04208	-	-	-	-
TRINITY_DN17930_c23_g1_i1	210	NO	-	-	-	-	-	-	-	-	-	-	-1.88971	-	-
TRINITY_DN21427_c0_g1_i1	201	NO	-	-	-	-	-	-	-	-	-	-	-	-	-
TRINITY_DN33996_c0_g1_i2	1300	YES	-	-	-	-	-	-	-	-	1.93574	-	-	-	-
TRINITY_DN27881_c0_g1_i1	344	NO	-	-	-	-	-	-	-	-	-	-	-	-	-
TRINITY_DN12196_c0_g1_i4	258	NO	-	-	-	-	-	-	-	-	-	-1.90501	-3.79889	-	-
TRINITY_DN27868_c0_g1_i1	464	YES	-	-	-	-	-	-	-	-	-	2.2931	-	-	-
TRINITY_DN28758_c0_g1_i2	338	NO	-	-	-	-	-	-	-	-	3.49159	3.71853	-	-	-
TRINITY_DN26175_c0_g1_i4	1461	YES	A0A2Y9HKB5	Apolipoprotein A-IV (Apo-AIV) (ApoA-IV) (Apolipoprotein A4)	-	GO:0006869; GO:0008289; GO:0034364; GO:0042157; GO:0042627	chylomicron [GO:0042627]; high-density lipoprotein particle [GO:0034364]; lipid binding [GO:0008289]; lipid transport [GO:0006869]; lipoprotein metabolic process [GO:0042157]	lipid transport [GO:0006869]; lipoprotein metabolic process [GO:0042157]	chylomicron [GO:0042627]; high-density lipoprotein particle [GO:0034364]	lipid binding [GO:0008289]	-	-	-	-	-
TRINITY_DN22463_c0_g1_i1	247	NO	-	-	-	-	-	-	-	-	-	2.29938	-	-	-
TRINITY_DN29710_c0_g1_i1	322	YES	-	-	-	-	-	-	-	-	-	-	-	-	-
TRINITY_DN35144_c0_g1_i2	283	NO	-	-	-	-	-	-	-	-	-	-	-	-	-
TRINITY_DN29918_c0_g1_i1	388	YES	-	-	-	-	-	-	-	-	2.96316	1.61022	-	-	-
TRINITY_DN14393_c0_g1_i2	443	NO	-	-	-	-	-	-	-	-	2.07148	-	-	-	-
TRINITY_DN14523_c0_g1_i1	331	NO	-	-	-	-	-	-	-	-	-	-	-1.5066	-	-
TRINITY_DN26954_c0_g1_i1	416	YES	-	-	-	-	-	-	-	-	-	-	-	-	-
TRINITY_DN28566_c0_g1_i1	256	NO	-	-	-	-	-	-	-	-	-	-	-	-	-
TRINITY_DN22493_c0_g1_i1	267	NO	-	-	-	-	-	-	-	-	-	-	-2.27876	-	-
TRINITY_DN6971_c0_g1_i1	448	NO	-	-	-	-	-	-	-	-	-	-2.66837	-4.54828	-	-
TRINITY_DN1410_c0_g2_i1	902	NO	-	-	-	-	-	-	-	-	-	1.58618	-	-	-
TRINITY_DN557_c0_g1_i2	693	NO	-	-	-	-	-	-	-	-	-	-2.17936	-4.04757	-	-
TRINITY_DN30266_c0_g1_i1	604	YES	-	-	-	-	-	-	-	-	-	-	-	-	-
TRINITY_DN23115_c0_g1_i1	221	NO	-	-	-	-	-	-	-	-	-	-	-	-	-
TRINITY_DN18254_c0_g1_i2	1002	NO	-	-	-	-	-	-	-	-	-	-	-1.6764	-	-
TRINITY_DN22809_c0_g1_i1	354	YES	-	-	-	-	-	-	-	-	-	-	-	-	-
TRINITY_DN23741_c0_g1_i1	512	YES	-	-	-	-	-	-	-	-	2.12756	-	-	-	-
TRINITY_DN35752_c0_g1_i2	464	YES	-	-	-	-	-	-	-	-	-	1.93621	-	-	-
TRINITY_DN16684_c0_g1_i2	680	NO	-	-	-	-	-	-	-	-	-	-	-2.73111	-	-
TRINITY_DN2090_c0_g1_i6	991	NO	-	-	-	-	-	-	-	-	-	-	-3.09388	-	-
TRINITY_DN30582_c0_g1_i1	991	YES	-	-	-	-	-	-	-	-	2.18697	-	-	-	-
TRINITY_DN30595_c0_g1_i1	264	NO	-	-	-	-	-	-	-	-	-	-	-	-	-
TRINITY_DN11720_c0_g1_i3	995	YES	-	-	-	-	-	-	-	-	1.57486	2.00146	-	-	-
TRINITY_DN30534_c0_g1_i1	262	NO	-	-	-	-	-	-	-	-	3.39105	3.14646	-	-	-
TRINITY_DN33497_c0_g1_i1	1014	YES	-	-	-	-	-	-	-	-	-2.48446	-2.27967	-4.16315	-	-
TRINITY_DN25795_c0_g1_i1	692	YES	Q59A32	Trifunctional purine biosynthetic protein adenosine-3 [Includes: Phosphoribosylamine--glycine ligase (EC 6.3.4.13) (Glycinamide ribonucleotide synthetase) (GARS) (Phosphoribosylglycinamide synthetase); Phosphoribosylformylglycinamidine cyclo-ligase (EC 6.3.3.1) (AIR synthase) (AIRS) (Phosphoribosyl-aminoimidazole synthetase); Phosphoribosylglycinamide formyltransferase (EC 2.1.2.2) (5'-phosphorib…	PATHWAY: Purine metabolism; IMP biosynthesis via de novo pathway; 5-amino-1-(5-phospho-D-ribosyl)imidazole from N(2)-formyl-N(1)-(5-phospho-D-ribosyl)glycinamide: step 2/2. {ECO:0000250|UniProtKB:P22102}.; PATHWAY: Purine metabolism; IMP biosynthesis via de novo pathway; N(1)-(5-phospho-D-ribosyl)glycinamide from 5-phospho-alpha-D-ribose 1-diphosphate: step 2/2. {ECO:0000250|UniProtKB:P22102}.; P…	GO:0004637; GO:0004641; GO:0004644; GO:0005524; GO:0005829; GO:0006164; GO:0006189; GO:0046084; GO:0046872	cytosol [GO:0005829]; ATP binding [GO:0005524]; metal ion binding [GO:0046872]; phosphoribosylamine-glycine ligase activity [GO:0004637]; phosphoribosylformylglycinamidine cyclo-ligase activity [GO:0004641]; phosphoribosylglycinamide formyltransferase activity [GO:0004644]; 'de novo' IMP biosynthetic process [GO:0006189]; adenine biosynthetic process [GO:0046084]; purine nucleotide biosynthetic p…	'de novo' IMP biosynthetic process [GO:0006189]; adenine biosynthetic process [GO:0046084]; purine nucleotide biosynthetic process [GO:0006164]	cytosol [GO:0005829]	ATP binding [GO:0005524]; metal ion binding [GO:0046872]; phosphoribosylamine-glycine ligase activity [GO:0004637]; phosphoribosylformylglycinamidine cyclo-ligase activity [GO:0004641]; phosphoribosylglycinamide formyltransferase activity [GO:0004644]	3.60587	2.43754	-	-	-
TRINITY_DN2707_c0_g1_i1	212	NO	-	-	-	-	-	-	-	-	-	-4.15733	-6.10306	-	-
TRINITY_DN32356_c0_g1_i1	586	YES	-	-	-	-	-	-	-	-	1.80315	-	-	-	-
TRINITY_DN23143_c0_g1_i2	451	NO	-	-	-	-	-	-	-	-	-	-	-1.71837	-	-
TRINITY_DN20310_c0_g1_i1	363	YES	-	-	-	-	-	-	-	-	-	-	-	-	-
TRINITY_DN24273_c0_g1_i1	208	NO	-	-	-	-	-	-	-	-	-	-	-	-	-
TRINITY_DN26581_c0_g1_i2	330	YES	Q54FB7	Xanthine dehydrogenase (XD) (EC 1.17.1.4)	-	GO:0004854; GO:0005506; GO:0005777; GO:0009055; GO:0009115; GO:0016491; GO:0043546; GO:0050660; GO:0051537; GO:0071949	peroxisome [GO:0005777]; 2 iron, 2 sulfur cluster binding [GO:0051537]; electron transfer activity [GO:0009055]; FAD binding [GO:0071949]; flavin adenine dinucleotide binding [GO:0050660]; iron ion binding [GO:0005506]; molybdopterin cofactor binding [GO:0043546]; oxidoreductase activity [GO:0016491]; xanthine dehydrogenase activity [GO:0004854]; xanthine catabolic process [GO:0009115]	xanthine catabolic process [GO:0009115]	peroxisome [GO:0005777]	2 iron, 2 sulfur cluster binding [GO:0051537]; electron transfer activity [GO:0009055]; FAD binding [GO:0071949]; flavin adenine dinucleotide binding [GO:0050660]; iron ion binding [GO:0005506]; molybdopterin cofactor binding [GO:0043546]; oxidoreductase activity [GO:0016491]; xanthine dehydrogenase activity [GO:0004854]	-	-	-	-	-
TRINITY_DN3895_c0_g1_i2	489	NO	-	-	-	-	-	-	-	-	-	-1.64213	-3.52302	-	-
TRINITY_DN18844_c0_g1_i1	515	NO	-	-	-	-	-	-	-	-	2.00314	2.72263	-	-	-
TRINITY_DN5723_c0_g1_i4	215	NO	-	-	-	-	-	-	-	-	-	-	-1.76402	-	-
TRINITY_DN6800_c0_g1_i1	662	NO	-	-	-	-	-	-	-	-	-	-	-3.18826	-	-
TRINITY_DN35486_c0_g1_i1	298	YES	-	-	-	-	-	-	-	-	-	3.5503	-	-	-
TRINITY_DN29377_c0_g1_i1	240	NO	-	-	-	-	-	-	-	-	-	-	-	-	-
TRINITY_DN8834_c0_g1_i1	824	YES	-	-	-	-	-	-	-	-	-	-	-2.95832	-	-
TRINITY_DN10721_c0_g1_i3	771	NO	-	-	-	-	-	-	-	-	-	-	-2.49442	-	-
TRINITY_DN31449_c0_g1_i1	321	NO	-	-	-	-	-	-	-	-	2.40185	1.68481	-	-	-
TRINITY_DN23012_c0_g1_i1	475	YES	-	-	-	-	-	-	-	-	-	1.86813	-	-	-
TRINITY_DN4157_c0_g1_i1	280	NO	-	-	-	-	-	-	-	-	-	-	-2.22695	-	-
TRINITY_DN33937_c0_g1_i1	221	NO	-	-	-	-	-	-	-	-	2.59691	1.85196	-	-	-
TRINITY_DN34984_c0_g1_i1	372	NO	-	-	-	-	-	-	-	-	-	-	-	-	-
TRINITY_DN22238_c0_g1_i1	846	YES	-	-	-	-	-	-	-	-	-	1.53081	-	-	-
TRINITY_DN33877_c0_g1_i1	309	YES	-	-	-	-	-	-	-	-	3.74538	2.79031	-	-	-
TRINITY_DN1550_c0_g1_i4	1033	YES	Q9R0M8	UDP-galactose translocator (Solute carrier family 35 member A2) (UDP-galactose transporter) (UDP-Gal-Tr) (UGT) (mUGT1)	-	GO:0000139; GO:0005459; GO:0008643; GO:0030173; GO:0072334	Golgi membrane [GO:0000139]; integral component of Golgi membrane [GO:0030173]; UDP-galactose transmembrane transporter activity [GO:0005459]; carbohydrate transport [GO:0008643]; UDP-galactose transmembrane transport [GO:0072334]	carbohydrate transport [GO:0008643]; UDP-galactose transmembrane transport [GO:0072334]	Golgi membrane [GO:0000139]; integral component of Golgi membrane [GO:0030173]	UDP-galactose transmembrane transporter activity [GO:0005459]	-	-2.43819	-4.29799	Thaps3|23806	-
TRINITY_DN12162_c0_g1_i1	354	NO	-	-	-	-	-	-	-	-	1.91187	-	-	-	-
TRINITY_DN3017_c0_g1_i3	2289	YES	Q54WR9	Type-3 glutamine synthetase (EC 6.3.1.2) (Type-3 glutamate--ammonia ligase) (Type-3 GS)	-	GO:0004356; GO:0005524; GO:0006807; GO:0009617; GO:0045335	phagocytic vesicle [GO:0045335]; ATP binding [GO:0005524]; glutamate-ammonia ligase activity [GO:0004356]; nitrogen compound metabolic process [GO:0006807]; response to bacterium [GO:0009617]	nitrogen compound metabolic process [GO:0006807]; response to bacterium [GO:0009617]	phagocytic vesicle [GO:0045335]	ATP binding [GO:0005524]; glutamate-ammonia ligase activity [GO:0004356]	-	-	-2.04882	-	-
TRINITY_DN15283_c0_g1_i3	276	NO	-	-	-	-	-	-	-	-	-	1.78922	-	-	-
TRINITY_DN22938_c0_g1_i1	366	NO	-	-	-	-	-	-	-	-	-	-	-	-	-
TRINITY_DN28932_c0_g1_i1	275	NO	-	-	-	-	-	-	-	-	-	6.7033	4.77973	-	-
TRINITY_DN14360_c0_g1_i1	253	NO	-	-	-	-	-	-	-	-	-	-	-	-	-
TRINITY_DN6429_c0_g1_i1	892	YES	-	-	-	-	-	-	-	-	-	-	-	-	-
TRINITY_DN18108_c0_g1_i1	340	NO	-	-	-	-	-	-	-	-	2.07876	-	-	-	-
TRINITY_DN29904_c0_g1_i1	275	NO	-	-	-	-	-	-	-	-	-	4.96692	-	-	-
TRINITY_DN25945_c0_g1_i1	506	YES	-	-	-	-	-	-	-	-	3.71169	2.2877	-	-	-
TRINITY_DN6197_c0_g1_i3	680	NO	-	-	-	-	-	-	-	-	-	-	-	-	-
TRINITY_DN33923_c0_g1_i1	484	YES	-	-	-	-	-	-	-	-	3.54343	2.16121	-	-	-
TRINITY_DN20926_c0_g1_i1	692	YES	-	-	-	-	-	-	-	-	-	-	-1.74046	-	-
TRINITY_DN19213_c0_g1_i1	437	YES	-	-	-	-	-	-	-	-	-	-	-	-	-
TRINITY_DN21109_c0_g1_i1	247	NO	-	-	-	-	-	-	-	-	-	4.66888	-	-	-
TRINITY_DN14622_c0_g1_i1	284	NO	-	-	-	-	-	-	-	-	4.98384	4.66888	-	-	-
TRINITY_DN1427_c0_g1_i1	1369	YES	-	-	-	-	-	-	-	-	-	-	-2.96256	-	-
TRINITY_DN2485_c0_g1_i1	531	YES	Q42395	Fucoxanthin-chlorophyll a-c binding protein, chloroplastic (FCP)	-	GO:0009523; GO:0009535; GO:0009765; GO:0016021; GO:0016168; GO:0018298; GO:0030076	chloroplast thylakoid membrane [GO:0009535]; integral component of membrane [GO:0016021]; light-harvesting complex [GO:0030076]; photosystem II [GO:0009523]; chlorophyll binding [GO:0016168]; photosynthesis, light harvesting [GO:0009765]; protein-chromophore linkage [GO:0018298]	photosynthesis, light harvesting [GO:0009765]; protein-chromophore linkage [GO:0018298]	chloroplast thylakoid membrane [GO:0009535]; integral component of membrane [GO:0016021]; light-harvesting complex [GO:0030076]; photosystem II [GO:0009523]	chlorophyll binding [GO:0016168]	-	-3.28638	-5.13025	-	-
TRINITY_DN2304_c0_g1_i1	964	YES	Q9S720	PsbP domain-containing protein 3, chloroplastic (OEC23-like protein 2)	-	GO:0005509; GO:0005739; GO:0009507; GO:0009535; GO:0009543; GO:0009579; GO:0009654; GO:0015979; GO:0019898; GO:0031977	chloroplast [GO:0009507]; chloroplast thylakoid lumen [GO:0009543]; chloroplast thylakoid membrane [GO:0009535]; extrinsic component of membrane [GO:0019898]; mitochondrion [GO:0005739]; photosystem II oxygen evolving complex [GO:0009654]; thylakoid [GO:0009579]; thylakoid lumen [GO:0031977]; calcium ion binding [GO:0005509]; photosynthesis [GO:0015979]	photosynthesis [GO:0015979]	chloroplast [GO:0009507]; chloroplast thylakoid lumen [GO:0009543]; chloroplast thylakoid membrane [GO:0009535]; extrinsic component of membrane [GO:0019898]; mitochondrion [GO:0005739]; photosystem II oxygen evolving complex [GO:0009654]; thylakoid [GO:0009579]; thylakoid lumen [GO:0031977]	calcium ion binding [GO:0005509]	-	-3.21244	-5.04792	Thaps3|24309	-
TRINITY_DN7314_c0_g1_i1	1095	YES	-	-	-	-	-	-	-	-	-	-2.8983	-4.75781	Thaps3|3327	DOWN
TRINITY_DN8604_c0_g1_i1	605	NO	-	-	-	-	-	-	-	-	2.38439	-	-	-	-
TRINITY_DN15137_c0_g1_i2	601	YES	-	-	-	-	-	-	-	-	2.17862	1.55402	-	-	-
TRINITY_DN35642_c0_g1_i1	223	NO	-	-	-	-	-	-	-	-	2.05057	-	-	-	-
TRINITY_DN1520_c0_g1_i2	619	NO	-	-	-	-	-	-	-	-	-	-	-	-	-
TRINITY_DN19465_c0_g1_i1	500	YES	-	-	-	-	-	-	-	-	2.3782	-	-	-	-
TRINITY_DN30466_c0_g1_i1	350	NO	-	-	-	-	-	-	-	-	-	-	-2.84383	-	-
TRINITY_DN3250_c0_g1_i2	917	NO	-	-	-	-	-	-	-	-	-	-	-1.76892	-	-
TRINITY_DN26348_c0_g1_i1	205	NO	-	-	-	-	-	-	-	-	-	-	-	-	-
TRINITY_DN19633_c0_g1_i1	562	YES	-	-	-	-	-	-	-	-	-	-1.72459	-3.5246	-	-
TRINITY_DN25990_c0_g1_i1	231	NO	-	-	-	-	-	-	-	-	3.49013	2.60063	-	-	-
TRINITY_DN1279_c0_g1_i1	238	NO	-	-	-	-	-	-	-	-	-	-1.56039	-3.40509	-	-
TRINITY_DN22256_c0_g1_i1	474	YES	-	-	-	-	-	-	-	-	-1.50979	-	-2.56709	-	-
TRINITY_DN19396_c0_g1_i1	211	NO	-	-	-	-	-	-	-	-	-	-	-	-	-
TRINITY_DN21807_c0_g1_i1	401	YES	-	-	-	-	-	-	-	-	2.46273	1.72325	-	-	-
TRINITY_DN32530_c0_g1_i1	226	NO	-	-	-	-	-	-	-	-	-	5.39844	-	-	-
TRINITY_DN7962_c0_g1_i2	2887	YES	-	-	-	-	-	-	-	-	2.19615	-	-	-	-
TRINITY_DN26084_c0_g1_i1	319	NO	-	-	-	-	-	-	-	-	3.49323	3.86122	2.0011	-	-
TRINITY_DN26591_c0_g1_i1	570	YES	P56273	E3 ubiquitin-protein ligase Mdm2 (EC 2.3.2.27) (Double minute 2 protein) (Xdm2) (RING-type E3 ubiquitin transferase Mdm2) (p53-binding protein Mdm2)	-	GO:0000122; GO:0005634; GO:0005654; GO:0005730; GO:0005737; GO:0006915; GO:0042802; GO:0043066; GO:0046872; GO:0061630; GO:0071157	cytoplasm [GO:0005737]; nucleolus [GO:0005730]; nucleoplasm [GO:0005654]; nucleus [GO:0005634]; identical protein binding [GO:0042802]; metal ion binding [GO:0046872]; ubiquitin protein ligase activity [GO:0061630]; apoptotic process [GO:0006915]; negative regulation of apoptotic process [GO:0043066]; negative regulation of cell cycle arrest [GO:0071157]; negative regulation of transcription by R…	apoptotic process [GO:0006915]; negative regulation of apoptotic process [GO:0043066]; negative regulation of cell cycle arrest [GO:0071157]; negative regulation of transcription by RNA polymerase II [GO:0000122]	cytoplasm [GO:0005737]; nucleolus [GO:0005730]; nucleoplasm [GO:0005654]; nucleus [GO:0005634]	identical protein binding [GO:0042802]; metal ion binding [GO:0046872]; ubiquitin protein ligase activity [GO:0061630]	-	-	-1.85643	-	-
TRINITY_DN13391_c0_g1_i2	415	YES	-	-	-	-	-	-	-	-	-	-	-2.00366	-	-
TRINITY_DN21916_c0_g1_i3	357	YES	-	-	-	-	-	-	-	-	2.84736	1.79076	-	-	-
TRINITY_DN33310_c0_g1_i1	266	NO	-	-	-	-	-	-	-	-	3.0037	1.86114	-	-	-
TRINITY_DN10832_c0_g1_i1	287	NO	-	-	-	-	-	-	-	-	-	-	-1.51928	-	-
TRINITY_DN35364_c0_g1_i1	212	NO	-	-	-	-	-	-	-	-	-	-	-	-	-
TRINITY_DN14758_c0_g1_i1	931	YES	-	-	-	-	-	-	-	-	2.99142	2.25429	-	-	-
TRINITY_DN20130_c0_g1_i1	436	YES	-	-	-	-	-	-	-	-	-	-	-	-	-
TRINITY_DN34640_c0_g1_i1	297	NO	-	-	-	-	-	-	-	-	2.13338	-	-	-	-
TRINITY_DN14911_c0_g1_i1	290	NO	-	-	-	-	-	-	-	-	3.35562	-	-	-	-
TRINITY_DN12560_c0_g1_i2	1509	YES	-	-	-	-	-	-	-	-	-	-	-2.90401	-	-
TRINITY_DN35817_c0_g1_i2	598	YES	-	-	-	-	-	-	-	-	2.29222	-	-	-	-
TRINITY_DN11980_c0_g1_i1	1060	YES	Q9FG70	Nucleotide-sugar uncharacterized transporter 2	-	GO:0005338; GO:0005464; GO:0005794; GO:0008643; GO:0015297; GO:0016021	Golgi apparatus [GO:0005794]; integral component of membrane [GO:0016021]; antiporter activity [GO:0015297]; nucleotide-sugar transmembrane transporter activity [GO:0005338]; UDP-xylose transmembrane transporter activity [GO:0005464]; carbohydrate transport [GO:0008643]	carbohydrate transport [GO:0008643]	Golgi apparatus [GO:0005794]; integral component of membrane [GO:0016021]	antiporter activity [GO:0015297]; nucleotide-sugar transmembrane transporter activity [GO:0005338]; UDP-xylose transmembrane transporter activity [GO:0005464]	-	-2.46374	-4.30442	-	-
TRINITY_DN377_c0_g1_i1	1164	NO	-	-	-	-	-	-	-	-	-	-1.51929	-3.36034	-	-
TRINITY_DN35622_c0_g1_i1	322	NO	-	-	-	-	-	-	-	-	4.29363	3.4998	-	-	-
TRINITY_DN34981_c0_g1_i1	654	YES	-	-	-	-	-	-	-	-	2.3425	-	-	-	-
TRINITY_DN12859_c0_g1_i1	939	YES	P10978	Retrovirus-related Pol polyprotein from transposon TNT 1-94 [Includes: Protease (EC 3.4.23.-); Reverse transcriptase (EC 2.7.7.49); Endonuclease]	-	GO:0003676; GO:0003964; GO:0004190; GO:0004519; GO:0008270; GO:0015074	aspartic-type endopeptidase activity [GO:0004190]; endonuclease activity [GO:0004519]; nucleic acid binding [GO:0003676]; RNA-directed DNA polymerase activity [GO:0003964]; zinc ion binding [GO:0008270]; DNA integration [GO:0015074]	DNA integration [GO:0015074]	-	aspartic-type endopeptidase activity [GO:0004190]; endonuclease activity [GO:0004519]; nucleic acid binding [GO:0003676]; RNA-directed DNA polymerase activity [GO:0003964]; zinc ion binding [GO:0008270]	2.07644	-	-3.07336	-	-
TRINITY_DN24151_c0_g1_i1	278	NO	-	-	-	-	-	-	-	-	-	-	-	-	-
TRINITY_DN33657_c0_g1_i1	411	YES	-	-	-	-	-	-	-	-	-	-	-	-	-
TRINITY_DN32433_c0_g1_i1	247	NO	-	-	-	-	-	-	-	-	-	-	-3.12644	-	-
TRINITY_DN33589_c0_g1_i2	391	YES	Q9QXT3	N-acetyltransferase 8 (EC 2.3.1.-) (Acetyltransferase 2) (ATase2) (Camello-like protein 4) (Cysteinyl-conjugate N-acetyltransferase) (CCNAT) (EC 2.3.1.80)	PATHWAY: Sulfur metabolism; glutathione metabolism.	GO:0001702; GO:0004468; GO:0005789; GO:0005793; GO:0006749; GO:0008080; GO:0010628; GO:0016021; GO:0018003; GO:0033116; GO:0043066; GO:0047198; GO:0050435	endoplasmic reticulum membrane [GO:0005789]; endoplasmic reticulum-Golgi intermediate compartment [GO:0005793]; endoplasmic reticulum-Golgi intermediate compartment membrane [GO:0033116]; integral component of membrane [GO:0016021]; cysteine-S-conjugate N-acetyltransferase activity [GO:0047198]; lysine N-acetyltransferase activity, acting on acetyl phosphate as donor [GO:0004468]; N-acetyltransfe…	amyloid-beta metabolic process [GO:0050435]; gastrulation with mouth forming second [GO:0001702]; glutathione metabolic process [GO:0006749]; negative regulation of apoptotic process [GO:0043066]; peptidyl-lysine N6-acetylation [GO:0018003]; positive regulation of gene expression [GO:0010628]	endoplasmic reticulum-Golgi intermediate compartment [GO:0005793]; endoplasmic reticulum-Golgi intermediate compartment membrane [GO:0033116]; endoplasmic reticulum membrane [GO:0005789]; integral component of membrane [GO:0016021]	cysteine-S-conjugate N-acetyltransferase activity [GO:0047198]; lysine N-acetyltransferase activity, acting on acetyl phosphate as donor [GO:0004468]; N-acetyltransferase activity [GO:0008080]	1.9224	-	-	-	-
TRINITY_DN9434_c0_g1_i3	1446	YES	-	-	-	-	-	-	-	-	-	-	-1.66069	-	-
TRINITY_DN10330_c0_g1_i1	334	YES	-	-	-	-	-	-	-	-	1.84333	-	-	-	-
TRINITY_DN24659_c0_g1_i1	237	NO	-	-	-	-	-	-	-	-	-	-	-	-	-
TRINITY_DN24221_c0_g1_i1	292	NO	Q9H6Y7	E3 ubiquitin-protein ligase RNF167 (EC 2.3.2.27) (RING finger protein 167) (RING-type E3 ubiquitin transferase RNF167) (RING105)	PATHWAY: Protein modification; protein ubiquitination. {ECO:0000269|PubMed:23129617, ECO:0000269|PubMed:23353890, ECO:0000269|PubMed:27808481, ECO:0000269|PubMed:33594058, ECO:0000269|PubMed:33650289, ECO:0000269|PubMed:35114100}.	GO:0000209; GO:0004842; GO:0005737; GO:0006511; GO:0008270; GO:0012505; GO:0016021; GO:0045786; GO:0061630	cytoplasm [GO:0005737]; endomembrane system [GO:0012505]; integral component of membrane [GO:0016021]; ubiquitin protein ligase activity [GO:0061630]; ubiquitin-protein transferase activity [GO:0004842]; zinc ion binding [GO:0008270]; negative regulation of cell cycle [GO:0045786]; protein polyubiquitination [GO:0000209]; ubiquitin-dependent protein catabolic process [GO:0006511]	negative regulation of cell cycle [GO:0045786]; protein polyubiquitination [GO:0000209]; ubiquitin-dependent protein catabolic process [GO:0006511]	cytoplasm [GO:0005737]; endomembrane system [GO:0012505]; integral component of membrane [GO:0016021]	ubiquitin protein ligase activity [GO:0061630]; ubiquitin-protein transferase activity [GO:0004842]; zinc ion binding [GO:0008270]	-	5.79328	3.90227	-	-
TRINITY_DN35244_c0_g1_i1	213	NO	-	-	-	-	-	-	-	-	-	-	-	-	-
TRINITY_DN15893_c0_g1_i3	214	NO	-	-	-	-	-	-	-	-	-	-	-	-	-
TRINITY_DN33289_c0_g1_i1	796	YES	-	-	-	-	-	-	-	-	-	-	-1.91611	Thaps3|3659	UP
TRINITY_DN14854_c0_g1_i1	348	YES	-	-	-	-	-	-	-	-	3.61861	2.44476	-	-	-
TRINITY_DN15718_c0_g1_i1	371	NO	-	-	-	-	-	-	-	-	-	-	-2.01017	-	-
TRINITY_DN24984_c0_g1_i1	399	NO	-	-	-	-	-	-	-	-	2.30049	-	-	-	-
TRINITY_DN33105_c0_g1_i1	416	NO	-	-	-	-	-	-	-	-	2.11084	-	-	-	-
TRINITY_DN9177_c0_g1_i1	436	NO	-	-	-	-	-	-	-	-	-	-1.6802	-3.51683	-	-
TRINITY_DN3051_c0_g1_i4	580	YES	-	-	-	-	-	-	-	-	1.7047	2.57595	-	-	-
TRINITY_DN18304_c0_g1_i2	739	YES	-	-	-	-	-	-	-	-	-	-	-	-	-
TRINITY_DN34531_c0_g1_i1	253	NO	-	-	-	-	-	-	-	-	3.1853	-	-	-	-
TRINITY_DN33757_c0_g1_i3	886	YES	-	-	-	-	-	-	-	-	2.86223	-	-	-	-
TRINITY_DN35370_c0_g1_i1	484	YES	-	-	-	-	-	-	-	-	-	-	-2.29461	-	-
TRINITY_DN28148_c0_g1_i1	308	NO	-	-	-	-	-	-	-	-	-	-	-	-	-
TRINITY_DN30552_c0_g1_i3	998	YES	-	-	-	-	-	-	-	-	2.67665	-	-	-	-
TRINITY_DN22768_c0_g1_i1	502	YES	-	-	-	-	-	-	-	-	2.38756	2.32786	-	-	-
TRINITY_DN35050_c0_g1_i1	334	YES	-	-	-	-	-	-	-	-	3.52869	-	-	-	-
TRINITY_DN28165_c0_g1_i1	290	NO	-	-	-	-	-	-	-	-	-	4.414	-	-	-
TRINITY_DN20005_c0_g1_i1	951	YES	-	-	-	-	-	-	-	-	-	-2.46074	-4.26793	-	-
TRINITY_DN30465_c0_g1_i2	538	YES	-	-	-	-	-	-	-	-	-	-	-	-	-
TRINITY_DN33896_c0_g1_i1	429	YES	-	-	-	-	-	-	-	-	-	-	-	-	-
TRINITY_DN19716_c0_g1_i1	307	YES	F4IQJ6	Protein LIKE COV 3	-	GO:0005794; GO:0016021	Golgi apparatus [GO:0005794]; integral component of membrane [GO:0016021]	-	Golgi apparatus [GO:0005794]; integral component of membrane [GO:0016021]	-	2.54278	2.1017	-	-	-
TRINITY_DN14949_c0_g1_i1	291	NO	-	-	-	-	-	-	-	-	1.69442	-	-	-	-
TRINITY_DN31260_c0_g1_i1	300	NO	-	-	-	-	-	-	-	-	-	6.86273	4.99487	-	-
TRINITY_DN1226_c0_g1_i1	529	YES	-	-	-	-	-	-	-	-	2.02717	-	-	-	-
TRINITY_DN9606_c0_g1_i1	1092	YES	-	-	-	-	-	-	-	-	-	-	-	-	-
TRINITY_DN34600_c0_g1_i1	288	NO	-	-	-	-	-	-	-	-	4.08209	3.27687	-	-	-
TRINITY_DN14727_c0_g1_i1	1128	YES	-	-	-	-	-	-	-	-	-	-	-	-	-
TRINITY_DN27750_c0_g1_i1	317	NO	-	-	-	-	-	-	-	-	-	-	-	-	-
TRINITY_DN23656_c0_g1_i1	330	NO	-	-	-	-	-	-	-	-	1.90943	-	-	-	-
TRINITY_DN29953_c0_g1_i1	261	NO	-	-	-	-	-	-	-	-	3.22636	3.32852	-	-	-
TRINITY_DN15548_c0_g1_i1	611	NO	-	-	-	-	-	-	-	-	-	-	-1.60967	-	-
TRINITY_DN28369_c0_g1_i1	350	NO	-	-	-	-	-	-	-	-	-	-	-2.69036	-	-
TRINITY_DN14229_c0_g1_i2	843	YES	-	-	-	-	-	-	-	-	3.32418	2.04397	-	-	-
TRINITY_DN11986_c0_g1_i2	933	YES	C0LGP4	Probable LRR receptor-like serine/threonine-protein kinase At3g47570 (EC 2.7.11.1)	-	GO:0005524; GO:0005886; GO:0016021; GO:0106310; GO:0106311	integral component of membrane [GO:0016021]; plasma membrane [GO:0005886]; ATP binding [GO:0005524]; protein serine kinase activity [GO:0106310]; protein threonine kinase activity [GO:0106311]	-	integral component of membrane [GO:0016021]; plasma membrane [GO:0005886]	ATP binding [GO:0005524]; protein serine kinase activity [GO:0106310]; protein threonine kinase activity [GO:0106311]	-	-1.5206	-3.32843	-	-
TRINITY_DN2546_c0_g2_i1	977	YES	Q9VMU8	UDP-galactose transporter senju	-	GO:0002225; GO:0005459; GO:0005794; GO:0005797; GO:0008643; GO:0030173; GO:0045751; GO:0045824; GO:0060050; GO:0072334	Golgi apparatus [GO:0005794]; Golgi medial cisterna [GO:0005797]; integral component of Golgi membrane [GO:0030173]; UDP-galactose transmembrane transporter activity [GO:0005459]; carbohydrate transport [GO:0008643]; negative regulation of innate immune response [GO:0045824]; negative regulation of Toll signaling pathway [GO:0045751]; positive regulation of antimicrobial peptide production [GO:00…	carbohydrate transport [GO:0008643]; negative regulation of innate immune response [GO:0045824]; negative regulation of Toll signaling pathway [GO:0045751]; positive regulation of antimicrobial peptide production [GO:0002225]; positive regulation of protein glycosylation [GO:0060050]; UDP-galactose transmembrane transport [GO:0072334]	Golgi apparatus [GO:0005794]; Golgi medial cisterna [GO:0005797]; integral component of Golgi membrane [GO:0030173]	UDP-galactose transmembrane transporter activity [GO:0005459]	-	-	-3.29404	-	-
TRINITY_DN30224_c0_g1_i1	388	YES	-	-	-	-	-	-	-	-	-	-	-2.91423	-	-
TRINITY_DN849_c0_g1_i5	603	YES	-	-	-	-	-	-	-	-	-	-	-3.22687	-	-
TRINITY_DN23870_c0_g1_i1	409	YES	Q68FU4	Succinate--hydroxymethylglutarate CoA-transferase (EC 2.8.3.13) (SuccinylCoA:glutarate-CoA transferase)	-	GO:0005739; GO:0047369	mitochondrion [GO:0005739]; succinate-hydroxymethylglutarate CoA-transferase activity [GO:0047369]	-	mitochondrion [GO:0005739]	succinate-hydroxymethylglutarate CoA-transferase activity [GO:0047369]	2.4791	2.00078	-	Thaps3|14301	-
TRINITY_DN13907_c0_g1_i1	341	NO	-	-	-	-	-	-	-	-	-	-	-2.04361	-	-
TRINITY_DN26598_c0_g1_i1	419	YES	-	-	-	-	-	-	-	-	2.63102	3.03762	-	-	-
TRINITY_DN21075_c0_g1_i1	306	YES	-	-	-	-	-	-	-	-	3.32096	-	-	-	-
TRINITY_DN21453_c0_g1_i1	331	NO	-	-	-	-	-	-	-	-	-	-	-	-	-
TRINITY_DN4408_c0_g1_i25	609	NO	-	-	-	-	-	-	-	-	-	2.03906	-	-	-
TRINITY_DN33266_c0_g1_i6	658	YES	-	-	-	-	-	-	-	-	2.41186	1.55339	-	-	-
TRINITY_DN31862_c0_g1_i1	257	NO	-	-	-	-	-	-	-	-	-	5.62851	3.75293	-	-
TRINITY_DN14515_c0_g1_i2	505	NO	-	-	-	-	-	-	-	-	-	-	-	-	-
TRINITY_DN9146_c0_g1_i1	305	YES	-	-	-	-	-	-	-	-	1.60749	1.65698	-	-	-
TRINITY_DN32045_c0_g1_i1	239	NO	-	-	-	-	-	-	-	-	2.97989	-	-	-	-
TRINITY_DN7466_c0_g1_i1	573	YES	-	-	-	-	-	-	-	-	-	-	-	-	-
TRINITY_DN31173_c0_g1_i1	292	NO	-	-	-	-	-	-	-	-	2.66389	2.67994	-	-	-
TRINITY_DN24546_c0_g1_i2	496	YES	-	-	-	-	-	-	-	-	2.44994	1.59071	-	-	-
TRINITY_DN30318_c0_g1_i1	339	NO	-	-	-	-	-	-	-	-	3.5455	2.52104	-	-	-
TRINITY_DN1894_c0_g1_i1	237	NO	-	-	-	-	-	-	-	-	-	-2.32384	-4.1358	-	-
TRINITY_DN6832_c0_g1_i1	275	NO	-	-	-	-	-	-	-	-	-	-	-2.68319	-	-
TRINITY_DN7403_c0_g1_i1	522	NO	-	-	-	-	-	-	-	-	-	-	-	-	-
TRINITY_DN6568_c0_g1_i1	604	YES	-	-	-	-	-	-	-	-	-	-	-3.23157	-	-
TRINITY_DN27596_c0_g1_i1	270	NO	-	-	-	-	-	-	-	-	-	-	-2.19506	-	-
TRINITY_DN33050_c0_g1_i2	529	NO	-	-	-	-	-	-	-	-	1.54402	-	-1.5707	-	-
TRINITY_DN11474_c0_g1_i1	731	NO	-	-	-	-	-	-	-	-	-	-	-	-	-
TRINITY_DN27886_c0_g1_i1	405	YES	-	-	-	-	-	-	-	-	-	-1.83893	-3.65028	-	-
TRINITY_DN3630_c0_g1_i1	323	NO	-	-	-	-	-	-	-	-	-	-2.2531	-4.07849	-	-
TRINITY_DN5407_c0_g1_i2	942	YES	-	-	-	-	-	-	-	-	-	-1.67598	-3.47799	-	-
TRINITY_DN15794_c0_g1_i1	557	YES	-	-	-	-	-	-	-	-	3.0311	-	-	-	-
TRINITY_DN26868_c0_g1_i1	271	NO	-	-	-	-	-	-	-	-	3.3749	2.13342	-	-	-
TRINITY_DN34560_c0_g1_i2	410	NO	-	-	-	-	-	-	-	-	-	-	-1.64548	-	-
TRINITY_DN12691_c0_g1_i1	1206	YES	-	-	-	-	-	-	-	-	-	-	-2.35624	-	-
TRINITY_DN22864_c0_g1_i1	662	NO	-	-	-	-	-	-	-	-	-	3.57595	-	-	-
TRINITY_DN34000_c0_g1_i1	617	YES	-	-	-	-	-	-	-	-	3.58732	2.70921	-	-	-
TRINITY_DN32950_c0_g1_i1	763	YES	-	-	-	-	-	-	-	-	-	-	-	-	-
TRINITY_DN15464_c0_g1_i1	829	YES	-	-	-	-	-	-	-	-	2.24937	1.9661	-	-	-
TRINITY_DN12221_c0_g1_i1	536	NO	-	-	-	-	-	-	-	-	-	-1.62568	-3.3655	-	-
TRINITY_DN20242_c0_g1_i1	217	NO	-	-	-	-	-	-	-	-	2.12364	2.30355	-	-	-
TRINITY_DN21030_c0_g1_i1	305	NO	-	-	-	-	-	-	-	-	1.8121	-	-	-	-
TRINITY_DN27153_c0_g1_i1	343	YES	-	-	-	-	-	-	-	-	3.8013	4.17442	-	-	-
TRINITY_DN4827_c0_g1_i2	1151	YES	-	-	-	-	-	-	-	-	-	2.33666	-	-	-
TRINITY_DN20366_c0_g1_i1	239	NO	-	-	-	-	-	-	-	-	-	-	-	-	-
TRINITY_DN9795_c0_g1_i8	1192	YES	A1XBB7	Protein IN2-1 homolog B (Glutathione S-transferase GSTZ5)	-	GO:0004364; GO:0006749	glutathione transferase activity [GO:0004364]; glutathione metabolic process [GO:0006749]	glutathione metabolic process [GO:0006749]	-	glutathione transferase activity [GO:0004364]	-	-	-3.10733	-	-
TRINITY_DN9022_c0_g1_i1	1617	YES	Q2VEX9	Prolycopene isomerase, chloroplastic (CrtISO) (EC 5.2.1.13) (Carotenoid isomerase)	PATHWAY: Carotenoid biosynthesis; lycopene biosynthesis.	GO:0009662; GO:0016117; GO:0016491; GO:0031969; GO:0046608	chloroplast membrane [GO:0031969]; carotenoid isomerase activity [GO:0046608]; oxidoreductase activity [GO:0016491]; carotenoid biosynthetic process [GO:0016117]; etioplast organization [GO:0009662]	carotenoid biosynthetic process [GO:0016117]; etioplast organization [GO:0009662]	chloroplast membrane [GO:0031969]	carotenoid isomerase activity [GO:0046608]; oxidoreductase activity [GO:0016491]	-	-	-3.0784	Thaps3|21900	DOWN
TRINITY_DN5978_c0_g1_i1	341	NO	-	-	-	-	-	-	-	-	-	-1.68022	-3.4978	-	-
TRINITY_DN31546_c0_g1_i2	407	YES	-	-	-	-	-	-	-	-	-	2.80041	-	-	-
TRINITY_DN26784_c0_g1_i2	578	YES	-	-	-	-	-	-	-	-	2.95351	2.3774	-	-	-
TRINITY_DN27167_c0_g1_i1	700	YES	-	-	-	-	-	-	-	-	3.31911	2.03676	-	-	-
TRINITY_DN36488_c0_g1_i1	340	NO	-	-	-	-	-	-	-	-	5.66771	5.67036	3.84448	-	-
TRINITY_DN21154_c0_g1_i1	266	NO	-	-	-	-	-	-	-	-	-	5.89161	4.05368	-	-
TRINITY_DN13221_c0_g1_i1	235	NO	-	-	-	-	-	-	-	-	-	-	-2.76921	-	-
TRINITY_DN2595_c0_g1_i2	864	NO	-	-	-	-	-	-	-	-	-	-	-2.25273	-	-
TRINITY_DN8785_c0_g1_i1	556	YES	-	-	-	-	-	-	-	-	-	-	-2.99267	-	-
TRINITY_DN26237_c0_g1_i1	475	NO	Q5MNI5	Amino acid decarboxylase lolD1 (EC 4.1.1.-) (Loline biosynthesis cluster 1 protein D)	PATHWAY: Alkaloid biosynthesis. {ECO:0000305|PubMed:15654104}.	GO:0006596; GO:0009820; GO:0016831	carboxy-lyase activity [GO:0016831]; alkaloid metabolic process [GO:0009820]; polyamine biosynthetic process [GO:0006596]	alkaloid metabolic process [GO:0009820]; polyamine biosynthetic process [GO:0006596]	-	carboxy-lyase activity [GO:0016831]	1.87631	-	-	-	-
TRINITY_DN24076_c0_g1_i1	264	NO	-	-	-	-	-	-	-	-	-	-	-	-	-
TRINITY_DN17106_c0_g1_i1	290	NO	-	-	-	-	-	-	-	-	-	6.19289	4.35445	-	-
TRINITY_DN19339_c0_g1_i1	795	YES	Q1ZXF7	GDP-mannose 4,6 dehydratase (EC 4.2.1.47) (GDP-D-mannose dehydratase) (GMD)	PATHWAY: Nucleotide-sugar biosynthesis; GDP-L-fucose biosynthesis via de novo pathway; GDP-L-fucose from GDP-alpha-D-mannose: step 1/2. {ECO:0000269|PubMed:19614564}.	GO:0005737; GO:0008446; GO:0009847; GO:0019673; GO:0042351	cytoplasm [GO:0005737]; GDP-mannose 4,6-dehydratase activity [GO:0008446]; 'de novo' GDP-L-fucose biosynthetic process [GO:0042351]; GDP-mannose metabolic process [GO:0019673]; spore germination [GO:0009847]	'de novo' GDP-L-fucose biosynthetic process [GO:0042351]; GDP-mannose metabolic process [GO:0019673]; spore germination [GO:0009847]	cytoplasm [GO:0005737]	GDP-mannose 4,6-dehydratase activity [GO:0008446]	-	-	-	-	-
TRINITY_DN24644_c0_g1_i1	389	YES	Q09893	Uncharacterized protein C24B11.05	-	GO:0005634; GO:0005829; GO:0006206; GO:0008252; GO:0008253; GO:0009166	cytosol [GO:0005829]; nucleus [GO:0005634]; 5'-nucleotidase activity [GO:0008253]; nucleotidase activity [GO:0008252]; nucleotide catabolic process [GO:0009166]; pyrimidine nucleobase metabolic process [GO:0006206]	nucleotide catabolic process [GO:0009166]; pyrimidine nucleobase metabolic process [GO:0006206]	cytosol [GO:0005829]; nucleus [GO:0005634]	5'-nucleotidase activity [GO:0008253]; nucleotidase activity [GO:0008252]	2.41207	2.03713	-	-	-
TRINITY_DN35396_c0_g1_i1	343	NO	-	-	-	-	-	-	-	-	-	-	-	-	-
TRINITY_DN22516_c0_g1_i1	763	NO	-	-	-	-	-	-	-	-	-	3.4474	1.6582	-	-
TRINITY_DN28857_c0_g1_i1	306	NO	-	-	-	-	-	-	-	-	3.44449	3.39376	-	-	-
TRINITY_DN33806_c0_g1_i1	368	YES	-	-	-	-	-	-	-	-	1.92615	-	-	-	-
TRINITY_DN2691_c0_g1_i2	1420	YES	Q6QBQ4	Phospholipid scramblase 3 (PL scramblase 3) (Ca(2+)-dependent phospholipid scramblase 3)	-	GO:0000287; GO:0005509; GO:0005634; GO:0005739; GO:0005743; GO:0005829; GO:0005886; GO:0006915; GO:0016021; GO:0017121; GO:0017124; GO:0017128; GO:0032049; GO:0032791; GO:0042593; GO:0042632; GO:0042981; GO:0043621; GO:0045340; GO:0048306; GO:0071222; GO:0090199	cytosol [GO:0005829]; integral component of membrane [GO:0016021]; mitochondrial inner membrane [GO:0005743]; mitochondrion [GO:0005739]; nucleus [GO:0005634]; plasma membrane [GO:0005886]; calcium ion binding [GO:0005509]; calcium-dependent protein binding [GO:0048306]; lead ion binding [GO:0032791]; magnesium ion binding [GO:0000287]; mercury ion binding [GO:0045340]; phospholipid scramblase ac…	apoptotic process [GO:0006915]; cardiolipin biosynthetic process [GO:0032049]; cellular response to lipopolysaccharide [GO:0071222]; cholesterol homeostasis [GO:0042632]; glucose homeostasis [GO:0042593]; plasma membrane phospholipid scrambling [GO:0017121]; regulation of apoptotic process [GO:0042981]; regulation of release of cytochrome c from mitochondria [GO:0090199]	cytosol [GO:0005829]; integral component of membrane [GO:0016021]; mitochondrial inner membrane [GO:0005743]; mitochondrion [GO:0005739]; nucleus [GO:0005634]; plasma membrane [GO:0005886]	calcium-dependent protein binding [GO:0048306]; calcium ion binding [GO:0005509]; lead ion binding [GO:0032791]; magnesium ion binding [GO:0000287]; mercury ion binding [GO:0045340]; phospholipid scramblase activity [GO:0017128]; protein self-association [GO:0043621]; SH3 domain binding [GO:0017124]	-	-	-2.26262	Thaps3|4270	-
TRINITY_DN12152_c0_g1_i1	253	NO	-	-	-	-	-	-	-	-	-	-2.34701	-4.11155	-	-
TRINITY_DN16539_c0_g1_i1	299	NO	-	-	-	-	-	-	-	-	-	2.85837	-	-	-
TRINITY_DN34501_c0_g1_i1	1039	YES	-	-	-	-	-	-	-	-	-	-1.99887	-3.78868	-	-
TRINITY_DN5491_c0_g1_i1	760	NO	-	-	-	-	-	-	-	-	-	-	-3.18227	-	-
TRINITY_DN12093_c0_g1_i1	260	NO	-	-	-	-	-	-	-	-	-	-2.84214	-4.67456	-	-
TRINITY_DN335_c0_g1_i12	1567	YES	-	-	-	-	-	-	-	-	-	-1.72498	-3.49993	-	-
TRINITY_DN21971_c0_g1_i1	252	NO	-	-	-	-	-	-	-	-	2.65489	-	-	-	-
TRINITY_DN2428_c0_g1_i2	994	YES	O35459	Delta(3,5)-Delta(2,4)-dienoyl-CoA isomerase, mitochondrial (EC 5.3.3.-)	PATHWAY: Lipid metabolism; fatty acid beta-oxidation. {ECO:0000250|UniProtKB:Q62651}.	GO:0005739; GO:0005777; GO:0006635; GO:0051750	mitochondrion [GO:0005739]; peroxisome [GO:0005777]; delta3,5-delta2,4-dienoyl-CoA isomerase activity [GO:0051750]; fatty acid beta-oxidation [GO:0006635]	fatty acid beta-oxidation [GO:0006635]	mitochondrion [GO:0005739]; peroxisome [GO:0005777]	delta3,5-delta2,4-dienoyl-CoA isomerase activity [GO:0051750]	-	-	-2.87995	-	-
TRINITY_DN25828_c0_g1_i2	330	NO	-	-	-	-	-	-	-	-	2.31564	1.94847	-	-	-
TRINITY_DN27375_c0_g1_i1	274	NO	-	-	-	-	-	-	-	-	-	-	-	-	-
TRINITY_DN33629_c0_g1_i1	610	NO	-	-	-	-	-	-	-	-	-	-	-2.39533	-	-
TRINITY_DN36102_c0_g1_i1	416	YES	-	-	-	-	-	-	-	-	-	-	-3.04277	-	-
TRINITY_DN26593_c0_g1_i1	417	YES	-	-	-	-	-	-	-	-	-	-	-	-	-
TRINITY_DN36008_c0_g1_i2	452	YES	-	-	-	-	-	-	-	-	1.87662	-	-	-	-
TRINITY_DN30816_c0_g1_i3	237	NO	-	-	-	-	-	-	-	-	-	-	-	-	-
TRINITY_DN4811_c0_g1_i2	2377	YES	P20817	Cytochrome P450 4A14 (CYPIVA14) (Cytochrome P450-LA-omega 3) (Lauric acid omega-hydroxylase) (Long-chain fatty acid omega-monooxygenase) (EC 1.14.14.80)	PATHWAY: Lipid metabolism; fatty acid metabolism. {ECO:0000305|PubMed:10869363}.	GO:0001822; GO:0005506; GO:0005789; GO:0008391; GO:0018685; GO:0019369; GO:0020037; GO:0043231; GO:0043651; GO:0046456; GO:0048252; GO:0102033	endoplasmic reticulum membrane [GO:0005789]; intracellular membrane-bounded organelle [GO:0043231]; alkane 1-monooxygenase activity [GO:0018685]; arachidonic acid monooxygenase activity [GO:0008391]; heme binding [GO:0020037]; iron ion binding [GO:0005506]; long-chain fatty acid omega-hydroxylase activity [GO:0102033]; arachidonic acid metabolic process [GO:0019369]; icosanoid biosynthetic proces…	arachidonic acid metabolic process [GO:0019369]; icosanoid biosynthetic process [GO:0046456]; kidney development [GO:0001822]; lauric acid metabolic process [GO:0048252]; linoleic acid metabolic process [GO:0043651]	endoplasmic reticulum membrane [GO:0005789]; intracellular membrane-bounded organelle [GO:0043231]	alkane 1-monooxygenase activity [GO:0018685]; arachidonic acid monooxygenase activity [GO:0008391]; heme binding [GO:0020037]; iron ion binding [GO:0005506]; long-chain fatty acid omega-hydroxylase activity [GO:0102033]	-	-	-	-	-
TRINITY_DN24232_c0_g1_i1	409	NO	-	-	-	-	-	-	-	-	1.59828	-	-	-	-
TRINITY_DN13218_c0_g1_i2	382	NO	-	-	-	-	-	-	-	-	-	-	-2.38856	-	-
TRINITY_DN15799_c0_g1_i1	384	NO	-	-	-	-	-	-	-	-	-	-	-	-	-
TRINITY_DN24129_c0_g1_i1	300	YES	-	-	-	-	-	-	-	-	-	-	-	-	-
TRINITY_DN19944_c0_g1_i1	243	NO	-	-	-	-	-	-	-	-	3.32657	2.50795	-	-	-
TRINITY_DN14288_c0_g1_i2	420	YES	-	-	-	-	-	-	-	-	1.99231	-	-	-	-
TRINITY_DN34826_c0_g1_i1	478	NO	-	-	-	-	-	-	-	-	-	7.10514	5.30938	-	-
TRINITY_DN28386_c0_g1_i1	266	NO	-	-	-	-	-	-	-	-	-	-	-	-	-
TRINITY_DN29348_c0_g1_i1	406	NO	-	-	-	-	-	-	-	-	2.08788	-	-	-	-
TRINITY_DN33637_c0_g1_i3	1340	YES	-	-	-	-	-	-	-	-	1.86951	2.15731	-	-	-
TRINITY_DN11959_c0_g1_i2	436	YES	-	-	-	-	-	-	-	-	2.33419	1.69628	-	-	-
TRINITY_DN1496_c0_g1_i7	942	NO	-	-	-	-	-	-	-	-	1.87337	2.88848	-	-	-
TRINITY_DN31446_c0_g1_i1	581	NO	-	-	-	-	-	-	-	-	-	3.96961	2.1912	-	-
TRINITY_DN21972_c0_g1_i1	367	NO	-	-	-	-	-	-	-	-	1.81144	-	-	-	-
TRINITY_DN31577_c0_g1_i1	464	YES	Q6NPM8	Bifunctional phosphatase IMPL2, chloroplastic (Histidinol-phosphatase) (Histidinol-phosphate phosphatase) (HPP) (EC 3.1.3.15) (Inositol-phosphate phosphatase) (EC 3.1.3.25) (L-galactose 1-phosphate phosphatase) (EC 3.1.3.93) (Protein HISTIDINE BIOSYNTHESIS 7) (Protein MYO-INOSITOL MONOPHOSPHATASE-LIKE 2)	PATHWAY: Amino-acid biosynthesis; L-histidine biosynthesis; L-histidine from 5-phospho-alpha-D-ribose 1-diphosphate: step 8/9.; PATHWAY: Polyol metabolism; myo-inositol biosynthesis; myo-inositol from D-glucose 6-phosphate: step 2/2.	GO:0000105; GO:0004401; GO:0006021; GO:0008934; GO:0009507; GO:0010347; GO:0042578; GO:0046855; GO:0046872; GO:0052832; GO:0052833; GO:0052834	chloroplast [GO:0009507]; histidinol-phosphatase activity [GO:0004401]; inositol monophosphate 1-phosphatase activity [GO:0008934]; inositol monophosphate 3-phosphatase activity [GO:0052832]; inositol monophosphate 4-phosphatase activity [GO:0052833]; inositol monophosphate phosphatase activity [GO:0052834]; L-galactose-1-phosphate phosphatase activity [GO:0010347]; metal ion binding [GO:0046872]…	histidine biosynthetic process [GO:0000105]; inositol biosynthetic process [GO:0006021]; inositol phosphate dephosphorylation [GO:0046855]	chloroplast [GO:0009507]	histidinol-phosphatase activity [GO:0004401]; inositol monophosphate 1-phosphatase activity [GO:0008934]; inositol monophosphate 3-phosphatase activity [GO:0052832]; inositol monophosphate 4-phosphatase activity [GO:0052833]; inositol monophosphate phosphatase activity [GO:0052834]; L-galactose-1-phosphate phosphatase activity [GO:0010347]; metal ion binding [GO:0046872]; phosphoric ester hydrola…	3.4362	2.76877	-	-	-
TRINITY_DN3812_c0_g1_i1	204	NO	-	-	-	-	-	-	-	-	-1.87524	-	-3.14648	-	-
TRINITY_DN10523_c0_g1_i6	1295	YES	-	-	-	-	-	-	-	-	1.92535	3.24785	-	Thaps3|24632	UP
TRINITY_DN25537_c0_g1_i4	443	YES	Q54JW0	Arginine-hydroxylase NDUFAF5, mitochondrial (EC 1.-.-.-) (NADH dehydrogenase [ubiquinone] 1 alpha subcomplex assembly factor 5) (Putative methyltransferase NDUFAF5) (EC 2.1.1.-)	-	GO:0005739; GO:0008168; GO:0010507; GO:0016491; GO:0030435; GO:0031154; GO:0032259; GO:0032981; GO:0042331	mitochondrion [GO:0005739]; methyltransferase activity [GO:0008168]; oxidoreductase activity [GO:0016491]; culmination involved in sorocarp development [GO:0031154]; methylation [GO:0032259]; mitochondrial respiratory chain complex I assembly [GO:0032981]; negative regulation of autophagy [GO:0010507]; phototaxis [GO:0042331]; sporulation resulting in formation of a cellular spore [GO:0030435]	culmination involved in sorocarp development [GO:0031154]; methylation [GO:0032259]; mitochondrial respiratory chain complex I assembly [GO:0032981]; negative regulation of autophagy [GO:0010507]; phototaxis [GO:0042331]; sporulation resulting in formation of a cellular spore [GO:0030435]	mitochondrion [GO:0005739]	methyltransferase activity [GO:0008168]; oxidoreductase activity [GO:0016491]	3.04396	-	-	-	-
TRINITY_DN14626_c0_g1_i2	1114	YES	Q54YZ9	Hybrid signal transduction histidine kinase J (EC 2.7.13.3)	-	GO:0000155; GO:0004673; GO:0005524; GO:0016021; GO:0071474	integral component of membrane [GO:0016021]; ATP binding [GO:0005524]; phosphorelay sensor kinase activity [GO:0000155]; protein histidine kinase activity [GO:0004673]; cellular hyperosmotic response [GO:0071474]	cellular hyperosmotic response [GO:0071474]	integral component of membrane [GO:0016021]	ATP binding [GO:0005524]; phosphorelay sensor kinase activity [GO:0000155]; protein histidine kinase activity [GO:0004673]	1.75649	2.44045	-	-	-
TRINITY_DN22418_c0_g1_i1	870	YES	-	-	-	-	-	-	-	-	-	-	-2.70368	-	-
TRINITY_DN16251_c0_g1_i1	468	YES	-	-	-	-	-	-	-	-	-	4.38034	2.62808	-	-
TRINITY_DN4138_c0_g1_i2	423	NO	-	-	-	-	-	-	-	-	-	-	-1.8082	-	-
TRINITY_DN18887_c0_g1_i1	246	NO	-	-	-	-	-	-	-	-	2.17438	1.65623	-	-	-
TRINITY_DN25027_c0_g1_i1	264	NO	-	-	-	-	-	-	-	-	2.81587	2.29098	-	-	-
TRINITY_DN23879_c0_g1_i1	269	NO	-	-	-	-	-	-	-	-	2.17985	-	-	-	-
TRINITY_DN17202_c0_g1_i1	573	YES	-	-	-	-	-	-	-	-	-	-2.14462	-3.94255	-	-
TRINITY_DN30680_c0_g1_i1	289	NO	-	-	-	-	-	-	-	-	-	2.33601	-	-	-
TRINITY_DN26891_c0_g1_i1	610	YES	-	-	-	-	-	-	-	-	-	1.79743	-	-	-
TRINITY_DN932_c0_g1_i1	419	YES	Q62651	Delta(3,5)-Delta(2,4)-dienoyl-CoA isomerase, mitochondrial (EC 5.3.3.-)	PATHWAY: Lipid metabolism; fatty acid beta-oxidation. {ECO:0000269|PubMed:11278886, ECO:0000269|PubMed:9417087}.	GO:0005739; GO:0005777; GO:0006635; GO:0051750	mitochondrion [GO:0005739]; peroxisome [GO:0005777]; delta3,5-delta2,4-dienoyl-CoA isomerase activity [GO:0051750]; fatty acid beta-oxidation [GO:0006635]	fatty acid beta-oxidation [GO:0006635]	mitochondrion [GO:0005739]; peroxisome [GO:0005777]	delta3,5-delta2,4-dienoyl-CoA isomerase activity [GO:0051750]	-	-2.08657	-3.84976	-	-
TRINITY_DN3609_c0_g1_i2	602	YES	-	-	-	-	-	-	-	-	1.68164	5.52205	3.77601	-	-
TRINITY_DN28623_c0_g1_i1	490	YES	-	-	-	-	-	-	-	-	-	1.86618	-	-	-
TRINITY_DN11827_c0_g1_i3	1179	YES	-	-	-	-	-	-	-	-	-	-	-2.99263	-	-
TRINITY_DN35733_c0_g1_i1	218	NO	-	-	-	-	-	-	-	-	-	-	-	-	-
TRINITY_DN16601_c0_g1_i1	282	NO	-	-	-	-	-	-	-	-	-	-	-2.04357	-	-
TRINITY_DN20805_c0_g1_i1	424	NO	-	-	-	-	-	-	-	-	2.45995	2.302	-	-	-
TRINITY_DN24019_c0_g1_i1	745	YES	-	-	-	-	-	-	-	-	-	-	-2.85979	-	-
TRINITY_DN8902_c0_g1_i3	1348	YES	-	-	-	-	-	-	-	-	-	-	-	Thaps3|23334	-
TRINITY_DN34282_c0_g1_i1	473	YES	-	-	-	-	-	-	-	-	5.07213	7.39123	5.56666	-	-
TRINITY_DN19183_c0_g1_i1	355	NO	-	-	-	-	-	-	-	-	-	-1.52521	-3.27312	-	-
TRINITY_DN4675_c0_g1_i5	1231	YES	Q680K2	Haloacid dehalogenase-like hydrolase domain-containing protein At4g39970 (EC 3.1.3.-)	-	GO:0005886; GO:0009507; GO:0009570; GO:0009941; GO:0016787; GO:0046872	chloroplast [GO:0009507]; chloroplast envelope [GO:0009941]; chloroplast stroma [GO:0009570]; plasma membrane [GO:0005886]; hydrolase activity [GO:0016787]; metal ion binding [GO:0046872]	-	chloroplast [GO:0009507]; chloroplast envelope [GO:0009941]; chloroplast stroma [GO:0009570]; plasma membrane [GO:0005886]	hydrolase activity [GO:0016787]; metal ion binding [GO:0046872]	-	-3.2756	-5.00807	Thaps3|3338	-
TRINITY_DN32363_c0_g1_i1	324	YES	-	-	-	-	-	-	-	-	-	-	-	-	-
TRINITY_DN28367_c0_g1_i1	318	NO	-	-	-	-	-	-	-	-	-	4.87374	-	-	-
TRINITY_DN4436_c0_g1_i1	573	YES	-	-	-	-	-	-	-	-	2.4125	2.99881	-	-	-
TRINITY_DN15967_c0_g1_i2	616	YES	-	-	-	-	-	-	-	-	2.27144	2.65573	-	-	-
TRINITY_DN29723_c0_g1_i1	588	NO	-	-	-	-	-	-	-	-	-	-	-	-	-
TRINITY_DN24631_c0_g1_i1	309	YES	-	-	-	-	-	-	-	-	-	5.68572	3.87541	-	-
TRINITY_DN18779_c0_g1_i1	823	YES	-	-	-	-	-	-	-	-	2.41933	-	-	-	-
TRINITY_DN20056_c0_g1_i1	351	NO	-	-	-	-	-	-	-	-	-	-	-2.27452	-	-
TRINITY_DN20774_c0_g1_i1	529	YES	-	-	-	-	-	-	-	-	2.35785	-	-	-	-
TRINITY_DN32374_c0_g1_i1	291	NO	-	-	-	-	-	-	-	-	-	-	-	-	-
TRINITY_DN2093_c0_g1_i4	1459	YES	O80934	Uncharacterized protein At2g37660, chloroplastic	-	GO:0005507; GO:0005783; GO:0009507; GO:0009570; GO:0009579; GO:0016491; GO:0042742; GO:0048046	apoplast [GO:0048046]; chloroplast [GO:0009507]; chloroplast stroma [GO:0009570]; endoplasmic reticulum [GO:0005783]; thylakoid [GO:0009579]; copper ion binding [GO:0005507]; oxidoreductase activity [GO:0016491]; defense response to bacterium [GO:0042742]	defense response to bacterium [GO:0042742]	apoplast [GO:0048046]; chloroplast [GO:0009507]; chloroplast stroma [GO:0009570]; endoplasmic reticulum [GO:0005783]; thylakoid [GO:0009579]	copper ion binding [GO:0005507]; oxidoreductase activity [GO:0016491]	-	-	-	-	-
TRINITY_DN19639_c0_g1_i1	1034	YES	Q9SCN0	Probable glycosyltransferase STELLO2 (EC 2.4.-.-)	-	GO:0000139; GO:0005618; GO:0005794; GO:0016021; GO:0016757; GO:0042802; GO:0052324; GO:2001009	cell wall [GO:0005618]; Golgi apparatus [GO:0005794]; Golgi membrane [GO:0000139]; integral component of membrane [GO:0016021]; identical protein binding [GO:0042802]; transferase activity, transferring glycosyl groups [GO:0016757]; plant-type cell wall cellulose biosynthetic process [GO:0052324]; regulation of plant-type cell wall cellulose biosynthetic process [GO:2001009]	plant-type cell wall cellulose biosynthetic process [GO:0052324]; regulation of plant-type cell wall cellulose biosynthetic process [GO:2001009]	cell wall [GO:0005618]; Golgi apparatus [GO:0005794]; Golgi membrane [GO:0000139]; integral component of membrane [GO:0016021]	identical protein binding [GO:0042802]; transferase activity, transferring glycosyl groups [GO:0016757]	-	7.26994	5.46711	-	-
TRINITY_DN28151_c0_g1_i2	550	YES	-	-	-	-	-	-	-	-	2.14526	-	-	-	-
TRINITY_DN29788_c0_g1_i1	246	NO	-	-	-	-	-	-	-	-	-	-	-	-	-
TRINITY_DN12093_c1_g1_i1	791	NO	-	-	-	-	-	-	-	-	-	-1.57935	-3.31178	-	-
TRINITY_DN29806_c0_g1_i1	276	NO	-	-	-	-	-	-	-	-	-2.17215	-	-1.67512	-	-
TRINITY_DN18973_c0_g1_i1	326	YES	-	-	-	-	-	-	-	-	-	-	-2.04691	-	-
TRINITY_DN29541_c0_g1_i1	454	YES	-	-	-	-	-	-	-	-	-	1.68002	-	-	-
TRINITY_DN3051_c0_g1_i1	1989	YES	Q9ZQ47	Glycine-rich domain-containing protein 1 (AtGRDP1)	-	GO:0005886; GO:0009738; GO:0009787; GO:0071470	plasma membrane [GO:0005886]; abscisic acid-activated signaling pathway [GO:0009738]; cellular response to osmotic stress [GO:0071470]; regulation of abscisic acid-activated signaling pathway [GO:0009787]	abscisic acid-activated signaling pathway [GO:0009738]; cellular response to osmotic stress [GO:0071470]; regulation of abscisic acid-activated signaling pathway [GO:0009787]	plasma membrane [GO:0005886]	-	-	2.84139	-	-	-
TRINITY_DN32163_c0_g1_i1	496	NO	-	-	-	-	-	-	-	-	-	-	-	-	-
TRINITY_DN20240_c0_g1_i1	251	NO	-	-	-	-	-	-	-	-	-	-	-	-	-
TRINITY_DN7527_c0_g1_i2	257	NO	-	-	-	-	-	-	-	-	4.92104	5.03782	3.26284	-	-
TRINITY_DN32686_c0_g1_i1	358	YES	-	-	-	-	-	-	-	-	-	-	-	-	-
TRINITY_DN31346_c0_g1_i1	348	NO	-	-	-	-	-	-	-	-	-	-	-	-	-
TRINITY_DN3383_c0_g1_i1	887	YES	-	-	-	-	-	-	-	-	-1.58231	-2.78981	-4.53872	-	-
TRINITY_DN29215_c0_g1_i1	1226	YES	Q8CFD0	Sideroflexin-5 (Tricarboxylate carrier BBG-TCC)	-	GO:0005739; GO:0006865; GO:0015137; GO:0015746; GO:0022857; GO:0031305; GO:1990542	integral component of mitochondrial inner membrane [GO:0031305]; mitochondrion [GO:0005739]; citrate transmembrane transporter activity [GO:0015137]; transmembrane transporter activity [GO:0022857]; amino acid transport [GO:0006865]; citrate transport [GO:0015746]; mitochondrial transmembrane transport [GO:1990542]	amino acid transport [GO:0006865]; citrate transport [GO:0015746]; mitochondrial transmembrane transport [GO:1990542]	integral component of mitochondrial inner membrane [GO:0031305]; mitochondrion [GO:0005739]	citrate transmembrane transporter activity [GO:0015137]; transmembrane transporter activity [GO:0022857]	3.77148	4.31839	2.56265	Thaps3|23185	-
TRINITY_DN34474_c0_g1_i1	708	YES	Q7RTX9	Monocarboxylate transporter 14 (MCT 14) (Solute carrier family 16 member 14)	-	GO:0005887; GO:0008028; GO:0015293; GO:0015718; GO:0016021	integral component of membrane [GO:0016021]; integral component of plasma membrane [GO:0005887]; monocarboxylic acid transmembrane transporter activity [GO:0008028]; symporter activity [GO:0015293]; monocarboxylic acid transport [GO:0015718]	monocarboxylic acid transport [GO:0015718]	integral component of membrane [GO:0016021]; integral component of plasma membrane [GO:0005887]	monocarboxylic acid transmembrane transporter activity [GO:0008028]; symporter activity [GO:0015293]	2.61524	2.51441	-	-	-
TRINITY_DN19519_c0_g1_i1	334	YES	-	-	-	-	-	-	-	-	-	-	-	-	-
TRINITY_DN28375_c0_g1_i1	243	NO	-	-	-	-	-	-	-	-	-	-	-	-	-
TRINITY_DN4144_c0_g1_i5	1982	YES	Q9IBG7	Kielin/chordin-like protein (Cysteine-rich motor neuron 2 protein) (CRIM-2) (Kielin)	-	GO:0005576	extracellular region [GO:0005576]	-	extracellular region [GO:0005576]	-	-	-3.29112	-5.0181	-	-
TRINITY_DN18333_c0_g1_i1	523	NO	-	-	-	-	-	-	-	-	3.42129	5.04447	3.26373	-	-
TRINITY_DN11593_c0_g1_i3	430	NO	-	-	-	-	-	-	-	-	2.81195	1.73658	-	-	-
TRINITY_DN35763_c0_g1_i1	227	NO	-	-	-	-	-	-	-	-	-	3.68207	-	-	-
TRINITY_DN16907_c0_g1_i2	467	YES	Q9C9C0	Serine protease SPPA, chloroplastic (EC 3.4.21.-) (Signal peptide peptidase SPPA)	-	GO:0004252; GO:0005739; GO:0006465; GO:0006508; GO:0009507; GO:0009534; GO:0009535; GO:0009570; GO:0009941; GO:0016021	chloroplast [GO:0009507]; chloroplast envelope [GO:0009941]; chloroplast stroma [GO:0009570]; chloroplast thylakoid [GO:0009534]; chloroplast thylakoid membrane [GO:0009535]; integral component of membrane [GO:0016021]; mitochondrion [GO:0005739]; serine-type endopeptidase activity [GO:0004252]; proteolysis [GO:0006508]; signal peptide processing [GO:0006465]	proteolysis [GO:0006508]; signal peptide processing [GO:0006465]	chloroplast [GO:0009507]; chloroplast envelope [GO:0009941]; chloroplast stroma [GO:0009570]; chloroplast thylakoid [GO:0009534]; chloroplast thylakoid membrane [GO:0009535]; integral component of membrane [GO:0016021]; mitochondrion [GO:0005739]	serine-type endopeptidase activity [GO:0004252]	1.92547	-	-	-	-
TRINITY_DN31029_c0_g1_i1	289	NO	-	-	-	-	-	-	-	-	2.75837	1.61464	-	-	-
TRINITY_DN2567_c0_g1_i4	1512	YES	-	-	-	-	-	-	-	-	1.76285	1.94844	-	-	-
TRINITY_DN15781_c0_g1_i1	301	YES	-	-	-	-	-	-	-	-	4.70858	5.80645	4.00725	-	-
TRINITY_DN7805_c0_g1_i3	810	NO	-	-	-	-	-	-	-	-	-	-	-2.28186	-	-
TRINITY_DN20039_c0_g1_i1	212	NO	-	-	-	-	-	-	-	-	-	5.23636	-	-	-
TRINITY_DN9181_c0_g1_i1	1152	YES	Q8L9C4	Very-long-chain 3-oxoacyl-CoA reductase 1 (EC 1.1.1.330) (Beta-ketoacyl reductase 1) (AtKCR1) (Protein GLOSSY 8) (gl8At)	PATHWAY: Lipid metabolism; fatty acid biosynthesis. {ECO:0000269|PubMed:19439572}.	GO:0005739; GO:0005783; GO:0005789; GO:0009793; GO:0016021; GO:0018454; GO:0042761; GO:0045703; GO:0102339; GO:0102340; GO:0102341; GO:0102342	endoplasmic reticulum [GO:0005783]; endoplasmic reticulum membrane [GO:0005789]; integral component of membrane [GO:0016021]; mitochondrion [GO:0005739]; 3-oxo-arachidoyl-CoA reductase activity [GO:0102339]; 3-oxo-behenoyl-CoA reductase activity [GO:0102340]; 3-oxo-cerotoyl-CoA reductase activity [GO:0102342]; 3-oxo-lignoceroyl-CoA reductase activity [GO:0102341]; acetoacetyl-CoA reductase activi…	embryo development ending in seed dormancy [GO:0009793]; very long-chain fatty acid biosynthetic process [GO:0042761]	endoplasmic reticulum [GO:0005783]; endoplasmic reticulum membrane [GO:0005789]; integral component of membrane [GO:0016021]; mitochondrion [GO:0005739]	3-oxo-arachidoyl-CoA reductase activity [GO:0102339]; 3-oxo-behenoyl-CoA reductase activity [GO:0102340]; 3-oxo-cerotoyl-CoA reductase activity [GO:0102342]; 3-oxo-lignoceroyl-CoA reductase activity [GO:0102341]; acetoacetyl-CoA reductase activity [GO:0018454]; ketoreductase activity [GO:0045703]	-	-	-2.49998	Thaps3|2354	-
TRINITY_DN27316_c0_g1_i1	259	NO	O64422	Fructose-1,6-bisphosphatase, chloroplastic (FBPase) (EC 3.1.3.11) (D-fructose-1,6-bisphosphate 1-phosphohydrolase)	PATHWAY: Carbohydrate biosynthesis; Calvin cycle. {ECO:0000305}.	GO:0005737; GO:0005829; GO:0005986; GO:0006000; GO:0006002; GO:0006094; GO:0009409; GO:0009570; GO:0009773; GO:0010319; GO:0019253; GO:0030388; GO:0042132; GO:0046872; GO:0048046	apoplast [GO:0048046]; chloroplast stroma [GO:0009570]; cytoplasm [GO:0005737]; cytosol [GO:0005829]; stromule [GO:0010319]; fructose 1,6-bisphosphate 1-phosphatase activity [GO:0042132]; metal ion binding [GO:0046872]; fructose 1,6-bisphosphate metabolic process [GO:0030388]; fructose 6-phosphate metabolic process [GO:0006002]; fructose metabolic process [GO:0006000]; gluconeogenesis [GO:0006094…	fructose 1,6-bisphosphate metabolic process [GO:0030388]; fructose 6-phosphate metabolic process [GO:0006002]; fructose metabolic process [GO:0006000]; gluconeogenesis [GO:0006094]; photosynthetic electron transport in photosystem I [GO:0009773]; reductive pentose-phosphate cycle [GO:0019253]; response to cold [GO:0009409]; sucrose biosynthetic process [GO:0005986]	apoplast [GO:0048046]; chloroplast stroma [GO:0009570]; cytoplasm [GO:0005737]; cytosol [GO:0005829]; stromule [GO:0010319]	fructose 1,6-bisphosphate 1-phosphatase activity [GO:0042132]; metal ion binding [GO:0046872]	-	-	-	-	-
TRINITY_DN26275_c0_g1_i1	356	NO	-	-	-	-	-	-	-	-	2.15213	1.89604	-	-	-
TRINITY_DN32683_c0_g1_i1	285	NO	-	-	-	-	-	-	-	-	2.79328	-	-1.56509	-	-
TRINITY_DN4154_c0_g1_i1	985	YES	O49523	Phospholipase A1-IIgamma (EC 3.1.1.-) (DAD1-like seedling establishment-related lipase) (AtDSEL) (Phospholipase DSEL)	-	GO:0005737; GO:0008970; GO:0010187; GO:0019915; GO:0046340; GO:0047372; GO:0052651	cytoplasm [GO:0005737]; acylglycerol lipase activity [GO:0047372]; phospholipase A1 activity [GO:0008970]; diacylglycerol catabolic process [GO:0046340]; lipid storage [GO:0019915]; monoacylglycerol catabolic process [GO:0052651]; negative regulation of seed germination [GO:0010187]	diacylglycerol catabolic process [GO:0046340]; lipid storage [GO:0019915]; monoacylglycerol catabolic process [GO:0052651]; negative regulation of seed germination [GO:0010187]	cytoplasm [GO:0005737]	acylglycerol lipase activity [GO:0047372]; phospholipase A1 activity [GO:0008970]	-	-1.94294	-3.68146	-	-
TRINITY_DN15130_c0_g1_i1	499	NO	-	-	-	-	-	-	-	-	2.14507	-	-	-	-
TRINITY_DN12838_c0_g1_i1	1025	YES	-	-	-	-	-	-	-	-	-	-	-	-	-
TRINITY_DN31171_c0_g1_i1	351	YES	-	-	-	-	-	-	-	-	-	6.02946	4.24849	-	-
TRINITY_DN26982_c0_g1_i2	591	YES	-	-	-	-	-	-	-	-	2.20543	-	-	-	-
TRINITY_DN12673_c0_g1_i1	515	YES	-	-	-	-	-	-	-	-	-	-	-2.31821	-	-
TRINITY_DN34933_c0_g1_i1	290	NO	-	-	-	-	-	-	-	-	2.35386	-	-	-	-
TRINITY_DN24570_c0_g1_i1	228	NO	-	-	-	-	-	-	-	-	-	-	-	-	-
TRINITY_DN31332_c0_g1_i1	652	YES	-	-	-	-	-	-	-	-	-	-	-2.33774	-	-
TRINITY_DN21963_c0_g1_i4	1840	YES	-	-	-	-	-	-	-	-	-	-	-	Thaps3|1698	-
TRINITY_DN24749_c0_g1_i1	231	NO	-	-	-	-	-	-	-	-	-	4.77473	-	-	-
TRINITY_DN24789_c0_g1_i2	328	YES	-	-	-	-	-	-	-	-	-	2.01581	-	-	-
TRINITY_DN17639_c0_g1_i1	384	NO	-	-	-	-	-	-	-	-	-	-	-2.15943	-	-
TRINITY_DN25096_c0_g1_i1	299	YES	-	-	-	-	-	-	-	-	2.4646	1.5946	-	-	-
TRINITY_DN27360_c0_g1_i1	461	YES	-	-	-	-	-	-	-	-	3.28125	3.72307	-	-	-
TRINITY_DN1005_c0_g1_i1	546	YES	-	-	-	-	-	-	-	-	-	-	-2.13957	-	-
TRINITY_DN3529_c0_g1_i1	429	NO	-	-	-	-	-	-	-	-	-	-	-2.10921	-	-
TRINITY_DN15817_c0_g1_i1	305	NO	-	-	-	-	-	-	-	-	-	-	-	-	-
TRINITY_DN28413_c0_g1_i1	507	YES	-	-	-	-	-	-	-	-	-	-	-2.47838	-	-
TRINITY_DN13409_c0_g1_i1	352	YES	-	-	-	-	-	-	-	-	-	6.23149	4.41831	-	-
TRINITY_DN4722_c0_g1_i1	973	YES	-	-	-	-	-	-	-	-	-	-	-3.17401	-	-
TRINITY_DN28728_c0_g1_i1	232	NO	-	-	-	-	-	-	-	-	-	-	-	-	-
TRINITY_DN5466_c0_g1_i5	1765	YES	-	-	-	-	-	-	-	-	-	2.18151	-	-	-
TRINITY_DN5110_c0_g1_i1	1001	YES	-	-	-	-	-	-	-	-	-	-	-	-	-
TRINITY_DN34374_c0_g1_i1	501	YES	-	-	-	-	-	-	-	-	-	-	-	-	-
TRINITY_DN31391_c0_g1_i1	262	NO	-	-	-	-	-	-	-	-	-	-	-	-	-
TRINITY_DN35902_c0_g1_i2	523	NO	-	-	-	-	-	-	-	-	1.9499	-	-	-	-
TRINITY_DN4930_c0_g1_i1	407	NO	-	-	-	-	-	-	-	-	-	-1.92017	-3.65787	-	-
TRINITY_DN31390_c0_g1_i1	333	NO	-	-	-	-	-	-	-	-	-	-	-	-	-
TRINITY_DN10745_c0_g1_i1	502	NO	-	-	-	-	-	-	-	-	-	2.64842	-	-	-
TRINITY_DN28403_c0_g1_i1	442	NO	-	-	-	-	-	-	-	-	-	-1.71546	-3.43233	-	-
TRINITY_DN23052_c0_g1_i1	513	YES	-	-	-	-	-	-	-	-	-	-	-	-	-
TRINITY_DN24633_c0_g1_i1	353	YES	-	-	-	-	-	-	-	-	2.30442	-	-	-	-
TRINITY_DN15876_c0_g1_i1	378	NO	-	-	-	-	-	-	-	-	3.99735	3.59614	-	-	-
TRINITY_DN18328_c0_g1_i1	780	NO	-	-	-	-	-	-	-	-	-	-	-2.4241	-	-
TRINITY_DN20714_c0_g1_i1	207	NO	-	-	-	-	-	-	-	-	2.65027	3.50564	-	-	-
TRINITY_DN14444_c0_g1_i1	927	YES	Q8RWF4	Probable magnesium transporter NIPA8	-	GO:0005769; GO:0005886; GO:0015095; GO:0015693; GO:0016021	early endosome [GO:0005769]; integral component of membrane [GO:0016021]; plasma membrane [GO:0005886]; magnesium ion transmembrane transporter activity [GO:0015095]; magnesium ion transport [GO:0015693]	magnesium ion transport [GO:0015693]	early endosome [GO:0005769]; integral component of membrane [GO:0016021]; plasma membrane [GO:0005886]	magnesium ion transmembrane transporter activity [GO:0015095]	-	-	-2.07367	-	-
TRINITY_DN9708_c0_g1_i1	582	YES	-	-	-	-	-	-	-	-	-	-	-3.10315	-	-
TRINITY_DN34088_c0_g1_i1	665	YES	-	-	-	-	-	-	-	-	1.96661	-	-	-	-
TRINITY_DN2148_c0_g1_i2	1398	YES	-	-	-	-	-	-	-	-	-	-2.04816	-3.76113	-	-
TRINITY_DN20476_c0_g1_i1	357	NO	-	-	-	-	-	-	-	-	-	-	-2.36201	-	-
TRINITY_DN28811_c0_g1_i1	375	YES	-	-	-	-	-	-	-	-	2.36021	-	-	-	-
TRINITY_DN8916_c0_g1_i2	589	YES	-	-	-	-	-	-	-	-	-	3.01578	-	-	-
TRINITY_DN15611_c0_g1_i1	349	YES	-	-	-	-	-	-	-	-	2.71486	-	-	-	-
TRINITY_DN13102_c0_g1_i2	556	NO	-	-	-	-	-	-	-	-	1.8215	1.66807	-	-	-
TRINITY_DN19391_c0_g1_i1	1020	YES	-	-	-	-	-	-	-	-	-	1.9744	-	-	-
TRINITY_DN29150_c0_g1_i1	201	NO	-	-	-	-	-	-	-	-	4.78935	4.77473	-	-	-
TRINITY_DN6996_c0_g1_i1	671	YES	-	-	-	-	-	-	-	-	-	-	-3.15648	-	-
TRINITY_DN415_c0_g1_i3	1309	YES	-	-	-	-	-	-	-	-	-	-2.47532	-4.19841	Thaps3|2577	DOWN
TRINITY_DN27217_c0_g1_i1	459	YES	-	-	-	-	-	-	-	-	-	-	-	-	-
TRINITY_DN18209_c0_g1_i1	1051	YES	-	-	-	-	-	-	-	-	2.22194	-	-	-	-
TRINITY_DN13864_c0_g1_i1	415	YES	-	-	-	-	-	-	-	-	-	2.56133	-	-	-
TRINITY_DN27463_c0_g1_i2	493	NO	-	-	-	-	-	-	-	-	2.60015	3.36427	1.64525	-	-
TRINITY_DN7058_c0_g1_i3	989	YES	-	-	-	-	-	-	-	-	2.26921	2.08861	-	-	-
TRINITY_DN32529_c0_g1_i1	225	NO	-	-	-	-	-	-	-	-	-	-1.70682	-3.40421	-	-
TRINITY_DN9904_c0_g1_i1	754	YES	-	-	-	-	-	-	-	-	-	-	-2.45538	-	-
TRINITY_DN9892_c1_g1_i13	373	NO	-	-	-	-	-	-	-	-	2.367	-	-	-	-
TRINITY_DN33393_c0_g1_i1	1709	YES	Q9SAA9	Sterol 14-demethylase (EC 1.14.14.154) (Cytochrome P450 51A2) (Cytochrome P450 51G1) (AtCYP51) (Obtusifoliol 14-demethylase) (Protein EMBRYO DEFECTIVE 1738)	-	GO:0004497; GO:0005506; GO:0005783; GO:0005794; GO:0005886; GO:0008168; GO:0008398; GO:0016021; GO:0016125; GO:0016126; GO:0016491; GO:0020037; GO:0032259	endoplasmic reticulum [GO:0005783]; Golgi apparatus [GO:0005794]; integral component of membrane [GO:0016021]; plasma membrane [GO:0005886]; heme binding [GO:0020037]; iron ion binding [GO:0005506]; methyltransferase activity [GO:0008168]; monooxygenase activity [GO:0004497]; oxidoreductase activity [GO:0016491]; sterol 14-demethylase activity [GO:0008398]; methylation [GO:0032259]; sterol biosyn…	methylation [GO:0032259]; sterol biosynthetic process [GO:0016126]; sterol metabolic process [GO:0016125]	endoplasmic reticulum [GO:0005783]; Golgi apparatus [GO:0005794]; integral component of membrane [GO:0016021]; plasma membrane [GO:0005886]	heme binding [GO:0020037]; iron ion binding [GO:0005506]; methyltransferase activity [GO:0008168]; monooxygenase activity [GO:0004497]; oxidoreductase activity [GO:0016491]; sterol 14-demethylase activity [GO:0008398]	-	-	-3.10876	Thaps3|14320	-
TRINITY_DN11973_c0_g1_i2	905	YES	-	-	-	-	-	-	-	-	-	-1.84346	-3.55697	-	-
TRINITY_DN33307_c0_g1_i1	660	YES	Q6I581	Jasmonoyl--L-amino acid synthetase GH3.5 (EC 6.3.2.52) (Auxin-responsive GH3-like protein 5) (OsGH3-5) (Indole-3-acetic acid-amido synthetase GH3.5) (Jasmonate-amino acid synthetase JAR1) (Jasmonic acid-amido synthetase JAR1) (Protein JASMONATE RESISTANT 1) (OsJAR1)	-	GO:0005524; GO:0005737; GO:0005773; GO:0009416; GO:0009585; GO:0009611; GO:0009627; GO:0009640; GO:0009694; GO:0009733; GO:0009864; GO:0010119; GO:0010193; GO:0016881; GO:0031348; GO:0040008; GO:0070566; GO:0080123; GO:0102053; GO:0102057; GO:0102058; GO:2000377	cytoplasm [GO:0005737]; vacuole [GO:0005773]; (-)-jasmonoyl-isoleucine synthetase activity [GO:0102053]; acid-amino acid ligase activity [GO:0016881]; adenylyltransferase activity [GO:0070566]; ATP binding [GO:0005524]; jasmonate-amino synthetase activity [GO:0080123]; jasmonoyl-leucine synthetase activity [GO:0102058]; jasmonoyl-valine synthetase activity [GO:0102057]; induced systemic resistanc…	induced systemic resistance, jasmonic acid mediated signaling pathway [GO:0009864]; jasmonic acid metabolic process [GO:0009694]; negative regulation of defense response [GO:0031348]; photomorphogenesis [GO:0009640]; red, far-red light phototransduction [GO:0009585]; regulation of growth [GO:0040008]; regulation of reactive oxygen species metabolic process [GO:2000377]; regulation of stomatal mov…	cytoplasm [GO:0005737]; vacuole [GO:0005773]	(-)-jasmonoyl-isoleucine synthetase activity [GO:0102053]; acid-amino acid ligase activity [GO:0016881]; adenylyltransferase activity [GO:0070566]; ATP binding [GO:0005524]; jasmonate-amino synthetase activity [GO:0080123]; jasmonoyl-leucine synthetase activity [GO:0102058]; jasmonoyl-valine synthetase activity [GO:0102057]	-	-2.13723	-3.85859	-	-
TRINITY_DN34482_c0_g1_i2	636	YES	-	-	-	-	-	-	-	-	1.78602	1.97115	-	-	-
TRINITY_DN3682_c2_g1_i1	514	NO	-	-	-	-	-	-	-	-	-	-1.5158	-3.18367	-	-
TRINITY_DN15462_c0_g1_i1	607	NO	-	-	-	-	-	-	-	-	2.72841	1.75841	-	-	-
TRINITY_DN9706_c0_g1_i1	328	NO	-	-	-	-	-	-	-	-	-	-2.62016	-4.30021	-	-
TRINITY_DN2788_c0_g1_i2	599	NO	-	-	-	-	-	-	-	-	-1.53784	-3.45348	-5.12717	-	-
TRINITY_DN1988_c0_g1_i1	403	YES	-	-	-	-	-	-	-	-	-	-1.97092	-3.65652	-	-
TRINITY_DN12709_c0_g1_i1	331	NO	-	-	-	-	-	-	-	-	-	-	-2.50459	-	-
TRINITY_DN27725_c0_g1_i2	323	YES	-	-	-	-	-	-	-	-	-	-	-	-	-
TRINITY_DN6511_c0_g1_i1	418	NO	-	-	-	-	-	-	-	-	-	-	-2.56569	-	-
TRINITY_DN26388_c0_g1_i3	928	YES	A0A2I6PJ08	Cytochrome P450 monooxygenase nodW (EC 1.-.-.-) (Nodulisporic acid biosynthesis cluster protein W)	PATHWAY: Secondary metabolite biosynthesis. {ECO:0000305|PubMed:29283570}.	GO:0004497; GO:0005506; GO:0016021; GO:0016705; GO:0020037	integral component of membrane [GO:0016021]; heme binding [GO:0020037]; iron ion binding [GO:0005506]; monooxygenase activity [GO:0004497]; oxidoreductase activity, acting on paired donors, with incorporation or reduction of molecular oxygen [GO:0016705]	-	integral component of membrane [GO:0016021]	heme binding [GO:0020037]; iron ion binding [GO:0005506]; monooxygenase activity [GO:0004497]; oxidoreductase activity, acting on paired donors, with incorporation or reduction of molecular oxygen [GO:0016705]	-	-2.07301	-3.80876	-	-
TRINITY_DN9480_c0_g1_i1	833	YES	-	-	-	-	-	-	-	-	-	-2.23536	-3.93392	-	-
TRINITY_DN31411_c0_g1_i1	489	YES	Q9JI46	Diphosphoinositol polyphosphate phosphohydrolase 1 (DIPP-1) (muDIPP1) (EC 3.6.1.52) (Diadenosine 5',5'''-P1,P6-hexaphosphate hydrolase 1) (EC 3.6.1.-) (Nucleoside diphosphate-linked moiety X motif 3) (Nudix motif 3)	-	GO:0000287; GO:0000298; GO:0005634; GO:0005737; GO:0005829; GO:0008486; GO:0034431; GO:0034432; GO:0050072; GO:0052840; GO:0052842; GO:0071543; GO:0071544; GO:1901907; GO:1901909; GO:1901911	cytoplasm [GO:0005737]; cytosol [GO:0005829]; nucleus [GO:0005634]; bis(5'-adenosyl)-hexaphosphatase activity [GO:0034431]; bis(5'-adenosyl)-pentaphosphatase activity [GO:0034432]; diphosphoinositol-polyphosphate diphosphatase activity [GO:0008486]; endopolyphosphatase activity [GO:0000298]; inositol diphosphate pentakisphosphate diphosphatase activity [GO:0052842]; inositol diphosphate tetrakisp…	adenosine 5'-(hexahydrogen pentaphosphate) catabolic process [GO:1901911]; diadenosine hexaphosphate catabolic process [GO:1901909]; diadenosine pentaphosphate catabolic process [GO:1901907]; diphosphoinositol polyphosphate catabolic process [GO:0071544]; diphosphoinositol polyphosphate metabolic process [GO:0071543]	cytoplasm [GO:0005737]; cytosol [GO:0005829]; nucleus [GO:0005634]	bis(5'-adenosyl)-hexaphosphatase activity [GO:0034431]; bis(5'-adenosyl)-pentaphosphatase activity [GO:0034432]; diphosphoinositol-polyphosphate diphosphatase activity [GO:0008486]; endopolyphosphatase activity [GO:0000298]; inositol diphosphate pentakisphosphate diphosphatase activity [GO:0052842]; inositol diphosphate tetrakisphosphate diphosphatase activity [GO:0052840]; m7G(5')pppN diphosphat…	-	2.04753	-	-	-
TRINITY_DN2161_c0_g1_i2	1499	YES	-	-	-	-	-	-	-	-	-	-	-2.72336	-	-
TRINITY_DN29400_c0_g1_i1	294	NO	-	-	-	-	-	-	-	-	4.3126	4.04239	-	-	-
TRINITY_DN16017_c0_g1_i2	270	NO	-	-	-	-	-	-	-	-	-	3.29965	-	-	-
TRINITY_DN4482_c0_g1_i2	1285	YES	Q8LIN5	Two pore potassium channel b (Two K(+) channel b) (Calcium-activated outward-rectifying potassium channel 2) (OsKCO2)	-	GO:0005242; GO:0005887; GO:0009705; GO:0022841; GO:0030007; GO:0030322; GO:0046872; GO:0071805	integral component of plasma membrane [GO:0005887]; plant-type vacuole membrane [GO:0009705]; inward rectifier potassium channel activity [GO:0005242]; metal ion binding [GO:0046872]; potassium ion leak channel activity [GO:0022841]; cellular potassium ion homeostasis [GO:0030007]; potassium ion transmembrane transport [GO:0071805]; stabilization of membrane potential [GO:0030322]	cellular potassium ion homeostasis [GO:0030007]; potassium ion transmembrane transport [GO:0071805]; stabilization of membrane potential [GO:0030322]	integral component of plasma membrane [GO:0005887]; plant-type vacuole membrane [GO:0009705]	inward rectifier potassium channel activity [GO:0005242]; metal ion binding [GO:0046872]; potassium ion leak channel activity [GO:0022841]	-	-	-2.76469	Thaps3|3590	-
TRINITY_DN5358_c0_g1_i1	267	NO	-	-	-	-	-	-	-	-	-	-1.74806	-3.47413	-	-
TRINITY_DN28087_c0_g1_i4	398	NO	A1A4Q2	Prolyl-tRNA synthetase associated domain-containing protein 1 (PrdX deacylase domain-containing protein 1)	-	GO:0002161	aminoacyl-tRNA editing activity [GO:0002161]	-	-	aminoacyl-tRNA editing activity [GO:0002161]	2.41641	-	-	-	-
TRINITY_DN29337_c0_g1_i1	524	YES	-	-	-	-	-	-	-	-	1.84002	1.76212	-	-	-
TRINITY_DN21137_c0_g1_i1	201	NO	-	-	-	-	-	-	-	-	-	-	-	-	-
TRINITY_DN34683_c0_g1_i1	304	YES	-	-	-	-	-	-	-	-	2.46761	-	-	-	-
TRINITY_DN36498_c0_g1_i1	232	NO	-	-	-	-	-	-	-	-	-	5.34616	-	-	-
TRINITY_DN29352_c0_g1_i1	784	NO	-	-	-	-	-	-	-	-	-	-	-2.04944	-	-
TRINITY_DN34265_c0_g1_i1	233	NO	-	-	-	-	-	-	-	-	-	-2.20768	-3.9249	-	-
TRINITY_DN17848_c0_g1_i1	263	NO	-	-	-	-	-	-	-	-	-	2.96217	-	-	-
TRINITY_DN31631_c0_g1_i1	333	YES	-	-	-	-	-	-	-	-	-	-	-2.80462	-	-
TRINITY_DN13371_c0_g1_i1	796	YES	-	-	-	-	-	-	-	-	-	-	-2.70188	-	-
TRINITY_DN934_c1_g1_i11	385	NO	Q42395	Fucoxanthin-chlorophyll a-c binding protein, chloroplastic (FCP)	-	GO:0009523; GO:0009535; GO:0009765; GO:0016021; GO:0016168; GO:0018298; GO:0030076	chloroplast thylakoid membrane [GO:0009535]; integral component of membrane [GO:0016021]; light-harvesting complex [GO:0030076]; photosystem II [GO:0009523]; chlorophyll binding [GO:0016168]; photosynthesis, light harvesting [GO:0009765]; protein-chromophore linkage [GO:0018298]	photosynthesis, light harvesting [GO:0009765]; protein-chromophore linkage [GO:0018298]	chloroplast thylakoid membrane [GO:0009535]; integral component of membrane [GO:0016021]; light-harvesting complex [GO:0030076]; photosystem II [GO:0009523]	chlorophyll binding [GO:0016168]	-	-2.7413	-4.44806	-	-
TRINITY_DN28754_c0_g1_i1	247	NO	-	-	-	-	-	-	-	-	2.3538	-	-	-	-
TRINITY_DN2893_c0_g1_i4	650	NO	-	-	-	-	-	-	-	-	2.04749	-	-	-	-
TRINITY_DN32852_c0_g1_i1	377	NO	-	-	-	-	-	-	-	-	-	2.15953	-	-	-
TRINITY_DN13655_c0_g1_i4	267	NO	-	-	-	-	-	-	-	-	-	4.46851	-	-	-
TRINITY_DN26617_c0_g1_i1	376	YES	-	-	-	-	-	-	-	-	1.85669	-	-	-	-
TRINITY_DN22390_c0_g1_i1	1139	YES	-	-	-	-	-	-	-	-	-	-2.35334	-4.04741	Thaps3|8467	-
TRINITY_DN26205_c0_g1_i1	316	YES	-	-	-	-	-	-	-	-	-	4.98942	-	-	-
TRINITY_DN3982_c0_g1_i1	822	NO	-	-	-	-	-	-	-	-	-	-2.09204	-3.79519	-	-
TRINITY_DN7786_c0_g1_i3	304	NO	-	-	-	-	-	-	-	-	-	-	-1.67315	-	-
TRINITY_DN2137_c0_g1_i1	581	YES	-	-	-	-	-	-	-	-	-	-	-2.4118	-	-
TRINITY_DN19794_c0_g1_i1	316	NO	-	-	-	-	-	-	-	-	-	-	-2.14123	-	-
TRINITY_DN2629_c0_g1_i2	449	NO	-	-	-	-	-	-	-	-	2.65534	4.84572	3.15403	-	-
TRINITY_DN28480_c0_g1_i2	517	YES	-	-	-	-	-	-	-	-	2.26286	1.81949	-	-	-
TRINITY_DN16443_c0_g1_i1	352	YES	-	-	-	-	-	-	-	-	-	-	-	-	-
TRINITY_DN22946_c0_g1_i1	299	NO	-	-	-	-	-	-	-	-	-	-	-2.17431	-	-
TRINITY_DN20603_c0_g1_i2	241	NO	-	-	-	-	-	-	-	-	3.48166	-	-	-	-
TRINITY_DN25317_c0_g1_i1	246	NO	-	-	-	-	-	-	-	-	4.43871	3.61278	-	-	-
TRINITY_DN8439_c0_g1_i3	2196	YES	Q9HEH1	Regulator of nonsense transcripts 1 homolog (EC 3.6.4.-)	-	GO:0000184; GO:0003723; GO:0003724; GO:0005524; GO:0005737; GO:0008270	cytoplasm [GO:0005737]; ATP binding [GO:0005524]; RNA binding [GO:0003723]; RNA helicase activity [GO:0003724]; zinc ion binding [GO:0008270]; nuclear-transcribed mRNA catabolic process, nonsense-mediated decay [GO:0000184]	nuclear-transcribed mRNA catabolic process, nonsense-mediated decay [GO:0000184]	cytoplasm [GO:0005737]	ATP binding [GO:0005524]; RNA binding [GO:0003723]; RNA helicase activity [GO:0003724]; zinc ion binding [GO:0008270]	-	1.55584	-	Thaps3|23255	-
TRINITY_DN26728_c0_g1_i2	1374	YES	Q0VGK4	Lysophospholipase D GDPD1 (EC 3.1.4.-) (Glycerophosphodiester phosphodiesterase 4) (Glycerophosphodiester phosphodiesterase domain-containing protein 1)	-	GO:0004622; GO:0005783; GO:0005789; GO:0006644; GO:0008081; GO:0016020; GO:0016021; GO:0046475; GO:0046872; GO:0048471; GO:0070291	endoplasmic reticulum [GO:0005783]; endoplasmic reticulum membrane [GO:0005789]; integral component of membrane [GO:0016021]; membrane [GO:0016020]; perinuclear region of cytoplasm [GO:0048471]; lysophospholipase activity [GO:0004622]; metal ion binding [GO:0046872]; phosphoric diester hydrolase activity [GO:0008081]; glycerophospholipid catabolic process [GO:0046475]; N-acylethanolamine metaboli…	glycerophospholipid catabolic process [GO:0046475]; N-acylethanolamine metabolic process [GO:0070291]; phospholipid metabolic process [GO:0006644]	endoplasmic reticulum [GO:0005783]; endoplasmic reticulum membrane [GO:0005789]; integral component of membrane [GO:0016021]; membrane [GO:0016020]; perinuclear region of cytoplasm [GO:0048471]	lysophospholipase activity [GO:0004622]; metal ion binding [GO:0046872]; phosphoric diester hydrolase activity [GO:0008081]	-	1.54861	-	Thaps3|6844	-
TRINITY_DN30532_c0_g1_i1	574	YES	P29976	Phospho-2-dehydro-3-deoxyheptonate aldolase 1, chloroplastic (EC 2.5.1.54) (3-deoxy-D-arabino-heptulosonate 7-phosphate synthase 1) (DAHP synthase 1) (Phospho-2-keto-3-deoxyheptonate aldolase 1)	PATHWAY: Metabolic intermediate biosynthesis; chorismate biosynthesis; chorismate from D-erythrose 4-phosphate and phosphoenolpyruvate: step 1/7.	GO:0003849; GO:0005739; GO:0008652; GO:0009073; GO:0009423; GO:0009507; GO:0009611	chloroplast [GO:0009507]; mitochondrion [GO:0005739]; 3-deoxy-7-phosphoheptulonate synthase activity [GO:0003849]; aromatic amino acid family biosynthetic process [GO:0009073]; cellular amino acid biosynthetic process [GO:0008652]; chorismate biosynthetic process [GO:0009423]; response to wounding [GO:0009611]	aromatic amino acid family biosynthetic process [GO:0009073]; cellular amino acid biosynthetic process [GO:0008652]; chorismate biosynthetic process [GO:0009423]; response to wounding [GO:0009611]	chloroplast [GO:0009507]; mitochondrion [GO:0005739]	3-deoxy-7-phosphoheptulonate synthase activity [GO:0003849]	2.04035	-	-	-	-
TRINITY_DN34447_c0_g1_i1	396	YES	Q8S9F1	Photoactivated adenylate cyclase subunit beta (EC 4.6.1.1) (Photoactivated adenylyl cyclase subunit beta)	-	GO:0004016; GO:0005524; GO:0006171; GO:0009881; GO:0009882; GO:0018298; GO:0031514; GO:0035556; GO:0071949	motile cilium [GO:0031514]; adenylate cyclase activity [GO:0004016]; ATP binding [GO:0005524]; blue light photoreceptor activity [GO:0009882]; FAD binding [GO:0071949]; photoreceptor activity [GO:0009881]; cAMP biosynthetic process [GO:0006171]; intracellular signal transduction [GO:0035556]; protein-chromophore linkage [GO:0018298]	cAMP biosynthetic process [GO:0006171]; intracellular signal transduction [GO:0035556]; protein-chromophore linkage [GO:0018298]	motile cilium [GO:0031514]	adenylate cyclase activity [GO:0004016]; ATP binding [GO:0005524]; blue light photoreceptor activity [GO:0009882]; FAD binding [GO:0071949]; photoreceptor activity [GO:0009881]	3.16195	3.04298	-	-	-
TRINITY_DN60_c0_g1_i2	1550	YES	-	-	-	-	-	-	-	-	-	-	-	-	-
TRINITY_DN31907_c0_g1_i1	791	YES	-	-	-	-	-	-	-	-	-	-	-1.61997	-	-
TRINITY_DN22051_c0_g1_i1	329	YES	-	-	-	-	-	-	-	-	-	2.12308	-	-	-
TRINITY_DN27404_c0_g1_i1	309	NO	-	-	-	-	-	-	-	-	-	-2.09458	-3.73605	-	-
TRINITY_DN10172_c0_g1_i1	815	YES	-	-	-	-	-	-	-	-	-	-3.85513	-5.49757	-	-
TRINITY_DN34511_c0_g1_i1	454	YES	-	-	-	-	-	-	-	-	3.22172	5.22946	3.53318	-	-
TRINITY_DN15419_c0_g1_i1	249	NO	-	-	-	-	-	-	-	-	-	2.79352	-	-	-
TRINITY_DN6857_c0_g1_i1	385	NO	-	-	-	-	-	-	-	-	-	-2.53987	-4.20842	-	-
TRINITY_DN16458_c0_g1_i1	362	YES	-	-	-	-	-	-	-	-	-	-	-	-	-
TRINITY_DN23966_c0_g1_i1	279	NO	-	-	-	-	-	-	-	-	2.33161	-	-	-	-
TRINITY_DN6663_c0_g1_i2	1608	YES	Q6GPQ3	Major facilitator superfamily domain-containing protein 8	-	GO:0005765; GO:0016021; GO:0022857	integral component of membrane [GO:0016021]; lysosomal membrane [GO:0005765]; transmembrane transporter activity [GO:0022857]	-	integral component of membrane [GO:0016021]; lysosomal membrane [GO:0005765]	transmembrane transporter activity [GO:0022857]	-	11.3478	9.63141	Thaps3|1617	-
TRINITY_DN14922_c0_g1_i1	552	YES	-	-	-	-	-	-	-	-	-	-	-2.15949	-	-
TRINITY_DN32400_c0_g1_i1	561	NO	-	-	-	-	-	-	-	-	2.48149	1.67818	-	-	-
TRINITY_DN14960_c0_g1_i1	354	YES	O13842	Putative polysaccharide deacetylase (EC 3.-.-.-) (Chitin deacetylase 1)	-	GO:0005631; GO:0005634; GO:0005829; GO:0008061; GO:0016810; GO:0030476; GO:0034232; GO:0042764; GO:0042802; GO:0046872	ascospore-type prospore [GO:0042764]; chitosan layer of spore wall [GO:0005631]; cytosol [GO:0005829]; nucleus [GO:0005634]; chitin binding [GO:0008061]; hydrolase activity, acting on carbon-nitrogen (but not peptide) bonds [GO:0016810]; identical protein binding [GO:0042802]; metal ion binding [GO:0046872]; ascospore wall assembly [GO:0030476]; ascospore wall chitin catabolic process [GO:0034232]	ascospore wall assembly [GO:0030476]; ascospore wall chitin catabolic process [GO:0034232]	ascospore-type prospore [GO:0042764]; chitosan layer of spore wall [GO:0005631]; cytosol [GO:0005829]; nucleus [GO:0005634]	chitin binding [GO:0008061]; hydrolase activity, acting on carbon-nitrogen (but not peptide) bonds [GO:0016810]; identical protein binding [GO:0042802]; metal ion binding [GO:0046872]	3.36307	2.23667	-	-	-
TRINITY_DN15428_c0_g1_i2	519	YES	-	-	-	-	-	-	-	-	-	-	-1.91331	-	-
TRINITY_DN28366_c0_g1_i2	327	NO	-	-	-	-	-	-	-	-	-	-	-	-	-
TRINITY_DN13130_c0_g1_i1	376	YES	-	-	-	-	-	-	-	-	-2.64747	-	-2.73591	-	-
TRINITY_DN1010_c0_g2_i3	567	NO	-	-	-	-	-	-	-	-	-	-	-2.41994	-	-
TRINITY_DN30588_c0_g1_i1	263	NO	-	-	-	-	-	-	-	-	-	1.79131	-	-	-
TRINITY_DN6791_c0_g1_i1	697	YES	-	-	-	-	-	-	-	-	-	-	-	-	-
TRINITY_DN32865_c0_g1_i1	252	NO	-	-	-	-	-	-	-	-	-	-	-1.89526	-	-
TRINITY_DN22057_c0_g1_i2	817	YES	-	-	-	-	-	-	-	-	-1.60732	-	-2.34145	-	-
TRINITY_DN32112_c0_g1_i2	731	YES	-	-	-	-	-	-	-	-	2.64722	3.18533	-	-	-
TRINITY_DN25798_c0_g1_i1	634	YES	-	-	-	-	-	-	-	-	-	-1.89114	-3.54836	-	-
TRINITY_DN25401_c0_g1_i1	208	NO	-	-	-	-	-	-	-	-	2.77177	-	-	-	-
TRINITY_DN1512_c0_g1_i2	733	YES	-	-	-	-	-	-	-	-	3.63224	4.37214	2.69349	-	-
TRINITY_DN16879_c0_g1_i2	633	YES	Q67WR2	Probable GDP-L-fucose synthase 1 (EC 1.1.1.271) (GDP-4-keto-6-deoxy-D-mannose-3,5-epimerase-4-reductase 1)	PATHWAY: Nucleotide-sugar biosynthesis; GDP-L-fucose biosynthesis via de novo pathway; GDP-L-fucose from GDP-alpha-D-mannose: step 2/2.	GO:0016853; GO:0042351; GO:0050577	GDP-L-fucose synthase activity [GO:0050577]; isomerase activity [GO:0016853]; 'de novo' GDP-L-fucose biosynthetic process [GO:0042351]	'de novo' GDP-L-fucose biosynthetic process [GO:0042351]	-	GDP-L-fucose synthase activity [GO:0050577]; isomerase activity [GO:0016853]	2.51031	1.91257	-	-	-
TRINITY_DN32931_c0_g1_i1	237	NO	-	-	-	-	-	-	-	-	2.80093	2.96965	-	-	-
TRINITY_DN405_c0_g1_i1	934	YES	-	-	-	-	-	-	-	-	-	-	-2.6706	-	-
TRINITY_DN26797_c0_g1_i1	315	YES	-	-	-	-	-	-	-	-	-	2.28408	-	-	-
TRINITY_DN2878_c0_g1_i3	478	YES	-	-	-	-	-	-	-	-	1.64806	1.73717	-	-	-
TRINITY_DN22251_c0_g1_i1	492	NO	-	-	-	-	-	-	-	-	-	-	-2.13807	-	-
TRINITY_DN31415_c0_g1_i1	484	YES	-	-	-	-	-	-	-	-	2.20928	-	-	-	-
TRINITY_DN3051_c0_g1_i11	1913	YES	Q9ZQ47	Glycine-rich domain-containing protein 1 (AtGRDP1)	-	GO:0005886; GO:0009738; GO:0009787; GO:0071470	plasma membrane [GO:0005886]; abscisic acid-activated signaling pathway [GO:0009738]; cellular response to osmotic stress [GO:0071470]; regulation of abscisic acid-activated signaling pathway [GO:0009787]	abscisic acid-activated signaling pathway [GO:0009738]; cellular response to osmotic stress [GO:0071470]; regulation of abscisic acid-activated signaling pathway [GO:0009787]	plasma membrane [GO:0005886]	-	-	3.04887	-	-	-
TRINITY_DN31644_c0_g1_i1	329	YES	-	-	-	-	-	-	-	-	3.49387	2.26772	-	-	-
TRINITY_DN17953_c0_g1_i1	500	YES	-	-	-	-	-	-	-	-	-	-	-	-	-
TRINITY_DN7315_c0_g1_i1	996	YES	-	-	-	-	-	-	-	-	-	-2.31817	-3.94381	-	-
TRINITY_DN26757_c0_g1_i1	373	YES	-	-	-	-	-	-	-	-	-	2.12285	-	-	-
TRINITY_DN30527_c0_g1_i1	387	NO	-	-	-	-	-	-	-	-	2.59511	2.79783	-	-	-
TRINITY_DN656_c0_g1_i1	399	NO	-	-	-	-	-	-	-	-	-	-	-	-	-
TRINITY_DN18902_c0_g1_i1	523	YES	-	-	-	-	-	-	-	-	-	1.89206	-	-	-
TRINITY_DN7243_c0_g1_i1	979	YES	-	-	-	-	-	-	-	-	-	-1.63707	-3.3045	-	-
TRINITY_DN26144_c0_g1_i1	270	NO	-	-	-	-	-	-	-	-	-	-	-	-	-
TRINITY_DN11843_c0_g1_i1	906	YES	-	-	-	-	-	-	-	-	-	-	-2.58171	-	-
TRINITY_DN17653_c0_g1_i1	383	YES	-	-	-	-	-	-	-	-	-	-	-	-	-
TRINITY_DN5877_c0_g1_i4	2860	YES	P47976	mRNA decay factor CTH1 (Cysteine-three-histidine protein 1)	-	GO:0000956; GO:0003729; GO:0005634; GO:0006879; GO:0046872	nucleus [GO:0005634]; metal ion binding [GO:0046872]; mRNA binding [GO:0003729]; cellular iron ion homeostasis [GO:0006879]; nuclear-transcribed mRNA catabolic process [GO:0000956]	cellular iron ion homeostasis [GO:0006879]; nuclear-transcribed mRNA catabolic process [GO:0000956]	nucleus [GO:0005634]	metal ion binding [GO:0046872]; mRNA binding [GO:0003729]	-	2.71823	-	-	-
TRINITY_DN34723_c0_g1_i1	502	YES	-	-	-	-	-	-	-	-	-	-	-	-	-
TRINITY_DN33563_c0_g1_i2	1023	YES	Q9BVK2	Probable dolichyl pyrophosphate Glc1Man9GlcNAc2 alpha-1,3-glucosyltransferase (EC 2.4.1.265) (Asparagine-linked glycosylation protein 8 homolog) (Dol-P-Glc:Glc(1)Man(9)GlcNAc(2)-PP-dolichyl alpha-1,3-glucosyltransferase) (Dolichyl-P-Glc:Glc1Man9GlcNAc2-PP-dolichyl glucosyltransferase)	PATHWAY: Protein modification; protein glycosylation.	GO:0000033; GO:0005789; GO:0006487; GO:0006488; GO:0006490; GO:0016021; GO:0018279; GO:0042283	endoplasmic reticulum membrane [GO:0005789]; integral component of membrane [GO:0016021]; alpha-1,3-mannosyltransferase activity [GO:0000033]; dolichyl pyrophosphate Glc1Man9GlcNAc2 alpha-1,3-glucosyltransferase activity [GO:0042283]; dolichol-linked oligosaccharide biosynthetic process [GO:0006488]; oligosaccharide-lipid intermediate biosynthetic process [GO:0006490]; protein N-linked glycosylat…	dolichol-linked oligosaccharide biosynthetic process [GO:0006488]; oligosaccharide-lipid intermediate biosynthetic process [GO:0006490]; protein N-linked glycosylation [GO:0006487]; protein N-linked glycosylation via asparagine [GO:0018279]	endoplasmic reticulum membrane [GO:0005789]; integral component of membrane [GO:0016021]	alpha-1,3-mannosyltransferase activity [GO:0000033]; dolichyl pyrophosphate Glc1Man9GlcNAc2 alpha-1,3-glucosyltransferase activity [GO:0042283]	-	-	-2.54267	Thaps3|258689	-
TRINITY_DN28043_c0_g1_i1	250	NO	-	-	-	-	-	-	-	-	3.1034	-	-	-	-
TRINITY_DN21510_c0_g1_i1	232	NO	-	-	-	-	-	-	-	-	-	6.33121	4.67067	Thaps3|21421	-
TRINITY_DN34389_c0_g1_i1	347	YES	-	-	-	-	-	-	-	-	5.28995	5.96201	4.25822	-	-
TRINITY_DN29989_c0_g1_i1	609	YES	-	-	-	-	-	-	-	-	-	-	-	-	-
TRINITY_DN19767_c0_g1_i1	273	NO	-	-	-	-	-	-	-	-	2.84226	2.19549	-	-	-
TRINITY_DN23208_c0_g1_i2	266	NO	-	-	-	-	-	-	-	-	2.2502	-	-	-	-
TRINITY_DN4948_c0_g1_i1	220	NO	-	-	-	-	-	-	-	-	-	-	-2.27854	-	-
TRINITY_DN27794_c0_g1_i2	632	YES	-	-	-	-	-	-	-	-	2.05326	-	-	-	-
TRINITY_DN21880_c0_g1_i1	424	NO	-	-	-	-	-	-	-	-	-	-	-	-	-
TRINITY_DN19988_c0_g1_i1	368	NO	-	-	-	-	-	-	-	-	5.1659	5.58548	3.86463	-	-
TRINITY_DN25164_c0_g1_i2	455	YES	-	-	-	-	-	-	-	-	2.23653	1.6064	-	-	-
TRINITY_DN23064_c0_g1_i1	463	NO	D0E0C2	Sodium channel protein PaFPC1 (PaFPC1) (NavPaS)	-	GO:0001518; GO:0005244; GO:0005248; GO:0034765	voltage-gated sodium channel complex [GO:0001518]; voltage-gated ion channel activity [GO:0005244]; voltage-gated sodium channel activity [GO:0005248]; regulation of ion transmembrane transport [GO:0034765]	regulation of ion transmembrane transport [GO:0034765]	voltage-gated sodium channel complex [GO:0001518]	voltage-gated ion channel activity [GO:0005244]; voltage-gated sodium channel activity [GO:0005248]	1.8539	-	-	-	-
TRINITY_DN33048_c0_g1_i1	360	NO	-	-	-	-	-	-	-	-	2.72314	1.73567	-	-	-
TRINITY_DN23630_c0_g1_i1	624	YES	-	-	-	-	-	-	-	-	-	-	-2.17892	-	-
TRINITY_DN11140_c0_g1_i1	882	YES	-	-	-	-	-	-	-	-	-	-	-	-	-
TRINITY_DN6067_c0_g1_i1	264	NO	-	-	-	-	-	-	-	-	-	-	-	-	-
TRINITY_DN4509_c0_g1_i1	432	NO	-	-	-	-	-	-	-	-	-	-1.98606	-3.62246	-	-
TRINITY_DN12637_c0_g1_i1	280	NO	-	-	-	-	-	-	-	-	-	-	-2.80213	Thaps3|9747	DOWN
TRINITY_DN27544_c0_g1_i1	848	YES	-	-	-	-	-	-	-	-	3.75054	3.94467	2.29115	-	-
TRINITY_DN9756_c0_g1_i2	887	YES	Q7Z494	Nephrocystin-3	-	GO:0001822; GO:0001947; GO:0003283; GO:0005576; GO:0005829; GO:0005929; GO:0007368; GO:0016055; GO:0030324; GO:0035469; GO:0045494; GO:0048496; GO:0060027; GO:0060271; GO:0060287; GO:0060993; GO:0071908; GO:0071909; GO:0071910; GO:0072189; GO:0090090; GO:2000095; GO:2000167	cilium [GO:0005929]; cytosol [GO:0005829]; extracellular region [GO:0005576]; atrial septum development [GO:0003283]; cilium assembly [GO:0060271]; convergent extension involved in gastrulation [GO:0060027]; determination of intestine left/right asymmetry [GO:0071908]; determination of left/right symmetry [GO:0007368]; determination of liver left/right asymmetry [GO:0071910]; determination of pan…	atrial septum development [GO:0003283]; cilium assembly [GO:0060271]; convergent extension involved in gastrulation [GO:0060027]; determination of intestine left/right asymmetry [GO:0071908]; determination of left/right symmetry [GO:0007368]; determination of liver left/right asymmetry [GO:0071910]; determination of pancreatic left/right asymmetry [GO:0035469]; determination of stomach left/right…	cilium [GO:0005929]; cytosol [GO:0005829]; extracellular region [GO:0005576]	-	-	-	-1.64606	-	-
TRINITY_DN33556_c0_g1_i1	372	YES	-	-	-	-	-	-	-	-	3.13646	2.45361	-	-	-
TRINITY_DN17956_c0_g1_i1	1514	YES	-	-	-	-	-	-	-	-	2.58503	1.77497	-	-	-
TRINITY_DN25830_c0_g1_i1	470	NO	-	-	-	-	-	-	-	-	2.70658	-	-	-	-
TRINITY_DN11151_c0_g1_i1	325	NO	-	-	-	-	-	-	-	-	-	-	-	-	-
TRINITY_DN20282_c0_g1_i1	257	NO	-	-	-	-	-	-	-	-	-	-	-	-	-
TRINITY_DN18252_c0_g1_i1	312	YES	-	-	-	-	-	-	-	-	3.76831	3.44603	-	-	-
TRINITY_DN11853_c0_g1_i8	1760	YES	Q6TXF1	Arrestin domain-containing protein 3 (Liver regeneration-related protein LRRG00048)	-	GO:0001659; GO:0005737; GO:0005764; GO:0005768; GO:0005769; GO:0005886; GO:0015031; GO:0031651; GO:0031699; GO:0043588; GO:0051443; GO:0060613; GO:0071878; GO:0090327; GO:0120163	cytoplasm [GO:0005737]; early endosome [GO:0005769]; endosome [GO:0005768]; lysosome [GO:0005764]; plasma membrane [GO:0005886]; beta-3 adrenergic receptor binding [GO:0031699]; fat pad development [GO:0060613]; negative regulation of adenylate cyclase-activating adrenergic receptor signaling pathway [GO:0071878]; negative regulation of cold-induced thermogenesis [GO:0120163]; negative regulation…	fat pad development [GO:0060613]; negative regulation of adenylate cyclase-activating adrenergic receptor signaling pathway [GO:0071878]; negative regulation of cold-induced thermogenesis [GO:0120163]; negative regulation of heat generation [GO:0031651]; negative regulation of locomotion involved in locomotory behavior [GO:0090327]; positive regulation of ubiquitin-protein transferase activity [G…	cytoplasm [GO:0005737]; early endosome [GO:0005769]; endosome [GO:0005768]; lysosome [GO:0005764]; plasma membrane [GO:0005886]	beta-3 adrenergic receptor binding [GO:0031699]	-	-	-	Thaps3|10064	-
TRINITY_DN31091_c0_g1_i1	246	NO	-	-	-	-	-	-	-	-	-	-	-2.80562	-	-
TRINITY_DN6743_c0_g1_i1	1079	YES	-	-	-	-	-	-	-	-	-	-1.91728	-3.56839	-	-
TRINITY_DN22933_c0_g1_i1	257	NO	-	-	-	-	-	-	-	-	-	2.81949	-	-	-
TRINITY_DN16908_c0_g1_i2	449	YES	-	-	-	-	-	-	-	-	2.74829	2.08957	-	-	-
TRINITY_DN4632_c0_g1_i18	721	YES	-	-	-	-	-	-	-	-	-	-	-1.91878	-	-
TRINITY_DN7283_c0_g1_i5	1145	YES	P38889	Transcription factor SKN7 (Peroxide sensitivity protein 9)	-	GO:0000156; GO:0000304; GO:0000978; GO:0001228; GO:0003700; GO:0005634; GO:0005829; GO:0006357; GO:0006368; GO:0008361; GO:0043565; GO:0043619; GO:1900101	cytosol [GO:0005829]; nucleus [GO:0005634]; DNA-binding transcription activator activity, RNA polymerase II-specific [GO:0001228]; DNA-binding transcription factor activity [GO:0003700]; phosphorelay response regulator activity [GO:0000156]; RNA polymerase II cis-regulatory region sequence-specific DNA binding [GO:0000978]; sequence-specific DNA binding [GO:0043565]; regulation of cell size [GO:0…	regulation of cell size [GO:0008361]; regulation of endoplasmic reticulum unfolded protein response [GO:1900101]; regulation of transcription by RNA polymerase II [GO:0006357]; regulation of transcription from RNA polymerase II promoter in response to oxidative stress [GO:0043619]; response to singlet oxygen [GO:0000304]; transcription elongation from RNA polymerase II promoter [GO:0006368]	cytosol [GO:0005829]; nucleus [GO:0005634]	DNA-binding transcription activator activity, RNA polymerase II-specific [GO:0001228]; DNA-binding transcription factor activity [GO:0003700]; phosphorelay response regulator activity [GO:0000156]; RNA polymerase II cis-regulatory region sequence-specific DNA binding [GO:0000978]; sequence-specific DNA binding [GO:0043565]	-	-	-	-	-
TRINITY_DN5527_c0_g1_i1	410	NO	-	-	-	-	-	-	-	-	-	-	-	-	-
TRINITY_DN2285_c0_g1_i1	1110	NO	-	-	-	-	-	-	-	-	-	-	-	-	-
TRINITY_DN21073_c0_g1_i1	319	YES	-	-	-	-	-	-	-	-	2.06775	1.5166	-	-	-
TRINITY_DN3512_c0_g1_i3	1692	YES	Q6TGW5	Osteoclast-stimulating factor 1	-	GO:0005737; GO:0007165	cytoplasm [GO:0005737]; signal transduction [GO:0007165]	signal transduction [GO:0007165]	cytoplasm [GO:0005737]	-	-	-1.52784	-3.17759	Thaps3|4349	-
TRINITY_DN25784_c0_g1_i3	729	YES	-	-	-	-	-	-	-	-	-	-	-2.31518	-	-
TRINITY_DN12868_c0_g1_i1	511	YES	-	-	-	-	-	-	-	-	-	-	-	-	-
TRINITY_DN10142_c0_g1_i1	908	YES	-	-	-	-	-	-	-	-	-	-	-	-	-
TRINITY_DN3077_c0_g1_i1	802	YES	-	-	-	-	-	-	-	-	-	-2.44477	-4.08576	-	-
TRINITY_DN3629_c0_g1_i7	306	NO	-	-	-	-	-	-	-	-	-1.63984	-1.76269	-3.35963	-	-
TRINITY_DN36571_c0_g1_i1	322	YES	-	-	-	-	-	-	-	-	3.04801	-	-	-	-
TRINITY_DN19433_c0_g1_i1	884	YES	-	-	-	-	-	-	-	-	-	2.54321	-	Thaps3|8566	-
TRINITY_DN24279_c0_g1_i1	273	NO	-	-	-	-	-	-	-	-	6.53381	5.72601	4.07481	-	-
TRINITY_DN32338_c0_g1_i1	292	NO	-	-	-	-	-	-	-	-	-	3.59484	-	-	-
TRINITY_DN31266_c0_g1_i1	295	NO	-	-	-	-	-	-	-	-	2.45081	-	-	-	-
TRINITY_DN30724_c0_g1_i1	287	NO	-	-	-	-	-	-	-	-	4.21138	3.54649	-	-	-
TRINITY_DN3136_c0_g1_i1	630	NO	-	-	-	-	-	-	-	-	-	2.58374	-	-	-
TRINITY_DN11904_c0_g1_i1	848	YES	-	-	-	-	-	-	-	-	2.4881	1.94446	-	-	-
TRINITY_DN405_c0_g1_i2	865	YES	-	-	-	-	-	-	-	-	-	-	-2.73837	-	-
TRINITY_DN4210_c0_g1_i1	514	YES	-	-	-	-	-	-	-	-	-	-2.6583	-4.28997	-	-
TRINITY_DN1568_c0_g1_i8	2043	YES	Q0WSF1	Aldehyde dehydrogenase 22A1 (EC 1.2.1.3) (Novel aldehyde dehydrogenase family 22 member A1)	-	GO:0004029; GO:0005576; GO:0005783; GO:0043878	endoplasmic reticulum [GO:0005783]; extracellular region [GO:0005576]; aldehyde dehydrogenase (NAD+) activity [GO:0004029]; glyceraldehyde-3-phosphate dehydrogenase (NAD+) (non-phosphorylating) activity [GO:0043878]	-	endoplasmic reticulum [GO:0005783]; extracellular region [GO:0005576]	aldehyde dehydrogenase (NAD+) activity [GO:0004029]; glyceraldehyde-3-phosphate dehydrogenase (NAD+) (non-phosphorylating) activity [GO:0043878]	-	-	-	Thaps3|258122	-
TRINITY_DN21675_c0_g1_i1	368	NO	-	-	-	-	-	-	-	-	-	-	-	-	-
TRINITY_DN13836_c0_g1_i3	598	YES	Q8CGV7	Thiamine-triphosphatase (ThTPase) (EC 3.6.1.28)	-	GO:0000287; GO:0005737; GO:0006772; GO:0016311; GO:0042357; GO:0050333	cytoplasm [GO:0005737]; magnesium ion binding [GO:0000287]; thiamin-triphosphatase activity [GO:0050333]; dephosphorylation [GO:0016311]; thiamine diphosphate metabolic process [GO:0042357]; thiamine metabolic process [GO:0006772]	dephosphorylation [GO:0016311]; thiamine diphosphate metabolic process [GO:0042357]; thiamine metabolic process [GO:0006772]	cytoplasm [GO:0005737]	magnesium ion binding [GO:0000287]; thiamin-triphosphatase activity [GO:0050333]	-	-	-2.81472	-	-
TRINITY_DN23521_c0_g1_i1	249	NO	-	-	-	-	-	-	-	-	-	-	-2.34543	-	-
TRINITY_DN15238_c0_g1_i1	579	YES	-	-	-	-	-	-	-	-	2.306	-	-	-	-
TRINITY_DN6091_c0_g1_i9	1262	YES	-	-	-	-	-	-	-	-	-	-	-2.5948	-	-
TRINITY_DN23094_c0_g1_i1	787	YES	-	-	-	-	-	-	-	-	-	-	-2.34542	-	-
TRINITY_DN5770_c0_g1_i4	1020	YES	Q54EY1	D-aminoacyl-tRNA deacylase (DTD) (EC 3.1.1.96) (Gly-tRNA(Ala) deacylase)	-	GO:0000049; GO:0005737; GO:0006399; GO:0019478; GO:0051500	cytoplasm [GO:0005737]; D-tyrosyl-tRNA(Tyr) deacylase activity [GO:0051500]; tRNA binding [GO:0000049]; D-amino acid catabolic process [GO:0019478]; tRNA metabolic process [GO:0006399]	D-amino acid catabolic process [GO:0019478]; tRNA metabolic process [GO:0006399]	cytoplasm [GO:0005737]	D-tyrosyl-tRNA(Tyr) deacylase activity [GO:0051500]; tRNA binding [GO:0000049]	-	-1.85858	-3.48878	Thaps3|10129	-
TRINITY_DN6018_c0_g1_i1	635	YES	-	-	-	-	-	-	-	-	2.04466	-	-	-	-
TRINITY_DN12329_c0_g1_i1	514	NO	-	-	-	-	-	-	-	-	-	-	-	-	-
TRINITY_DN5746_c0_g1_i2	564	NO	-	-	-	-	-	-	-	-	2.31295	1.635	-	-	-
TRINITY_DN36297_c0_g1_i1	270	NO	-	-	-	-	-	-	-	-	2.04436	-	-	-	-
TRINITY_DN19989_c0_g1_i1	502	YES	-	-	-	-	-	-	-	-	-	-	-2.65733	-	-
TRINITY_DN34649_c0_g1_i4	646	YES	P29976	Phospho-2-dehydro-3-deoxyheptonate aldolase 1, chloroplastic (EC 2.5.1.54) (3-deoxy-D-arabino-heptulosonate 7-phosphate synthase 1) (DAHP synthase 1) (Phospho-2-keto-3-deoxyheptonate aldolase 1)	PATHWAY: Metabolic intermediate biosynthesis; chorismate biosynthesis; chorismate from D-erythrose 4-phosphate and phosphoenolpyruvate: step 1/7.	GO:0003849; GO:0005739; GO:0008652; GO:0009073; GO:0009423; GO:0009507; GO:0009611	chloroplast [GO:0009507]; mitochondrion [GO:0005739]; 3-deoxy-7-phosphoheptulonate synthase activity [GO:0003849]; aromatic amino acid family biosynthetic process [GO:0009073]; cellular amino acid biosynthetic process [GO:0008652]; chorismate biosynthetic process [GO:0009423]; response to wounding [GO:0009611]	aromatic amino acid family biosynthetic process [GO:0009073]; cellular amino acid biosynthetic process [GO:0008652]; chorismate biosynthetic process [GO:0009423]; response to wounding [GO:0009611]	chloroplast [GO:0009507]; mitochondrion [GO:0005739]	3-deoxy-7-phosphoheptulonate synthase activity [GO:0003849]	2.02432	1.62481	-	-	-
TRINITY_DN15426_c0_g1_i1	813	NO	-	-	-	-	-	-	-	-	-	-	-2.85462	-	-
TRINITY_DN12463_c0_g1_i2	834	YES	-	-	-	-	-	-	-	-	-	-	-2.54912	-	-
TRINITY_DN30706_c0_g1_i1	207	NO	-	-	-	-	-	-	-	-	-	5.45069	3.78137	-	-
TRINITY_DN3163_c0_g1_i4	1270	YES	-	-	-	-	-	-	-	-	-	-	-	-	-
TRINITY_DN30483_c0_g1_i1	235	NO	-	-	-	-	-	-	-	-	-	-	-	-	-
TRINITY_DN35394_c0_g1_i1	405	YES	-	-	-	-	-	-	-	-	1.94043	-	-	-	-
TRINITY_DN16026_c0_g1_i1	493	NO	-	-	-	-	-	-	-	-	2.56558	-	-	-	-
TRINITY_DN13080_c0_g1_i1	394	YES	-	-	-	-	-	-	-	-	-	-	-	-	-
TRINITY_DN28187_c0_g1_i1	419	YES	-	-	-	-	-	-	-	-	-	1.81874	-	-	-
TRINITY_DN12209_c0_g1_i1	529	NO	-	-	-	-	-	-	-	-	4.2219	6.44946	4.82697	-	-
TRINITY_DN36164_c0_g1_i1	267	NO	-	-	-	-	-	-	-	-	2.79981	-	-	-	-
TRINITY_DN2514_c0_g1_i4	688	NO	-	-	-	-	-	-	-	-	-1.55471	-2.70334	-4.3183	-	-
TRINITY_DN16743_c0_g1_i1	304	YES	-	-	-	-	-	-	-	-	2.84732	2.21118	-	-	-
TRINITY_DN11510_c0_g1_i1	759	NO	-	-	-	-	-	-	-	-	-	-3.22609	-4.85101	-	-
TRINITY_DN32449_c0_g1_i1	313	NO	-	-	-	-	-	-	-	-	-	-	-	-	-
TRINITY_DN33450_c0_g1_i1	553	YES	-	-	-	-	-	-	-	-	-	-	-	-	-
TRINITY_DN8397_c0_g1_i1	221	NO	-	-	-	-	-	-	-	-	1.93878	-	-	-	-
TRINITY_DN511_c1_g1_i1	211	NO	-	-	-	-	-	-	-	-	-	-	-1.62436	-	-
TRINITY_DN6144_c0_g1_i1	1394	YES	-	-	-	-	-	-	-	-	-	-	-2.74942	-	-
TRINITY_DN7171_c0_g1_i2	796	YES	Q9LU21	Photosynthetic NDH subunit of subcomplex B 3, chloroplastic (Protein PnsB3) (NDH-DEPENDENT CYCLIC ELECTRON FLOW 4)	-	GO:0005829; GO:0009055; GO:0009535; GO:0009773; GO:0010598; GO:0046872; GO:0051537	chloroplast thylakoid membrane [GO:0009535]; cytosol [GO:0005829]; NAD(P)H dehydrogenase complex (plastoquinone) [GO:0010598]; 2 iron, 2 sulfur cluster binding [GO:0051537]; electron transfer activity [GO:0009055]; metal ion binding [GO:0046872]; photosynthetic electron transport in photosystem I [GO:0009773]	photosynthetic electron transport in photosystem I [GO:0009773]	chloroplast thylakoid membrane [GO:0009535]; cytosol [GO:0005829]; NAD(P)H dehydrogenase complex (plastoquinone) [GO:0010598]	2 iron, 2 sulfur cluster binding [GO:0051537]; electron transfer activity [GO:0009055]; metal ion binding [GO:0046872]	-1.59811	-1.68588	-3.27152	Thaps3|10302	-
TRINITY_DN17193_c0_g1_i1	220	NO	-	-	-	-	-	-	-	-	2.98894	-	-	-	-
TRINITY_DN26914_c0_g1_i1	279	NO	-	-	-	-	-	-	-	-	-	2.2024	-	-	-
TRINITY_DN26198_c0_g1_i1	772	YES	-	-	-	-	-	-	-	-	-	-	-1.99683	-	-
TRINITY_DN13619_c0_g1_i1	536	NO	-	-	-	-	-	-	-	-	-	-	-1.7948	-	-
TRINITY_DN4190_c0_g1_i1	707	NO	-	-	-	-	-	-	-	-	-	-	-2.62179	-	-
TRINITY_DN22931_c0_g1_i1	464	YES	-	-	-	-	-	-	-	-	-	-	-1.75272	-	-
TRINITY_DN33044_c0_g1_i1	853	YES	-	-	-	-	-	-	-	-	-	-1.60203	-3.16709	-	-
TRINITY_DN11228_c0_g1_i6	1795	YES	-	-	-	-	-	-	-	-	-	-	-	-	-
TRINITY_DN1496_c0_g1_i10	819	NO	-	-	-	-	-	-	-	-	-	2.82132	-	-	-
TRINITY_DN21277_c0_g1_i1	346	YES	-	-	-	-	-	-	-	-	-	-	-	-	-
TRINITY_DN27111_c0_g1_i1	309	NO	-	-	-	-	-	-	-	-	-	5.32693	3.67379	-	-
TRINITY_DN23243_c0_g1_i3	928	YES	-	-	-	-	-	-	-	-	1.75663	-	-	-	-
TRINITY_DN335_c0_g1_i13	855	NO	-	-	-	-	-	-	-	-	-	-	-2.89915	-	-
TRINITY_DN13857_c0_g1_i1	265	NO	-	-	-	-	-	-	-	-	-	5.37905	3.68591	-	-
TRINITY_DN35157_c0_g1_i1	899	YES	-	-	-	-	-	-	-	-	1.89585	-	-	-	-
TRINITY_DN29418_c0_g1_i1	256	NO	-	-	-	-	-	-	-	-	-	-	-	-	-
TRINITY_DN145_c0_g2_i2	1327	YES	-	-	-	-	-	-	-	-	-	-1.51516	-3.15563	-	-
TRINITY_DN28995_c0_g1_i1	259	NO	-	-	-	-	-	-	-	-	-	-	-2.54588	-	-
TRINITY_DN22369_c0_g1_i1	362	NO	-	-	-	-	-	-	-	-	-	-1.5913	-3.19309	-	-
TRINITY_DN33221_c0_g1_i1	256	NO	-	-	-	-	-	-	-	-	-	-	-	-	-
TRINITY_DN7321_c0_g1_i2	1268	YES	Q6N075	Molybdate-anion transporter (Major facilitator superfamily domain-containing protein 5) (Molybdate transporter 2 homolog) (hsMOT2)	-	GO:0005886; GO:0015098; GO:0016020; GO:0016021	integral component of membrane [GO:0016021]; membrane [GO:0016020]; plasma membrane [GO:0005886]; molybdate ion transmembrane transporter activity [GO:0015098]	-	integral component of membrane [GO:0016021]; membrane [GO:0016020]; plasma membrane [GO:0005886]	molybdate ion transmembrane transporter activity [GO:0015098]	-	-	-2.66168	Thaps3|263219	-
TRINITY_DN13700_c0_g1_i1	758	YES	-	-	-	-	-	-	-	-	2.47963	1.57542	-	-	-
TRINITY_DN12659_c0_g1_i3	747	YES	-	-	-	-	-	-	-	-	2.92214	1.88976	-	-	-
TRINITY_DN5141_c0_g1_i5	1080	YES	Q5SXM8	DNL-type zinc finger protein (Hsp70-escort protein 1) (HEP1) (mtHsp70-escort protein)	-	GO:0005654; GO:0005739; GO:0006457; GO:0008270; GO:0030150; GO:0050821; GO:0051087	mitochondrion [GO:0005739]; nucleoplasm [GO:0005654]; chaperone binding [GO:0051087]; zinc ion binding [GO:0008270]; protein folding [GO:0006457]; protein import into mitochondrial matrix [GO:0030150]; protein stabilization [GO:0050821]	protein folding [GO:0006457]; protein import into mitochondrial matrix [GO:0030150]; protein stabilization [GO:0050821]	mitochondrion [GO:0005739]; nucleoplasm [GO:0005654]	chaperone binding [GO:0051087]; zinc ion binding [GO:0008270]	-	-	-2.3024	Thaps3|3426	-
TRINITY_DN25571_c0_g1_i1	1001	YES	-	-	-	-	-	-	-	-	-	-1.9009	-3.4892	-	-
TRINITY_DN12623_c0_g1_i3	1030	YES	-	-	-	-	-	-	-	-	2.62864	-	-	-	-
TRINITY_DN17610_c0_g1_i1	239	NO	-	-	-	-	-	-	-	-	2.62376	-	-	-	-
TRINITY_DN35007_c0_g1_i1	314	YES	-	-	-	-	-	-	-	-	-	3.0086	-	-	-
TRINITY_DN22859_c0_g1_i1	290	NO	O70490	Acyl-coenzyme A synthetase ACSM2, mitochondrial (EC 6.2.1.2) (Acyl-CoA synthetase medium-chain family member 2) (Benzoate--CoA ligase) (EC 6.2.1.25) (Butyrate--CoA ligase 2) (Butyryl-coenzyme A synthetase 2) (Kidney-specific protein KS) (Middle-chain acyl-CoA synthetase 2)	-	GO:0004321; GO:0005524; GO:0005739; GO:0005759; GO:0006633; GO:0006637; GO:0015645; GO:0018858; GO:0036112; GO:0046872; GO:0047760; GO:0102391	mitochondrial matrix [GO:0005759]; mitochondrion [GO:0005739]; ATP binding [GO:0005524]; benzoate-CoA ligase activity [GO:0018858]; butyrate-CoA ligase activity [GO:0047760]; decanoate-CoA ligase activity [GO:0102391]; fatty acid ligase activity [GO:0015645]; fatty-acyl-CoA synthase activity [GO:0004321]; metal ion binding [GO:0046872]; acyl-CoA metabolic process [GO:0006637]; fatty acid biosynth…	acyl-CoA metabolic process [GO:0006637]; fatty acid biosynthetic process [GO:0006633]; medium-chain fatty-acyl-CoA metabolic process [GO:0036112]	mitochondrial matrix [GO:0005759]; mitochondrion [GO:0005739]	ATP binding [GO:0005524]; benzoate-CoA ligase activity [GO:0018858]; butyrate-CoA ligase activity [GO:0047760]; decanoate-CoA ligase activity [GO:0102391]; fatty acid ligase activity [GO:0015645]; fatty-acyl-CoA synthase activity [GO:0004321]; metal ion binding [GO:0046872]	-	-	-	-	-
TRINITY_DN27937_c0_g1_i1	302	NO	-	-	-	-	-	-	-	-	-	-	-	-	-
TRINITY_DN5594_c0_g1_i7	4722	YES	-	-	-	-	-	-	-	-	2.4433	-	-	-	-
TRINITY_DN32783_c0_g1_i1	357	NO	-	-	-	-	-	-	-	-	-	-	-	-	-
TRINITY_DN12618_c0_g1_i2	1806	YES	Q04671	P protein (Melanocyte-specific transporter protein) (Pink-eyed dilution protein homolog)	-	GO:0005215; GO:0005302; GO:0005737; GO:0005765; GO:0005789; GO:0006726; GO:0007286; GO:0008283; GO:0010008; GO:0016021; GO:0030318; GO:0033162; GO:0042438	cytoplasm [GO:0005737]; endoplasmic reticulum membrane [GO:0005789]; endosome membrane [GO:0010008]; integral component of membrane [GO:0016021]; lysosomal membrane [GO:0005765]; melanosome membrane [GO:0033162]; L-tyrosine transmembrane transporter activity [GO:0005302]; transporter activity [GO:0005215]; cell population proliferation [GO:0008283]; eye pigment biosynthetic process [GO:0006726]; …	cell population proliferation [GO:0008283]; eye pigment biosynthetic process [GO:0006726]; melanin biosynthetic process [GO:0042438]; melanocyte differentiation [GO:0030318]; spermatid development [GO:0007286]	cytoplasm [GO:0005737]; endoplasmic reticulum membrane [GO:0005789]; endosome membrane [GO:0010008]; integral component of membrane [GO:0016021]; lysosomal membrane [GO:0005765]; melanosome membrane [GO:0033162]	L-tyrosine transmembrane transporter activity [GO:0005302]; transporter activity [GO:0005215]	-	-5.50516	-7.18145	-	-
TRINITY_DN15513_c0_g1_i1	563	NO	-	-	-	-	-	-	-	-	3.12834	2.57061	-	-	-
TRINITY_DN40_c0_g1_i9	1676	YES	P55143	Glutaredoxin	-	GO:0005737; GO:0009055; GO:0015035	cytoplasm [GO:0005737]; electron transfer activity [GO:0009055]; protein disulfide oxidoreductase activity [GO:0015035]	-	cytoplasm [GO:0005737]	electron transfer activity [GO:0009055]; protein disulfide oxidoreductase activity [GO:0015035]	-	-2.8863	-4.49818	Thaps3|5415	DOWN
TRINITY_DN36353_c0_g1_i2	261	NO	-	-	-	-	-	-	-	-	-	-	-	-	-
TRINITY_DN30208_c0_g1_i1	364	YES	-	-	-	-	-	-	-	-	-	2.39535	-	-	-
TRINITY_DN8588_c0_g1_i1	566	YES	-	-	-	-	-	-	-	-	-	-	-1.79042	-	-
TRINITY_DN13596_c0_g1_i7	1680	YES	P34913	Bifunctional epoxide hydrolase 2 [Includes: Cytosolic epoxide hydrolase 2 (CEH) (EC 3.3.2.10) (Epoxide hydratase) (Soluble epoxide hydrolase) (SEH); Lipid-phosphate phosphatase (EC 3.1.3.76)]	-	GO:0000287; GO:0004301; GO:0005777; GO:0005782; GO:0005829; GO:0008104; GO:0009636; GO:0010628; GO:0015643; GO:0016311; GO:0016787; GO:0016791; GO:0019373; GO:0033885; GO:0042577; GO:0042632; GO:0042759; GO:0042803; GO:0046272; GO:0046839; GO:0052642; GO:0070062; GO:0090181; GO:0097176	cytosol [GO:0005829]; extracellular exosome [GO:0070062]; peroxisomal matrix [GO:0005782]; peroxisome [GO:0005777]; 10-hydroxy-9-(phosphonooxy)octadecanoate phosphatase activity [GO:0033885]; epoxide hydrolase activity [GO:0004301]; hydrolase activity [GO:0016787]; lipid phosphatase activity [GO:0042577]; lysophosphatidic acid phosphatase activity [GO:0052642]; magnesium ion binding [GO:0000287];…	cholesterol homeostasis [GO:0042632]; dephosphorylation [GO:0016311]; epoxide metabolic process [GO:0097176]; epoxygenase P450 pathway [GO:0019373]; long-chain fatty acid biosynthetic process [GO:0042759]; phospholipid dephosphorylation [GO:0046839]; positive regulation of gene expression [GO:0010628]; protein localization [GO:0008104]; regulation of cholesterol metabolic process [GO:0090181]; re…	cytosol [GO:0005829]; extracellular exosome [GO:0070062]; peroxisomal matrix [GO:0005782]; peroxisome [GO:0005777]	10-hydroxy-9-(phosphonooxy)octadecanoate phosphatase activity [GO:0033885]; epoxide hydrolase activity [GO:0004301]; hydrolase activity [GO:0016787]; lipid phosphatase activity [GO:0042577]; lysophosphatidic acid phosphatase activity [GO:0052642]; magnesium ion binding [GO:0000287]; phosphatase activity [GO:0016791]; protein homodimerization activity [GO:0042803]; toxic substance binding [GO:0015…	-	-	-1.77387	Thaps3|259953	-
TRINITY_DN14050_c0_g1_i2	289	NO	-	-	-	-	-	-	-	-	-	-2.6083	-4.2241	-	-
TRINITY_DN25813_c0_g1_i1	365	NO	-	-	-	-	-	-	-	-	-	-	-2.05263	-	-
TRINITY_DN15749_c0_g1_i1	663	NO	-	-	-	-	-	-	-	-	-	-2.07196	-3.65235	-	-
TRINITY_DN9902_c0_g1_i1	294	NO	-	-	-	-	-	-	-	-	-	-	-1.98784	-	-
TRINITY_DN14133_c0_g1_i1	820	YES	-	-	-	-	-	-	-	-	1.88075	2.29237	-	-	-
TRINITY_DN849_c0_g1_i1	556	NO	-	-	-	-	-	-	-	-	-	-2.13487	-3.73115	-	-
TRINITY_DN27190_c0_g1_i1	242	NO	-	-	-	-	-	-	-	-	3.69027	2.56031	-	-	-
TRINITY_DN17690_c0_g1_i1	317	NO	-	-	-	-	-	-	-	-	2.60792	-	-	-	-
TRINITY_DN32426_c0_g1_i1	210	NO	-	-	-	-	-	-	-	-	-	3.72666	-	-	-
TRINITY_DN24857_c0_g1_i1	219	NO	-	-	-	-	-	-	-	-	-	-	-	-	-
TRINITY_DN23024_c0_g1_i2	439	YES	-	-	-	-	-	-	-	-	-2.34084	-	-2.6557	-	-
TRINITY_DN34192_c0_g1_i1	308	NO	-	-	-	-	-	-	-	-	3.81099	2.29164	-	-	-
TRINITY_DN33367_c0_g1_i1	295	NO	-	-	-	-	-	-	-	-	-	-	-	-	-
TRINITY_DN17329_c0_g1_i1	350	YES	-	-	-	-	-	-	-	-	2.50707	1.80393	-	-	-
TRINITY_DN35979_c0_g1_i1	310	YES	-	-	-	-	-	-	-	-	-	-	-1.79881	-	-
TRINITY_DN29369_c0_g1_i1	265	NO	-	-	-	-	-	-	-	-	-	-	-	-	-
TRINITY_DN35410_c0_g1_i1	318	YES	Q9STG9	Amidophosphoribosyltransferase 2, chloroplastic (AtATase2) (AtPURF2) (PRPP2) (EC 2.4.2.14) (Glutamine phosphoribosylpyrophosphate amidotransferase 2) (AtGPRAT2) (Protein CHLOROPLAST IMPORT APPARATUS 1) (Protein DIFFERENTIAL DEVELOPMENT OF VASCULAR ASSOCIATED CELLS)	PATHWAY: Purine metabolism; IMP biosynthesis via de novo pathway; N(1)-(5-phospho-D-ribosyl)glycinamide from 5-phospho-alpha-D-ribose 1-diphosphate: step 1/2.	GO:0004044; GO:0005737; GO:0006164; GO:0006189; GO:0006541; GO:0009113; GO:0009116; GO:0009507; GO:0009532; GO:0009570; GO:0009658; GO:0046872; GO:0051536	chloroplast [GO:0009507]; chloroplast stroma [GO:0009570]; cytoplasm [GO:0005737]; plastid stroma [GO:0009532]; amidophosphoribosyltransferase activity [GO:0004044]; iron-sulfur cluster binding [GO:0051536]; metal ion binding [GO:0046872]; 'de novo' IMP biosynthetic process [GO:0006189]; chloroplast organization [GO:0009658]; glutamine metabolic process [GO:0006541]; nucleoside metabolic process …	'de novo' IMP biosynthetic process [GO:0006189]; chloroplast organization [GO:0009658]; glutamine metabolic process [GO:0006541]; nucleoside metabolic process [GO:0009116]; purine nucleobase biosynthetic process [GO:0009113]; purine nucleotide biosynthetic process [GO:0006164]	chloroplast [GO:0009507]; chloroplast stroma [GO:0009570]; cytoplasm [GO:0005737]; plastid stroma [GO:0009532]	amidophosphoribosyltransferase activity [GO:0004044]; iron-sulfur cluster binding [GO:0051536]; metal ion binding [GO:0046872]	-	-	-	-	-
TRINITY_DN18715_c0_g1_i1	512	YES	-	-	-	-	-	-	-	-	-	-	-	-	-
TRINITY_DN26991_c0_g1_i1	680	YES	-	-	-	-	-	-	-	-	-	-	-	-	-
TRINITY_DN10092_c0_g1_i1	557	YES	-	-	-	-	-	-	-	-	-	-	-2.57455	-	-
TRINITY_DN29675_c0_g1_i1	338	YES	-	-	-	-	-	-	-	-	1.81539	-	-	-	-
TRINITY_DN33243_c0_g1_i1	330	NO	-	-	-	-	-	-	-	-	1.93199	-	-	-	-
TRINITY_DN12151_c0_g1_i7	1392	YES	Q54DK4	Alpha-protein kinase 1 (AK1) (EC 2.7.11.-)	-	GO:0004674; GO:0005096; GO:0005524; GO:0006468; GO:0043547; GO:0046872	ATP binding [GO:0005524]; GTPase activator activity [GO:0005096]; metal ion binding [GO:0046872]; protein serine/threonine kinase activity [GO:0004674]; positive regulation of GTPase activity [GO:0043547]; protein phosphorylation [GO:0006468]	positive regulation of GTPase activity [GO:0043547]; protein phosphorylation [GO:0006468]	-	ATP binding [GO:0005524]; GTPase activator activity [GO:0005096]; metal ion binding [GO:0046872]; protein serine/threonine kinase activity [GO:0004674]	-	-	-	Thaps3|7785	-
TRINITY_DN3622_c0_g1_i2	1062	YES	-	-	-	-	-	-	-	-	2.51522	-	-	-	-
TRINITY_DN12157_c0_g1_i1	650	NO	-	-	-	-	-	-	-	-	-	-3.27343	-4.86112	-	-
TRINITY_DN10664_c0_g1_i1	559	NO	-	-	-	-	-	-	-	-	-1.67172	-2.21598	-3.82055	-	-
TRINITY_DN14658_c0_g1_i1	438	NO	-	-	-	-	-	-	-	-	1.91257	1.57322	-	-	-
TRINITY_DN34698_c0_g1_i1	303	NO	-	-	-	-	-	-	-	-	-	-	-	-	-
TRINITY_DN30778_c0_g1_i1	546	YES	-	-	-	-	-	-	-	-	-	-	-	-	-
TRINITY_DN21222_c0_g1_i1	280	NO	P32020	Sterol carrier protein 2 (SCP-2) (Acetyl-CoA C-myristoyltransferase) (EC 2.3.1.155) (Non-specific lipid-transfer protein) (NSL-TP) (Propanoyl-CoA C-acyltransferase) (EC 2.3.1.176) (SCP-2/3-oxoacyl-CoA thiolase) (SCP-2/thiolase) (EC 2.3.1.16) (SCP-chi) (Sterol carrier protein X) (SCP-X) (Straight-chain acyl-CoA oxidase) (SCPX)	-	GO:0000062; GO:0003988; GO:0005102; GO:0005634; GO:0005654; GO:0005737; GO:0005739; GO:0005777; GO:0005782; GO:0005783; GO:0005829; GO:0006635; GO:0006637; GO:0006694; GO:0006701; GO:0007031; GO:0007568; GO:0008206; GO:0008526; GO:0010893; GO:0015485; GO:0015914; GO:0016020; GO:0019898; GO:0031315; GO:0032367; GO:0032385; GO:0032934; GO:0032959; GO:0032991; GO:0033814; GO:0036042; GO:0042802; GO:…	cytoplasm [GO:0005737]; cytosol [GO:0005829]; endoplasmic reticulum [GO:0005783]; extrinsic component of membrane [GO:0019898]; extrinsic component of mitochondrial outer membrane [GO:0031315]; intracellular membrane-bounded organelle [GO:0043231]; membrane [GO:0016020]; mitochondrion [GO:0005739]; nucleoplasm [GO:0005654]; nucleus [GO:0005634]; peroxisomal matrix [GO:0005782]; peroxisome [GO:000…	acyl-CoA metabolic process [GO:0006637]; aging [GO:0007568]; bile acid metabolic process [GO:0008206]; fatty acid beta-oxidation [GO:0006635]; inositol trisphosphate biosynthetic process [GO:0032959]; intracellular cholesterol transport [GO:0032367]; lipid hydroperoxide transport [GO:1901373]; peroxisome organization [GO:0007031]; phospholipid transport [GO:0015914]; positive regulation of apopto…	cytoplasm [GO:0005737]; cytosol [GO:0005829]; endoplasmic reticulum [GO:0005783]; extrinsic component of membrane [GO:0019898]; extrinsic component of mitochondrial outer membrane [GO:0031315]; intracellular membrane-bounded organelle [GO:0043231]; membrane [GO:0016020]; mitochondrion [GO:0005739]; nucleoplasm [GO:0005654]; nucleus [GO:0005634]; peroxisomal matrix [GO:0005782]; peroxisome [GO:000…	acetyl-CoA C-acyltransferase activity [GO:0003988]; acetyl-CoA C-myristoyltransferase activity [GO:0050633]; cholesterol binding [GO:0015485]; cholesterol transfer activity [GO:0120020]; fatty-acyl-CoA binding [GO:0000062]; identical protein binding [GO:0042802]; long-chain fatty acyl-CoA binding [GO:0036042]; oleic acid binding [GO:0070538]; phosphatidylcholine transfer activity [GO:0120019]; ph…	2.57412	1.71605	-	-	-
[truncated: 30,227 more rows]
