# Supplementary material for: Gene expression during the formation of resting spores induced by nitrogen starvation in the marine diatom Chaetoceros socialis
Source: BMC Genomics. 2023 Mar 10;24:106. doi: 10.1186/s12864-023-09175-x (PMC9999646; doi:10.1186/s12864-023-09175-x)
Supplement: Supplementary file 9 — Additional file 9. Table S3 [file 12864_2023_9175_MOESM9_ESM.xlsx]

## Sheet: Table S3
Table S3: Pathways in terms of DEGs occurrences for each considered comparison. For each pathway, the number of DEGs over the total number of C. socialis transcripts retrieving the annotation is shown.
T2vsC2
PATHWAY	N.total_transcripts	N.DEGs
Protein_ubiquitination	227	24
Porphyrin-containing compound metabolism	24	7
DNA_replication	8	6
Tricarboxylic_acid_cycle	8	6
Fatty_acid_beta-oxidation	24	5
Peptidyl-diphthamide_biosynthesis	12	5
Secondary_metabolite_biosynthesis	17	5
5-methoxycarbonylmethyl-2-thiouridine-tRNA_biosynthesis	12	4
Chorismate_biosynthesis	12	4
Fatty_acid_biosynthesis	22	4
Protein_glycosylation	86	4
Spermidine_metabolism	8	4
Sphingolipid_metabolism	11	4
CDP-diacylglycerol_biosynthesis	14	3
Glutathione_biosynthesis	8	3
L-methionine_biosynthesis	14	3
Purine_metabolism;_IMP_biosynthesis	11	3
Riboflavin_biosynthesis	8	3
Tetrahydrofolate_interconversion	11	3
Amine_and_polyamine_degradation;_spermine_degradation	2	2
Amino-acid_biosynthesis;_L-glutamate_biosynthesis	5	2
Amino-acid_biosynthesis;_L-homocysteine_biosynthesis	1	2
Amino-acid_biosynthesis;_L-phenylalanine_biosynthesis	3	2
Amino-acid_degradation;_L-phenylalanine_degradation	5	2
Carbohydrate_degradation;_2-deoxy-D-ribose_1-phosphate_degradation;_D-glyceraldehyde_3-phosphate_and_acetaldehyde_from_2-deoxy-alpha-D-ribose_1-phosphate:_step_2/2.	3	2
GDP-L-fucose_biosynthesis	8	2
Glycerolipid_metabolism;_ether_lipid_biosynthesis.	3	2
Glycolysis	16	2
L-cysteine_biosynthesis	13	2
L-histidine_biosynthesis	11	2
Malonyl-CoA_biosynthesis	7	2
Nucleotide-sugar_biosynthesis;_UDP-alpha-D-xylose_biosynthesis;_UDP-alpha-D-xylose_from_UDP-alpha-D-glucuronate:_step_1/1.	5	2
Polypeptide_chain_elongation	7	2
Pyrimidine_metabolism;_CTP_biosynthesis_via_de_novo_pathway;_CTP_from_UDP:_step_2/2.	3	2
Pyrimidine_metabolism;_UMP_biosynthesis_via_de_novo_pathway	5	2
Triacylglycerol_biosynthesis	11	2
Wybutosine-tRNA(Phe)_biosynthesis	8	2
Alkaloid_biosynthesis;_ergot_alkaloid_biosynthesis	2	1
Amine_and_polyamine_biosynthesis;_putrescine_biosynthesis_via_agmatine_pathway;_putrescine_from_N-carbamoylputrescine_(amidase_route):_step_1/1.	1	1
Amino-acid_biosynthesis;_L-isoleucine_biosynthesis	3	1
Amino-acid_biosynthesis;_L-leucine_biosynthesis	3	1
Amino-acid_biosynthesis;_L-lysine_biosynthesis	4	1
Amino-acid_degradation;_L-leucine_degradation	7	1
Amino-acid_degradation;_L-lysine_degradation_via_saccharopine_pathway;_glutaryl-CoA_from_L-lysine:_step_6/6.;_Carbohydrate_metabolism;_tricarboxylic_acid_cycle._{ECO:0000250|UniProtKB:P36957}.	2	1
Amino-acid_degradation;_L-proline_degradation_into_L-glutamate	2	1
Amino-acid_degradation;_L-threonine_degradation_via_aldolase_pathway;_acetaldehyde_and_glycine_from_L-threonine:_step_1/1.	2	1
Amino-acid_degradation;_L-tryptophan_degradation_via_kynurenine_pathway;_L-kynurenine_from_L-tryptophan:_step_2/2._{ECO:0000255|HAMAP-Rule:MF_03014}.	1	1
Amino-acid_degradation;_L-valine_degradation.	6	1
Amino-acid_metabolism;_lysine_degradation.;_Amino-acid_metabolism;_tryptophan_metabolism.	2	1
Amino-acid_metabolism._{ECO:0000305|PubMed:35150746}.;_Siderophore_biosynthesis._{ECO:0000250|UniProtKB:Q8JZV9}.	1	1
AMP_biosynthesis	9	1
Aromatic_compound_metabolism;_phenylpropanoid_biosynthesis.	3	1
Calvin_cycle	12	1
Carbohydrate_metabolism;_hexose_metabolism._{ECO:0000250|UniProtKB:Q96C23}.;_Carbohydrate_metabolism;_galactose_metabolism._{ECO:0000250|UniProtKB:Q96C23}.	1	1
Cofactor_biosynthesis;_FAD_biosynthesis;_FAD_from_FMN:_step_1/1.	2	1
Cofactor_biosynthesis;_FMN_biosynthesis	3	1
Cofactor_biosynthesis;_L-ascorbate_biosynthesis	3	1
Cofactor_biosynthesis;_tetrahydrofolylpolyglutamate_biosynthesis.	1	1
Cofactor_degradation;_B6_vitamer_degradation;_pyridoxal_from_pyridoxine_(dehydrogenase_route):_step_1/1.	3	1
Cofactor_metabolism;_retinol_metabolism	5	1
Energy_metabolism;_methane_degradation.	1	1
Energy_metabolism;_photosynthesis.	4	1
Energy_metabolism;_sulfur_metabolism	2	1
Gluconeogenesis.	7	1
Glycolipid_biosynthesis;_KDO(2)-lipid_A_biosynthesis	1	1
Lipid_metabolism;_mitochondrial_fatty_acid_beta-oxidation._{ECO:0000250|UniProtKB:P15650}.	6	1
Lipid_metabolism;_oxylipin_biosynthesis._{ECO:0000255|PROSITE-ProRule:PRU00726}.	1	1
Nitrogen_metabolism;_nitrate_reduction_(assimilation).	2	1
Nucleotide-sugar_biosynthesis;_GDP-alpha-D-mannose_biosynthesis;_alpha-D-mannose_1-phosphate_from_D-fructose_6-phosphate:_step_1/2.	2	1
One-carbon_metabolism;_formaldehyde_degradation;_formate_from_formaldehyde_(glutathione_route):_step_1/3._{ECO:0000255|HAMAP-Rule:MF_03142}.	1	1
Phospholipid_metabolism;_phosphatidylinositol_metabolism._{ECO:0000269|PubMed:12027805,_ECO:0000269|PubMed:12223481,_ECO:0000269|PubMed:28882892,_ECO:0000269|PubMed:30624931}.	2	1
Polyunsaturated_fatty_acid_biosynthesis	9	1
Protein_modification;_eIF5A_hypusination._{ECO:0000269|PubMed:30661771}.	3	1
Purine_metabolism;_GMP_biosynthesis	1	1
Purine_metabolism;_XMP_biosynthesis_via_de_novo_pathwa	1	1
Sulfur_metabolism;_glutathione_metabolism.	2	1
Tetrahydrofolate_biosynthesis	6	1
tRNA_modification;_N(7)-methylguanine-tRNA_biosynthesis	2	1
Ubiquinone_biosynthesis	11	1
T3vsC2
PATHWAY	N.Total_transcripts	N.DEGs
Protein_ubiquitination	227	90
Protein_glycosylation	86	33
Porphyrin-containing compound metabolism	24	18
Fatty_acid_biosynthesis	22	17
CDP-diacylglycerol_biosynthesis	14	11
Secondary_metabolite_biosynthesis	17	11
L-histidine_biosynthesis	11	10
Glycolysis	16	9
Peptidyl-diphthamide_biosynthesis	12	9
Calvin_cycle	12	8
Tetrahydrofolate_interconversion	11	8
5-methoxycarbonylmethyl-2-thiouridine-tRNA_biosynthesis	12	7
Fatty_acid_beta-oxidation	24	7
Tricarboxylic_acid_cycle	8	7
Glycosylphosphatidylinositol-anchor_biosynthesis	22	7
Lycopene_biosynthesis	12	7
Phospholipid_metabolism;_phosphatidylcholine_biosynthesis	10	7
Polyunsaturated_fatty_acid_biosynthesis	9	6
L-methionine_biosynthesis	14	6
Purine_metabolism;_IMP_biosynthesis	11	6
Chorismate_biosynthesis	12	6
DNA_replication	8	6
Tetrahydrofolate_biosynthesis	6	5
GDP-L-fucose_biosynthesis	8	5
L-cysteine_biosynthesis	13	5
Polypeptide_chain_elongation	7	5
Pentose_phosphate_pathway	10	5
Ubiquinone_biosynthesis	11	4
Amino-acid_biosynthesis;_L-glutamate_biosynthesis	5	4
Malonyl-CoA_biosynthesis	7	4
Triacylglycerol_biosynthesis	11	4
Wybutosine-tRNA(Phe)_biosynthesis	8	4
Riboflavin_biosynthesis	8	4
Spermidine_metabolism	8	4
Fatty_acid_metabolism.	10	4
Isoprenoid_biosynthesis;_isopentenyl_diphosphate_biosynthesis_via_DXP_pathway	4	4
NAD(+)_biosynthesis	13	4
Plant_hormone_biosynthesis	6	4
AMP_biosynthesis	9	3
Gluconeogenesis.	7	3
Lipid_metabolism;_mitochondrial_fatty_acid_beta-oxidation._{ECO:0000250|UniProtKB:P15650}.	6	3
Amino-acid_degradation;_L-phenylalanine_degradation	5	3
Pyrimidine_metabolism;_CTP_biosynthesis_via_de_novo_pathway;_CTP_from_UDP:_step_2/2.	3	3
Alcohol_metabolism;_ethanol_degradation;_acetate_from_ethanol:_step_2/2.	3	3
Carbohydrate_metabolism;_glyoxylate_cycle;_(S)-malate_from_isocitrate	4	3
Cofactor biosynthesis; thiamine diphosphate biosynthesis	3	3
Lipid_metabolism;_prostaglandin_biosynthesis.	4	3
Mycotoxin_biosynthesis	6	3
Photosynthesis;_C4_acid_pathway.	3	3
Protein_modification;_protein_sumoylation.	7	3
Steroid_biosynthesis	7	3
Tocopherol_biosynthesis	8	3
Amino-acid_biosynthesis;_L-isoleucine_biosynthesis	3	2
Amino-acid_biosynthesis;_L-leucine_biosynthesis	3	2
Amino-acid_degradation;_L-leucine_degradation	7	2
Amino-acid_degradation;_L-threonine_degradation_via_aldolase_pathway;_acetaldehyde_and_glycine_from_L-threonine:_step_1/1.	2	2
Aromatic_compound_metabolism;_phenylpropanoid_biosynthesis.	3	2
Cofactor_biosynthesis;_FAD_biosynthesis;_FAD_from_FMN:_step_1/1.	2	2
Cofactor_biosynthesis;_L-ascorbate_biosynthesis	3	2
Cofactor_degradation;_B6_vitamer_degradation;_pyridoxal_from_pyridoxine_(dehydrogenase_route):_step_1/1.	3	2
Cofactor_metabolism;_retinol_metabolism	5	2
Energy_metabolism;_photosynthesis.	4	2
Nucleotide-sugar_biosynthesis;_GDP-alpha-D-mannose_biosynthesis;_alpha-D-mannose_1-phosphate_from_D-fructose_6-phosphate:_step_1/2.	2	2
tRNA_modification;_N(7)-methylguanine-tRNA_biosynthesis	2	2
Amine_and_polyamine_degradation;_spermine_degradation	2	2
Amino-acid_biosynthesis;_L-phenylalanine_biosynthesis	3	2
Glycerolipid_metabolism;_ether_lipid_biosynthesis.	3	2
Pyrimidine_metabolism;_UMP_biosynthesis_via_de_novo_pathway	5	2
Glutathione_biosynthesis	8	2
Amino-acid_biosynthesis;_L-asparagine_biosynthesis	4	2
Amino-acid_biosynthesis;_L-proline_biosynthesis	7	2
Carbohydrate_metabolism;_D-xylose_degradation.	2	2
Carbohydrate_metabolism;_galactose_metabolism.	2	2
Glycan_metabolism;_chondroitin_sulfate_biosynthesis	3	2
Glycogen_metabolism	3	2
Isoprenoid_biosynthesis;_dimethylallyl_diphosphate_biosynthesis;_dimethylallyl_diphosphate_from_isopentenyl_diphosphate:_step_1/1._{ECO:0000269|PubMed:2223785,_ECO:0000269|PubMed:2681212,_ECO:0000269|PubMed:7908830}.	2	2
Isoprenoid_biosynthesis;_farnesyl_diphosphate_biosynthesis	3	2
Lipid_metabolism;_peroxisomal_fatty_acid_beta-oxidation	3	2
Molybdopterin_biosynthesis.	10	2
Phospholipid_metabolism;_phosphatidylethanolamine_biosynthesis	8	2
Phospholipid_metabolism;_phosphatidylglycerol_biosynthesis;_phosphatidylglycerol_from_CDP-diacylglycerol:_step_2/2._{ECO:0000269|PubMed:21641550}.	2	2
Polyol_metabolism	6	2
Protein_modification;_protein_lipoylation_via_endogenous_pathway;_protein_N(6)-(lipoyl)lysine_from_octanoyl-[acyl-carrier-protein]:_step_2/2._{ECO:0000255|HAMAP-Rule:MF_03123}.	4	2
Pyrimidine_metabolism;_dUMP_biosynthesis;_dUMP_from_dCTP_(dUTP_route):_step_2/2.	2	2
Steroid_metabolism	5	2
Sulfur_metabolism;_hydrogen_sulfide_biosynthesis;_sulfite_from_sulfate:_step_1/3._{ECO:0000255|HAMAP-Rule:MF_03106}.	2	2
Amine_and_polyamine_biosynthesis;_putrescine_biosynthesis_via_agmatine_pathway;_putrescine_from_N-carbamoylputrescine_(amidase_route):_step_1/1.	1	1
Amino-acid_biosynthesis;_L-lysine_biosynthesis	4	1
Amino-acid_degradation;_L-lysine_degradation_via_saccharopine_pathway;_glutaryl-CoA_from_L-lysine:_step_6/6.;_Carbohydrate_metabolism;_tricarboxylic_acid_cycle._{ECO:0000250|UniProtKB:P36957}.	2	1
Amino-acid_degradation;_L-proline_degradation_into_L-glutamate	2	1
Amino-acid_metabolism;_lysine_degradation.;_Amino-acid_metabolism;_tryptophan_metabolism.	2	1
Amino-acid_metabolism._{ECO:0000305|PubMed:35150746}.;_Siderophore_biosynthesis._{ECO:0000250|UniProtKB:Q8JZV9}.	1	1
Cofactor_biosynthesis;_FMN_biosynthesis	3	1
Cofactor_biosynthesis;_tetrahydrofolylpolyglutamate_biosynthesis.	1	1
Energy_metabolism;_methane_degradation.	1	1
Energy_metabolism;_sulfur_metabolism	2	1
Lipid_metabolism;_oxylipin_biosynthesis._{ECO:0000255|PROSITE-ProRule:PRU00726}.	1	1
Nitrogen_metabolism;_nitrate_reduction_(assimilation).	2	1
Phospholipid_metabolism;_phosphatidylinositol_metabolism._{ECO:0000269|PubMed:12027805,_ECO:0000269|PubMed:12223481,_ECO:0000269|PubMed:28882892,_ECO:0000269|PubMed:30624931}.	2	1
Purine_metabolism;_GMP_biosynthesis	1	1
Purine_metabolism;_XMP_biosynthesis_via_de_novo_pathwa	1	1
Sulfur_metabolism;_glutathione_metabolism.	2	1
Amino-acid_biosynthesis;_L-homocysteine_biosynthesis	1	1
Nucleotide-sugar_biosynthesis;_UDP-alpha-D-xylose_biosynthesis;_UDP-alpha-D-xylose_from_UDP-alpha-D-glucuronate:_step_1/1.	5	1
Sphingolipid_metabolism	11	1
Alkaloid_biosynthesis;_(S)-reticuline_biosynthesis;_(S)-reticuline_from_(S)-norcoclaurine:_step_4/4.	1	1
Alkaloid_biosynthesis;_vindoline_biosynthesis.	1	1
Alkene_biosynthesis;_ethylene_biosynthesis_via_S-adenosyl-L-methionine;_ethylene_from_S-adenosyl-L-methionine:_step_1/2.	2	1
Amino-acid_biosynthesis;_L-arginine_biosynthesis	3	1
Amino-acid_biosynthesis;_L-tryptophan_biosynthesis	2	1
Amino-acid_biosynthesis;_L-tyrosine_biosynthesis;_L-tyrosine_from_L-arogenate_(NADP(+)_route):_step_1/1.	2	1
Amino-acid_degradation;_L-kynurenine_degradation._{ECO:0000250|UniProtKB:Q9H2A2}.	3	1
Amino-acid_metabolism._{ECO:0000250|UniProtKB:Q8C165}.;_Energy_metabolism;_electron_transfer._{ECO:0000250|UniProtKB:Q8C165}.;_Lipid_metabolism;_fatty_acid_metabolism._{ECO:0000250|UniProtKB:Q8C165}.	2	1
Amino-sugar_metabolism;_N-acetylneuraminate_degradation._{ECO:0000250|UniProtKB:Q9Y303}.	1	1
Carbohydrate_degradation;_L-arabinose_degradation_via_L-arabinitol;_D-xylulose_5-phosphate_from_L-arabinose_(fungal_route):_step_4/5.	1	1
Carbohydrate_metabolism;_D-ribose_degradation;_D-ribose_5-phosphate_from_beta-D-ribopyranose:_step_2/2._{ECO:0000255|HAMAP-Rule:MF_03215}.	2	1
Carotenoid_biosynthesis;_beta-carotene_biosynthesis._{ECO:0000305}.;_Carotenoid_biosynthesis;_beta-zeacarotene_biosynthesis._{ECO:0000305}.	1	1
Catecholamine_biosynthesis;_(R)-noradrenaline_biosynthesis;_(R)-noradrenaline_from_dopamine:_step_1/1._{ECO:0000269|PubMed:27148966,_ECO:0000269|PubMed:3443096,_ECO:0000269|PubMed:8546710}.	1	1
Cofactor_biosynthesis;_biotin_biosynthesis;_biotin_from_7,8-diaminononanoate:_step_1/2._{ECO:0000269|PubMed:22547782}.;_Cofactor_biosynthesis;_biotin_biosynthesis;_7,8-diaminononanoate_from_8-amino-7-oxononanoate_(SAM_route):_step_1/1._{ECO:0000269|PubMed:22547782}.	5	1
Cofactor_biosynthesis;_coenzyme_A_biosynthesis	5	1
Cofactor_biosynthesis;_pyridoxal_5'-phosphate_biosynthesis.	1	1
Cofactor_metabolism;_pyridoxal_5'-phosphate_salvage	3	1
Fermentation;_pyruvate_fermentation_to_lactate;_(S)-lactate_from_pyruvate:_step_1/1.	2	1
Glycan_degradation;_xylan_degradation.	2	1
Glycan_metabolism;_N-glycan_metabolism._{ECO:0000269|PubMed:10929008}.	2	1
Hormone_biosynthesis;_cholecalciferol_biosynthesis	2	1
Hormone_biosynthesis;_thyroid_hormone_biosynthesis.	1	1
Ketone_metabolism;_succinyl-CoA_degradation;_acetoacetyl-CoA_from_succinyl-CoA:_step_1/1.	2	1
Lipid_metabolism;_hydroperoxy_eicosatetraenoic_acid_biosynthesis._{ECO:0000269|PubMed:23382512}.	1	1
Lipid_metabolism;_leukotriene_B4_biosynthesis._{ECO:0000269|PubMed:1881903,_ECO:0000269|PubMed:9287304}.	1	1
Metabolic_intermediate_biosynthesis;_prephenate_biosynthesis;_prephenate_from_chorismate:_step_1/1._{ECO:0000269|PubMed:10564818,_ECO:0000269|PubMed:8953244}.	1	1
Metabolic_intermediate_metabolism;_(S)-3-hydroxy-3-methylglutaryl-CoA_degradation;_acetoacetate_from_(S)-3-hydroxy-3-methylglutaryl-CoA:_step_1/1.	1	1
Metabolic_intermediate_metabolism;_propanoyl-CoA_degradation;_succinyl-CoA_from_propanoyl-CoA:_step_1/3._{ECO:0000250|UniProtKB:P05165}.	3	1
Nitrogen_metabolism;_(S)-allantoin_degradation;_(S)-ureidoglycolate_from_allantoate_(aminidohydrolase_route):_step_1/1.	1	1
Nitrogen_metabolism;_urea_cycle;_L-citrulline_from_L-ornithine_and_carbamoyl_phosphate:_step_1/1._{ECO:0000250|UniProtKB:P00480}.	2	1
Nitrogen_metabolism;_urea_degradation;_CO(2)_and_NH(3)_from_urea_(urease_route):_step_1/1.	1	1
Protein_modification;_protein_neddylation.	4	1
Purine_metabolism;_3',5'-cyclic_AMP_degradation;_AMP_from_3',5'-cyclic_AMP:_step_1/1._{ECO:0000250|UniProtKB:Q08493}.	2	1
Purine_metabolism;_urate_degradation	1	1
Pyrimidine_metabolism;_dTTP_biosynthesis._{ECO:0000269|PubMed:18469}.	1	1
Sulfur_metabolism;_sulfate_assimilation._{ECO:0000269|PubMed:11773860,_ECO:0000269|PubMed:19474428,_ECO:0000269|PubMed:23824674,_ECO:0000269|PubMed:25594860}.	1	1
Terpene_metabolism;_lanosterol_biosynthesis;_lanosterol_from_farnesyl_diphosphate._{ECO:0000305|PubMed:30478288}.	2	1
T4vsC2
PATHWAY	N.total_transcripts	N.DEGs
Protein_ubiquitination	227	115
Protein_glycosylation	86	40
Porphyrin-containing compound metabolism	24	19
Fatty_acid_biosynthesis	22	14
Fatty_acid_beta-oxidation	24	13
Secondary_metabolite_biosynthesis	17	12
Peptidyl-diphthamide_biosynthesis	12	12
Glycosylphosphatidylinositol-anchor_biosynthesis	22	12
CDP-diacylglycerol_biosynthesis	14	11
Calvin_cycle	12	9
5-methoxycarbonylmethyl-2-thiouridine-tRNA_biosynthesis	12	9
Glycolysis	16	8
Tricarboxylic_acid_cycle	8	8
Polyunsaturated_fatty_acid_biosynthesis	9	8
Purine_metabolism;_IMP_biosynthesis	11	8
DNA_replication	8	8
Wybutosine-tRNA(Phe)_biosynthesis	8	8
Phospholipid_metabolism;_phosphatidylethanolamine_biosynthesis	8	8
Tetrahydrofolate_interconversion	11	7
Sphingolipid_metabolism	11	7
Lycopene_biosynthesis	12	6
Ubiquinone_biosynthesis	11	6
Malonyl-CoA_biosynthesis	7	6
Triacylglycerol_biosynthesis	11	6
L-histidine_biosynthesis	11	5
L-methionine_biosynthesis	14	5
L-cysteine_biosynthesis	13	5
Polypeptide_chain_elongation	7	5
Pentose_phosphate_pathway	10	5
Riboflavin_biosynthesis	8	5
AMP_biosynthesis	9	5
Tocopherol_biosynthesis	8	5
Molybdopterin_biosynthesis.	10	5
Chorismate_biosynthesis	12	4
Tetrahydrofolate_biosynthesis	6	4
GDP-L-fucose_biosynthesis	8	4
Fatty_acid_metabolism.	10	4
Isoprenoid_biosynthesis;_isopentenyl_diphosphate_biosynthesis_via_DXP_pathway	4	4
NAD(+)_biosynthesis	13	4
Plant_hormone_biosynthesis	6	4
Gluconeogenesis.	7	4
Mycotoxin_biosynthesis	6	4
Protein_modification;_protein_sumoylation.	7	4
Steroid_biosynthesis	7	4
Phospholipid_metabolism;_phosphatidylcholine_biosynthesis	10	3
Pyrimidine_metabolism;_CTP_biosynthesis_via_de_novo_pathway;_CTP_from_UDP:_step_2/2.	3	3
Alcohol_metabolism;_ethanol_degradation;_acetate_from_ethanol:_step_2/2.	3	3
Carbohydrate_metabolism;_glyoxylate_cycle;_(S)-malate_from_isocitrate	4	3
Lipid_metabolism;_prostaglandin_biosynthesis.	4	3
Cofactor_metabolism;_retinol_metabolism	5	3
Glutathione_biosynthesis	8	3
Amino-acid_biosynthesis;_L-proline_biosynthesis	7	3
Glycan_metabolism;_chondroitin_sulfate_biosynthesis	3	3
Polyol_metabolism	6	3
Cofactor_biosynthesis;_coenzyme_A_biosynthesis	5	3
Amino-acid_biosynthesis;_L-glutamate_biosynthesis	5	2
Lipid_metabolism;_mitochondrial_fatty_acid_beta-oxidation._{ECO:0000250|UniProtKB:P15650}.	6	2
Cofactor biosynthesis; thiamine diphosphate biosynthesis	3	2
Photosynthesis;_C4_acid_pathway.	3	2
Amino-acid_biosynthesis;_L-isoleucine_biosynthesis	3	2
Amino-acid_degradation;_L-leucine_degradation	7	2
Cofactor_biosynthesis;_FAD_biosynthesis;_FAD_from_FMN:_step_1/1.	2	2
Cofactor_biosynthesis;_L-ascorbate_biosynthesis	3	2
Cofactor_degradation;_B6_vitamer_degradation;_pyridoxal_from_pyridoxine_(dehydrogenase_route):_step_1/1.	3	2
Energy_metabolism;_photosynthesis.	4	2
Nucleotide-sugar_biosynthesis;_GDP-alpha-D-mannose_biosynthesis;_alpha-D-mannose_1-phosphate_from_D-fructose_6-phosphate:_step_1/2.	2	2
tRNA_modification;_N(7)-methylguanine-tRNA_biosynthesis	2	2
Amine_and_polyamine_degradation;_spermine_degradation	2	2
Glycerolipid_metabolism;_ether_lipid_biosynthesis.	3	2
Pyrimidine_metabolism;_UMP_biosynthesis_via_de_novo_pathway	5	2
Amino-acid_biosynthesis;_L-asparagine_biosynthesis	4	2
Carbohydrate_metabolism;_D-xylose_degradation.	2	2
Carbohydrate_metabolism;_galactose_metabolism.	2	2
Glycogen_metabolism	3	2
Isoprenoid_biosynthesis;_farnesyl_diphosphate_biosynthesis	3	2
Lipid_metabolism;_peroxisomal_fatty_acid_beta-oxidation	3	2
Protein_modification;_protein_lipoylation_via_endogenous_pathway;_protein_N(6)-(lipoyl)lysine_from_octanoyl-[acyl-carrier-protein]:_step_2/2._{ECO:0000255|HAMAP-Rule:MF_03123}.	4	2
Steroid_metabolism	5	2
Sulfur_metabolism;_hydrogen_sulfide_biosynthesis;_sulfite_from_sulfate:_step_1/3._{ECO:0000255|HAMAP-Rule:MF_03106}.	2	2
Amino-acid_biosynthesis;_L-lysine_biosynthesis	4	2
Amino-acid_degradation;_L-proline_degradation_into_L-glutamate	2	2
Energy_metabolism;_sulfur_metabolism	2	2
Phospholipid_metabolism;_phosphatidylinositol_metabolism._{ECO:0000269|PubMed:12027805,_ECO:0000269|PubMed:12223481,_ECO:0000269|PubMed:28882892,_ECO:0000269|PubMed:30624931}.	2	2
Cofactor_biosynthesis;_biotin_biosynthesis;_biotin_from_7,8-diaminononanoate:_step_1/2._{ECO:0000269|PubMed:22547782}.;_Cofactor_biosynthesis;_biotin_biosynthesis;_7,8-diaminononanoate_from_8-amino-7-oxononanoate_(SAM_route):_step_1/1._{ECO:0000269|PubMed:22547782}.	5	2
Cofactor_metabolism;_pyridoxal_5'-phosphate_salvage	3	2
Glycan_metabolism;_N-glycan_metabolism._{ECO:0000269|PubMed:10929008}.	2	2
Aromatic_compound_metabolism;_beta-ketoadipate_pathway;_5-oxo-4,5-dihydro-2-furylacetate_from_catechol:_step_1/3._{ECO:0000269|PubMed:17089147}.	3	2
Cofactor_biosynthesis;_(R)-pantothenate_biosynthesis;_(R)-pantoate_from_3-methyl-2-oxobutanoate:_step_1/2.	2	2
Cofactor_biosynthesis;_iron-sulfur_cluster_biosynthesis.	3	2
Amino-acid_degradation;_L-phenylalanine_degradation	5	1
Amino-acid_biosynthesis;_L-leucine_biosynthesis	3	1
Amino-acid_degradation;_L-threonine_degradation_via_aldolase_pathway;_acetaldehyde_and_glycine_from_L-threonine:_step_1/1.	2	1
Aromatic_compound_metabolism;_phenylpropanoid_biosynthesis.	3	1
Amino-acid_biosynthesis;_L-phenylalanine_biosynthesis	3	1
Isoprenoid_biosynthesis;_dimethylallyl_diphosphate_biosynthesis;_dimethylallyl_diphosphate_from_isopentenyl_diphosphate:_step_1/1._{ECO:0000269|PubMed:2223785,_ECO:0000269|PubMed:2681212,_ECO:0000269|PubMed:7908830}.	2	1
Pyrimidine_metabolism;_dUMP_biosynthesis;_dUMP_from_dCTP_(dUTP_route):_step_2/2.	2	1
Amine_and_polyamine_biosynthesis;_putrescine_biosynthesis_via_agmatine_pathway;_putrescine_from_N-carbamoylputrescine_(amidase_route):_step_1/1.	1	1
Amino-acid_degradation;_L-lysine_degradation_via_saccharopine_pathway;_glutaryl-CoA_from_L-lysine:_step_6/6.;_Carbohydrate_metabolism;_tricarboxylic_acid_cycle._{ECO:0000250|UniProtKB:P36957}.	2	1
Cofactor_biosynthesis;_FMN_biosynthesis	3	1
Energy_metabolism;_methane_degradation.	1	1
Lipid_metabolism;_oxylipin_biosynthesis._{ECO:0000255|PROSITE-ProRule:PRU00726}.	1	1
Nitrogen_metabolism;_nitrate_reduction_(assimilation).	2	1
Purine_metabolism;_GMP_biosynthesis	1	1
Purine_metabolism;_XMP_biosynthesis_via_de_novo_pathwa	1	1
Sulfur_metabolism;_glutathione_metabolism.	2	1
Amino-acid_biosynthesis;_L-homocysteine_biosynthesis	1	1
Nucleotide-sugar_biosynthesis;_UDP-alpha-D-xylose_biosynthesis;_UDP-alpha-D-xylose_from_UDP-alpha-D-glucuronate:_step_1/1.	5	1
Alkaloid_biosynthesis;_vindoline_biosynthesis.	1	1
Amino-acid_biosynthesis;_L-arginine_biosynthesis	3	1
Amino-acid_degradation;_L-kynurenine_degradation._{ECO:0000250|UniProtKB:Q9H2A2}.	3	1
Amino-acid_metabolism._{ECO:0000250|UniProtKB:Q8C165}.;_Energy_metabolism;_electron_transfer._{ECO:0000250|UniProtKB:Q8C165}.;_Lipid_metabolism;_fatty_acid_metabolism._{ECO:0000250|UniProtKB:Q8C165}.	2	1
Amino-sugar_metabolism;_N-acetylneuraminate_degradation._{ECO:0000250|UniProtKB:Q9Y303}.	1	1
Carbohydrate_metabolism;_D-ribose_degradation;_D-ribose_5-phosphate_from_beta-D-ribopyranose:_step_2/2._{ECO:0000255|HAMAP-Rule:MF_03215}.	2	1
Carotenoid_biosynthesis;_beta-carotene_biosynthesis._{ECO:0000305}.;_Carotenoid_biosynthesis;_beta-zeacarotene_biosynthesis._{ECO:0000305}.	1	1
Catecholamine_biosynthesis;_(R)-noradrenaline_biosynthesis;_(R)-noradrenaline_from_dopamine:_step_1/1._{ECO:0000269|PubMed:27148966,_ECO:0000269|PubMed:3443096,_ECO:0000269|PubMed:8546710}.	1	1
Cofactor_biosynthesis;_pyridoxal_5'-phosphate_biosynthesis.	1	1
Fermentation;_pyruvate_fermentation_to_lactate;_(S)-lactate_from_pyruvate:_step_1/1.	2	1
Glycan_degradation;_xylan_degradation.	2	1
Hormone_biosynthesis;_cholecalciferol_biosynthesis	2	1
Hormone_biosynthesis;_thyroid_hormone_biosynthesis.	1	1
Ketone_metabolism;_succinyl-CoA_degradation;_acetoacetyl-CoA_from_succinyl-CoA:_step_1/1.	2	1
Lipid_metabolism;_hydroperoxy_eicosatetraenoic_acid_biosynthesis._{ECO:0000269|PubMed:23382512}.	1	1
Lipid_metabolism;_leukotriene_B4_biosynthesis._{ECO:0000269|PubMed:1881903,_ECO:0000269|PubMed:9287304}.	1	1
Metabolic_intermediate_metabolism;_(S)-3-hydroxy-3-methylglutaryl-CoA_degradation;_acetoacetate_from_(S)-3-hydroxy-3-methylglutaryl-CoA:_step_1/1.	1	1
Metabolic_intermediate_metabolism;_propanoyl-CoA_degradation;_succinyl-CoA_from_propanoyl-CoA:_step_1/3._{ECO:0000250|UniProtKB:P05165}.	3	1
Nitrogen_metabolism;_(S)-allantoin_degradation;_(S)-ureidoglycolate_from_allantoate_(aminidohydrolase_route):_step_1/1.	1	1
Nitrogen_metabolism;_urea_cycle;_L-citrulline_from_L-ornithine_and_carbamoyl_phosphate:_step_1/1._{ECO:0000250|UniProtKB:P00480}.	2	1
Nitrogen_metabolism;_urea_degradation;_CO(2)_and_NH(3)_from_urea_(urease_route):_step_1/1.	1	1
Protein_modification;_protein_neddylation.	4	1
Purine_metabolism;_3',5'-cyclic_AMP_degradation;_AMP_from_3',5'-cyclic_AMP:_step_1/1._{ECO:0000250|UniProtKB:Q08493}.	2	1
Purine_metabolism;_urate_degradation	1	1
Pyrimidine_metabolism;_dTTP_biosynthesis._{ECO:0000269|PubMed:18469}.	1	1
Sulfur_metabolism;_sulfate_assimilation._{ECO:0000269|PubMed:11773860,_ECO:0000269|PubMed:19474428,_ECO:0000269|PubMed:23824674,_ECO:0000269|PubMed:25594860}.	1	1
Terpene_metabolism;_lanosterol_biosynthesis;_lanosterol_from_farnesyl_diphosphate._{ECO:0000305|PubMed:30478288}.	2	1
Amino-acid_degradation;_L-valine_degradation.	6	1
Glycolipid_biosynthesis;_KDO(2)-lipid_A_biosynthesis	1	1
Protein_modification;_eIF5A_hypusination._{ECO:0000269|PubMed:30661771}.	3	1
[Isoform_CYP4F3A]:_Lipid_metabolism;_leukotriene_B4_degradation._{ECO:0000269|PubMed:9675028}.;_Lipid_metabolism;_arachidonate_metabolism._{ECO:0000269|PubMed:11461919}.	1	1
Amine_and_polyamine_biosynthesis;_carnitine_biosynthesis.	3	1
Amino-sugar_metabolism;_N-acetylneuraminate_biosynthesis.	2	1
Glycerolipid_metabolism;_triacylglycerol_degradation.	3	1
Nucleotide-sugar_biosynthesis;_UDP-N-acetyl-alpha-D-glucosamine_biosynthesis;_N-acetyl-alpha-D-glucosamine_1-phosphate_from_alpha-D-glucosamine_6-phosphate_(route_I):_step_2/2._{ECO:0000250|UniProtKB:P38628}.	3	1
Phytoalexin_biosynthesis;_3,4',5-trihydroxystilbene_biosynthesis;_3,4',5-trihydroxystilbene_from_trans-4-coumarate:_step_1/2._{ECO:0000250|UniProtKB:Q42524}.	1	1
Protein_degradation;_proteasomal_ubiquitin-dependent_pathway.	5	1
Signal_transduction;_phosphatidylinositol_signaling_pathway._{ECO:0000250|UniProtKB:Q9QWG5}.	1	1
