# Supplementary material for: Gene expression during the formation of resting spores induced by nitrogen starvation in the marine diatom Chaetoceros socialis
Source: BMC Genomics. 2023 Mar 10;24:106. doi: 10.1186/s12864-023-09175-x (PMC9999646; doi:10.1186/s12864-023-09175-x)
Supplement: Supplementary file 10 — Additional file 10. Table S4 [file 12864_2023_9175_MOESM10_ESM.xls]

## Sheet: Table S4
Table S4: List of all detected enriched GO terms for each considered comparison. For each GO term are reported: the ID, the description, the category, the P-value, the number of DEGs in the considered comparison and the number of total transcripts within the transcriptome with that GO term.
Comparison	GO_ID	GO_description	GO_category	p. value	n. DEGs in the comparison	n. tot transcripts
T2 vs C2 DOWN	GO:0031224	intrinsic component of membrane	Cellular component	2.42784e-05	26	1824
T2 vs C2 DOWN	GO:0016491	oxidoreductase activity	Molecular function	0.00047962	15	893
T2 vs C2 DOWN	GO:0016746	acyltransferase activity	Molecular function	0.00245161	5	200
T2 vs C2 DOWN	GO:0001750	photoreceptor outer segment	Cellular component	0.00381864	2	14
T2 vs C2 DOWN	GO:0004312	fatty acid synthase activity	Molecular function	0.00465399	3	15
T2 vs C2 DOWN	GO:0120044	stereocilium base	Cellular component	0.00671411	1	1
T2 vs C2 DOWN	GO:1990427	stereocilia tip-link density	Cellular component	0.00671411	1	1
T2 vs C2 DOWN	GO:0016209	antioxidant activity	Molecular function	0.0086656	3	62
T2 vs C2 DOWN	GO:0042802	identical protein binding	Molecular function	0.00937222	5	395
T2 vs C2 DOWN	GO:0002139	stereocilia coupling link	Cellular component	0.013384	1	2
T2 vs C2 DOWN	GO:0045177	apical part of cell	Cellular component	0.013704	3	75
T2 vs C2 DOWN	GO:1990578	perinuclear endoplasmic reticulum membrane	Cellular component	0.0140691	1	2
T2 vs C2 DOWN	GO:0015185	gamma-aminobutyric acid transmembrane transporter activity	Molecular function	0.0145985	1	1
T2 vs C2 DOWN	GO:0042959	alkanesulfonate transmembrane transporter activity	Molecular function	0.0153846	1	1
T2 vs C2 DOWN	GO:0089701	U2AF complex	Cellular component	0.0157685	1	4
T2 vs C2 DOWN	GO:0010598	NAD(P)H dehydrogenase complex (plastoquinone)	Cellular component	0.0162236	1	4
T2 vs C2 DOWN	GO:0102337	3-oxo-cerotoyl-CoA synthase activity	Molecular function	0.0171428	2	8
T2 vs C2 DOWN	GO:0102336	3-oxo-arachidoyl-CoA synthase activity	Molecular function	0.0171428	2	8
T2 vs C2 DOWN	GO:0102338	3-oxo-lignoceronyl-CoA synthase activity	Molecular function	0.0171428	2	8
T2 vs C2 DOWN	GO:0102756	very-long-chain 3-ketoacyl-CoA synthase activity	Molecular function	0.0171428	2	8
T2 vs C2 DOWN	GO:0005244	voltage-gated ion channel activity	Molecular function	0.0177085	4	61
T2 vs C2 DOWN	GO:0005308	creatine transmembrane transporter activity	Molecular function	0.0190476	1	1
T2 vs C2 DOWN	GO:0005215	transporter activity	Molecular function	0.0203641	10	710
T2 vs C2 DOWN	GO:0043531	ADP binding	Molecular function	0.0229272	1	12
T2 vs C2 DOWN	GO:0050997	quaternary ammonium group binding	Molecular function	0.0237541	1	5
T2 vs C2 DOWN	GO:0008289	lipid binding	Molecular function	0.024287	3	132
T2 vs C2 DOWN	GO:0019787	ubiquitin-like protein transferase activity	Molecular function	0.0245791	4	229
T2 vs C2 DOWN	GO:0071889	14-3-3 protein binding	Molecular function	0.0246322	1	6
T2 vs C2 DOWN	GO:0047501	(+)-neomenthol dehydrogenase activity	Molecular function	0.0247934	1	1
T2 vs C2 DOWN	GO:1990351	transporter complex	Cellular component	0.024845	2	62
T2 vs C2 DOWN	GO:0043169	cation binding	Molecular function	0.0249083	16	1970
T2 vs C2 DOWN	GO:0005368	taurine transmembrane transporter activity	Molecular function	0.0258621	1	1
T2 vs C2 DOWN	GO:0016684	oxidoreductase activity, acting on peroxide as acceptor	Molecular function	0.0278314	3	41
T2 vs C2 DOWN	GO:0036002	pre-mRNA binding	Molecular function	0.0288351	1	25
T2 vs C2 DOWN	GO:0005416	amino acid:cation symporter activity	Molecular function	0.031746	1	1
T2 vs C2 DOWN	GO:0043178	alcohol binding	Molecular function	0.0318445	1	14
T2 vs C2 DOWN	GO:0060076	excitatory synapse	Cellular component	0.0350853	1	2
T2 vs C2 DOWN	GO:0097730	non-motile cilium	Cellular component	0.0384755	2	30
T2 vs C2 DOWN	GO:0031210	phosphatidylcholine binding	Molecular function	0.0414778	1	5
T2 vs C2 DOWN	GO:0042165	neurotransmitter binding	Molecular function	0.0423665	1	9
T2 vs C2 DOWN	GO:0030507	spectrin binding	Molecular function	0.0449886	1	10
T2 vs C2 DOWN	GO:0043005	neuron projection	Cellular component	0.0456312	5	187
T2 vs C2 DOWN	GO:0043225	ATPase-coupled inorganic anion transmembrane transporter activity	Molecular function	0.0492883	1	7
T2 vs C2 DOWN	GO:0016053	organic acid biosynthetic process	Biological process	0.000361621	6	282
T2 vs C2 DOWN	GO:0006629	lipid metabolic process	Biological process	0.000402296	10	678
T2 vs C2 DOWN	GO:0008610	lipid biosynthetic process	Biological process	0.00120477	7	399
T2 vs C2 DOWN	GO:0006836	neurotransmitter transport	Biological process	0.00145583	3	25
T2 vs C2 DOWN	GO:0032879	regulation of localization	Biological process	0.00167945	8	371
T2 vs C2 DOWN	GO:0071616	acyl-CoA biosynthetic process	Biological process	0.00238817	2	32
T2 vs C2 DOWN	GO:0006637	acyl-CoA metabolic process	Biological process	0.00295122	2	46
T2 vs C2 DOWN	GO:0070647	protein modification by small protein conjugation or removal	Biological process	0.00316536	6	406
T2 vs C2 DOWN	GO:0072593	reactive oxygen species metabolic process	Biological process	0.00317348	3	63
T2 vs C2 DOWN	GO:0051049	regulation of transport	Biological process	0.00332951	7	241
T2 vs C2 DOWN	GO:1901570	fatty acid derivative biosynthetic process	Biological process	0.0043209	2	25
T2 vs C2 DOWN	GO:0006633	fatty acid biosynthetic process	Biological process	0.0043608	5	91
T2 vs C2 DOWN	GO:0003008	system process	Biological process	0.00454398	5	198
T2 vs C2 DOWN	GO:0099504	synaptic vesicle cycle	Biological process	0.00578383	2	17
T2 vs C2 DOWN	GO:0042744	hydrogen peroxide catabolic process	Biological process	0.00597799	2	22
T2 vs C2 DOWN	GO:0033014	tetrapyrrole biosynthetic process	Biological process	0.00606281	2	44
T2 vs C2 DOWN	GO:0070887	cellular response to chemical stimulus	Biological process	0.00656243	8	621
T2 vs C2 DOWN	GO:0030148	sphingolipid biosynthetic process	Biological process	0.00663279	2	31
T2 vs C2 DOWN	GO:0044255	cellular lipid metabolic process	Biological process	0.00687209	8	583
T2 vs C2 DOWN	GO:0035384	thioester biosynthetic process	Biological process	0.00700166	2	32
T2 vs C2 DOWN	GO:0044283	small molecule biosynthetic process	Biological process	0.00714671	6	427
T2 vs C2 DOWN	GO:0099003	vesicle-mediated transport in synapse	Biological process	0.00747665	2	20
T2 vs C2 DOWN	GO:0071630	nuclear protein quality control by the ubiquitin-proteasome system	Biological process	0.00884956	1	2
T2 vs C2 DOWN	GO:1901568	fatty acid derivative metabolic process	Biological process	0.00899912	2	32
T2 vs C2 DOWN	GO:1904590	negative regulation of protein import	Biological process	0.00934579	1	1
T2 vs C2 DOWN	GO:0050892	intestinal absorption	Biological process	0.00953449	1	1
T2 vs C2 DOWN	GO:0016050	vesicle organization	Biological process	0.00990258	3	249
T2 vs C2 DOWN	GO:0034762	regulation of transmembrane transport	Biological process	0.00990829	3	66
T2 vs C2 DOWN	GO:0007269	neurotransmitter secretion	Biological process	0.00993468	2	20
T2 vs C2 DOWN	GO:0001964	startle response	Biological process	0.0105078	1	2
T2 vs C2 DOWN	GO:0048520	positive regulation of behavior	Biological process	0.0109739	1	2
T2 vs C2 DOWN	GO:0045168	cell-cell signaling involved in cell fate commitment	Biological process	0.0115178	2	13
T2 vs C2 DOWN	GO:0006631	fatty acid metabolic process	Biological process	0.0124493	6	219
T2 vs C2 DOWN	GO:0015881	creatine transmembrane transport	Biological process	0.0130435	1	1
T2 vs C2 DOWN	GO:0043090	amino acid import	Biological process	0.0131579	2	7
T2 vs C2 DOWN	GO:0050957	equilibrioception	Biological process	0.0136986	1	1
T2 vs C2 DOWN	GO:1990748	cellular detoxification	Biological process	0.0138795	3	86
T2 vs C2 DOWN	GO:0050905	neuromuscular process	Biological process	0.0139944	2	15
T2 vs C2 DOWN	GO:0042308	negative regulation of protein import into nucleus	Biological process	0.0149254	1	1
T2 vs C2 DOWN	GO:0072330	monocarboxylic acid biosynthetic process	Biological process	0.0153191	5	133
T2 vs C2 DOWN	GO:0015812	gamma-aminobutyric acid transport	Biological process	0.016129	1	1
T2 vs C2 DOWN	GO:0006665	sphingolipid metabolic process	Biological process	0.0165254	2	48
T2 vs C2 DOWN	GO:1901615	organic hydroxy compound metabolic process	Biological process	0.017297	4	225
T2 vs C2 DOWN	GO:0035383	thioester metabolic process	Biological process	0.0179023	2	46
T2 vs C2 DOWN	GO:0097307	response to farnesol	Biological process	0.0185185	1	4
T2 vs C2 DOWN	GO:0045454	cell redox homeostasis	Biological process	0.0185875	2	32
T2 vs C2 DOWN	GO:1902019	regulation of cilium-dependent cell motility	Biological process	0.0188679	1	2
T2 vs C2 DOWN	GO:0048513	animal organ development	Biological process	0.0190039	5	452
T2 vs C2 DOWN	GO:0046928	regulation of neurotransmitter secretion	Biological process	0.0192308	2	15
T2 vs C2 DOWN	GO:1901293	nucleoside phosphate biosynthetic process	Biological process	0.019365	2	194
T2 vs C2 DOWN	GO:0065008	regulation of biological quality	Biological process	0.0196425	10	785
T2 vs C2 DOWN	GO:0015734	taurine transport	Biological process	0.0203844	1	3
T2 vs C2 DOWN	GO:0002093	auditory receptor cell morphogenesis	Biological process	0.0220381	1	2
T2 vs C2 DOWN	GO:1901044	protein polyubiquitination involved in nucleus-associated proteasomal ubiquitin-dependent protein catabolic process	Biological process	0.0227273	1	1
T2 vs C2 DOWN	GO:0046394	carboxylic acid biosynthetic process	Biological process	0.0232769	6	279
T2 vs C2 DOWN	GO:0098754	detoxification	Biological process	0.0234053	3	96
T2 vs C2 DOWN	GO:0033559	unsaturated fatty acid metabolic process	Biological process	0.0236487	4	49
T2 vs C2 DOWN	GO:0060296	regulation of cilium beat frequency involved in ciliary motility	Biological process	0.0252038	1	2
T2 vs C2 DOWN	GO:0046823	negative regulation of nucleocytoplasmic transport	Biological process	0.0254237	1	3
T2 vs C2 DOWN	GO:0006567	threonine catabolic process	Biological process	0.025641	1	2
T2 vs C2 DOWN	GO:0090382	phagosome maturation	Biological process	0.0268968	1	12
T2 vs C2 DOWN	GO:0099643	signal release from synapse	Biological process	0.0269073	2	20
T2 vs C2 DOWN	GO:0060632	regulation of microtubule-based movement	Biological process	0.0280112	1	10
T2 vs C2 DOWN	GO:0048569	post-embryonic animal organ development	Biological process	0.0286137	2	26
T2 vs C2 DOWN	GO:0016071	mRNA metabolic process	Biological process	0.0290441	3	467
T2 vs C2 DOWN	GO:0097308	cellular response to farnesol	Biological process	0.0305344	1	4
T2 vs C2 DOWN	GO:0062197	cellular response to chemical stress	Biological process	0.00619996	4	129
T2 vs C2 DOWN	GO:0040028	regulation of vulval development	Biological process	0.0311751	1	13
T2 vs C2 DOWN	GO:0060117	auditory receptor cell development	Biological process	0.03125	1	2
T2 vs C2 DOWN	GO:0042221	response to chemical	Biological process	0.032199	9	1014
T2 vs C2 DOWN	GO:0055085	transmembrane transport	Biological process	0.0328463	9	777
T2 vs C2 DOWN	GO:0006979	response to oxidative stress	Biological process	0.0211547	4	198
T2 vs C2 DOWN	GO:0034599	cellular response to oxidative stress	Biological process	0.0458479	4	104
T2 vs C2 DOWN	GO:0033013	tetrapyrrole metabolic process	Biological process	0.0336503	2	76
T2 vs C2 DOWN	GO:0036466	synaptic vesicle recycling via endosome	Biological process	0.0341033	1	5
T2 vs C2 DOWN	GO:0046949	fatty-acyl-CoA biosynthetic process	Biological process	0.0352941	2	10
T2 vs C2 DOWN	GO:0033866	nucleoside bisphosphate biosynthetic process	Biological process	0.0356444	2	41
T2 vs C2 DOWN	GO:0007365	periodic partitioning	Biological process	0.0361446	1	3
T2 vs C2 DOWN	GO:0001845	phagolysosome assembly	Biological process	0.0367609	1	5
T2 vs C2 DOWN	GO:0046467	membrane lipid biosynthetic process	Biological process	0.0373186	2	76
T2 vs C2 DOWN	GO:0006865	amino acid transport	Biological process	0.0378443	2	57
T2 vs C2 DOWN	GO:0042918	alkanesulfonate transport	Biological process	0.0379716	1	3
T2 vs C2 DOWN	GO:0033865	nucleoside bisphosphate metabolic process	Biological process	0.0379948	2	62
T2 vs C2 DOWN	GO:0009886	post-embryonic animal morphogenesis	Biological process	0.0397831	1	10
T2 vs C2 DOWN	GO:0006783	heme biosynthetic process	Biological process	0.0399748	2	20
T2 vs C2 DOWN	GO:1905770	regulation of mesodermal cell differentiation	Biological process	0.040201	1	8
T2 vs C2 DOWN	GO:0090317	negative regulation of intracellular protein transport	Biological process	0.0422674	1	8
T2 vs C2 DOWN	GO:0099505	regulation of presynaptic membrane potential	Biological process	0.0425532	1	1
T2 vs C2 DOWN	GO:0008202	steroid metabolic process	Biological process	0.0434734	2	69
T2 vs C2 DOWN	GO:0071805	potassium ion transmembrane transport	Biological process	0.0439864	3	49
T2 vs C2 DOWN	GO:0034765	regulation of ion transmembrane transport	Biological process	0.0440507	3	55
T2 vs C2 DOWN	GO:0008380	RNA splicing	Biological process	0.0447584	3	268
T2 vs C2 DOWN	GO:0035337	fatty-acyl-CoA metabolic process	Biological process	0.0451389	2	14
T2 vs C2 DOWN	GO:0019725	cellular homeostasis	Biological process	0.0459023	4	231
T2 vs C2 DOWN	GO:0032387	negative regulation of intracellular transport	Biological process	0.0471294	1	10
T2 vs C2 DOWN	GO:1904983	glycine import into mitochondrion	Biological process	0.047611	1	3
T2 vs C2 DOWN	GO:0007423	sensory organ development	Biological process	0.048185	3	85
T2 vs C2 DOWN	GO:0022600	digestive system process	Biological process	0.0485367	1	2
T2 vs C2 DOWN	GO:0022611	dormancy process	Biological process	0.049628	1	12
T2 vs C2 UP	GO:0005730	nucleolus	Cellular component	5.21335e-34	183	424
T2 vs C2 UP	GO:0031974	membrane-enclosed lumen	Cellular component	3.20879e-27	353	1407
T2 vs C2 UP	GO:0043233	organelle lumen	Cellular component	7.0537e-26	353	1407
T2 vs C2 UP	GO:0070013	intracellular organelle lumen	Cellular component	2.11289e-25	353	1407
T2 vs C2 UP	GO:0030684	preribosome	Cellular component	3.82725e-23	68	105
T2 vs C2 UP	GO:0005634	nucleus	Cellular component	7.7478e-18	571	2793
T2 vs C2 UP	GO:1901363	heterocyclic compound binding	Molecular function	8.88453e-16	676	3353
T2 vs C2 UP	GO:0097159	organic cyclic compound binding	Molecular function	1.73783e-15	677	3366
T2 vs C2 UP	GO:0031981	nuclear lumen	Cellular component	1.46414e-14	301	1099
T2 vs C2 UP	GO:0140640	catalytic activity, acting on a nucleic acid	Molecular Function	4.63199e-13	199	794
T2 vs C2 UP	GO:0043228	non-membrane-bounded organelle	Cellular component	1.32116e-11	356	1704
T2 vs C2 UP	GO:0043232	intracellular non-membrane-bounded organelle	Cellular component	3.0233e-11	356	1704
T2 vs C2 UP	GO:0034455	t-UTP complex	Cellular component	7.62473e-11	41	66
T2 vs C2 UP	GO:1990904	ribonucleoprotein complex	Cellular component	6.97659e-09	122	481
T2 vs C2 UP	GO:0005488	binding	Molecular function	8.05144e-08	893	5214
T2 vs C2 UP	GO:0016741	transferase activity, transferring one-carbon groups	Molecular function	1.30875e-06	60	222
T2 vs C2 UP	GO:0008173	RNA methyltransferase activity	Molecular function	1.83235e-06	34	64
T2 vs C2 UP	GO:0043227	membrane-bounded organelle	Cellular component	2.412e-06	926	5798
T2 vs C2 UP	GO:0140657	ATP-dependent activity	Molecular function	3.70549e-06	171	794
T2 vs C2 UP	GO:0031966	mitochondrial membrane	Cellular component	4.45958e-06	68	373
T2 vs C2 UP	GO:0003676	nucleic acid binding	Molecular function	6.04598e-06	384	1654
T2 vs C2 UP	GO:0043168	anion binding	Molecular function	6.57497e-06	397	2070
T2 vs C2 UP	GO:0005622	intracellular anatomical structure	Cellular component	6.86787e-06	1084	6866
T2 vs C2 UP	GO:0005654	nucleoplasm	Cellular component	7.10461e-06	163	783
T2 vs C2 UP	GO:0005732	sno(s)RNA-containing ribonucleoprotein complex	Cellular component	7.42641e-06	15	21
T2 vs C2 UP	GO:0030515	snoRNA binding	Molecular function	1.4296e-05	21	35
T2 vs C2 UP	GO:0016817	hydrolase activity, acting on acid anhydrides	Molecular function	7.20434e-05	219	1080
T2 vs C2 UP	GO:0140098	catalytic activity, acting on RNA	Molecular function	8.81221e-05	141	472
T2 vs C2 UP	GO:0008649	rRNA methyltransferase activity	Molecular function	0.000254281	11	15
T2 vs C2 UP	GO:0022613	ribonucleoprotein complex biogenesis	Biological process	3.45306e-27	176	430
T2 vs C2 UP	GO:0043231	intracellular membrane-bounded organelle	Cellular component	0.000417958	908	5592
T2 vs C2 UP	GO:0140102	catalytic activity, acting on a rRNA	Molecular function	0.000526474	11	15
T2 vs C2 UP	GO:0016423	tRNA (guanine) methyltransferase activity	Molecular function	0.000526787	10	14
T2 vs C2 UP	GO:0006139	nucleobase-containing compound metabolic process	Biological process	6.5179e-26	496	2231
T2 vs C2 UP	GO:0045239	tricarboxylic acid cycle enzyme complex	Cellular component	0.00107324	8	16
T2 vs C2 UP	GO:0030880	RNA polymerase complex	Cellular component	0.00120675	24	97
T2 vs C2 UP	GO:0034660	ncRNA metabolic process	Biological process	1.30731e-23	197	492
T2 vs C2 UP	GO:0016779	nucleotidyltransferase activity	Molecular function	0.0013732	47	197
T2 vs C2 UP	GO:0097367	carbohydrate derivative binding	Molecular function	0.00137537	346	1790
T2 vs C2 UP	GO:0070971	endoplasmic reticulum exit site	Cellular component	0.00140383	7	13
T2 vs C2 UP	GO:0043527	tRNA methyltransferase complex	Cellular component	0.00141403	4	5
T2 vs C2 UP	GO:0031225	anchored component of membrane	Cellular component	0.00152959	6	16
T2 vs C2 UP	GO:0005635	nuclear envelope	Cellular component	0.00154564	37	139
T2 vs C2 UP	GO:0006725	cellular aromatic compound metabolic process	Biological process	7.52513e-23	527	2430
T2 vs C2 UP	GO:0034641	cellular nitrogen compound metabolic process	Biological process	9.31102e-22	581	2808
T2 vs C2 UP	GO:0022804	active transmembrane transporter activity	Molecular function	0.00206042	41	336
T2 vs C2 UP	GO:0016426	tRNA (adenine) methyltransferase activity	Molecular function	0.00206294	6	7
T2 vs C2 UP	GO:0036094	small molecule binding	Molecular function	0.00210184	411	2172
T2 vs C2 UP	GO:0016763	pentosyltransferase activity	Molecular function	0.00211792	9	38
T2 vs C2 UP	GO:0031429	box H/ACA snoRNP complex	Cellular component	0.00229546	4	4
T2 vs C2 UP	GO:0090304	nucleic acid metabolic process	Biological process	8.78077e-21	433	1904
T2 vs C2 UP	GO:0031965	nuclear membrane	Cellular component	0.00254736	18	76
T2 vs C2 UP	GO:1901360	organic cyclic compound metabolic process	Biological process	1.5115e-20	534	2541
T2 vs C2 UP	GO:0046483	heterocycle metabolic process	Biological process	1.98712e-20	518	2422
T2 vs C2 UP	GO:0031968	organelle outer membrane	Cellular component	0.00312877	17	70
T2 vs C2 UP	GO:0003723	RNA binding	Molecular function	0.00333955	225	867
T2 vs C2 UP	GO:0034470	ncRNA processing	Biological process	1.22303e-17	181	422
T2 vs C2 UP	GO:0010467	gene expression	Biological process	3.00646e-17	424	1945
T2 vs C2 UP	GO:0008175	tRNA methyltransferase activity	Molecular function	0.00462011	22	39
T2 vs C2 UP	GO:0051082	unfolded protein binding	Molecular function	0.00491917	19	69
T2 vs C2 UP	GO:1905354	exoribonuclease complex	Cellular component	0.00542174	10	29
T2 vs C2 UP	GO:0044815	DNA packaging complex	Cellular component	0.00542667	11	30
T2 vs C2 UP	GO:0070290	N-acylphosphatidylethanolamine-specific phospholipase D activity	Molecular function	0.00637731	4	7
T2 vs C2 UP	GO:0051020	GTPase binding	Molecular function	0.00639729	16	62
T2 vs C2 UP	GO:0030689	Noc complex	Cellular component	0.00660019	3	3
T2 vs C2 UP	GO:1901681	sulfur compound binding	Molecular function	0.00684653	17	54
T2 vs C2 UP	GO:0036479	peroxidase inhibitor activity	Molecular function	0.00698812	2	2
T2 vs C2 UP	GO:0042284	sphingolipid delta-4 desaturase activity	Molecular function	0.0075188	3	5
T2 vs C2 UP	GO:0030159	signaling receptor complex adaptor activity	Molecular function	0.00757416	2	2
T2 vs C2 UP	GO:0043226	organelle	Cellular component	0.00766545	964	6119
T2 vs C2 UP	GO:0000166	nucleotide binding	Molecular function	0.00768053	394	2023
T2 vs C2 UP	GO:0005971	ribonucleoside-diphosphate reductase complex	Cellular component	0.00810345	4	6
T2 vs C2 UP	GO:0016728	oxidoreductase activity, acting on CH or CH2 groups, disulfide as acceptor	Molecular function	0.00832161	6	8
T2 vs C2 UP	GO:0050346	trans-L-3-hydroxyproline dehydratase activity	Molecular function	0.00841706	3	3
T2 vs C2 UP	GO:0003960	NADPH:quinone reductase activity	Molecular function	0.00862069	4	8
T2 vs C2 UP	GO:0016891	endoribonuclease activity, producing 5'-phosphomonoesters	Molecular function	0.00889719	8	19
T2 vs C2 UP	GO:0042254	ribosome biogenesis	Biological process	5.09282e-14	168	339
T2 vs C2 UP	GO:0032993	protein-DNA complex	Cellular component	0.00921237	21	77
T2 vs C2 UP	GO:0006396	RNA processing	Biological process	8.03565e-14	230	753
T2 vs C2 UP	GO:0044352	pinosome	Cellular component	0.00956437	3	5
T2 vs C2 UP	GO:0003899	DNA-directed 5'-3' RNA polymerase activity	Molecular function	0.0096449	17	57
T2 vs C2 UP	GO:0033293	monocarboxylic acid binding	Molecular function	0.0097894	6	21
T2 vs C2 UP	GO:0005767	secondary lysosome	Cellular component	0.0104358	3	6
T2 vs C2 UP	GO:0016863	intramolecular oxidoreductase activity, transposing C=C bonds	Molecular function	0.0106371	3	14
T2 vs C2 UP	GO:0099400	caveola neck	Cellular component	0.0107663	2	2
T2 vs C2 UP	GO:0015399	primary active transmembrane transporter activity	Molecular function	0.0109976	29	178
T2 vs C2 UP	GO:0009451	RNA modification	Biological process	2.96397e-12	70	183
T2 vs C2 UP	GO:0016725	oxidoreductase activity, acting on CH or CH2 groups	Molecular function	0.0114399	8	22
T2 vs C2 UP	GO:0005658	alpha DNA polymerase:primase complex	Cellular component	0.0115878	4	5
T2 vs C2 UP	GO:0004401	histidinol-phosphatase activity	Molecular function	0.011608	2	2
T2 vs C2 UP	GO:0005739	mitochondrion	Cellular component	0.0117294	194	1061
T2 vs C2 UP	GO:0016430	tRNA (adenine-N6-)-methyltransferase activity	Molecular function	0.0129959	3	3
T2 vs C2 UP	GO:0000786	nucleosome	Cellular component	0.0132879	9	24
T2 vs C2 UP	GO:0043021	ribonucleoprotein complex binding	Molecular function	0.0133023	21	73
T2 vs C2 UP	GO:0034663	endoplasmic reticulum chaperone complex	Cellular component	0.0136494	3	7
T2 vs C2 UP	GO:0043601	nuclear replisome	Cellular component	0.0139073	6	12
T2 vs C2 UP	GO:0004672	protein kinase activity	Molecular function	0.0140183	65	437
T2 vs C2 UP	GO:0033202	DNA helicase complex	Cellular component	0.0146133	6	14
T2 vs C2 UP	GO:0099522	cytosolic region	Cellular component	0.0147816	3	4
T2 vs C2 UP	GO:0071162	CMG complex	Cellular component	0.0148918	11	36
T2 vs C2 UP	GO:0043195	terminal bouton	Cellular component	0.0149122	4	10
T2 vs C2 UP	GO:0042802	identical protein binding	Molecular function	0.0154752	74	395
T2 vs C2 UP	GO:0008270	zinc ion binding	Molecular function	0.0155214	60	330
T2 vs C2 UP	GO:0016899	oxidoreductase activity, acting on the CH-OH group of donors, oxygen as acceptor	Molecular function	0.0157448	4	7
T2 vs C2 UP	GO:0061649	ubiquitin modification-dependent histone binding	Molecular function	0.0160792	2	2
T2 vs C2 UP	GO:0097487	multivesicular body, internal vesicle	Cellular component	0.0167303	2	2
T2 vs C2 UP	GO:0030894	replisome	Cellular component	0.0167525	6	12
T2 vs C2 UP	GO:0015204	urea transmembrane transporter activity	Molecular function	0.0168067	3	10
T2 vs C2 UP	GO:0008139	nuclear localization sequence binding	Molecular function	0.0168088	6	17
T2 vs C2 UP	GO:0099523	presynaptic cytosol	Cellular component	0.0169389	2	2
T2 vs C2 UP	GO:0044753	amphisome	Cellular component	0.017094	2	2
T2 vs C2 UP	GO:0098797	plasma membrane protein complex	Cellular component	0.0172373	11	47
T2 vs C2 UP	GO:0033588	elongator holoenzyme complex	Cellular component	0.0177375	4	8
T2 vs C2 UP	GO:0070538	oleic acid binding	Molecular function	0.0178513	2	2
T2 vs C2 UP	GO:0001650	fibrillar center	Cellular component	0.018236	6	15
T2 vs C2 UP	GO:0004499	N,N-dimethylaniline monooxygenase activity	Molecular function	0.0183346	3	10
T2 vs C2 UP	GO:0004357	glutamate-cysteine ligase activity	Molecular function	0.0183512	3	5
T2 vs C2 UP	GO:0000178	exosome (RNase complex)	Cellular component	0.0187892	9	27
T2 vs C2 UP	GO:0016896	exoribonuclease activity, producing 5'-phosphomonoesters	Molecular function	0.0188128	12	40
T2 vs C2 UP	GO:0004607	phosphatidylcholine-sterol O-acyltransferase activity	Molecular function	0.0188552	2	2
T2 vs C2 UP	GO:0080095	phosphatidylethanolamine-sterol O-acyltransferase activity	Molecular function	0.0188552	2	2
T2 vs C2 UP	GO:0080096	phosphatidate-sterol O-acyltransferase activity	Molecular function	0.0188552	2	2
T2 vs C2 UP	GO:0015142	tricarboxylic acid transmembrane transporter activity	Molecular function	0.0194114	2	4
T2 vs C2 UP	GO:0030658	transport vesicle membrane	Cellular component	0.0194957	10	45
T2 vs C2 UP	GO:0098803	respiratory chain complex	Cellular component	0.0197167	8	34
T2 vs C2 UP	GO:0042575	DNA polymerase complex	Cellular component	0.019722	8	26
T2 vs C2 UP	GO:0098800	inner mitochondrial membrane protein complex	Cellular component	0.0199059	13	58
T2 vs C2 UP	GO:0008607	phosphorylase kinase regulator activity	Molecular function	0.0203193	2	2
T2 vs C2 UP	GO:0034211	GTP-dependent protein kinase activity	Molecular function	0.0204064	2	2
T2 vs C2 UP	GO:0031514	motile cilium	Cellular component	0.0206044	13	87
T2 vs C2 UP	GO:0008494	translation activator activity	Molecular function	0.0207204	3	4
T2 vs C2 UP	GO:0090560	2-(3-amino-3-carboxypropyl)histidine synthase activity	Molecular function	0.0210049	3	4
T2 vs C2 UP	GO:1990204	oxidoreductase complex	Cellular component	0.0216178	20	88
T2 vs C2 UP	GO:0000104	succinate dehydrogenase activity	Molecular function	0.0216227	3	4
T2 vs C2 UP	GO:0043414	macromolecule methylation	Biological process	3.45838e-09	66	216
T2 vs C2 UP	GO:0140035	ubiquitination-like modification-dependent protein binding	Molecular function	0.0220991	3	9
T2 vs C2 UP	GO:1904121	phosphatidylethanolamine transfer activity	Molecular function	0.0222222	2	2
T2 vs C2 UP	GO:0070937	CRD-mediated mRNA stability complex	Cellular component	0.0226812	2	2
T2 vs C2 UP	GO:0001651	dense fibrillar component	Cellular component	0.0233345	2	2
T2 vs C2 UP	GO:0097268	cytoophidium	Cellular component	0.0233345	2	2
T2 vs C2 UP	GO:0035591	signaling adaptor activity	Molecular function	0.0242548	2	3
T2 vs C2 UP	GO:0019866	organelle inner membrane	Cellular component	0.0243265	51	330
T2 vs C2 UP	GO:0022627	cytosolic small ribosomal subunit	Cellular component	0.0248819	8	53
T2 vs C2 UP	GO:0045273	respiratory chain complex II	Cellular component	0.0249065	2	2
T2 vs C2 UP	GO:0009707	chloroplast outer membrane	Cellular component	0.0249802	4	15
T2 vs C2 UP	GO:0003674	molecular_function	Molecular function	0.0249889	1105	6987
T2 vs C2 UP	GO:0008720	D-lactate dehydrogenase activity	Molecular function	0.025358	3	5
T2 vs C2 UP	GO:0003700	DNA-binding transcription factor activity	Molecular function	0.0262898	28	148
T2 vs C2 UP	GO:1990909	Wnt signalosome	Cellular component	0.0265564	2	2
T2 vs C2 UP	GO:0003883	CTP synthase activity	Molecular function	0.0273292	2	2
T2 vs C2 UP	GO:0008479	queuine tRNA-ribosyltransferase activity	Molecular function	0.0277698	3	3
T2 vs C2 UP	GO:0071840	cellular component organization or biogenesis	Biological process	2.26609e-08	475	2531
T2 vs C2 UP	GO:0016898	oxidoreductase activity, acting on the CH-OH group of donors, cytochrome as acceptor	Molecular function	0.0278583	4	8
T2 vs C2 UP	GO:0008186	ATP-dependent activity, acting on RNA	Molecular function	0.0291523	42	152
T2 vs C2 UP	GO:0071885	N-terminal protein N-methyltransferase activity	Molecular function	0.0293709	3	5
T2 vs C2 UP	GO:0060473	cortical granule	Cellular component	0.0293878	2	2
T2 vs C2 UP	GO:0005092	GDP-dissociation inhibitor activity	Molecular function	0.0294258	3	5
T2 vs C2 UP	GO:0045252	oxoglutarate dehydrogenase complex	Cellular component	0.0295445	4	8
T2 vs C2 UP	GO:0102390	mycophenolic acid acyl-glucuronide esterase activity	Molecular function	0.0301107	2	3
T2 vs C2 UP	GO:0070573	metallodipeptidase activity	Molecular function	0.0307692	2	2
T2 vs C2 UP	GO:0140597	protein carrier activity	Molecular function	0.0317489	8	26
T2 vs C2 UP	GO:1902495	transmembrane transporter complex	Cellular component	0.031768	10	59
T2 vs C2 UP	GO:0061811	ADP-ribosyl cyclase activity	Molecular function	0.0326922	3	5
T2 vs C2 UP	GO:0019867	outer membrane	Cellular component	0.0328045	17	70
T2 vs C2 UP	GO:0000408	EKC/KEOPS complex	Cellular component	0.0333293	3	5
T2 vs C2 UP	GO:0043679	axon terminus	Cellular component	0.033774	4	12
T2 vs C2 UP	GO:0043596	nuclear replication fork	Cellular component	0.034235	9	33
T2 vs C2 UP	GO:0044309	neuron spine	Cellular component	0.0352032	7	28
T2 vs C2 UP	GO:0051169	nuclear transport	Biological process	1.06282e-07	37	113
T2 vs C2 UP	GO:0016787	hydrolase activity	Molecular function	0.0353912	376	2195
T2 vs C2 UP	GO:0044085	cellular component biogenesis	Biological process	1.21514e-07	284	1241
T2 vs C2 UP	GO:1904713	beta-catenin destruction complex binding	Molecular function	0.035862	2	2
T2 vs C2 UP	GO:0009527	plastid outer membrane	Cellular component	0.0369468	4	15
T2 vs C2 UP	GO:0000811	GINS complex	Cellular component	0.0370089	11	40
T2 vs C2 UP	GO:0017111	nucleoside-triphosphatase activity	Molecular function	0.037228	214	1031
T2 vs C2 UP	GO:0050632	propionyl-CoA C2-trimethyltridecanoyltransferase activity	Molecular function	0.0383496	2	3
T2 vs C2 UP	GO:0033814	propanoyl-CoA C-acyltransferase activity	Molecular function	0.0384615	2	3
T2 vs C2 UP	GO:0070456	galactose-1-phosphate phosphatase activity	Molecular function	0.0384615	2	3
T2 vs C2 UP	GO:0071074	eukaryotic initiation factor eIF2 binding	Molecular function	0.0392157	2	2
T2 vs C2 UP	GO:0016427	tRNA (cytosine) methyltransferase activity	Molecular function	0.0397058	5	8
T2 vs C2 UP	GO:0140299	small molecule sensor activity	Molecular function	0.04002	6	17
T2 vs C2 UP	GO:0031072	heat shock protein binding	Molecular function	0.0407791	13	52
T2 vs C2 UP	GO:0000010	trans-hexaprenyltranstransferase activity	Molecular function	0.0416667	1	1
T2 vs C2 UP	GO:0004673	protein histidine kinase activity	Molecular function	0.0417902	5	14
T2 vs C2 UP	GO:0001510	RNA methylation	Biological process	6.56742e-07	40	75
T2 vs C2 UP	GO:0120015	sterol transfer activity	Molecular function	0.043956	3	6
T2 vs C2 UP	GO:0008686	3,4-dihydroxy-2-butanone-4-phosphate synthase activity	Molecular function	0.0449603	2	2
T2 vs C2 UP	GO:0032991	protein-containing complex	Cellular component	0.0455762	400	2452
T2 vs C2 UP	GO:0005749	mitochondrial respiratory chain complex II, succinate dehydrogenase complex (ubiquinone)	Cellular component	0.0455874	2	2
T2 vs C2 UP	GO:0031315	extrinsic component of mitochondrial outer membrane	Cellular component	0.0464798	2	2
T2 vs C2 UP	GO:0035632	mitochondrial prohibitin complex	Cellular component	0.0471869	2	2
T2 vs C2 UP	GO:0032259	methylation	Biological process	1.05236e-06	74	272
T2 vs C2 UP	GO:0017020	myosin phosphatase regulator activity	Molecular function	0.047619	1	1
T2 vs C2 UP	GO:0015248	sterol transporter activity	Molecular function	0.0477797	3	6
T2 vs C2 UP	GO:0043548	phosphatidylinositol 3-kinase binding	Molecular function	0.0482642	3	6
T2 vs C2 UP	GO:0004689	phosphorylase kinase activity	Molecular function	0.0482759	2	2
T2 vs C2 UP	GO:0015935	small ribosomal subunit	Cellular component	0.048338	9	61
T2 vs C2 UP	GO:0008080	N-acetyltransferase activity	Molecular function	0.048396	8	45
T2 vs C2 UP	GO:0045281	succinate dehydrogenase complex	Cellular component	0.0485189	2	2
T2 vs C2 UP	GO:0033750	ribosome localization	Biological process	1.39183e-06	11	17
T2 vs C2 UP	GO:0030133	transport vesicle	Cellular component	0.0496098	14	70
T2 vs C2 UP	GO:0015106	bicarbonate transmembrane transporter activity	Molecular function	0.049659	2	6
T2 vs C2 UP	GO:0045283	fumarate reductase complex	Cellular component	0.0499109	2	2
T2 vs C2 UP	GO:0071426	ribonucleoprotein complex export from nucleus	Biological process	3.82065e-06	18	47
T2 vs C2 UP	GO:0071166	ribonucleoprotein complex localization	Biological process	2.12291e-05	18	47
T2 vs C2 UP	GO:0006099	tricarboxylic acid cycle	Biological process	3.58132e-05	13	25
T2 vs C2 UP	GO:0034504	protein localization to nucleus	Biological process	3.74242e-05	27	91
T2 vs C2 UP	GO:0065003	protein-containing complex assembly	Biological process	5.11638e-05	106	563
T2 vs C2 UP	GO:0044237	cellular metabolic process	Biological process	7.36091e-05	853	5229
T2 vs C2 UP	GO:0140694	non-membrane-bounded organelle assembly	Biological process	8.44648e-05	36	139
T2 vs C2 UP	GO:0016072	rRNA metabolic process	Biological process	8.91881e-05	128	268
T2 vs C2 UP	GO:0017038	protein import	Biological process	0.00015987	24	91
T2 vs C2 UP	GO:0009723	response to ethylene	Biological process	0.000324243	9	22
T2 vs C2 UP	GO:0009262	deoxyribonucleotide metabolic process	Biological process	0.000416775	10	22
T2 vs C2 UP	GO:0009615	response to virus	Biological process	0.000424465	17	54
T2 vs C2 UP	GO:0009112	nucleobase metabolic process	Biological process	0.000659255	14	42
T2 vs C2 UP	GO:0106120	positive regulation of sterol biosynthetic process	Biological process	0.000733138	3	4
T2 vs C2 UP	GO:0015980	energy derivation by oxidation of organic compounds	Biological process	0.000758713	23	105
T2 vs C2 UP	GO:0000478	endonucleolytic cleavage involved in rRNA processing	Biological process	0.000976261	15	23
T2 vs C2 UP	GO:0042331	phototaxis	Biological process	0.00104086	4	6
T2 vs C2 UP	GO:0009263	deoxyribonucleotide biosynthetic process	Biological process	0.00135362	7	14
T2 vs C2 UP	GO:0008152	metabolic process	Biological process	0.0014142	893	5573
T2 vs C2 UP	GO:0010893	positive regulation of steroid biosynthetic process	Biological process	0.00156521	3	5
T2 vs C2 UP	GO:0006606	protein import into nucleus	Biological process	0.0016527	18	56
T2 vs C2 UP	GO:0106118	regulation of sterol biosynthetic process	Biological process	0.00167112	3	5
T2 vs C2 UP	GO:0090205	positive regulation of cholesterol metabolic process	Biological process	0.00171426	3	4
T2 vs C2 UP	GO:0042273	ribosomal large subunit biogenesis	Biological process	0.00172149	44	78
T2 vs C2 UP	GO:0009453	energy taxis	Biological process	0.00231663	4	7
T2 vs C2 UP	GO:0050810	regulation of steroid biosynthetic process	Biological process	0.00234141	3	7
T2 vs C2 UP	GO:0042274	ribosomal small subunit biogenesis	Biological process	0.0024897	44	79
T2 vs C2 UP	GO:0030258	lipid modification	Biological process	0.00263163	17	85
T2 vs C2 UP	GO:0032268	regulation of cellular protein metabolic process	Biological process	0.00264018	91	524
T2 vs C2 UP	GO:0009646	response to absence of light	Biological process	0.00264271	3	7
T2 vs C2 UP	GO:0006807	nitrogen compound metabolic process	Biological process	0.00265573	769	4620
T2 vs C2 UP	GO:0006753	nucleoside phosphate metabolic process	Biological process	0.00272642	63	316
T2 vs C2 UP	GO:0002694	regulation of leukocyte activation	Biological process	0.00296059	11	29
T2 vs C2 UP	GO:0032386	regulation of intracellular transport	Biological process	0.00297611	20	78
T2 vs C2 UP	GO:0036159	inner dynein arm assembly	Biological process	0.00304252	5	14
T2 vs C2 UP	GO:0051236	establishment of RNA localization	Biological process	0.00304962	17	71
T2 vs C2 UP	GO:0006471	protein ADP-ribosylation	Biological process	0.00310382	5	10
T2 vs C2 UP	GO:0050867	positive regulation of cell activation	Biological process	0.00328409	8	19
T2 vs C2 UP	GO:0120035	regulation of plasma membrane bounded cell projection organization	Biological process	0.00354275	13	62
T2 vs C2 UP	GO:0051246	regulation of protein metabolic process	Biological process	0.00365393	96	553
T2 vs C2 UP	GO:0045940	positive regulation of steroid metabolic process	Biological process	0.00365658	3	5
T2 vs C2 UP	GO:0009987	cellular process	Biological process	0.00390523	1083	6954
T2 vs C2 UP	GO:0045540	regulation of cholesterol biosynthetic process	Biological process	0.00412797	3	4
T2 vs C2 UP	GO:0050865	regulation of cell activation	Biological process	0.00416858	11	31
T2 vs C2 UP	GO:0009308	amine metabolic process	Biological process	0.00421849	17	66
T2 vs C2 UP	GO:0046112	nucleobase biosynthetic process	Biological process	0.00442742	8	18
T2 vs C2 UP	GO:1900242	regulation of synaptic vesicle endocytosis	Biological process	0.0045045	2	2
T2 vs C2 UP	GO:0072594	establishment of protein localization to organelle	Biological process	0.00465923	36	193
T2 vs C2 UP	GO:0006520	cellular amino acid metabolic process	Biological process	0.00511219	63	288
T2 vs C2 UP	GO:0008213	protein alkylation	Biological process	0.00512517	25	129
T2 vs C2 UP	GO:0043648	dicarboxylic acid metabolic process	Biological process	0.0055186	19	65
T2 vs C2 UP	GO:0051248	negative regulation of protein metabolic process	Biological process	0.00552118	38	195
T2 vs C2 UP	GO:0051649	establishment of localization in cell	Biological process	0.00583588	115	798
T2 vs C2 UP	GO:0007160	cell-matrix adhesion	Biological process	0.00588235	3	4
T2 vs C2 UP	GO:0016570	histone modification	Biological process	0.00588617	36	207
T2 vs C2 UP	GO:0035564	regulation of kidney size	Biological process	0.006271	2	2
T2 vs C2 UP	GO:0071428	rRNA-containing ribonucleoprotein complex export from nucleus	Biological process	0.00639745	11	17
T2 vs C2 UP	GO:1901725	regulation of histone deacetylase activity	Biological process	0.00653595	2	2
T2 vs C2 UP	GO:0002696	positive regulation of leukocyte activation	Biological process	0.00706227	8	19
T2 vs C2 UP	GO:1901727	positive regulation of histone deacetylase activity	Biological process	0.00735294	2	2
T2 vs C2 UP	GO:0051223	regulation of protein transport	Biological process	0.00742331	19	86
T2 vs C2 UP	GO:0018202	peptidyl-histidine modification	Biological process	0.00764368	11	38
T2 vs C2 UP	GO:0043650	dicarboxylic acid biosynthetic process	Biological process	0.00778392	10	31
T2 vs C2 UP	GO:0050657	nucleic acid transport	Biological process	0.00794035	17	70
T2 vs C2 UP	GO:0032269	negative regulation of cellular protein metabolic process	Biological process	0.00803695	36	189
T2 vs C2 UP	GO:0000054	ribosomal subunit export from nucleus	Biological process	0.00824437	11	17
T2 vs C2 UP	GO:0032387	negative regulation of intracellular transport	Biological process	0.00874976	5	10
T2 vs C2 UP	GO:0030488	tRNA methylation	Biological process	0.00878604	25	44
T2 vs C2 UP	GO:0099515	actin filament-based transport	Biological process	0.00891252	5	16
T2 vs C2 UP	GO:0071379	cellular response to prostaglandin stimulus	Biological process	0.00918753	2	2
T2 vs C2 UP	GO:0009164	nucleoside catabolic process	Biological process	0.0091947	4	7
T2 vs C2 UP	GO:0090394	negative regulation of excitatory postsynaptic potential	Biological process	0.00921416	2	2
T2 vs C2 UP	GO:0006403	RNA localization	Biological process	0.00933321	20	90
T2 vs C2 UP	GO:1901658	glycosyl compound catabolic process	Biological process	0.00937499	6	13
T2 vs C2 UP	GO:1905279	regulation of retrograde transport, endosome to Golgi	Biological process	0.00951886	2	2
T2 vs C2 UP	GO:0010587	miRNA catabolic process	Biological process	0.00956162	4	5
T2 vs C2 UP	GO:0006468	protein phosphorylation	Biological process	0.00969888	70	474
T2 vs C2 UP	GO:0032876	negative regulation of DNA endoreduplication	Biological process	0.00989505	2	2
T2 vs C2 UP	GO:0099518	vesicle cytoskeletal trafficking	Biological process	0.00991608	7	28
T2 vs C2 UP	GO:0070973	protein localization to endoplasmic reticulum exit site	Biological process	0.00995733	3	3
T2 vs C2 UP	GO:0036474	cell death in response to hydrogen peroxide	Biological process	0.01	2	2
T2 vs C2 UP	GO:0090501	RNA phosphodiester bond hydrolysis	Biological process	0.0105761	40	123
T2 vs C2 UP	GO:0140058	neuron projection arborization	Biological process	0.0112836	3	4
T2 vs C2 UP	GO:0048755	branching morphogenesis of a nerve	Biological process	0.0113147	2	2
T2 vs C2 UP	GO:0016070	RNA metabolic process	Biological process	0.0114132	362	1517
T2 vs C2 UP	GO:0150065	regulation of deacetylase activity	Biological process	0.011544	2	2
T2 vs C2 UP	GO:0072527	pyrimidine-containing compound metabolic process	Biological process	0.0122815	15	50
T2 vs C2 UP	GO:2000468	regulation of peroxidase activity	Biological process	0.0127042	2	2
T2 vs C2 UP	GO:1903205	regulation of hydrogen peroxide-induced cell death	Biological process	0.0128205	2	2
T2 vs C2 UP	GO:1903125	negative regulation of thioredoxin peroxidase activity by peptidyl-threonine phosphorylation	Biological process	0.0129032	2	2
T2 vs C2 UP	GO:0034433	steroid esterification	Biological process	0.012953	3	5
T2 vs C2 UP	GO:0009733	response to auxin	Biological process	0.0133201	11	47
T2 vs C2 UP	GO:0006364	rRNA processing	Biological process	0.0134274	127	260
T2 vs C2 UP	GO:0140546	defense response to symbiont	Biological process	0.0138244	13	47
T2 vs C2 UP	GO:1901032	negative regulation of response to reactive oxygen species	Biological process	0.0138889	2	2
T2 vs C2 UP	GO:0070482	response to oxygen levels	Biological process	0.0139244	16	74
T2 vs C2 UP	GO:0045542	positive regulation of cholesterol biosynthetic process	Biological process	0.013986	3	4
T2 vs C2 UP	GO:0006518	peptide metabolic process	Biological process	0.0140485	89	547
T2 vs C2 UP	GO:1900244	positive regulation of synaptic vesicle endocytosis	Biological process	0.0142857	2	2
T2 vs C2 UP	GO:0034694	response to prostaglandin	Biological process	0.0144321	2	2
T2 vs C2 UP	GO:0048870	cell motility	Biological process	0.0144431	26	166
T2 vs C2 UP	GO:0000422	autophagy of mitochondrion	Biological process	0.014464	7	22
T2 vs C2 UP	GO:0019693	ribose phosphate metabolic process	Biological process	0.01448	45	239
T2 vs C2 UP	GO:0090045	positive regulation of deacetylase activity	Biological process	0.0148487	2	2
T2 vs C2 UP	GO:0048530	fruit morphogenesis	Biological process	0.0155007	2	2
T2 vs C2 UP	GO:0031400	negative regulation of protein modification process	Biological process	0.01553	16	77
T2 vs C2 UP	GO:0000415	negative regulation of histone H3-K36 methylation	Biological process	0.0157895	2	3
T2 vs C2 UP	GO:0070201	regulation of establishment of protein localization	Biological process	0.0158121	19	89
T2 vs C2 UP	GO:0070407	oxidation-dependent protein catabolic process	Biological process	0.016055	2	2
T2 vs C2 UP	GO:0006458	'de novo' protein folding	Biological process	0.0162562	7	20
T2 vs C2 UP	GO:0045829	negative regulation of isotype switching	Biological process	0.0163043	2	2
T2 vs C2 UP	GO:0007117	budding cell bud growth	Biological process	0.0164012	2	2
T2 vs C2 UP	GO:1903457	lactate catabolic process	Biological process	0.0165652	4	7
T2 vs C2 UP	GO:0006695	cholesterol biosynthetic process	Biological process	0.0167004	3	11
T2 vs C2 UP	GO:0006886	intracellular protein transport	Biological process	0.0170703	59	354
T2 vs C2 UP	GO:0051410	detoxification of nitrogen compound	Biological process	0.0173212	2	2
T2 vs C2 UP	GO:0032880	regulation of protein localization	Biological process	0.0181364	27	144
T2 vs C2 UP	GO:0031346	positive regulation of cell projection organization	Biological process	0.0182145	8	33
T2 vs C2 UP	GO:1902103	negative regulation of metaphase/anaphase transition of meiotic cell cycle	Biological process	0.0184615	2	4
T2 vs C2 UP	GO:0002698	negative regulation of immune effector process	Biological process	0.0184874	2	2
T2 vs C2 UP	GO:0060047	heart contraction	Biological process	0.0189072	6	25
T2 vs C2 UP	GO:0060468	prevention of polyspermy	Biological process	0.0190821	2	2
T2 vs C2 UP	GO:0080154	regulation of fertilization	Biological process	0.0195447	2	2
T2 vs C2 UP	GO:0007114	cell budding	Biological process	0.019689	2	2
T2 vs C2 UP	GO:2000232	regulation of rRNA processing	Biological process	0.0197566	7	13
T2 vs C2 UP	GO:2000469	negative regulation of peroxidase activity	Biological process	0.0198658	2	2
T2 vs C2 UP	GO:0071897	DNA biosynthetic process	Biological process	0.0199016	55	264
T2 vs C2 UP	GO:0032092	positive regulation of protein binding	Biological process	0.0200544	8	24
T2 vs C2 UP	GO:0002820	negative regulation of adaptive immune response	Biological process	0.0202899	2	2
T2 vs C2 UP	GO:0006290	pyrimidine dimer repair	Biological process	0.0205808	5	12
T2 vs C2 UP	GO:1905269	positive regulation of chromatin organization	Biological process	0.0208174	11	36
T2 vs C2 UP	GO:0019389	glucuronoside metabolic process	Biological process	0.0212644	2	3
T2 vs C2 UP	GO:0048232	male gamete generation	Biological process	0.0214142	17	87
T2 vs C2 UP	GO:1901077	regulation of relaxation of muscle	Biological process	0.0217391	2	4
T2 vs C2 UP	GO:0044779	meiotic spindle checkpoint signaling	Biological process	0.0217391	2	4
T2 vs C2 UP	GO:1902803	regulation of synaptic vesicle transport	Biological process	0.0217817	2	2
T2 vs C2 UP	GO:0090263	positive regulation of canonical Wnt signaling pathway	Biological process	0.0219363	5	17
T2 vs C2 UP	GO:0001666	response to hypoxia	Biological process	0.0222991	16	64
T2 vs C2 UP	GO:1990074	polyuridylation-dependent mRNA catabolic process	Biological process	0.0227402	2	2
T2 vs C2 UP	GO:0009566	fertilization	Biological process	0.0227891	7	22
T2 vs C2 UP	GO:2001234	negative regulation of apoptotic signaling pathway	Biological process	0.0228	7	26
T2 vs C2 UP	GO:2001243	negative regulation of intrinsic apoptotic signaling pathway	Biological process	0.0229373	5	15
T2 vs C2 UP	GO:0031344	regulation of cell projection organization	Biological process	0.0229428	13	63
T2 vs C2 UP	GO:0030177	positive regulation of Wnt signaling pathway	Biological process	0.0230019	5	18
T2 vs C2 UP	GO:0043170	macromolecule metabolic process	Biological process	0.0232951	662	3952
T2 vs C2 UP	GO:0016024	CDP-diacylglycerol biosynthetic process	Biological process	0.0234283	3	14
T2 vs C2 UP	GO:0046661	male sex differentiation	Biological process	0.0237046	7	23
T2 vs C2 UP	GO:0070458	cellular detoxification of nitrogen compound	Biological process	0.0238136	2	2
T2 vs C2 UP	GO:0006121	mitochondrial electron transport, succinate to ubiquinone	Biological process	0.0239234	3	4
T2 vs C2 UP	GO:1901373	lipid hydroperoxide transport	Biological process	0.0240741	2	2
T2 vs C2 UP	GO:1905954	positive regulation of lipid localization	Biological process	0.0241062	6	16
T2 vs C2 UP	GO:0034446	substrate adhesion-dependent cell spreading	Biological process	0.0245161	2	2
T2 vs C2 UP	GO:1902499	positive regulation of protein autoubiquitination	Biological process	0.0248227	2	2
T2 vs C2 UP	GO:0046039	GTP metabolic process	Biological process	0.025372	5	11
T2 vs C2 UP	GO:0009734	auxin-activated signaling pathway	Biological process	0.0254004	5	28
T2 vs C2 UP	GO:0018335	protein succinylation	Biological process	0.0255213	2	2
T2 vs C2 UP	GO:0060688	regulation of morphogenesis of a branching structure	Biological process	0.0258792	2	2
T2 vs C2 UP	GO:0033316	meiotic spindle assembly checkpoint signaling	Biological process	0.025974	2	4
T2 vs C2 UP	GO:0036151	phosphatidylcholine acyl-chain remodeling	Biological process	0.025974	2	4
T2 vs C2 UP	GO:0036152	phosphatidylethanolamine acyl-chain remodeling	Biological process	0.025974	2	4
T2 vs C2 UP	GO:0030048	actin filament-based movement	Biological process	0.027127	6	23
T2 vs C2 UP	GO:0000966	RNA 5'-end processing	Biological process	0.0274643	9	16
T2 vs C2 UP	GO:0072350	tricarboxylic acid metabolic process	Biological process	0.0275689	2	2
T2 vs C2 UP	GO:1905662	negative regulation of telomerase RNA reverse transcriptase activity	Biological process	0.0277778	2	2
T2 vs C2 UP	GO:0070863	positive regulation of protein exit from endoplasmic reticulum	Biological process	0.0279273	3	6
T2 vs C2 UP	GO:1903748	negative regulation of establishment of protein localization to mitochondrion	Biological process	0.028133	2	2
T2 vs C2 UP	GO:0090317	negative regulation of intracellular protein transport	Biological process	0.0283162	4	8
T2 vs C2 UP	GO:1904154	positive regulation of retrograde protein transport, ER to cytosol	Biological process	0.0291304	2	3
T2 vs C2 UP	GO:0071560	cellular response to transforming growth factor beta stimulus	Biological process	0.0293923	4	11
T2 vs C2 UP	GO:0007229	integrin-mediated signaling pathway	Biological process	0.0299944	3	7
T2 vs C2 UP	GO:0032370	positive regulation of lipid transport	Biological process	0.0304499	5	13
T2 vs C2 UP	GO:0021885	forebrain cell migration	Biological process	0.0304593	3	6
T2 vs C2 UP	GO:0051085	chaperone cofactor-dependent protein refolding	Biological process	0.0306812	5	18
T2 vs C2 UP	GO:0045861	negative regulation of proteolysis	Biological process	0.0312398	9	35
T2 vs C2 UP	GO:0022029	telencephalon cell migration	Biological process	0.03131	3	6
T2 vs C2 UP	GO:1903311	regulation of mRNA metabolic process	Biological process	0.0313622	26	115
T2 vs C2 UP	GO:1903827	regulation of cellular protein localization	Biological process	0.0319579	22	112
T2 vs C2 UP	GO:0009889	regulation of biosynthetic process	Biological process	0.0320008	159	929
T2 vs C2 UP	GO:0007005	mitochondrion organization	Biological process	0.0327593	39	185
T2 vs C2 UP	GO:0051882	mitochondrial depolarization	Biological process	0.0329183	2	2
T2 vs C2 UP	GO:0050884	neuromuscular process controlling posture	Biological process	0.032967	3	4
T2 vs C2 UP	GO:0035459	vesicle cargo loading	Biological process	0.03314	4	11
T2 vs C2 UP	GO:1902498	regulation of protein autoubiquitination	Biological process	0.0332481	2	2
T2 vs C2 UP	GO:1903573	negative regulation of response to endoplasmic reticulum stress	Biological process	0.0437106	4	10
T2 vs C2 UP	GO:1902932	positive regulation of alcohol biosynthetic process	Biological process	0.0334083	3	6
T2 vs C2 UP	GO:0070292	N-acylphosphatidylethanolamine metabolic process	Biological process	0.0335289	3	6
T2 vs C2 UP	GO:0060161	positive regulation of dopamine receptor signaling pathway	Biological process	0.0350754	2	3
T2 vs C2 UP	GO:1904887	Wnt signalosome assembly	Biological process	0.0351763	2	2
T2 vs C2 UP	GO:0051028	mRNA transport	Biological process	0.0352261	17	59
T2 vs C2 UP	GO:0031120	snRNA pseudouridine synthesis	Biological process	0.0352283	5	11
T2 vs C2 UP	GO:0017183	peptidyl-diphthamide biosynthetic process from peptidyl-histidine	Biological process	0.0353751	5	13
T2 vs C2 UP	GO:0019218	regulation of steroid metabolic process	Biological process	0.0354029	3	11
T2 vs C2 UP	GO:0018201	peptidyl-glycine modification	Biological process	0.0354691	3	6
T2 vs C2 UP	GO:0051354	negative regulation of oxidoreductase activity	Biological process	0.0356291	4	9
T2 vs C2 UP	GO:1902275	regulation of chromatin organization	Biological process	0.035815	16	69
T2 vs C2 UP	GO:0098629	trans-Golgi network membrane organization	Biological process	0.0359303	2	3
T2 vs C2 UP	GO:0072329	monocarboxylic acid catabolic process	Biological process	0.0365194	16	79
T2 vs C2 UP	GO:0001817	regulation of cytokine production	Biological process	0.0366012	15	53
T2 vs C2 UP	GO:0009060	aerobic respiration	Biological process	0.0370579	19	67
T2 vs C2 UP	GO:1901994	negative regulation of meiotic cell cycle phase transition	Biological process	0.0374165	2	4
T2 vs C2 UP	GO:0002704	negative regulation of leukocyte mediated immunity	Biological process	0.0374332	2	2
T2 vs C2 UP	GO:0046337	phosphatidylethanolamine metabolic process	Biological process	0.0375073	5	22
T2 vs C2 UP	GO:0034645	cellular macromolecule biosynthetic process	Biological process	0.0376483	241	1493
T2 vs C2 UP	GO:0002520	immune system development	Biological process	0.0378968	20	102
T2 vs C2 UP	GO:0060467	negative regulation of fertilization	Biological process	0.038055	2	2
T2 vs C2 UP	GO:0097479	synaptic vesicle localization	Biological process	0.0382621	3	8
T2 vs C2 UP	GO:2000234	positive regulation of rRNA processing	Biological process	0.0383443	6	10
T2 vs C2 UP	GO:0007167	enzyme linked receptor protein signaling pathway	Biological process	0.0384873	10	53
T2 vs C2 UP	GO:1905133	negative regulation of meiotic chromosome separation	Biological process	0.038524	2	4
T2 vs C2 UP	GO:0006450	regulation of translational fidelity	Biological process	0.0388219	7	27
T2 vs C2 UP	GO:0002182	cytoplasmic translational elongation	Biological process	0.0394195	6	17
T2 vs C2 UP	GO:0060159	regulation of dopamine receptor signaling pathway	Biological process	0.0395167	2	3
T2 vs C2 UP	GO:0120034	positive regulation of plasma membrane bounded cell projection assembly	Biological process	0.0395694	3	9
T2 vs C2 UP	GO:1900225	regulation of NLRP3 inflammasome complex assembly	Biological process	0.0396727	2	4
T2 vs C2 UP	GO:0033157	regulation of intracellular protein transport	Biological process	0.0396807	14	53
T2 vs C2 UP	GO:1903215	negative regulation of protein targeting to mitochondrion	Biological process	0.0398671	2	2
T2 vs C2 UP	GO:0014066	regulation of phosphatidylinositol 3-kinase signaling	Biological process	0.0400166	4	9
T2 vs C2 UP	GO:0006260	DNA replication	Biological process	0.0404382	43	209
T2 vs C2 UP	GO:0031396	regulation of protein ubiquitination	Biological process	0.0407465	11	56
T2 vs C2 UP	GO:0001775	cell activation	Biological process	0.0410996	18	76
T2 vs C2 UP	GO:0034260	negative regulation of GTPase activity	Biological process	0.0411242	4	9
T2 vs C2 UP	GO:0009892	negative regulation of metabolic process	Biological process	0.0412354	116	629
T2 vs C2 UP	GO:0032875	regulation of DNA endoreduplication	Biological process	0.0414192	3	7
T2 vs C2 UP	GO:0080182	histone H3-K4 trimethylation	Biological process	0.0414555	4	12
T2 vs C2 UP	GO:0031326	regulation of cellular biosynthetic process	Biological process	0.0416306	155	914
T2 vs C2 UP	GO:0071474	cellular hyperosmotic response	Biological process	0.041751	3	6
T2 vs C2 UP	GO:0010225	response to UV-C	Biological process	0.0417528	4	15
T2 vs C2 UP	GO:0015840	urea transport	Biological process	0.0420601	3	10
T2 vs C2 UP	GO:2000300	regulation of synaptic vesicle exocytosis	Biological process	0.0421053	3	8
T2 vs C2 UP	GO:0009073	aromatic amino acid family biosynthetic process	Biological process	0.0422586	8	26
T2 vs C2 UP	GO:0002701	negative regulation of production of molecular mediator of immune response	Biological process	0.0425168	2	2
T2 vs C2 UP	GO:1902902	negative regulation of autophagosome assembly	Biological process	0.0426357	2	3
T2 vs C2 UP	GO:1990000	amyloid fibril formation	Biological process	0.0430613	2	3
T2 vs C2 UP	GO:0006104	succinyl-CoA metabolic process	Biological process	0.0434783	2	2
T2 vs C2 UP	GO:0031058	positive regulation of histone modification	Biological process	0.0434984	8	27
T2 vs C2 UP	GO:0071559	response to transforming growth factor beta	Biological process	0.0439049	4	11
T2 vs C2 UP	GO:1901799	negative regulation of proteasomal protein catabolic process	Biological process	0.0440878	4	11
T2 vs C2 UP	GO:0002638	negative regulation of immunoglobulin production	Biological process	0.0441176	2	2
T2 vs C2 UP	GO:0002707	negative regulation of lymphocyte mediated immunity	Biological process	0.0441176	2	2
T2 vs C2 UP	GO:0007159	leukocyte cell-cell adhesion	Biological process	0.0441304	4	8
T2 vs C2 UP	GO:0050848	regulation of calcium-mediated signaling	Biological process	0.0447274	4	10
T2 vs C2 UP	GO:0031936	negative regulation of chromatin silencing	Biological process	0.0448383	2	3
T2 vs C2 UP	GO:0006265	DNA topological change	Biological process	0.0449191	6	16
T2 vs C2 UP	GO:0006480	N-terminal protein amino acid methylation	Biological process	0.045261	3	5
T2 vs C2 UP	GO:0051900	regulation of mitochondrial depolarization	Biological process	0.0454545	2	2
T2 vs C2 UP	GO:1902883	negative regulation of response to oxidative stress	Biological process	0.0310774	2	3
T2 vs C2 UP	GO:0019184	nonribosomal peptide biosynthetic process	Biological process	0.0459629	4	9
T2 vs C2 UP	GO:0042026	protein refolding	Biological process	0.0465689	6	19
T2 vs C2 UP	GO:0018106	peptidyl-histidine phosphorylation	Biological process	0.0473696	5	14
T2 vs C2 UP	GO:0009395	phospholipid catabolic process	Biological process	0.0475625	5	17
T2 vs C2 UP	GO:0000470	maturation of LSU-rRNA	Biological process	0.0479095	22	35
T2 vs C2 UP	GO:0021544	subpallium development	Biological process	0.0479526	2	3
T2 vs C2 UP	GO:0021756	striatum development	Biological process	0.0479526	2	3
T2 vs C2 UP	GO:0015985	energy coupled proton transport, down electrochemical gradient	Biological process	0.0480562	8	48
T2 vs C2 UP	GO:0003015	heart process	Biological process	0.0481824	6	25
T2 vs C2 UP	GO:0043161	proteasome-mediated ubiquitin-dependent protein catabolic process	Biological process	0.0482587	30	207
T2 vs C2 UP	GO:0090312	positive regulation of protein deacetylation	Biological process	0.0483651	2	3
T2 vs C2 UP	GO:2000112	regulation of cellular macromolecule biosynthetic process	Biological process	0.0486453	152	873
T2 vs C2 UP	GO:0006013	mannose metabolic process	Biological process	0.0487928	2	3
T2 vs C2 UP	GO:0000079	regulation of cyclin-dependent protein serine/threonine kinase activity	Biological process	0.0488951	7	34
T2 vs C2 UP	GO:0032368	regulation of lipid transport	Biological process	0.0489581	5	15
T2 vs C2 UP	GO:0046889	positive regulation of lipid biosynthetic process	Biological process	0.0490883	4	14
T2 vs C2 UP	GO:0018364	peptidyl-glutamine methylation	Biological process	0.0497304	3	5
T2 vs C2 UP	GO:1990166	protein localization to site of double-strand break	Biological process	0.0499109	2	2
T2 vs C2 UP	GO:0019740	nitrogen utilization	Biological process	0.0499653	3	6
T2 vs C2 UP	GO:0014041	regulation of neuron maturation	Biological process	0.0499811	2	4
T3 vs C2 DOWN	GO:0015979	photosynthesis	Biological process	3.0423e-39	106	195
T3 vs C2 DOWN	GO:0006414	translational elongation	Biological process	5.3558e-35	130	443
T3 vs C2 DOWN	GO:0018298	protein-chromophore linkage	Biological process	1.38216e-29	65	117
T3 vs C2 DOWN	GO:0006091	generation of precursor metabolites and energy	Biological process	6.43001e-29	141	379
T3 vs C2 DOWN	GO:0043603	cellular amide metabolic process	Biological process	7.69823e-27	165	671
T3 vs C2 DOWN	GO:0006412	translation	Biological process	1.5207e-25	130	443
T3 vs C2 DOWN	GO:0044267	cellular protein metabolic process	Biological process	1.10951e-21	376	2293
T3 vs C2 DOWN	GO:0043604	amide biosynthetic process	Biological process	1.25646e-19	146	534
T3 vs C2 DOWN	GO:1901566	organonitrogen compound biosynthetic process	Biological process	2.93776e-14	260	1121
T3 vs C2 DOWN	GO:1901293	nucleoside phosphate biosynthetic process	Biological process	4.18969e-13	49	194
T3 vs C2 DOWN	GO:0009765	photosynthesis, light harvesting	Biological process	9.3586e-13	62	89
T3 vs C2 DOWN	GO:1901564	organonitrogen compound metabolic process	Biological process	1.88431e-11	559	3321
T3 vs C2 DOWN	GO:0019684	photosynthesis, light reaction	Biological process	2.47587e-11	81	132
T3 vs C2 DOWN	GO:0006518	peptide metabolic process	Biological process	9.68193e-11	146	547
T3 vs C2 DOWN	GO:0044281	small molecule metabolic process	Biological process	9.0997e-09	240	1169
T3 vs C2 DOWN	GO:0006082	organic acid metabolic process	Biological process	1.47013e-08	156	697
T3 vs C2 DOWN	GO:0009642	response to light intensity	Biological process	2.65947e-08	20	44
T3 vs C2 DOWN	GO:0018208	peptidyl-proline modification	Biological process	2.71499e-08	33	104
T3 vs C2 DOWN	GO:0009657	plastid organization	Biological process	3.85025e-08	22	87
T3 vs C2 DOWN	GO:0015074	DNA integration	Biological process	2.63052e-07	8	36
T3 vs C2 DOWN	GO:0019693	ribose phosphate metabolic process	Biological process	3.96572e-07	55	239
T3 vs C2 DOWN	GO:0008643	carbohydrate transport	Biological process	7.67072e-07	23	67
T3 vs C2 DOWN	GO:0042440	pigment metabolic process	Biological process	7.71781e-07	37	110
T3 vs C2 DOWN	GO:0006811	ion transport	Biological process	7.94331e-07	106	572
T3 vs C2 DOWN	GO:0046390	ribose phosphate biosynthetic process	Biological process	1.27572e-06	42	144
T3 vs C2 DOWN	GO:0015711	organic anion transport	Biological process	3.32747e-06	39	157
T3 vs C2 DOWN	GO:0016053	organic acid biosynthetic process	Biological process	5.80506e-06	75	282
T3 vs C2 DOWN	GO:0044283	small molecule biosynthetic process	Biological process	7.56095e-06	103	427
T3 vs C2 DOWN	GO:0046939	nucleotide phosphorylation	Biological process	7.81602e-06	19	60
T3 vs C2 DOWN	GO:0015849	organic acid transport	Biological process	8.32167e-06	31	120
T3 vs C2 DOWN	GO:0008299	isoprenoid biosynthetic process	Biological process	1.27581e-05	25	65
T3 vs C2 DOWN	GO:0006753	nucleoside phosphate metabolic process	Biological process	1.45128e-05	64	316
T3 vs C2 DOWN	GO:0055086	nucleobase-containing small molecule metabolic process	Biological process	1.5171e-05	67	373
T3 vs C2 DOWN	GO:0009072	aromatic amino acid family metabolic process	Biological process	2.54106e-05	14	42
T3 vs C2 DOWN	GO:0046034	ATP metabolic process	Biological process	3.29446e-05	34	113
T3 vs C2 DOWN	GO:1901576	organic substance biosynthetic process	Biological process	3.48031e-05	402	2432
T3 vs C2 DOWN	GO:0009141	nucleoside triphosphate metabolic process	Biological process	5.08747e-05	30	83
T3 vs C2 DOWN	GO:0055085	transmembrane transport	Biological process	5.33004e-05	147	777
T3 vs C2 DOWN	GO:0072522	purine-containing compound biosynthetic process	Biological process	7.68377e-05	38	139
T3 vs C2 DOWN	GO:0033013	tetrapyrrole metabolic process	Biological process	9.64456e-05	23	76
T3 vs C2 DOWN	GO:0009142	nucleoside triphosphate biosynthetic process	Biological process	9.79128e-05	28	68
T3 vs C2 DOWN	GO:0046490	isopentenyl diphosphate metabolic process	Biological process	0.000102148	5	6
T3 vs C2 DOWN	GO:0033014	tetrapyrrole biosynthetic process	Biological process	0.000104884	17	44
T3 vs C2 DOWN	GO:0015985	energy coupled proton transport, down electrochemical gradient	Biological process	0.000130843	19	48
T3 vs C2 DOWN	GO:0008152	metabolic process	Biological process	0.000147297	841	5573
T3 vs C2 DOWN	GO:0046341	CDP-diacylglycerol metabolic process	Biological process	0.000173215	7	15
T3 vs C2 DOWN	GO:0043039	tRNA aminoacylation	Biological process	0.000184388	10	48
T3 vs C2 DOWN	GO:0043043	peptide biosynthetic process	Biological process	0.000198916	130	457
T3 vs C2 DOWN	GO:0051234	establishment of localization	Biological process	0.000247897	231	1823
T3 vs C2 DOWN	GO:0019538	protein metabolic process	Biological process	0.000269121	409	2568
T3 vs C2 DOWN	GO:0071941	nitrogen cycle metabolic process	Biological process	0.00027781	8	15
T3 vs C2 DOWN	GO:0036245	cellular response to menadione	Biological process	0.000283931	4	5
T3 vs C2 DOWN	GO:0006720	isoprenoid metabolic process	Biological process	0.000287226	32	99
T3 vs C2 DOWN	GO:0016024	CDP-diacylglycerol biosynthetic process	Biological process	0.000312021	7	14
T3 vs C2 DOWN	GO:0043933	protein-containing complex subunit organization	Biological process	0.000375259	78	667
T3 vs C2 DOWN	GO:0010257	NADH dehydrogenase complex assembly	Biological process	0.000385321	9	24
T3 vs C2 DOWN	GO:0006979	response to oxidative stress	Biological process	1.73505e-07	41	198
T3 vs C2 DOWN	GO:0097237	cellular response to toxic substance	Biological process	0.000424775	22	87
T3 vs C2 DOWN	GO:0032984	protein-containing complex disassembly	Biological process	0.000505749	18	75
T3 vs C2 DOWN	GO:0042537	benzene-containing compound metabolic process	Biological process	0.000518518	8	22
T3 vs C2 DOWN	GO:1901962	S-adenosyl-L-methionine transmembrane transport	Biological process	0.000565049	5	6
T3 vs C2 DOWN	GO:0072521	purine-containing compound metabolic process	Biological process	0.000582581	52	249
T3 vs C2 DOWN	GO:0006520	cellular amino acid metabolic process	Biological process	0.000649632	61	288
T3 vs C2 DOWN	GO:0006629	lipid metabolic process	Biological process	0.000655313	126	678
T3 vs C2 DOWN	GO:0009636	response to toxic substance	Biological process	0.000679906	28	127
T3 vs C2 DOWN	GO:0009409	response to cold	Biological process	0.000769819	13	52
T3 vs C2 DOWN	GO:0015977	carbon fixation	Biological process	0.000770034	8	16
T3 vs C2 DOWN	GO:0080167	response to karrikin	Biological process	0.000813611	5	8
T3 vs C2 DOWN	GO:0018026	peptidyl-lysine monomethylation	Biological process	0.000993305	6	13
T3 vs C2 DOWN	GO:0042221	response to chemical	Biological process	0.00117143	125	1014
T3 vs C2 DOWN	GO:0048211	Golgi vesicle docking	Biological process	0.00118678	4	8
T3 vs C2 DOWN	GO:0009240	isopentenyl diphosphate biosynthetic process	Biological process	0.00126148	5	6
T3 vs C2 DOWN	GO:1902170	cellular response to reactive nitrogen species	Biological process	0.00133263	3	5
T3 vs C2 DOWN	GO:0015805	S-adenosyl-L-methionine transport	Biological process	0.00135201	5	6
T3 vs C2 DOWN	GO:0070887	cellular response to chemical stimulus	Biological process	0.00139379	77	621
T3 vs C2 DOWN	GO:2000059	negative regulation of ubiquitin-dependent protein catabolic process	Biological process	0.00153219	5	14
T3 vs C2 DOWN	GO:0009536	plastid	Cellular component	3.8731e-85	341	891
T3 vs C2 DOWN	GO:0005840	ribosome	Cellular component	1.39202e-73	109	186
T3 vs C2 DOWN	GO:0009579	thylakoid	Cellular component	1.63142e-59	152	276
T3 vs C2 DOWN	GO:0034357	photosynthetic membrane	Cellular component	1.22742e-54	132	236
T3 vs C2 DOWN	GO:0042170	plastid membrane	Cellular component	1.16755e-40	171	356
T3 vs C2 DOWN	GO:0031967	organelle envelope	Cellular component	8.89222e-39	276	943
T3 vs C2 DOWN	GO:0031975	envelope	Cellular component	1.26442e-37	276	943
T3 vs C2 DOWN	GO:0005198	structural molecule activity	Molecular function	1.09143e-35	103	202
T3 vs C2 DOWN	GO:0030076	light-harvesting complex	Cellular component	1.7339e-29	47	59
T3 vs C2 DOWN	GO:0003735	structural constituent of ribosome	Molecular function	9.58539e-29	100	132
T3 vs C2 DOWN	GO:0022626	cytosolic ribosome	Cellular component	4.33917e-28	66	108
T3 vs C2 DOWN	GO:0046906	tetrapyrrole binding	Molecular function	8.13995e-28	82	196
T3 vs C2 DOWN	GO:0031976	plastid thylakoid	Cellular component	1.69559e-27	148	259
T3 vs C2 DOWN	GO:0044391	ribosomal subunit	Cellular component	1.13914e-24	70	113
T3 vs C2 DOWN	GO:0031984	organelle subcompartment	Cellular component	8.55391e-23	226	862
T3 vs C2 DOWN	GO:0005737	cytoplasm	Cellular component	2.65008e-19	922	5657
T3 vs C2 DOWN	GO:0031090	organelle membrane	Cellular component	1.03725e-18	368	1838
T3 vs C2 DOWN	GO:0009521	photosystem	Cellular component	1.86861e-18	74	113
T3 vs C2 DOWN	GO:0016491	oxidoreductase activity	Molecular function	5.93331e-17	201	893
T3 vs C2 DOWN	GO:0031224	intrinsic component of membrane	Cellular component	5.41669e-15	366	1824
T3 vs C2 DOWN	GO:0009532	plastid stroma	Cellular component	5.06562e-14	71	202
T3 vs C2 DOWN	GO:0009526	plastid envelope	Cellular component	2.2633e-13	190	429
T3 vs C2 DOWN	GO:0098796	membrane protein complex	Cellular component	7.09607e-13	120	454
T3 vs C2 DOWN	GO:0009534	chloroplast thylakoid	Cellular component	2.07431e-12	148	259
T3 vs C2 DOWN	GO:0016168	chlorophyll binding	Molecular function	2.42321e-12	64	96
T3 vs C2 DOWN	GO:1990204	oxidoreductase complex	Cellular component	2.51984e-10	24	88
T3 vs C2 DOWN	GO:0016853	isomerase activity	Molecular function	2.54921e-09	74	283
T3 vs C2 DOWN	GO:0031977	thylakoid lumen	Cellular component	3.59691e-09	17	26
T3 vs C2 DOWN	GO:0003723	RNA binding	Molecular function	3.98109e-09	107	867
T3 vs C2 DOWN	GO:0070469	respirasome	Cellular component	2.76385e-08	23	48
T3 vs C2 DOWN	GO:0022625	cytosolic large ribosomal subunit	Cellular component	7.95179e-08	37	41
T3 vs C2 DOWN	GO:0015453	oxidoreduction-driven active transmembrane transporter activity	Molecular function	1.39298e-07	13	22
T3 vs C2 DOWN	GO:0055035	plastid thylakoid membrane	Cellular component	3.1868e-07	129	216
T3 vs C2 DOWN	GO:0003755	peptidyl-prolyl cis-trans isomerase activity	Molecular function	4.50946e-07	25	71
T3 vs C2 DOWN	GO:1990904	ribonucleoprotein complex	Cellular component	6.00289e-07	89	481
T3 vs C2 DOWN	GO:0010977	negative regulation of neuron projection development	Biological process	0.00215834	4	10
T3 vs C2 DOWN	GO:0010287	plastoglobule	Cellular component	1.81073e-06	16	32
T3 vs C2 DOWN	GO:0051230	spindle disassembly	Biological process	0.00218419	3	9
T3 vs C2 DOWN	GO:0045259	proton-transporting ATP synthase complex	Cellular component	1.00726e-05	11	18
T3 vs C2 DOWN	GO:0042435	indole-containing compound biosynthetic process	Biological process	0.00220548	4	5
T3 vs C2 DOWN	GO:0019843	rRNA binding	Molecular function	1.50706e-05	16	43
T3 vs C2 DOWN	GO:0016746	acyltransferase activity	Molecular function	2.20918e-05	44	200
T3 vs C2 DOWN	GO:0045261	proton-transporting ATP synthase complex, catalytic core F(1)	Cellular component	2.51828e-05	9	14
T3 vs C2 DOWN	GO:0009058	biosynthetic process	Biological process	0.00221642	412	2476
T3 vs C2 DOWN	GO:0015252	proton channel activity	Molecular function	2.54418e-05	11	20
T3 vs C2 DOWN	GO:0046933	proton-transporting ATP synthase activity, rotational mechanism	Molecular function	3.47862e-05	11	20
T3 vs C2 DOWN	GO:1990351	transporter complex	Cellular component	4.26826e-05	19	62
T3 vs C2 DOWN	GO:0005844	polysome	Cellular component	4.92427e-05	15	30
T3 vs C2 DOWN	GO:0015035	protein-disulfide reductase activity	Molecular function	0.000159831	14	40
T3 vs C2 DOWN	GO:0005953	CAAX-protein geranylgeranyltransferase complex	Cellular component	0.000230184	3	4
T3 vs C2 DOWN	GO:0003729	mRNA binding	Molecular function	0.000405537	42	218
T3 vs C2 DOWN	GO:0005215	transporter activity	Molecular function	0.000406483	134	710
T3 vs C2 DOWN	GO:0009055	electron transfer activity	Molecular function	0.000451016	33	87
T3 vs C2 DOWN	GO:0016651	oxidoreductase activity, acting on NAD(P)H	Molecular function	0.00061727	25	61
T3 vs C2 DOWN	GO:0099738	cell cortex region	Cellular component	0.000684927	5	17
T3 vs C2 DOWN	GO:0016209	antioxidant activity	Molecular function	0.00085155	19	62
T3 vs C2 DOWN	GO:0004812	aminoacyl-tRNA ligase activity	Molecular function	0.000861329	10	47
T3 vs C2 DOWN	GO:0018199	peptidyl-glutamine modification	Biological process	0.00241219	3	3
T3 vs C2 DOWN	GO:0030785	[ribulose-bisphosphate carboxylase]-lysine N-methyltransferase activity	Molecular function	0.00107474	3	3
T3 vs C2 DOWN	GO:0140101	catalytic activity, acting on a tRNA	Molecular function	0.00111729	13	143
T3 vs C2 DOWN	GO:0016018	cyclosporin A binding	Molecular function	0.00129786	5	15
T3 vs C2 DOWN	GO:0000095	S-adenosyl-L-methionine transmembrane transporter activity	Molecular function	0.00132372	5	6
T3 vs C2 DOWN	GO:0098798	mitochondrial protein-containing complex	Cellular component	0.00140903	23	94
T3 vs C2 DOWN	GO:0015144	carbohydrate transmembrane transporter activity	Molecular function	0.00148403	8	14
T3 vs C2 DOWN	GO:0016859	cis-trans isomerase activity	Molecular function	0.00162737	32	82
T3 vs C2 DOWN	GO:0030964	NADH dehydrogenase complex	Cellular component	0.00168857	14	27
T3 vs C2 DOWN	GO:0016774	phosphotransferase activity, carboxyl group as acceptor	Molecular function	0.00186929	14	56
T3 vs C2 DOWN	GO:0016832	aldehyde-lyase activity	Molecular function	0.00198739	7	17
T3 vs C2 DOWN	GO:0015934	large ribosomal subunit	Cellular component	0.00210583	40	52
T3 vs C2 DOWN	GO:0005871	kinesin complex	Cellular component	0.00228899	10	75
T3 vs C2 DOWN	GO:0043177	organic acid binding	Molecular function	0.00245236	16	74
T3 vs C2 DOWN	GO:0019205	nucleobase-containing compound kinase activity	Molecular function	0.00255345	8	22
T3 vs C2 DOWN	GO:1903051	negative regulation of proteolysis involved in cellular protein catabolic process	Biological process	0.0025715	5	14
T3 vs C2 DOWN	GO:0016868	intramolecular transferase activity, phosphotransferases	Molecular function	0.00302088	18	67
T3 vs C2 DOWN	GO:0016765	transferase activity, transferring alkyl or aryl (other than methyl) groups	Molecular function	0.00313188	22	100
T3 vs C2 DOWN	GO:0009260	ribonucleotide biosynthetic process	Biological process	0.0026349	42	144
T3 vs C2 DOWN	GO:0016279	protein-lysine N-methyltransferase activity	Molecular function	0.00357962	10	50
T3 vs C2 DOWN	GO:0045271	respiratory chain complex I	Cellular component	0.00422984	14	27
T3 vs C2 DOWN	GO:1902019	regulation of cilium-dependent cell motility	Biological process	0.00269542	2	2
T3 vs C2 DOWN	GO:0002020	protease binding	Molecular function	0.00435262	6	25
T3 vs C2 DOWN	GO:0004618	phosphoglycerate kinase activity	Molecular function	0.00468499	13	51
T3 vs C2 DOWN	GO:0061318	renal filtration cell differentiation	Biological process	0.00274538	3	4
T3 vs C2 DOWN	GO:0004312	fatty acid synthase activity	Molecular function	0.00496532	8	15
T3 vs C2 DOWN	GO:0036130	prostaglandin H2 endoperoxidase reductase activity	Molecular function	0.00504744	3	3
T3 vs C2 DOWN	GO:0005746	mitochondrial respirasome	Cellular component	0.00549967	15	34
T3 vs C2 DOWN	GO:0010598	NAD(P)H dehydrogenase complex (plastoquinone)	Cellular component	0.00580238	3	4
T3 vs C2 DOWN	GO:0051192	prosthetic group binding	Molecular function	0.00618833	3	4
T3 vs C2 DOWN	GO:0009507	chloroplast	Cellular component	0.0065881	327	830
T3 vs C2 DOWN	GO:0004427	inorganic diphosphatase activity	Molecular function	0.00676556	3	7
T3 vs C2 DOWN	GO:0010496	intercellular transport	Biological process	0.00281537	3	3
T3 vs C2 DOWN	GO:0036503	ERAD pathway	Biological process	0.0028779	12	75
T3 vs C2 DOWN	GO:0001409	guanine nucleotide transmembrane transporter activity	Molecular function	0.00742358	5	9
T3 vs C2 DOWN	GO:0004550	nucleoside diphosphate kinase activity	Molecular function	0.0074337	6	9
T3 vs C2 DOWN	GO:0071617	lysophospholipid acyltransferase activity	Molecular function	0.0077962	6	10
T3 vs C2 DOWN	GO:0098803	respiratory chain complex	Cellular component	0.00784574	16	34
T3 vs C2 DOWN	GO:0016784	3-mercaptopyruvate sulfurtransferase activity	Molecular function	0.00854701	2	2
T3 vs C2 DOWN	GO:0008137	NADH dehydrogenase (ubiquinone) activity	Molecular function	0.00860626	9	13
T3 vs C2 DOWN	GO:0019682	glyceraldehyde-3-phosphate metabolic process	Biological process	0.00294839	4	6
T3 vs C2 DOWN	GO:0009165	nucleotide biosynthetic process	Biological process	0.00296537	49	192
T3 vs C2 DOWN	GO:0042744	hydrogen peroxide catabolic process	Biological process	0.00296588	7	22
T3 vs C2 DOWN	GO:0042788	polysomal ribosome	Cellular component	0.00980356	15	18
T3 vs C2 DOWN	GO:0046975	histone methyltransferase activity (H3-K36 specific)	Molecular function	0.0102639	3	8
T3 vs C2 DOWN	GO:0051540	metal cluster binding	Molecular function	0.0104004	26	137
T3 vs C2 DOWN	GO:0005528	FK506 binding	Molecular function	0.011213	2	2
T3 vs C2 DOWN	GO:0140323	solute:anion antiporter activity	Molecular function	0.011761	8	18
T3 vs C2 DOWN	GO:0102337	3-oxo-cerotoyl-CoA synthase activity	Molecular function	0.0128277	5	8
T3 vs C2 DOWN	GO:0102336	3-oxo-arachidoyl-CoA synthase activity	Molecular function	0.0128277	5	8
T3 vs C2 DOWN	GO:0102338	3-oxo-lignoceronyl-CoA synthase activity	Molecular function	0.0128277	5	8
T3 vs C2 DOWN	GO:0102756	very-long-chain 3-ketoacyl-CoA synthase activity	Molecular function	0.0128277	5	8
T3 vs C2 DOWN	GO:0070161	anchoring junction	Cellular component	0.0132947	20	156
T3 vs C2 DOWN	GO:0005739	mitochondrion	Cellular component	0.0134336	175	1061
T3 vs C2 DOWN	GO:0016278	lysine N-methyltransferase activity	Molecular function	0.0136081	10	50
T3 vs C2 DOWN	GO:0097452	GAIT complex	Cellular component	0.0136579	2	2
T3 vs C2 DOWN	GO:1902495	transmembrane transporter complex	Cellular component	0.013944	19	59
T3 vs C2 DOWN	GO:0010276	phytol kinase activity	Molecular function	0.0145893	2	2
T3 vs C2 DOWN	GO:0005527	macrolide binding	Molecular function	0.0146513	3	5
T3 vs C2 DOWN	GO:1990381	ubiquitin-specific protease binding	Molecular function	0.0151327	4	6
T3 vs C2 DOWN	GO:1990066	energy quenching	Biological process	0.00320368	7	15
T3 vs C2 DOWN	GO:0000015	phosphopyruvate hydratase complex	Cellular component	0.0152806	2	2
T3 vs C2 DOWN	GO:0005747	mitochondrial respiratory chain complex I	Cellular component	0.016613	14	27
T3 vs C2 DOWN	GO:0004707	MAP kinase activity	Molecular function	0.0166271	4	12
T3 vs C2 DOWN	GO:0098800	inner mitochondrial membrane protein complex	Cellular component	0.0166683	21	58
T3 vs C2 DOWN	GO:0052689	carboxylic ester hydrolase activity	Molecular function	0.0170875	18	102
T3 vs C2 DOWN	GO:1990748	cellular detoxification	Biological process	0.00324652	22	86
T3 vs C2 DOWN	GO:0031227	intrinsic component of endoplasmic reticulum membrane	Cellular component	0.0185126	20	94
T3 vs C2 DOWN	GO:0016776	phosphotransferase activity, phosphate group as acceptor	Molecular function	0.0187045	7	26
T3 vs C2 DOWN	GO:0140414	phosphopantetheine-dependent carrier activity	Molecular function	0.019385	3	4
T3 vs C2 DOWN	GO:0062197	cellular response to chemical stress	Biological process	0.00170092	21	129
T3 vs C2 DOWN	GO:0042273	ribosomal large subunit biogenesis	Biological process	0.00329317	14	78
T3 vs C2 DOWN	GO:1903363	negative regulation of cellular protein catabolic process	Biological process	0.00335068	5	14
T3 vs C2 DOWN	GO:0004740	pyruvate dehydrogenase (acetyl-transferring) kinase activity	Molecular function	0.0206094	3	7
T3 vs C2 DOWN	GO:0043565	sequence-specific DNA binding	Molecular function	0.0207817	15	251
T3 vs C2 DOWN	GO:0043169	cation binding	Molecular function	0.0211323	242	1970
T3 vs C2 DOWN	GO:0003756	protein disulfide isomerase activity	Molecular function	0.0211645	7	24
T3 vs C2 DOWN	GO:0016301	kinase activity	Molecular function	0.0214398	74	609
T3 vs C2 DOWN	GO:0015370	solute:sodium symporter activity	Molecular function	0.0215947	3	13
T3 vs C2 DOWN	GO:0089721	phosphoenolpyruvate transmembrane transporter activity	Molecular function	0.0216277	3	3
T3 vs C2 DOWN	GO:0008028	monocarboxylic acid transmembrane transporter activity	Molecular function	0.0218396	12	28
T3 vs C2 DOWN	GO:0016833	oxo-acid-lyase activity	Molecular function	0.0221154	4	9
T3 vs C2 DOWN	GO:0030545	signaling receptor regulator activity	Molecular function	0.0222818	3	11
T3 vs C2 DOWN	GO:0008238	exopeptidase activity	Molecular function	0.0222988	12	56
T3 vs C2 DOWN	GO:0005854	nascent polypeptide-associated complex	Cellular component	0.0226338	2	2
T3 vs C2 DOWN	GO:0044271	cellular nitrogen compound biosynthetic process	Biological process	0.0034628	254	1674
T3 vs C2 DOWN	GO:0048027	mRNA 5'-UTR binding	Molecular function	0.0232956	3	4
T3 vs C2 DOWN	GO:0000333	telomerase catalytic core complex	Cellular component	0.023323	1	2
T3 vs C2 DOWN	GO:0045263	proton-transporting ATP synthase complex, coupling factor F(o)	Cellular component	0.0234894	3	5
T3 vs C2 DOWN	GO:0070774	phytoceramidase activity	Molecular function	0.0242548	2	3
T3 vs C2 DOWN	GO:0017040	N-acylsphingosine amidohydrolase activity	Molecular function	0.0244247	2	3
T3 vs C2 DOWN	GO:0035494	SNARE complex disassembly	Biological process	0.00354975	4	9
T3 vs C2 DOWN	GO:0015101	organic cation transmembrane transporter activity	Molecular function	0.0250054	7	19
T3 vs C2 DOWN	GO:0019203	carbohydrate phosphatase activity	Molecular function	0.0252958	5	13
T3 vs C2 DOWN	GO:0005795	Golgi stack	Cellular component	0.026832	10	74
T3 vs C2 DOWN	GO:0005743	mitochondrial inner membrane	Cellular component	0.0275788	68	290
T3 vs C2 DOWN	GO:0042827	platelet dense granule	Cellular component	0.0277681	2	4
T3 vs C2 DOWN	GO:0018022	peptidyl-lysine methylation	Biological process	0.00371535	11	88
T3 vs C2 DOWN	GO:0051787	misfolded protein binding	Molecular function	0.0304256	4	18
T3 vs C2 DOWN	GO:0006633	fatty acid biosynthetic process	Biological process	0.00374936	28	91
T3 vs C2 DOWN	GO:0030312	external encapsulating structure	Cellular component	0.0322217	18	80
T3 vs C2 DOWN	GO:0016603	glutaminyl-peptide cyclotransferase activity	Molecular function	0.0333333	3	4
T3 vs C2 DOWN	GO:0016021	integral component of membrane	Cellular component	0.0342513	366	1809
T3 vs C2 DOWN	GO:0005937	mating projection	Cellular component	0.0349612	2	4
T3 vs C2 DOWN	GO:0016641	oxidoreductase activity, acting on the CH-NH2 group of donors, oxygen as acceptor	Molecular function	0.034965	3	5
T3 vs C2 DOWN	GO:0004176	ATP-dependent peptidase activity	Molecular function	0.0351117	3	10
T3 vs C2 DOWN	GO:0031533	mRNA cap methyltransferase complex	Cellular component	0.0352021	1	1
T3 vs C2 DOWN	GO:0044237	cellular metabolic process	Biological process	0.00394908	783	5229
T3 vs C2 DOWN	GO:0008138	protein tyrosine/serine/threonine phosphatase activity	Molecular function	0.0362378	3	7
T3 vs C2 DOWN	GO:0030546	signaling receptor activator activity	Molecular function	0.0372735	3	11
T3 vs C2 DOWN	GO:0046422	violaxanthin de-epoxidase activity	Molecular function	0.0375635	3	4
T3 vs C2 DOWN	GO:0008374	O-acyltransferase activity	Molecular function	0.0378121	17	55
T3 vs C2 DOWN	GO:0071005	U2-type precatalytic spliceosome	Cellular component	0.0378581	6	39
T3 vs C2 DOWN	GO:0005371	tricarboxylate secondary active transmembrane transporter activity	Molecular function	0.0383785	2	2
T3 vs C2 DOWN	GO:0005261	cation channel activity	Molecular function	0.0383908	18	86
T3 vs C2 DOWN	GO:0005342	organic acid transmembrane transporter activity	Molecular function	0.0388022	24	90
T3 vs C2 DOWN	GO:0015432	ABC-type bile acid transporter activity	Molecular function	0.0390512	2	4
T3 vs C2 DOWN	GO:0015932	nucleobase-containing compound transmembrane transporter activity	Molecular function	0.0392148	18	69
T3 vs C2 DOWN	GO:0031409	pigment binding	Molecular function	0.0393728	2	3
T3 vs C2 DOWN	GO:0015078	proton transmembrane transporter activity	Molecular function	0.03951	19	88
T3 vs C2 DOWN	GO:0098556	cytoplasmic side of rough endoplasmic reticulum membrane	Cellular component	0.0395257	2	2
T3 vs C2 DOWN	GO:1990578	perinuclear endoplasmic reticulum membrane	Cellular component	0.0398263	2	2
T3 vs C2 DOWN	GO:0019842	vitamin binding	Molecular function	0.0400223	19	123
T3 vs C2 DOWN	GO:0004127	cytidylate kinase activity	Molecular function	0.040959	3	4
T3 vs C2 DOWN	GO:0060295	regulation of cilium movement involved in cell motility	Biological process	0.00404858	2	2
T3 vs C2 DOWN	GO:0015121	phosphoenolpyruvate:phosphate antiporter activity	Molecular function	0.041502	3	3
T3 vs C2 DOWN	GO:0015315	organophosphate:inorganic phosphate antiporter activity	Molecular function	0.0421053	3	3
T3 vs C2 DOWN	GO:0016788	hydrolase activity, acting on ester bonds	Molecular function	0.0426367	61	555
T3 vs C2 DOWN	GO:0048038	quinone binding	Molecular function	0.0436052	5	17
T3 vs C2 DOWN	GO:0019139	cytokinin dehydrogenase activity	Molecular function	0.0438373	3	7
T3 vs C2 DOWN	GO:0031435	mitogen-activated protein kinase kinase kinase binding	Molecular function	0.0438596	1	1
T3 vs C2 DOWN	GO:0015112	nitrate transmembrane transporter activity	Molecular function	0.0440451	3	4
T3 vs C2 DOWN	GO:0009535	chloroplast thylakoid membrane	Cellular component	0.0440493	129	216
T3 vs C2 DOWN	GO:2001057	reactive nitrogen species metabolic process	Biological process	0.00417888	8	21
T3 vs C2 DOWN	GO:0098591	external side of apical plasma membrane	Cellular component	0.0448488	2	5
T3 vs C2 DOWN	GO:0031406	carboxylic acid binding	Molecular function	0.0450196	13	78
T3 vs C2 DOWN	GO:0009349	riboflavin synthase complex	Cellular component	0.0452381	1	1
T3 vs C2 DOWN	GO:1990837	sequence-specific double-stranded DNA binding	Molecular function	0.0462257	14	222
T3 vs C2 DOWN	GO:0004746	riboflavin synthase activity	Molecular function	0.0466667	2	2
T3 vs C2 DOWN	GO:0016667	oxidoreductase activity, acting on a sulfur group of donors	Molecular function	0.0468716	22	70
T3 vs C2 DOWN	GO:0009654	photosystem II oxygen evolving complex	Cellular component	0.0469107	5	8
T3 vs C2 DOWN	GO:0051537	2 iron, 2 sulfur cluster binding	Molecular function	0.0470577	11	37
T3 vs C2 DOWN	GO:0120014	phospholipid transfer activity	Molecular function	0.0472053	3	10
T3 vs C2 DOWN	GO:0015154	disaccharide transmembrane transporter activity	Molecular function	0.047619	3	4
T3 vs C2 DOWN	GO:0006278	RNA-dependent DNA biosynthetic process	Biological process	0.00425208	4	48
T3 vs C2 DOWN	GO:0008514	organic anion transmembrane transporter activity	Molecular function	0.048357	29	105
T3 vs C2 DOWN	GO:0047834	D-threo-aldose 1-dehydrogenase activity	Molecular function	0.0486547	8	24
T3 vs C2 DOWN	GO:0120251	hydrocarbon biosynthetic process	Biological process	0.00431143	6	11
T3 vs C2 DOWN	GO:0015695	organic cation transport	Biological process	0.0043701	8	22
T3 vs C2 DOWN	GO:0009074	aromatic amino acid family catabolic process	Biological process	0.00444324	5	12
T3 vs C2 DOWN	GO:0006547	histidine metabolic process	Biological process	0.00454511	7	12
T3 vs C2 DOWN	GO:0044255	cellular lipid metabolic process	Biological process	0.00454535	110	583
T3 vs C2 DOWN	GO:1901193	regulation of formation of translation preinitiation complex	Biological process	0.00486855	2	2
T3 vs C2 DOWN	GO:0033108	mitochondrial respiratory chain complex assembly	Biological process	0.00493027	10	41
T3 vs C2 DOWN	GO:0006586	indolalkylamine metabolic process	Biological process	0.00495745	6	14
T3 vs C2 DOWN	GO:0042126	nitrate metabolic process	Biological process	0.00497355	6	9
T3 vs C2 DOWN	GO:0071249	cellular response to nitrate	Biological process	0.00499733	3	4
T3 vs C2 DOWN	GO:0010608	posttranscriptional regulation of gene expression	Biological process	0.00505879	31	297
T3 vs C2 DOWN	GO:0019288	isopentenyl diphosphate biosynthetic process, methylerythritol 4-phosphate pathway	Biological process	0.00520152	4	4
T3 vs C2 DOWN	GO:0031345	negative regulation of cell projection organization	Biological process	0.005206	4	10
T3 vs C2 DOWN	GO:0015706	nitrate transport	Biological process	0.00535328	3	4
T3 vs C2 DOWN	GO:0043405	regulation of MAP kinase activity	Biological process	0.00538972	3	5
T3 vs C2 DOWN	GO:0045454	cell redox homeostasis	Biological process	0.00547247	8	32
T3 vs C2 DOWN	GO:0008610	lipid biosynthetic process	Biological process	0.00567846	84	399
T3 vs C2 DOWN	GO:0034976	response to endoplasmic reticulum stress	Biological process	0.02324	14	105
T3 vs C2 DOWN	GO:0006639	acylglycerol metabolic process	Biological process	0.00644487	11	38
T3 vs C2 DOWN	GO:0120255	olefinic compound biosynthetic process	Biological process	0.00646816	7	15
T3 vs C2 DOWN	GO:0050764	regulation of phagocytosis	Biological process	0.00678732	3	7
T3 vs C2 DOWN	GO:0000105	histidine biosynthetic process	Biological process	0.00680001	7	11
T3 vs C2 DOWN	GO:0006164	purine nucleotide biosynthetic process	Biological process	0.00681777	38	133
T3 vs C2 DOWN	GO:0010167	response to nitrate	Biological process	0.00719523	3	4
T3 vs C2 DOWN	GO:0042776	mitochondrial ATP synthesis coupled proton transport	Biological process	0.00722136	4	7
T3 vs C2 DOWN	GO:1901004	ubiquinone-6 metabolic process	Biological process	0.00722394	5	7
T3 vs C2 DOWN	GO:1901006	ubiquinone-6 biosynthetic process	Biological process	0.00722394	5	7
T3 vs C2 DOWN	GO:0035967	cellular response to topologically incorrect protein	Biological process	0.00726342	10	54
T3 vs C2 DOWN	GO:1901606	alpha-amino acid catabolic process	Biological process	0.00752724	12	47
T3 vs C2 DOWN	GO:0042631	cellular response to water deprivation	Biological process	0.00758473	3	6
T3 vs C2 DOWN	GO:0072599	establishment of protein localization to endoplasmic reticulum	Biological process	0.00776978	5	27
T3 vs C2 DOWN	GO:0051228	mitotic spindle disassembly	Biological process	0.00782655	3	9
T3 vs C2 DOWN	GO:0030433	ubiquitin-dependent ERAD pathway	Biological process	0.00789399	11	65
T3 vs C2 DOWN	GO:0007005	mitochondrion organization	Biological process	0.00804974	22	185
T3 vs C2 DOWN	GO:0097576	vacuole fusion	Biological process	0.00829363	4	16
T3 vs C2 DOWN	GO:0032310	prostaglandin secretion	Biological process	0.00833271	3	7
T3 vs C2 DOWN	GO:0046394	carboxylic acid biosynthetic process	Biological process	0.00849499	75	279
T3 vs C2 DOWN	GO:0072310	glomerular epithelial cell development	Biological process	0.00861159	3	4
T3 vs C2 DOWN	GO:0042149	cellular response to glucose starvation	Biological process	0.00861423	3	4
T3 vs C2 DOWN	GO:1901799	negative regulation of proteasomal protein catabolic process	Biological process	0.00906023	4	11
T3 vs C2 DOWN	GO:0120252	hydrocarbon metabolic process	Biological process	0.00922929	6	14
T3 vs C2 DOWN	GO:0072593	reactive oxygen species metabolic process	Biological process	0.00933943	17	63
T3 vs C2 DOWN	GO:0048219	inter-Golgi cisterna vesicle-mediated transport	Biological process	0.00952381	2	2
T3 vs C2 DOWN	GO:0042255	ribosome assembly	Biological process	0.00994979	10	56
T3 vs C2 DOWN	GO:0043001	Golgi to plasma membrane protein transport	Biological process	0.0100395	6	26
T3 vs C2 DOWN	GO:2001311	lysobisphosphatidic acid metabolic process	Biological process	0.0100517	2	2
T3 vs C2 DOWN	GO:0006479	protein methylation	Biological process	0.0101444	12	129
T3 vs C2 DOWN	GO:1902600	proton transmembrane transport	Biological process	0.010225	26	120
T3 vs C2 DOWN	GO:0000028	ribosomal small subunit assembly	Biological process	0.0102357	5	17
T3 vs C2 DOWN	GO:0034030	ribonucleoside bisphosphate biosynthetic process	Biological process	0.010427	10	41
T3 vs C2 DOWN	GO:0001408	guanine nucleotide transport	Biological process	0.0104796	5	10
T3 vs C2 DOWN	GO:0007224	smoothened signaling pathway	Biological process	0.0104873	7	31
T3 vs C2 DOWN	GO:0022411	cellular component disassembly	Biological process	0.0105836	18	120
T3 vs C2 DOWN	GO:0032435	negative regulation of proteasomal ubiquitin-dependent protein catabolic process	Biological process	0.0106538	4	11
T3 vs C2 DOWN	GO:1901029	negative regulation of mitochondrial outer membrane permeabilization involved in apoptotic signaling pathway	Biological process	0.0106952	2	2
T3 vs C2 DOWN	GO:0089722	phosphoenolpyruvate transmembrane transport	Biological process	0.010836	3	3
T3 vs C2 DOWN	GO:0045168	cell-cell signaling involved in cell fate commitment	Biological process	0.0110975	4	13
T3 vs C2 DOWN	GO:1902644	tertiary alcohol metabolic process	Biological process	0.0112968	5	11
T3 vs C2 DOWN	GO:0015714	phosphoenolpyruvate transport	Biological process	0.0117323	3	3
T3 vs C2 DOWN	GO:0007350	blastoderm segmentation	Biological process	0.0119658	3	7
T3 vs C2 DOWN	GO:0061005	cell differentiation involved in kidney development	Biological process	0.0119926	3	6
T3 vs C2 DOWN	GO:0009152	purine ribonucleotide biosynthetic process	Biological process	0.0122246	38	130
T3 vs C2 DOWN	GO:0060296	regulation of cilium beat frequency involved in ciliary motility	Biological process	0.012314	2	2
T3 vs C2 DOWN	GO:0044249	cellular biosynthetic process	Biological process	0.0123152	388	2378
T3 vs C2 DOWN	GO:0042436	indole-containing compound catabolic process	Biological process	0.0124817	3	6
T3 vs C2 DOWN	GO:0045861	negative regulation of proteolysis	Biological process	0.0132985	8	35
T3 vs C2 DOWN	GO:0009073	aromatic amino acid family biosynthetic process	Biological process	0.0133288	9	26
T3 vs C2 DOWN	GO:0061085	regulation of histone H3-K27 methylation	Biological process	0.0134953	2	5
T3 vs C2 DOWN	GO:0043243	positive regulation of protein-containing complex disassembly	Biological process	0.0135986	4	10
T3 vs C2 DOWN	GO:0042775	mitochondrial ATP synthesis coupled electron transport	Biological process	0.0137496	8	21
T3 vs C2 DOWN	GO:0033015	tetrapyrrole catabolic process	Biological process	0.0142228	5	15
T3 vs C2 DOWN	GO:1901264	carbohydrate derivative transport	Biological process	0.0145402	16	75
T3 vs C2 DOWN	GO:0098754	detoxification	Biological process	0.0146847	22	96
T3 vs C2 DOWN	GO:0070084	protein initiator methionine removal	Biological process	0.0147279	4	8
T3 vs C2 DOWN	GO:1903790	guanine nucleotide transmembrane transport	Biological process	0.0149046	5	10
T3 vs C2 DOWN	GO:0006754	ATP biosynthetic process	Biological process	0.0150529	20	51
T3 vs C2 DOWN	GO:0006165	nucleoside diphosphate phosphorylation	Biological process	0.0150915	19	60
T3 vs C2 DOWN	GO:0046099	guanine biosynthetic process	Biological process	0.0151515	2	2
T3 vs C2 DOWN	GO:1901194	negative regulation of formation of translation preinitiation complex	Biological process	0.0151515	2	2
T3 vs C2 DOWN	GO:0009267	cellular response to starvation	Biological process	0.0155952	13	91
T3 vs C2 DOWN	GO:0016052	carbohydrate catabolic process	Biological process	0.0156006	20	103
T3 vs C2 DOWN	GO:0043403	skeletal muscle tissue regeneration	Biological process	0.0168067	2	5
T3 vs C2 DOWN	GO:0065008	regulation of biological quality	Biological process	0.0169457	88	785
T3 vs C2 DOWN	GO:0015748	organophosphate ester transport	Biological process	0.0172211	15	70
T3 vs C2 DOWN	GO:1903513	endoplasmic reticulum to cytosol transport	Biological process	0.0175592	5	22
T3 vs C2 DOWN	GO:0070972	protein localization to endoplasmic reticulum	Biological process	0.0179661	6	38
T3 vs C2 DOWN	GO:1902533	positive regulation of intracellular signal transduction	Biological process	0.0180849	8	56
T3 vs C2 DOWN	GO:0080183	response to photooxidative stress	Biological process	0.00371272	8	15
T3 vs C2 DOWN	GO:0009310	amine catabolic process	Biological process	0.0183274	4	11
T3 vs C2 DOWN	GO:0030968	endoplasmic reticulum unfolded protein response	Biological process	0.0183992	6	25
T3 vs C2 DOWN	GO:0045054	constitutive secretory pathway	Biological process	0.0184181	2	3
T3 vs C2 DOWN	GO:0009259	ribonucleotide metabolic process	Biological process	0.018625	55	237
T3 vs C2 DOWN	GO:0032264	IMP salvage	Biological process	0.0186275	3	4
T3 vs C2 DOWN	GO:0046473	phosphatidic acid metabolic process	Biological process	0.0187778	4	11
T3 vs C2 DOWN	GO:0009439	cyanate metabolic process	Biological process	0.0190991	2	2
T3 vs C2 DOWN	GO:0010193	response to ozone	Biological process	0.0194267	2	2
T3 vs C2 DOWN	GO:1901028	regulation of mitochondrial outer membrane permeabilization involved in apoptotic signaling pathway	Biological process	0.0198144	2	3
T3 vs C2 DOWN	GO:0010154	fruit development	Biological process	0.0201502	13	106
T3 vs C2 DOWN	GO:0071462	cellular response to water stimulus	Biological process	0.0202009	3	6
T3 vs C2 DOWN	GO:0043406	positive regulation of MAP kinase activity	Biological process	0.0202429	2	2
T3 vs C2 DOWN	GO:0009853	photorespiration	Biological process	0.0202681	7	15
T3 vs C2 DOWN	GO:0031668	cellular response to extracellular stimulus	Biological process	0.0203308	16	107
T3 vs C2 DOWN	GO:0045842	positive regulation of mitotic metaphase/anaphase transition	Biological process	0.0205171	3	21
T3 vs C2 DOWN	GO:0016108	tetraterpenoid metabolic process	Biological process	0.0207155	17	36
T3 vs C2 DOWN	GO:1902101	positive regulation of metaphase/anaphase transition of cell cycle	Biological process	0.0210526	3	22
T3 vs C2 DOWN	GO:0043244	regulation of protein-containing complex disassembly	Biological process	0.0212095	6	24
T3 vs C2 DOWN	GO:0032981	mitochondrial respiratory chain complex I assembly	Biological process	0.021576	9	24
T3 vs C2 DOWN	GO:1902686	mitochondrial outer membrane permeabilization involved in programmed cell death	Biological process	0.0217399	2	3
T3 vs C2 DOWN	GO:0060287	epithelial cilium movement involved in determination of left/right asymmetry	Biological process	0.0220238	3	13
T3 vs C2 DOWN	GO:0034219	carbohydrate transmembrane transport	Biological process	0.0229145	9	24
T3 vs C2 DOWN	GO:0032835	glomerulus development	Biological process	0.023129	3	7
T3 vs C2 DOWN	GO:0097009	energy homeostasis	Biological process	0.0233783	3	8
T3 vs C2 DOWN	GO:0048868	pollen tube development	Biological process	0.0242384	5	18
T3 vs C2 DOWN	GO:0042177	negative regulation of protein catabolic process	Biological process	0.0243659	5	21
T3 vs C2 DOWN	GO:0006654	phosphatidic acid biosynthetic process	Biological process	0.0243872	4	10
T3 vs C2 DOWN	GO:0046051	UTP metabolic process	Biological process	0.0245098	3	3
T3 vs C2 DOWN	GO:0048332	mesoderm morphogenesis	Biological process	0.0245564	8	47
T3 vs C2 DOWN	GO:0030473	nuclear migration along microtubule	Biological process	0.0246305	2	5
T3 vs C2 DOWN	GO:0080186	developmental vegetative growth	Biological process	0.0246973	2	3
T3 vs C2 DOWN	GO:0010208	pollen wall assembly	Biological process	0.0247074	3	8
T3 vs C2 DOWN	GO:0150172	regulation of phosphatidylcholine metabolic process	Biological process	0.0251024	2	4
T3 vs C2 DOWN	GO:1902645	tertiary alcohol biosynthetic process	Biological process	0.025219	4	9
T3 vs C2 DOWN	GO:0006449	regulation of translational termination	Biological process	0.025487	3	6
T3 vs C2 DOWN	GO:1905820	positive regulation of chromosome separation	Biological process	0.0255525	3	24
T3 vs C2 DOWN	GO:0010207	photosystem II assembly	Biological process	0.0256846	5	9
T3 vs C2 DOWN	GO:0045047	protein targeting to ER	Biological process	0.0262889	5	25
T3 vs C2 DOWN	GO:0043449	cellular alkene metabolic process	Biological process	0.026421	3	5
T3 vs C2 DOWN	GO:0009132	nucleoside diphosphate metabolic process	Biological process	0.0265971	21	72
T3 vs C2 DOWN	GO:0035850	epithelial cell differentiation involved in kidney development	Biological process	0.0274644	3	6
T3 vs C2 DOWN	GO:0150174	negative regulation of phosphatidylcholine metabolic process	Biological process	0.0274808	2	4
T3 vs C2 DOWN	GO:0010876	lipid localization	Biological process	0.0278013	13	96
T3 vs C2 DOWN	GO:0098656	anion transmembrane transport	Biological process	0.0278911	49	210
T3 vs C2 DOWN	GO:0035384	thioester biosynthetic process	Biological process	0.0280052	10	32
T3 vs C2 DOWN	GO:1903825	organic acid transmembrane transport	Biological process	0.028949	27	102
T3 vs C2 DOWN	GO:0060632	regulation of microtubule-based movement	Biological process	0.0292885	3	10
T3 vs C2 DOWN	GO:0006655	phosphatidylglycerol biosynthetic process	Biological process	0.0294363	5	16
T3 vs C2 DOWN	GO:0006163	purine nucleotide metabolic process	Biological process	0.0294558	51	226
T3 vs C2 DOWN	GO:0042308	negative regulation of protein import into nucleus	Biological process	0.0298507	1	1
T3 vs C2 DOWN	GO:0007365	periodic partitioning	Biological process	0.0299083	2	3
T3 vs C2 DOWN	GO:0097345	mitochondrial outer membrane permeabilization	Biological process	0.0301627	2	3
T3 vs C2 DOWN	GO:0032091	negative regulation of protein binding	Biological process	0.0304256	4	18
T3 vs C2 DOWN	GO:0046219	indolalkylamine biosynthetic process	Biological process	0.0306513	3	4
T3 vs C2 DOWN	GO:0071450	cellular response to oxygen radical	Biological process	0.0306513	3	7
T3 vs C2 DOWN	GO:0042592	homeostatic process	Biological process	0.0311389	52	386
T3 vs C2 DOWN	GO:0090150	establishment of protein localization to membrane	Biological process	0.0315351	14	111
T3 vs C2 DOWN	GO:0016553	base conversion or substitution editing	Biological process	0.0315671	2	8
T3 vs C2 DOWN	GO:0051291	protein heterooligomerization	Biological process	0.0319825	3	6
T3 vs C2 DOWN	GO:0035270	endocrine system development	Biological process	0.032124	3	9
T3 vs C2 DOWN	GO:0046189	phenol-containing compound biosynthetic process	Biological process	0.0322628	3	7
T3 vs C2 DOWN	GO:0006515	protein quality control for misfolded or incompletely synthesized proteins	Biological process	0.0325152	6	33
T3 vs C2 DOWN	GO:0016054	organic acid catabolic process	Biological process	0.0325514	30	155
T3 vs C2 DOWN	GO:0018958	phenol-containing compound metabolic process	Biological process	0.0328183	6	26
T3 vs C2 DOWN	GO:0050765	negative regulation of phagocytosis	Biological process	0.0330804	2	4
T3 vs C2 DOWN	GO:0043450	alkene biosynthetic process	Biological process	0.0333413	3	5
T3 vs C2 DOWN	GO:0042430	indole-containing compound metabolic process	Biological process	0.0335751	6	19
T3 vs C2 DOWN	GO:0010109	regulation of photosynthesis	Biological process	0.033647	7	24
T3 vs C2 DOWN	GO:0033559	unsaturated fatty acid metabolic process	Biological process	0.0338583	16	49
T3 vs C2 DOWN	GO:0005975	carbohydrate metabolic process	Biological process	0.0340483	56	309
T3 vs C2 DOWN	GO:0071072	negative regulation of phospholipid biosynthetic process	Biological process	0.0345229	2	4
T3 vs C2 DOWN	GO:1903069	regulation of ER-associated ubiquitin-dependent protein catabolic process	Biological process	0.0346843	3	7
T3 vs C2 DOWN	GO:0006567	threonine catabolic process	Biological process	0.034965	2	2
T3 vs C2 DOWN	GO:0010190	cytochrome b6f complex assembly	Biological process	0.0352908	3	4
T3 vs C2 DOWN	GO:0031330	negative regulation of cellular catabolic process	Biological process	0.0354059	9	52
T3 vs C2 DOWN	GO:0048509	regulation of meristem development	Biological process	0.0354453	3	10
T3 vs C2 DOWN	GO:0017004	cytochrome complex assembly	Biological process	0.035565	6	24
T3 vs C2 DOWN	GO:0010731	protein glutathionylation	Biological process	0.0358814	3	6
T3 vs C2 DOWN	GO:0010675	regulation of cellular carbohydrate metabolic process	Biological process	0.0371869	5	23
T3 vs C2 DOWN	GO:0010452	histone H3-K36 methylation	Biological process	0.0372378	3	15
T3 vs C2 DOWN	GO:0120254	olefinic compound metabolic process	Biological process	0.0376732	10	38
T3 vs C2 DOWN	GO:0032225	regulation of synaptic transmission, dopaminergic	Biological process	0.0377358	1	1
T3 vs C2 DOWN	GO:0014055	acetylcholine secretion, neurotransmission	Biological process	0.0384615	1	1
T3 vs C2 DOWN	GO:1902108	regulation of mitochondrial membrane permeability involved in apoptotic process	Biological process	0.0392157	2	4
T3 vs C2 DOWN	GO:0009750	response to fructose	Biological process	0.0394089	2	3
T3 vs C2 DOWN	GO:0061351	neural precursor cell proliferation	Biological process	0.0401336	6	34
T3 vs C2 DOWN	GO:0015780	nucleotide-sugar transmembrane transport	Biological process	0.0403003	9	28
T3 vs C2 DOWN	GO:0022607	cellular component assembly	Biological process	0.0408122	91	949
T3 vs C2 DOWN	GO:0051924	regulation of calcium ion transport	Biological process	0.0411207	4	16
T3 vs C2 DOWN	GO:0006879	cellular iron ion homeostasis	Biological process	0.0413025	8	28
T3 vs C2 DOWN	GO:1903573	negative regulation of response to endoplasmic reticulum stress	Biological process	0.0416027	3	10
T3 vs C2 DOWN	GO:0007369	gastrulation	Biological process	0.0419192	8	47
T3 vs C2 DOWN	GO:0106074	aminoacyl-tRNA metabolism involved in translational fidelity	Biological process	0.0424017	4	20
T3 vs C2 DOWN	GO:0002905	regulation of mature B cell apoptotic process	Biological process	0.0425532	1	1
T3 vs C2 DOWN	GO:0030497	fatty acid elongation	Biological process	0.0432477	6	10
T3 vs C2 DOWN	GO:0043583	ear development	Biological process	0.0432876	4	23
T3 vs C2 DOWN	GO:0019310	inositol catabolic process	Biological process	0.0434783	1	1
T3 vs C2 DOWN	GO:0070899	mitochondrial tRNA wobble uridine modification	Biological process	0.0434783	1	1
T3 vs C2 DOWN	GO:0000162	tryptophan biosynthetic process	Biological process	0.0436024	3	4
T3 vs C2 DOWN	GO:0048333	mesodermal cell differentiation	Biological process	0.0438802	3	9
T3 vs C2 DOWN	GO:0043410	positive regulation of MAPK cascade	Biological process	0.0439102	4	14
T3 vs C2 DOWN	GO:0048609	multicellular organismal reproductive process	Biological process	0.0440889	21	195
T3 vs C2 DOWN	GO:0140547	acquisition of seed longevity	Biological process	0.0441624	2	4
T3 vs C2 DOWN	GO:0016485	protein processing	Biological process	0.0443824	12	70
T3 vs C2 DOWN	GO:0015669	gas transport	Biological process	0.0447338	2	3
T3 vs C2 DOWN	GO:0006570	tyrosine metabolic process	Biological process	0.0456999	5	10
T3 vs C2 DOWN	GO:0072348	sulfur compound transport	Biological process	0.0458017	10	44
T3 vs C2 DOWN	GO:0030388	fructose 1,6-bisphosphate metabolic process	Biological process	0.0458058	3	7
T3 vs C2 DOWN	GO:0008154	actin polymerization or depolymerization	Biological process	0.0458935	3	25
T3 vs C2 DOWN	GO:0000052	citrulline metabolic process	Biological process	0.0459963	2	2
T3 vs C2 DOWN	GO:0072073	kidney epithelium development	Biological process	0.0466725	3	8
T3 vs C2 DOWN	GO:0048668	collateral sprouting	Biological process	0.0469741	2	4
T3 vs C2 DOWN	GO:0019083	viral transcription	Biological process	0.0473704	3	12
T3 vs C2 DOWN	GO:0016070	RNA metabolic process	Biological process	0.048049	89	1517
T3 vs C2 DOWN	GO:0072006	nephron development	Biological process	0.0480615	3	9
T3 vs C2 DOWN	GO:0045667	regulation of osteoblast differentiation	Biological process	0.0484157	2	7
T3 vs C2 DOWN	GO:0031290	retinal ganglion cell axon guidance	Biological process	0.048547	2	4
T3 vs C2 DOWN	GO:0032889	regulation of vacuole fusion, non-autophagic	Biological process	0.048547	2	3
T3 vs C2 DOWN	GO:0051771	negative regulation of nitric-oxide synthase biosynthetic process	Biological process	0.0486322	1	1
T3 vs C2 DOWN	GO:0021984	adenohypophysis development	Biological process	0.0488827	2	4
T3 vs C2 DOWN	GO:0090407	organophosphate biosynthetic process	Biological process	0.0488917	74	385
T3 vs C2 DOWN	GO:0051090	regulation of DNA-binding transcription factor activity	Biological process	0.0490715	7	52
T3 vs C2 DOWN	GO:0051707	response to other organism	Biological process	0.0491343	26	265
T3 vs C2 DOWN	GO:0045905	positive regulation of translational termination	Biological process	0.0493318	3	4
T3 vs C2 DOWN	GO:0050731	positive regulation of peptidyl-tyrosine phosphorylation	Biological process	0.0497642	2	7
T3 vs C2 DOWN	GO:2001245	regulation of phosphatidylcholine biosynthetic process	Biological process	0.05	2	4
T3 vs C2 UP	GO:0006139	nucleobase-containing compound metabolic process	Biological process	3.43991e-42	1028	2231
T3 vs C2 UP	GO:0090304	nucleic acid metabolic process	Biological process	6.16429e-42	943	1904
T3 vs C2 UP	GO:0006725	cellular aromatic compound metabolic process	Biological process	2.90113e-37	1081	2430
T3 vs C2 UP	GO:0046483	heterocycle metabolic process	Biological process	1.41542e-36	1076	2422
T3 vs C2 UP	GO:0071840	cellular component organization or biogenesis	Biological process	3.59585e-31	1124	2531
T3 vs C2 UP	GO:1901360	organic cyclic compound metabolic process	Biological process	1.73532e-30	1106	2541
T3 vs C2 UP	GO:0034641	cellular nitrogen compound metabolic process	Biological process	1.4861e-27	1179	2808
T3 vs C2 UP	GO:0043170	macromolecule metabolic process	Biological process	7.39417e-22	1553	3952
T3 vs C2 UP	GO:0007049	cell cycle	Biological process	8.96542e-18	336	658
T3 vs C2 UP	GO:0022402	cell cycle process	Biological process	9.07e-17	273	518
T3 vs C2 UP	GO:0006260	DNA replication	Biological process	6.16079e-16	141	209
T3 vs C2 UP	GO:0071897	DNA biosynthetic process	Biological process	7.76356e-15	165	264
T3 vs C2 UP	GO:0022613	ribonucleoprotein complex biogenesis	Biological process	2.11209e-14	261	430
T3 vs C2 UP	GO:0034470	ncRNA processing	Biological process	3.84574e-14	270	422
T3 vs C2 UP	GO:0050789	regulation of biological process	Biological process	5.50344e-14	1023	2489
T3 vs C2 UP	GO:0006259	DNA metabolic process	Biological process	1.02468e-13	307	570
T3 vs C2 UP	GO:0019222	regulation of metabolic process	Biological process	4.33296e-13	633	1474
T3 vs C2 UP	GO:0065007	biological regulation	Biological process	1.09205e-12	1131	2808
T3 vs C2 UP	GO:0050794	regulation of cellular process	Biological process	1.23255e-12	942	2277
T3 vs C2 UP	GO:0042254	ribosome biogenesis	Biological process	1.36316e-11	234	339
T3 vs C2 UP	GO:0034645	cellular macromolecule biosynthetic process	Biological process	2.07103e-11	624	1493
T3 vs C2 UP	GO:0006807	nitrogen compound metabolic process	Biological process	2.29201e-11	1707	4620
T3 vs C2 UP	GO:0051301	cell division	Biological process	4.3029e-11	169	318
T3 vs C2 UP	GO:0034660	ncRNA metabolic process	Biological process	7.98018e-11	298	492
T3 vs C2 UP	GO:0031323	regulation of cellular metabolic process	Biological process	9.79722e-10	550	1289
T3 vs C2 UP	GO:0051276	chromosome organization	Biological process	1.36927e-09	347	648
T3 vs C2 UP	GO:0009889	regulation of biosynthetic process	Biological process	1.47155e-09	405	929
T3 vs C2 UP	GO:0006974	cellular response to DNA damage stimulus	Biological process	2.444e-09	243	432
T3 vs C2 UP	GO:0006396	RNA processing	Biological process	2.46274e-09	396	753
T3 vs C2 UP	GO:0051716	cellular response to stimulus	Biological process	3.69885e-09	710	1712
T3 vs C2 UP	GO:0031326	regulation of cellular biosynthetic process	Biological process	3.9768e-09	398	914
T3 vs C2 UP	GO:0010467	gene expression	Biological process	6.62028e-09	852	1945
T3 vs C2 UP	GO:0048519	negative regulation of biological process	Biological process	8.47889e-09	443	1025
T3 vs C2 UP	GO:0007059	chromosome segregation	Biological process	8.61285e-09	98	173
T3 vs C2 UP	GO:0080090	regulation of primary metabolic process	Biological process	1.56299e-08	519	1206
T3 vs C2 UP	GO:0051169	nuclear transport	Biological process	4.35777e-08	69	113
T3 vs C2 UP	GO:0009892	negative regulation of metabolic process	Biological process	4.69576e-08	283	629
T3 vs C2 UP	GO:0009059	macromolecule biosynthetic process	Biological process	1.83537e-07	631	1507
T3 vs C2 UP	GO:0044238	primary metabolic process	Biological process	3.66472e-07	1794	4961
T3 vs C2 UP	GO:0006950	response to stress	Biological process	0.0193072	542	1317
T3 vs C2 UP	GO:0006269	DNA replication, synthesis of RNA primer	Biological process	5.24086e-07	23	24
T3 vs C2 UP	GO:0051171	regulation of nitrogen compound metabolic process	Biological process	6.02527e-07	504	1169
T3 vs C2 UP	GO:0140694	non-membrane-bounded organelle assembly	Biological process	7.01498e-07	79	139
T3 vs C2 UP	GO:0050896	response to stimulus	Biological process	7.33345e-07	897	2282
T3 vs C2 UP	GO:0016072	rRNA metabolic process	Biological process	1.49694e-06	188	268
T3 vs C2 UP	GO:0048523	negative regulation of cellular process	Biological process	1.76187e-06	368	860
T3 vs C2 UP	GO:0044260	cellular macromolecule metabolic process	Biological process	2.08236e-06	1218	3215
T3 vs C2 UP	GO:0006996	organelle organization	Biological process	2.39484e-06	782	1768
T3 vs C2 UP	GO:0048518	positive regulation of biological process	Biological process	3.2549e-06	441	1063
T3 vs C2 UP	GO:0044848	biological phase	Biological process	4.20525e-06	51	86
T3 vs C2 UP	GO:0060255	regulation of macromolecule metabolic process	Biological process	4.5294e-06	584	1323
T3 vs C2 UP	GO:0000075	cell cycle checkpoint signaling	Biological process	5.75533e-06	48	68
T3 vs C2 UP	GO:0035556	intracellular signal transduction	Biological process	5.8504e-06	207	455
T3 vs C2 UP	GO:0071704	organic substance metabolic process	Biological process	6.35895e-06	1889	5292
T3 vs C2 UP	GO:0050657	nucleic acid transport	Biological process	6.5644e-06	35	70
T3 vs C2 UP	GO:0006468	protein phosphorylation	Biological process	7.45052e-06	195	474
T3 vs C2 UP	GO:0009263	deoxyribonucleotide biosynthetic process	Biological process	7.80453e-06	12	14
T3 vs C2 UP	GO:0048522	positive regulation of cellular process	Biological process	1.03327e-05	400	957
T3 vs C2 UP	GO:0031324	negative regulation of cellular metabolic process	Biological process	1.34687e-05	213	478
T3 vs C2 UP	GO:0006606	protein import into nucleus	Biological process	1.59669e-05	38	56
T3 vs C2 UP	GO:0033554	cellular response to stress	Biological process	4.39145e-07	395	853
T3 vs C2 UP	GO:0009890	negative regulation of biosynthetic process	Biological process	2.11212e-05	155	339
T3 vs C2 UP	GO:0031327	negative regulation of cellular biosynthetic process	Biological process	2.12806e-05	154	336
T3 vs C2 UP	GO:0000003	reproduction	Biological process	2.41562e-05	254	589
T3 vs C2 UP	GO:0005634	nucleus	Cellular component	8.1526e-52	1300	2793
T3 vs C2 UP	GO:0140640	catalytic activity, acting on a nucleic acid	Molecular function	1.28954e-43	459	794
T3 vs C2 UP	GO:0048285	organelle fission	Biological process	2.74626e-05	241	460
T3 vs C2 UP	GO:0031974	membrane-enclosed lumen	Cellular component	1.02099e-30	686	1407
T3 vs C2 UP	GO:0001510	RNA methylation	Biological process	3.15586e-05	51	75
T3 vs C2 UP	GO:0043228	non-membrane-bounded organelle	Cellular component	4.22602e-29	805	1704
T3 vs C2 UP	GO:0043233	organelle lumen	Cellular component	6.84533e-29	686	1407
T3 vs C2 UP	GO:0140657	ATP-dependent activity	Molecular function	8.25767e-29	425	794
T3 vs C2 UP	GO:0043232	intracellular non-membrane-bounded organelle	Cellular component	1.72247e-28	805	1704
T3 vs C2 UP	GO:0070013	intracellular organelle lumen	Cellular component	2.43809e-28	686	1407
T3 vs C2 UP	GO:0030684	preribosome	Cellular component	9.66736e-26	91	105
T3 vs C2 UP	GO:0010033	response to organic substance	Biological process	3.23643e-05	249	634
T3 vs C2 UP	GO:0005488	binding	Molecular function	1.12523e-25	2023	5214
T3 vs C2 UP	GO:0022414	reproductive process	Biological process	3.46458e-05	248	576
T3 vs C2 UP	GO:0005730	nucleolus	Cellular component	5.07478e-21	279	424
T3 vs C2 UP	GO:0003676	nucleic acid binding	Molecular function	1.14409e-20	835	1654
T3 vs C2 UP	GO:0016817	hydrolase activity, acting on acid anhydrides	Molecular function	1.35289e-16	545	1080
T3 vs C2 UP	GO:0016787	hydrolase activity	Molecular function	7.628e-15	915	2195
T3 vs C2 UP	GO:0005654	nucleoplasm	Cellular component	1.677e-14	375	783
T3 vs C2 UP	GO:1901363	heterocyclic compound binding	Molecular function	5.28143e-14	1426	3353
T3 vs C2 UP	GO:0071426	ribonucleoprotein complex export from nucleus	Biological process	4.4114e-05	30	47
T3 vs C2 UP	GO:0017038	protein import	Biological process	4.59566e-05	51	91
T3 vs C2 UP	GO:0097159	organic cyclic compound binding	Molecular function	1.21189e-13	1429	3366
T3 vs C2 UP	GO:0031981	nuclear lumen	Cellular component	1.5214e-12	587	1099
T3 vs C2 UP	GO:0097367	carbohydrate derivative binding	Molecular function	1.19263e-11	807	1790
T3 vs C2 UP	GO:0016310	phosphorylation	Biological process	5.36296e-05	253	652
T3 vs C2 UP	GO:0004386	helicase activity	Molecular function	1.10784e-09	207	308
T3 vs C2 UP	GO:0051172	negative regulation of nitrogen compound metabolic process	Biological process	5.92941e-05	201	441
T3 vs C2 UP	GO:0034455	t-UTP complex	Cellular component	5.84028e-09	57	66
T3 vs C2 UP	GO:0042555	MCM complex	Cellular component	1.02418e-08	41	53
T3 vs C2 UP	GO:0097373	MCM core complex	Cellular component	1.02418e-08	41	53
T3 vs C2 UP	GO:0032993	protein-DNA complex	Cellular component	1.87893e-08	54	77
T3 vs C2 UP	GO:0005657	replication fork	Cellular component	2.01737e-08	42	59
T3 vs C2 UP	GO:0009451	RNA modification	Biological process	8.08949e-05	99	183
T3 vs C2 UP	GO:0043168	anion binding	Molecular function	1.02465e-07	891	2070
T3 vs C2 UP	GO:0000808	origin recognition complex	Cellular component	1.83174e-07	35	45
T3 vs C2 UP	GO:0036094	small molecule binding	Molecular function	3.92748e-07	929	2172
T3 vs C2 UP	GO:0009262	deoxyribonucleotide metabolic process	Biological process	8.57003e-05	15	22
T3 vs C2 UP	GO:0035639	purine ribonucleoside triphosphate binding	Molecular function	5.06821e-07	777	1718
T3 vs C2 UP	GO:0098588	bounding membrane of organelle	Cellular component	7.33619e-07	280	797
T3 vs C2 UP	GO:0008094	ATP-dependent activity, acting on DNA	Molecular function	8.70389e-07	131	192
T3 vs C2 UP	GO:0004672	protein kinase activity	Molecular function	1.15414e-06	180	437
T3 vs C2 UP	GO:0003682	chromatin binding	Molecular function	1.905e-06	92	162
T3 vs C2 UP	GO:0010605	negative regulation of macromolecule metabolic process	Biological process	9.10116e-05	268	578
T3 vs C2 UP	GO:0140513	nuclear protein-containing complex	Cellular component	2.4194e-06	370	758
T3 vs C2 UP	GO:0032991	protein-containing complex	Cellular component	2.5188e-06	956	2452
T3 vs C2 UP	GO:0071310	cellular response to organic substance	Biological process	9.57554e-05	165	392
T3 vs C2 UP	GO:0005694	chromosome	Cellular component	4.18913e-06	281	505
T3 vs C2 UP	GO:0000785	chromatin	Cellular component	6.05843e-06	112	226
T3 vs C2 UP	GO:0071715	icosanoid transport	Biological process	0.000107078	12	18
T3 vs C2 UP	GO:0016772	transferase activity, transferring phosphorus-containing groups	Molecular function	8.50974e-06	333	818
T3 vs C2 UP	GO:0000922	spindle pole	Cellular component	9.40502e-06	32	48
T3 vs C2 UP	GO:0023052	signaling	Biological process	0.000114358	408	1007
T3 vs C2 UP	GO:0031965	nuclear membrane	Cellular component	1.94283e-05	40	76
T3 vs C2 UP	GO:0043231	intracellular membrane-bounded organelle	Cellular component	3.33943e-05	2059	5592
T3 vs C2 UP	GO:0017076	purine nucleotide binding	Molecular function	4.47918e-05	790	1749
T3 vs C2 UP	GO:0042575	DNA polymerase complex	Cellular component	5.4944e-05	20	26
T3 vs C2 UP	GO:0008186	ATP-dependent activity, acting on RNA	Molecular function	5.62732e-05	103	152
T3 vs C2 UP	GO:0006364	rRNA processing	Biological process	0.000138311	185	260
T3 vs C2 UP	GO:0034399	nuclear periphery	Cellular component	6.00216e-05	23	33
T3 vs C2 UP	GO:0000478	endonucleolytic cleavage involved in rRNA processing	Biological process	0.000141582	22	23
T3 vs C2 UP	GO:0030515	snoRNA binding	Molecular function	8.1417e-05	28	35
T3 vs C2 UP	GO:0005656	nuclear pre-replicative complex	Cellular component	8.70975e-05	32	41
T3 vs C2 UP	GO:0012506	vesicle membrane	Cellular component	8.96685e-05	123	316
T3 vs C2 UP	GO:0031261	DNA replication preinitiation complex	Cellular component	9.6688e-05	32	41
T3 vs C2 UP	GO:0030119	AP-type membrane coat adaptor complex	Cellular component	0.000128803	15	24
T3 vs C2 UP	GO:0004518	nuclease activity	Molecular function	0.0001439	95	191
T3 vs C2 UP	GO:0043227	membrane-bounded organelle	Cellular component	0.000155018	2116	5798
T3 vs C2 UP	GO:0009527	plastid outer membrane	Cellular component	0.000179867	9	15
T3 vs C2 UP	GO:0034504	protein localization to nucleus	Biological process	0.0001721	51	91
T3 vs C2 UP	GO:0098687	chromosomal region	Cellular component	0.00024401	61	119
T3 vs C2 UP	GO:0016020	membrane	Cellular component	0.000309508	2327	6445
T3 vs C2 UP	GO:0007165	signal transduction	Biological process	0.000185943	380	930
T3 vs C2 UP	GO:0016604	nuclear body	Cellular component	0.000317521	87	182
T3 vs C2 UP	GO:0006338	chromatin remodeling	Biological process	0.000186414	101	172
T3 vs C2 UP	GO:0070971	endoplasmic reticulum exit site	Cellular component	0.000381014	11	13
T3 vs C2 UP	GO:0005815	microtubule organizing center	Cellular component	0.000381412	92	195
T3 vs C2 UP	GO:0102545	phosphatidyl phospholipase B activity	Molecular function	0.000413721	7	8
T3 vs C2 UP	GO:0032553	ribonucleotide binding	Molecular function	0.000436405	796	1769
T3 vs C2 UP	GO:0009707	chloroplast outer membrane	Cellular component	0.000520717	9	15
T3 vs C2 UP	GO:0008649	rRNA methyltransferase activity	Molecular function	0.000606326	13	15
T3 vs C2 UP	GO:0022616	DNA strand elongation	Biological process	0.000205878	27	32
T3 vs C2 UP	GO:0071166	ribonucleoprotein complex localization	Biological process	0.000206632	30	47
T3 vs C2 UP	GO:0030285	integral component of synaptic vesicle membrane	Cellular component	0.000689793	5	5
T3 vs C2 UP	GO:0140666	annealing activity	Molecular function	0.000711997	16	18
T3 vs C2 UP	GO:0005635	nuclear envelope	Cellular component	0.000772519	73	139
T3 vs C2 UP	GO:0008270	zinc ion binding	Molecular function	0.000921757	143	330
T3 vs C2 UP	GO:0003677	DNA binding	Molecular function	0.000940422	441	810
T3 vs C2 UP	GO:0016423	tRNA (guanine) methyltransferase activity	Molecular function	0.000966695	12	14
T3 vs C2 UP	GO:0005938	cell cortex	Cellular component	0.000966906	39	78
T3 vs C2 UP	GO:1990234	transferase complex	Cellular component	0.00108843	187	420
T3 vs C2 UP	GO:0030880	RNA polymerase complex	Cellular component	0.00143871	51	97
T3 vs C2 UP	GO:0000228	nuclear chromosome	Cellular component	0.00146852	80	121
T3 vs C2 UP	GO:0008622	epsilon DNA polymerase complex	Cellular component	0.00147262	18	22
T3 vs C2 UP	GO:0036310	ATP-dependent DNA/DNA annealing activity	Molecular function	0.00155463	16	18
T3 vs C2 UP	GO:0043651	linoleic acid metabolic process	Biological process	0.000298292	6	7
T3 vs C2 UP	GO:0016886	ligase activity, forming phosphoric ester bonds	Molecular function	0.00178722	11	16
T3 vs C2 UP	GO:0006760	folic acid-containing compound metabolic process	Biological process	0.000306266	14	24
T3 vs C2 UP	GO:0044815	DNA packaging complex	Cellular component	0.00187607	20	30
T3 vs C2 UP	GO:0016645	oxidoreductase activity, acting on the CH-NH group of donors	Molecular function	0.00192261	18	35
T3 vs C2 UP	GO:0043226	organelle	Cellular component	0.00207136	2209	6119
T3 vs C2 UP	GO:0047499	calcium-independent phospholipase A2 activity	Molecular function	0.0021645	6	6
T3 vs C2 UP	GO:0030496	midbody	Cellular component	0.00248733	21	35
T3 vs C2 UP	GO:0022804	active transmembrane transporter activity	Molecular function	0.00248817	110	336
T3 vs C2 UP	GO:0022821	potassium ion antiporter activity	Molecular function	0.00272959	9	15
T3 vs C2 UP	GO:0051248	negative regulation of protein metabolic process	Biological process	0.000377524	87	195
T3 vs C2 UP	GO:0019438	aromatic compound biosynthetic process	Biological process	0.000380886	523	1221
T3 vs C2 UP	GO:0071103	DNA conformation change	Biological process	0.000388912	149	239
T3 vs C2 UP	GO:0031072	heat shock protein binding	Molecular function	0.00291314	31	52
T3 vs C2 UP	GO:0008173	RNA methyltransferase activity	Molecular function	0.0029814	43	64
T3 vs C2 UP	GO:0015031	protein transport	Biological process	0.00039819	213	575
T3 vs C2 UP	GO:0043137	DNA replication, removal of RNA primer	Biological process	0.000407441	18	20
T3 vs C2 UP	GO:0017111	nucleoside-triphosphatase activity	Molecular function	0.00308141	532	1031
T3 vs C2 UP	GO:0005876	spindle microtubule	Cellular component	0.00314741	12	15
T3 vs C2 UP	GO:1905354	exoribonuclease complex	Cellular component	0.00321064	19	29
T3 vs C2 UP	GO:0046475	glycerophospholipid catabolic process	Biological process	0.000410407	8	9
T3 vs C2 UP	GO:0140299	small molecule sensor activity	Molecular function	0.00331096	12	17
T3 vs C2 UP	GO:0045786	negative regulation of cell cycle	Biological process	0.000421168	64	104
T3 vs C2 UP	GO:0033176	proton-transporting V-type ATPase complex	Cellular component	0.00334669	8	22
T3 vs C2 UP	GO:0000178	exosome (RNase complex)	Cellular component	0.00349632	17	27
T3 vs C2 UP	GO:0043229	intracellular organelle	Cellular component	0.0037811	2186	6030
T3 vs C2 UP	GO:0051020	GTPase binding	Molecular function	0.00379954	36	62
T3 vs C2 UP	GO:0043414	macromolecule methylation	Biological process	0.000513409	105	216
T3 vs C2 UP	GO:0005819	spindle	Cellular component	0.004275	70	118
T3 vs C2 UP	GO:0009522	photosystem I	Cellular component	0.00430954	10	32
T3 vs C2 UP	GO:0090734	site of DNA damage	Cellular component	0.00432703	20	34
T3 vs C2 UP	GO:0070530	K63-linked polyubiquitin modification-dependent protein binding	Molecular function	0.00445445	9	13
T3 vs C2 UP	GO:0033750	ribosome localization	Biological process	0.000581395	13	17
T3 vs C2 UP	GO:0098563	intrinsic component of synaptic vesicle membrane	Cellular component	0.00491459	5	6
T3 vs C2 UP	GO:0045239	tricarboxylic acid cycle enzyme complex	Cellular component	0.00507533	11	16
T3 vs C2 UP	GO:0048471	perinuclear region of cytoplasm	Cellular component	0.00512955	65	141
T3 vs C2 UP	GO:0006900	vesicle budding from membrane	Biological process	0.000659901	67	144
T3 vs C2 UP	GO:0031410	cytoplasmic vesicle	Cellular component	0.00514615	209	561
T3 vs C2 UP	GO:0003724	RNA helicase activity	Molecular function	0.00583607	103	152
T3 vs C2 UP	GO:0044309	neuron spine	Cellular component	0.00599051	17	28
T3 vs C2 UP	GO:0051233	spindle midzone	Cellular component	0.00602473	9	12
T3 vs C2 UP	GO:0008092	cytoskeletal protein binding	Molecular function	0.00615306	106	221
T3 vs C2 UP	GO:0051231	spindle elongation	Biological process	0.00070805	9	9
T3 vs C2 UP	GO:0007154	cell communication	Biological process	0.000718435	424	1061
T3 vs C2 UP	GO:0005732	sno(s)RNA-containing ribonucleoprotein complex	Cellular component	0.00659012	15	21
T3 vs C2 UP	GO:0055090	acylglycerol homeostasis	Biological process	0.000741565	5	5
T3 vs C2 UP	GO:0033588	elongator holoenzyme complex	Cellular component	0.00682319	7	8
T3 vs C2 UP	GO:0071824	protein-DNA complex subunit organization	Biological process	0.000778511	72	135
T3 vs C2 UP	GO:0003697	single-stranded DNA binding	Molecular function	0.00771699	56	83
T3 vs C2 UP	GO:0030133	transport vesicle	Cellular component	0.00771826	34	70
T3 vs C2 UP	GO:0098827	endoplasmic reticulum subcompartment	Cellular component	0.00786443	146	490
T3 vs C2 UP	GO:0004622	lysophospholipase activity	Molecular function	0.00828032	8	13
T3 vs C2 UP	GO:0008324	cation transmembrane transporter activity	Molecular function	0.00849221	83	283
T3 vs C2 UP	GO:0022890	inorganic cation transmembrane transporter activity	Molecular function	0.00871171	76	243
T3 vs C2 UP	GO:0031262	Ndc80 complex	Cellular component	0.00895178	5	5
T3 vs C2 UP	GO:0031617	NMS complex	Cellular component	0.00901628	5	5
T3 vs C2 UP	GO:0098984	neuron to neuron synapse	Cellular component	0.00953591	18	32
T3 vs C2 UP	GO:0030062	mitochondrial tricarboxylic acid cycle enzyme complex	Cellular component	0.00972529	7	9
T3 vs C2 UP	GO:0030658	transport vesicle membrane	Cellular component	0.00987	24	45
T3 vs C2 UP	GO:0010389	regulation of G2/M transition of mitotic cell cycle	Biological process	0.000851133	33	44
T3 vs C2 UP	GO:0044380	protein localization to cytoskeleton	Biological process	0.000883147	11	13
T3 vs C2 UP	GO:0046385	deoxyribose phosphate biosynthetic process	Biological process	0.000888632	7	8
T3 vs C2 UP	GO:0034388	Pwp2p-containing subcomplex of 90S preribosome	Cellular component	0.0106039	10	11
T3 vs C2 UP	GO:0000166	nucleotide binding	Molecular function	0.0110106	879	2023
T3 vs C2 UP	GO:0099080	supramolecular complex	Cellular component	0.0110648	180	444
T3 vs C2 UP	GO:0051255	spindle midzone assembly	Biological process	0.000959353	8	8
T3 vs C2 UP	GO:0004197	cysteine-type endopeptidase activity	Molecular function	0.0111675	31	69
T3 vs C2 UP	GO:0030276	clathrin binding	Molecular function	0.0111731	13	19
T3 vs C2 UP	GO:0032259	methylation	Biological process	0.000962377	120	272
T3 vs C2 UP	GO:0000469	cleavage involved in rRNA processing	Biological process	0.000990147	34	39
T3 vs C2 UP	GO:0016363	nuclear matrix	Cellular component	0.0117171	13	21
T3 vs C2 UP	GO:0090592	DNA synthesis involved in DNA replication	Biological process	0.00101759	25	28
T3 vs C2 UP	GO:0000700	mismatch base pair DNA N-glycosylase activity	Molecular function	0.0119048	3	3
T3 vs C2 UP	GO:0006897	endocytosis	Biological process	0.00102992	52	106
T3 vs C2 UP	GO:0003774	cytoskeletal motor activity	Molecular function	0.0121804	54	118
T3 vs C2 UP	GO:0043878	glyceraldehyde-3-phosphate dehydrogenase (NAD+) (non-phosphorylating) activity	Molecular function	0.0122541	6	9
T3 vs C2 UP	GO:0140102	catalytic activity, acting on a rRNA	Molecular function	0.0127398	13	15
T3 vs C2 UP	GO:0090263	positive regulation of canonical Wnt signaling pathway	Biological process	0.00109052	12	17
T3 vs C2 UP	GO:0035459	vesicle cargo loading	Biological process	0.00113382	9	11
T3 vs C2 UP	GO:0016779	nucleotidyltransferase activity	Molecular function	0.0136878	94	197
T3 vs C2 UP	GO:0097447	dendritic tree	Cellular component	0.0137712	34	71
T3 vs C2 UP	GO:0006310	DNA recombination	Biological process	0.00114447	121	192
T3 vs C2 UP	GO:1990404	protein ADP-ribosylase activity	Molecular function	0.0142056	5	6
T3 vs C2 UP	GO:0016887	ATP hydrolysis activity	Molecular function	0.0142185	425	794
T3 vs C2 UP	GO:0003887	DNA-directed DNA polymerase activity	Molecular function	0.0142435	24	33
T3 vs C2 UP	GO:0032300	mismatch repair complex	Cellular component	0.0143477	10	15
T3 vs C2 UP	GO:0008310	single-stranded DNA 3'-5' exodeoxyribonuclease activity	Molecular function	0.0148845	7	8
T3 vs C2 UP	GO:0032269	negative regulation of cellular protein metabolic process	Biological process	0.00117211	82	189
T3 vs C2 UP	GO:0005768	endosome	Cellular component	0.015751	119	300
T3 vs C2 UP	GO:0030425	dendrite	Cellular component	0.0158127	34	71
T3 vs C2 UP	GO:0099522	cytosolic region	Cellular component	0.0158852	4	4
T3 vs C2 UP	GO:0005663	DNA replication factor C complex	Cellular component	0.0163493	6	7
T3 vs C2 UP	GO:0106068	SUMO ligase complex	Cellular component	0.0169796	5	5
T3 vs C2 UP	GO:0003688	DNA replication origin binding	Molecular function	0.0170197	19	27
T3 vs C2 UP	GO:0098791	Golgi apparatus subcompartment	Cellular component	0.0174016	50	139
T3 vs C2 UP	GO:0001882	nucleoside binding	Molecular function	0.0176462	8	10
T3 vs C2 UP	GO:0004694	eukaryotic translation initiation factor 2alpha kinase activity	Molecular function	0.017917	7	9
T3 vs C2 UP	GO:0030117	membrane coat	Cellular component	0.0181524	28	61
T3 vs C2 UP	GO:0140658	ATP-dependent chromatin remodeler activity	Molecular function	0.018792	51	77
T3 vs C2 UP	GO:0046931	pore complex assembly	Biological process	0.00174318	7	7
T3 vs C2 UP	GO:0003720	telomerase activity	Molecular function	0.0199853	17	30
T3 vs C2 UP	GO:1990883	rRNA cytidine N-acetyltransferase activity	Molecular function	0.020155	3	3
T3 vs C2 UP	GO:0043633	polyadenylation-dependent RNA catabolic process	Biological process	0.00185866	16	22
T3 vs C2 UP	GO:0051292	nuclear pore complex assembly	Biological process	0.00186759	7	7
T3 vs C2 UP	GO:0048870	cell motility	Biological process	0.00190188	75	166
T3 vs C2 UP	GO:0033179	proton-transporting V-type ATPase, V0 domain	Cellular component	0.0214493	7	14
T3 vs C2 UP	GO:0000177	cytoplasmic exosome (RNase complex)	Cellular component	0.0218772	10	17
T3 vs C2 UP	GO:0016728	oxidoreductase activity, acting on CH or CH2 groups, disulfide as acceptor	Molecular function	0.0219814	6	8
T3 vs C2 UP	GO:0008117	sphinganine-1-phosphate aldolase activity	Molecular function	0.0220588	2	2
T3 vs C2 UP	GO:0008283	cell population proliferation	Biological process	0.00194892	94	207
T3 vs C2 UP	GO:0003899	DNA-directed 5'-3' RNA polymerase activity	Molecular function	0.0221836	34	57
T3 vs C2 UP	GO:0005881	cytoplasmic microtubule	Cellular component	0.0226559	23	49
T3 vs C2 UP	GO:0005622	intracellular anatomical structure	Cellular component	0.0231263	2450	6866
T3 vs C2 UP	GO:0008278	cohesin complex	Cellular component	0.0232028	4	4
T3 vs C2 UP	GO:1990814	DNA/DNA annealing activity	Molecular function	0.0233902	16	18
T3 vs C2 UP	GO:0008422	beta-glucosidase activity	Molecular function	0.0235371	11	18
T3 vs C2 UP	GO:0000460	maturation of 5.8S rRNA	Biological process	0.00204652	40	45
T3 vs C2 UP	GO:0071295	cellular response to vitamin	Biological process	0.00212653	5	5
T3 vs C2 UP	GO:0061726	mitochondrion disassembly	Biological process	0.00213385	14	22
T3 vs C2 UP	GO:0018202	peptidyl-histidine modification	Biological process	0.00215133	22	38
T3 vs C2 UP	GO:0006325	chromatin organization	Biological process	0.00215691	184	380
T3 vs C2 UP	GO:0002520	immune system development	Biological process	0.00230725	53	102
T3 vs C2 UP	GO:0072594	establishment of protein localization to organelle	Biological process	0.00237042	88	193
T3 vs C2 UP	GO:0017183	peptidyl-diphthamide biosynthetic process from peptidyl-histidine	Biological process	0.00273921	10	13
T3 vs C2 UP	GO:0051657	maintenance of organelle location	Biological process	0.00277687	7	8
T3 vs C2 UP	GO:0006403	RNA localization	Biological process	0.00278795	46	90
T3 vs C2 UP	GO:0051236	establishment of RNA localization	Biological process	0.00280998	35	71
T3 vs C2 UP	GO:0033260	nuclear DNA replication	Biological process	0.00283446	26	37
T3 vs C2 UP	GO:0051649	establishment of localization in cell	Biological process	0.00285658	298	798
T3 vs C2 UP	GO:0035725	sodium ion transmembrane transport	Biological process	0.00288849	18	38
T3 vs C2 UP	GO:0006281	DNA repair	Biological process	0.00289559	218	379
T3 vs C2 UP	GO:0015980	energy derivation by oxidation of organic compounds	Biological process	0.00304054	32	105
T3 vs C2 UP	GO:0032502	developmental process	Biological process	0.00304777	547	1423
T3 vs C2 UP	GO:0042274	ribosomal small subunit biogenesis	Biological process	0.00305576	59	79
T3 vs C2 UP	GO:0006471	protein ADP-ribosylation	Biological process	0.00310029	8	10
T3 vs C2 UP	GO:0019220	regulation of phosphate metabolic process	Biological process	0.00351805	80	187
T3 vs C2 UP	GO:0090110	COPII-coated vesicle cargo loading	Biological process	0.00358791	9	11
T3 vs C2 UP	GO:0032268	regulation of cellular protein metabolic process	Biological process	0.00364009	210	524
T3 vs C2 UP	GO:1990961	xenobiotic detoxification by transmembrane export across the plasma membrane	Biological process	0.00368817	5	7
T3 vs C2 UP	GO:0009395	phospholipid catabolic process	Biological process	0.00377253	11	17
T3 vs C2 UP	GO:0002182	cytoplasmic translational elongation	Biological process	0.00381076	11	17
T3 vs C2 UP	GO:0006448	regulation of translational elongation	Biological process	0.00381076	11	17
T3 vs C2 UP	GO:0009411	response to UV	Biological process	0.00384987	36	66
T3 vs C2 UP	GO:0010976	positive regulation of neuron projection development	Biological process	0.0039782	12	17
T3 vs C2 UP	GO:0009157	deoxyribonucleoside monophosphate biosynthetic process	Biological process	0.00398851	5	5
T3 vs C2 UP	GO:0042273	ribosomal large subunit biogenesis	Biological process	0.00401721	58	78
T3 vs C2 UP	GO:0032501	multicellular organismal process	Biological process	0.00402636	528	1375
T3 vs C2 UP	GO:0006999	nuclear pore organization	Biological process	0.00404142	8	9
T3 vs C2 UP	GO:0000022	mitotic spindle elongation	Biological process	0.00405232	9	9
T3 vs C2 UP	GO:0007051	spindle organization	Biological process	0.00406644	52	85
T3 vs C2 UP	GO:0006099	tricarboxylic acid cycle	Biological process	0.00419299	16	25
T3 vs C2 UP	GO:0048814	regulation of dendrite morphogenesis	Biological process	0.00422801	6	6
T3 vs C2 UP	GO:1903827	regulation of cellular protein localization	Biological process	0.00423447	54	112
T3 vs C2 UP	GO:0030054	cell junction	Cellular component	0.0236597	133	327
T3 vs C2 UP	GO:0016175	superoxide-generating NAD(P)H oxidase activity	Molecular function	0.0238095	4	5
T3 vs C2 UP	GO:0010769	regulation of cell morphogenesis involved in differentiation	Biological process	0.00438862	8	9
T3 vs C2 UP	GO:0000086	G2/M transition of mitotic cell cycle	Biological process	0.00443514	36	51
T3 vs C2 UP	GO:0004660	protein farnesyltransferase activity	Molecular function	0.0242424	3	4
T3 vs C2 UP	GO:0044183	protein folding chaperone	Molecular function	0.0245373	10	16
T3 vs C2 UP	GO:0034502	protein localization to chromosome	Biological process	0.00450714	21	34
T3 vs C2 UP	GO:0004122	cystathionine beta-synthase activity	Molecular function	0.0248852	3	3
T3 vs C2 UP	GO:0004333	fumarate hydratase activity	Molecular function	0.0248852	3	3
T3 vs C2 UP	GO:0036479	peroxidase inhibitor activity	Molecular function	0.0251572	2	2
T3 vs C2 UP	GO:0099572	postsynaptic specialization	Cellular component	0.0251856	17	31
T3 vs C2 UP	GO:0051246	regulation of protein metabolic process	Biological process	0.00457348	221	553
T3 vs C2 UP	GO:0035613	RNA stem-loop binding	Molecular function	0.0254185	5	5
T3 vs C2 UP	GO:0008242	omega peptidase activity	Molecular function	0.0254284	32	76
T3 vs C2 UP	GO:0031325	positive regulation of cellular metabolic process	Biological process	0.0047586	236	580
T3 vs C2 UP	GO:0004620	phospholipase activity	Molecular function	0.0260801	18	46
T3 vs C2 UP	GO:2001295	malonyl-CoA biosynthetic process	Biological process	0.00479403	5	7
T3 vs C2 UP	GO:0016426	tRNA (adenine) methyltransferase activity	Molecular function	0.0269598	6	7
T3 vs C2 UP	GO:0097014	ciliary plasm	Cellular component	0.0270042	29	72
T3 vs C2 UP	GO:0009893	positive regulation of metabolic process	Biological process	0.00488277	266	666
T3 vs C2 UP	GO:0031399	regulation of protein modification process	Biological process	0.00490341	91	219
T3 vs C2 UP	GO:0045111	intermediate filament cytoskeleton	Cellular component	0.0273963	6	7
T3 vs C2 UP	GO:0033202	DNA helicase complex	Cellular component	0.0275219	9	14
T3 vs C2 UP	GO:0005832	chaperonin-containing T-complex	Cellular component	0.0276754	7	10
T3 vs C2 UP	GO:0030166	proteoglycan biosynthetic process	Biological process	0.00505483	7	9
T3 vs C2 UP	GO:0031647	regulation of protein stability	Biological process	0.00510184	33	62
T3 vs C2 UP	GO:0000796	condensin complex	Cellular component	0.0289802	6	6
T3 vs C2 UP	GO:0016624	oxidoreductase activity, acting on the aldehyde or oxo group of donors, disulfide as acceptor	Molecular function	0.0291391	7	12
T3 vs C2 UP	GO:0097575	lateral cell cortex	Cellular component	0.0294118	3	3
T3 vs C2 UP	GO:0000725	recombinational repair	Biological process	0.00530008	65	95
T3 vs C2 UP	GO:0016818	hydrolase activity, acting on acid anhydrides, in phosphorus-containing anhydrides	Molecular function	0.0295486	545	1075
T3 vs C2 UP	GO:0055037	recycling endosome	Cellular component	0.0300216	20	36
T3 vs C2 UP	GO:1990904	ribonucleoprotein complex	Cellular component	0.0308784	206	481
T3 vs C2 UP	GO:0010770	positive regulation of cell morphogenesis involved in differentiation	Biological process	0.00554251	6	6
T3 vs C2 UP	GO:0015631	tubulin binding	Molecular function	0.0310749	64	118
T3 vs C2 UP	GO:0006029	proteoglycan metabolic process	Biological process	0.00571139	7	9
T3 vs C2 UP	GO:0015930	glutamate synthase activity	Molecular function	0.031857	4	5
T3 vs C2 UP	GO:0008021	synaptic vesicle	Cellular component	0.0320994	13	27
T3 vs C2 UP	GO:0006886	intracellular protein transport	Biological process	0.00575147	148	354
T3 vs C2 UP	GO:0004058	aromatic-L-amino-acid decarboxylase activity	Molecular function	0.0323077	3	3
T3 vs C2 UP	GO:0004609	phosphatidylserine decarboxylase activity	Molecular function	0.0323077	3	3
T3 vs C2 UP	GO:0006941	striated muscle contraction	Biological process	0.0057971	8	16
T3 vs C2 UP	GO:0034638	phosphatidylcholine catabolic process	Biological process	0.00582462	6	7
T3 vs C2 UP	GO:0042770	signal transduction in response to DNA damage	Biological process	0.00589272	35	52
T3 vs C2 UP	GO:0044877	protein-containing complex binding	Molecular function	0.0332516	125	283
T3 vs C2 UP	GO:0051674	localization of cell	Biological process	0.00593805	75	166
T3 vs C2 UP	GO:0030666	endocytic vesicle membrane	Cellular component	0.0339975	12	21
T3 vs C2 UP	GO:0034274	Atg12-Atg5-Atg16 complex	Cellular component	0.0355577	3	3
T3 vs C2 UP	GO:0043555	regulation of translation in response to stress	Biological process	0.0184362	10	13
T3 vs C2 UP	GO:0016741	transferase activity, transferring one-carbon groups	Molecular function	0.0357688	91	222
T3 vs C2 UP	GO:0006266	DNA ligation	Biological process	0.00628081	11	12
T3 vs C2 UP	GO:0004408	holocytochrome-c synthase activity	Molecular function	0.0362045	4	5
T3 vs C2 UP	GO:0106029	tRNA pseudouridine synthase activity	Molecular function	0.0362942	8	10
T3 vs C2 UP	GO:0015298	solute:cation antiporter activity	Molecular function	0.0363838	12	27
T3 vs C2 UP	GO:0009147	pyrimidine nucleoside triphosphate metabolic process	Biological process	0.00647338	7	12
T3 vs C2 UP	GO:0001405	PAM complex, Tim23 associated import motor	Cellular component	0.0370325	3	3
T3 vs C2 UP	GO:0018063	cytochrome c-heme linkage	Biological process	0.00649351	4	5
T3 vs C2 UP	GO:0090560	2-(3-amino-3-carboxypropyl)histidine synthase activity	Molecular function	0.0370349	3	4
T3 vs C2 UP	GO:0045184	establishment of protein localization	Biological process	0.00651731	226	606
T3 vs C2 UP	GO:0051223	regulation of protein transport	Biological process	0.00656728	42	86
T3 vs C2 UP	GO:0002376	immune system process	Biological process	0.00663137	145	348
T3 vs C2 UP	GO:0046820	4-amino-4-deoxychorismate synthase activity	Molecular function	0.0374332	2	2
T3 vs C2 UP	GO:0070456	galactose-1-phosphate phosphatase activity	Molecular function	0.0384615	2	3
T3 vs C2 UP	GO:0019673	GDP-mannose metabolic process	Biological process	0.00683901	6	9
T3 vs C2 UP	GO:0006271	DNA strand elongation involved in DNA replication	Biological process	0.00684437	25	28
T3 vs C2 UP	GO:0030234	enzyme regulator activity	Molecular function	0.0386062	102	247
T3 vs C2 UP	GO:0018364	peptidyl-glutamine methylation	Biological process	0.00692822	5	5
T3 vs C2 UP	GO:0050811	GABA receptor binding	Molecular function	0.0393938	4	5
T3 vs C2 UP	GO:0030971	receptor tyrosine kinase binding	Molecular function	0.0393938	4	5
T3 vs C2 UP	GO:0045471	response to ethanol	Biological process	0.00700737	10	14
T3 vs C2 UP	GO:0015431	ABC-type glutathione S-conjugate transporter activity	Molecular function	0.0397331	6	12
T3 vs C2 UP	GO:0043527	tRNA methyltransferase complex	Cellular component	0.0399894	4	5
T3 vs C2 UP	GO:0030177	positive regulation of Wnt signaling pathway	Biological process	0.00708347	12	18
T3 vs C2 UP	GO:0005200	structural constituent of cytoskeleton	Molecular function	0.040294	12	21
T3 vs C2 UP	GO:0005887	integral component of plasma membrane	Cellular component	0.0406942	43	129
T3 vs C2 UP	GO:0000462	maturation of SSU-rRNA from tricistronic rRNA transcript (SSU-rRNA, 5.8S rRNA, LSU-rRNA)	Biological process	0.00731665	37	41
T3 vs C2 UP	GO:0051139	metal ion:proton antiporter activity	Molecular function	0.0408371	9	16
T3 vs C2 UP	GO:0043197	dendritic spine	Cellular component	0.0408813	17	28
T3 vs C2 UP	GO:0071559	response to transforming growth factor beta	Biological process	0.00733605	9	11
T3 vs C2 UP	GO:0008237	metallopeptidase activity	Molecular function	0.0411032	48	125
T3 vs C2 UP	GO:0048869	cellular developmental process	Biological process	0.00763354	264	661
T3 vs C2 UP	GO:0097190	apoptotic signaling pathway	Biological process	0.00766002	40	73
T3 vs C2 UP	GO:0005048	signal sequence binding	Molecular function	0.0425599	15	31
T3 vs C2 UP	GO:0001726	ruffle	Cellular component	0.0427979	8	13
T3 vs C2 UP	GO:0098772	molecular function regulator	Molecular function	0.0428327	115	285
T3 vs C2 UP	GO:0015935	small ribosomal subunit	Cellular component	0.0434436	11	61
T3 vs C2 UP	GO:0016639	oxidoreductase activity, acting on the CH-NH2 group of donors, NAD or NADP as acceptor	Molecular function	0.043512	5	8
T3 vs C2 UP	GO:0008553	P-type proton-exporting transporter activity	Molecular function	0.0435627	6	8
T3 vs C2 UP	GO:0032809	neuronal cell body membrane	Cellular component	0.0438982	3	3
T3 vs C2 UP	GO:0004075	biotin carboxylase activity	Molecular function	0.0438982	4	5
T3 vs C2 UP	GO:0044298	cell body membrane	Cellular component	0.044166	3	3
T3 vs C2 UP	GO:0090726	cortical dynamic polarity patch	Cellular component	0.044166	3	3
T3 vs C2 UP	GO:0097574	lateral part of cell	Cellular component	0.044166	3	3
T3 vs C2 UP	GO:0006297	nucleotide-excision repair, DNA gap filling	Biological process	0.00779734	13	15
T3 vs C2 UP	GO:0004030	aldehyde dehydrogenase [NAD(P)+] activity	Molecular function	0.0442362	6	11
T3 vs C2 UP	GO:0008175	tRNA methyltransferase activity	Molecular function	0.044329	26	39
T3 vs C2 UP	GO:0005658	alpha DNA polymerase:primase complex	Cellular component	0.0449127	5	5
T3 vs C2 UP	GO:0031616	spindle pole centrosome	Cellular component	0.0458924	4	4
T3 vs C2 UP	GO:0009988	cell-cell recognition	Biological process	0.00793651	4	4
T3 vs C2 UP	GO:0031252	cell leading edge	Cellular component	0.0460453	16	31
T3 vs C2 UP	GO:0098533	ATPase dependent transmembrane transport complex	Cellular component	0.046987	3	4
T3 vs C2 UP	GO:0000811	GINS complex	Cellular component	0.0471737	31	40
T3 vs C2 UP	GO:0030506	ankyrin binding	Molecular function	0.0475191	6	7
T3 vs C2 UP	GO:0043558	regulation of translational initiation in response to stress	Biological process	0.00329167	9	12
T3 vs C2 UP	GO:0001409	guanine nucleotide transmembrane transporter activity	Molecular function	0.047999	3	9
T3 vs C2 UP	GO:0055044	symplast	Cellular component	0.0481808	45	103
T3 vs C2 UP	GO:0070182	DNA polymerase binding	Molecular function	0.0484795	5	6
T3 vs C2 UP	GO:0019778	Atg12 activating enzyme activity	Molecular function	0.048939	11	31
T3 vs C2 UP	GO:0035974	meiotic spindle pole body	Cellular component	0.048951	4	4
T3 vs C2 UP	GO:0043020	NADPH oxidase complex	Cellular component	0.0492539	4	5
T3 vs C2 UP	GO:0008139	nuclear localization sequence binding	Molecular function	0.0494677	11	17
T3 vs C2 UP	GO:0043296	apical junction complex	Cellular component	0.0495816	8	11
T3 vs C2 UP	GO:0015299	solute:proton antiporter activity	Molecular function	0.0496448	10	22
T3 vs C2 UP	GO:0045283	fumarate reductase complex	Cellular component	0.0499109	2	2
T3 vs C2 UP	GO:0019660	glycolytic fermentation	Biological process	0.00864455	3	3
T3 vs C2 UP	GO:2000232	regulation of rRNA processing	Biological process	0.00888488	11	13
T3 vs C2 UP	GO:0009162	deoxyribonucleoside monophosphate metabolic process	Biological process	0.00934412	5	6
T3 vs C2 UP	GO:0000423	mitophagy	Biological process	0.00949525	8	9
T3 vs C2 UP	GO:0006270	DNA replication initiation	Biological process	0.00953196	34	48
T3 vs C2 UP	GO:0051220	cytoplasmic sequestering of protein	Biological process	0.00957854	3	3
T3 vs C2 UP	GO:0009987	cellular process	Biological process	0.00965041	2474	6954
T3 vs C2 UP	GO:0031497	chromatin assembly	Biological process	0.00989595	33	60
T3 vs C2 UP	GO:0043619	regulation of transcription from RNA polymerase II promoter in response to oxidative stress	Biological process	0.0181134	9	15
T3 vs C2 UP	GO:2000113	negative regulation of cellular macromolecule biosynthetic process	Biological process	0.00997414	153	323
T3 vs C2 UP	GO:0009221	pyrimidine deoxyribonucleotide biosynthetic process	Biological process	0.00997712	7	8
T3 vs C2 UP	GO:0045595	regulation of cell differentiation	Biological process	0.0101339	96	198
T3 vs C2 UP	GO:0033036	macromolecule localization	Biological process	0.0101572	380	1030
T3 vs C2 UP	GO:0010374	stomatal complex development	Biological process	0.0101937	6	7
T3 vs C2 UP	GO:0070201	regulation of establishment of protein localization	Biological process	0.0102548	44	89
T3 vs C2 UP	GO:0150104	transport across blood-brain barrier	Biological process	0.0104895	7	10
T3 vs C2 UP	GO:0000422	autophagy of mitochondrion	Biological process	0.0105998	14	22
T3 vs C2 UP	GO:1903747	regulation of establishment of protein localization to mitochondrion	Biological process	0.0106804	7	8
T3 vs C2 UP	GO:0018130	heterocycle biosynthetic process	Biological process	0.010819	521	1247
T3 vs C2 UP	GO:0065009	regulation of molecular function	Biological process	0.0108978	210	523
T3 vs C2 UP	GO:0050850	positive regulation of calcium-mediated signaling	Biological process	0.0110965	4	4
T3 vs C2 UP	GO:0016242	negative regulation of macroautophagy	Biological process	0.0111571	11	17
T3 vs C2 UP	GO:0010556	regulation of macromolecule biosynthetic process	Biological process	0.0111899	392	882
T3 vs C2 UP	GO:0051222	positive regulation of protein transport	Biological process	0.0113306	29	56
T3 vs C2 UP	GO:0006537	glutamate biosynthetic process	Biological process	0.0115304	4	5
T3 vs C2 UP	GO:0002521	leukocyte differentiation	Biological process	0.0115388	18	29
T3 vs C2 UP	GO:0071560	cellular response to transforming growth factor beta stimulus	Biological process	0.0115494	9	11
T3 vs C2 UP	GO:0050775	positive regulation of dendrite morphogenesis	Biological process	0.0116033	6	6
T3 vs C2 UP	GO:0008219	cell death	Biological process	0.0116846	120	285
T3 vs C2 UP	GO:0006401	RNA catabolic process	Biological process	0.0117323	100	188
T3 vs C2 UP	GO:0032386	regulation of intracellular transport	Biological process	0.0117503	39	78
T3 vs C2 UP	GO:0009200	deoxyribonucleoside triphosphate metabolic process	Biological process	0.0118352	7	13
T3 vs C2 UP	GO:0048232	male gamete generation	Biological process	0.0119242	40	87
T3 vs C2 UP	GO:0051320	S phase	Biological process	0.0119401	11	12
T3 vs C2 UP	GO:0050790	regulation of catalytic activity	Biological process	0.0119893	175	428
T3 vs C2 UP	GO:2000112	regulation of cellular macromolecule biosynthetic process	Biological process	0.0120903	385	873
T3 vs C2 UP	GO:0050848	regulation of calcium-mediated signaling	Biological process	0.012158	8	10
T3 vs C2 UP	GO:0006221	pyrimidine nucleotide biosynthetic process	Biological process	0.0122255	11	22
T3 vs C2 UP	GO:0051240	positive regulation of multicellular organismal process	Biological process	0.0127673	67	140
T3 vs C2 UP	GO:0006220	pyrimidine nucleotide metabolic process	Biological process	0.0128495	13	27
T3 vs C2 UP	GO:0032880	regulation of protein localization	Biological process	0.0129104	65	144
T3 vs C2 UP	GO:0035305	negative regulation of dephosphorylation	Biological process	0.0131036	8	14
T3 vs C2 UP	GO:0002694	regulation of leukocyte activation	Biological process	0.0132446	19	29
T3 vs C2 UP	GO:0033157	regulation of intracellular protein transport	Biological process	0.0135181	30	53
T3 vs C2 UP	GO:0061842	microtubule organizing center localization	Biological process	0.0138636	10	15
T3 vs C2 UP	GO:0010972	negative regulation of G2/M transition of mitotic cell cycle	Biological process	0.0139428	23	30
T3 vs C2 UP	GO:0070973	protein localization to endoplasmic reticulum exit site	Biological process	0.0142248	3	3
T3 vs C2 UP	GO:1901796	regulation of signal transduction by p53 class mediator	Biological process	0.0142732	17	26
T3 vs C2 UP	GO:0065004	protein-DNA complex assembly	Biological process	0.0144359	51	97
T3 vs C2 UP	GO:0030204	chondroitin sulfate metabolic process	Biological process	0.0149539	4	5
T3 vs C2 UP	GO:1903963	arachidonate transport	Biological process	0.0150454	5	6
T3 vs C2 UP	GO:0050867	positive regulation of cell activation	Biological process	0.0152543	13	19
T3 vs C2 UP	GO:0019692	deoxyribose phosphate metabolic process	Biological process	0.0152867	10	16
T3 vs C2 UP	GO:0051052	regulation of DNA metabolic process	Biological process	0.0153105	60	106
T3 vs C2 UP	GO:0097720	calcineurin-mediated signaling	Biological process	0.0153257	3	3
T3 vs C2 UP	GO:0031109	microtubule polymerization or depolymerization	Biological process	0.0154307	12	18
T3 vs C2 UP	GO:0051094	positive regulation of developmental process	Biological process	0.0158237	73	155
T3 vs C2 UP	GO:0043547	positive regulation of GTPase activity	Biological process	0.0158422	29	49
T3 vs C2 UP	GO:0051726	regulation of cell cycle	Biological process	0.01587	142	291
T3 vs C2 UP	GO:0045103	intermediate filament-based process	Biological process	0.0159949	4	4
T3 vs C2 UP	GO:0051049	regulation of transport	Biological process	0.0160922	96	241
T3 vs C2 UP	GO:0035721	intraciliary retrograde transport	Biological process	0.0162444	6	9
T3 vs C2 UP	GO:0031400	negative regulation of protein modification process	Biological process	0.0163748	35	77
T3 vs C2 UP	GO:0034654	nucleobase-containing compound biosynthetic process	Biological process	0.0164246	491	1107
T3 vs C2 UP	GO:0035987	endodermal cell differentiation	Biological process	0.0164565	6	7
T3 vs C2 UP	GO:0000380	alternative mRNA splicing, via spliceosome	Biological process	0.0165052	13	21
T3 vs C2 UP	GO:0048813	dendrite morphogenesis	Biological process	0.0167662	10	14
T3 vs C2 UP	GO:0046503	glycerolipid catabolic process	Biological process	0.0167753	10	19
T3 vs C2 UP	GO:0010558	negative regulation of macromolecule biosynthetic process	Biological process	0.0169589	154	325
T3 vs C2 UP	GO:0000470	maturation of LSU-rRNA	Biological process	0.0169726	30	35
T3 vs C2 UP	GO:1901362	organic cyclic compound biosynthetic process	Biological process	0.0170256	545	1328
T3 vs C2 UP	GO:0010948	negative regulation of cell cycle process	Biological process	0.0171138	60	95
T3 vs C2 UP	GO:0036151	phosphatidylcholine acyl-chain remodeling	Biological process	0.0172249	4	4
T3 vs C2 UP	GO:0036152	phosphatidylethanolamine acyl-chain remodeling	Biological process	0.0172249	4	4
T3 vs C2 UP	GO:0010324	membrane invagination	Biological process	0.0172419	53	109
T3 vs C2 UP	GO:0045947	negative regulation of translational initiation	Biological process	0.0172731	8	11
T3 vs C2 UP	GO:1904688	regulation of cytoplasmic translational initiation	Biological process	0.0172833	6	8
T3 vs C2 UP	GO:0006342	chromatin silencing	Biological process	0.0173593	16	24
T3 vs C2 UP	GO:0000415	negative regulation of histone H3-K36 methylation	Biological process	0.0175439	3	3
T3 vs C2 UP	GO:0001656	metanephros development	Biological process	0.0175861	3	3
T3 vs C2 UP	GO:0046903	secretion	Biological process	0.0176489	58	141
T3 vs C2 UP	GO:0033173	calcineurin-NFAT signaling cascade	Biological process	0.0178571	3	3
T3 vs C2 UP	GO:0008542	visual learning	Biological process	0.0178571	3	3
T3 vs C2 UP	GO:0008300	isoprenoid catabolic process	Biological process	0.0178834	3	3
T3 vs C2 UP	GO:0045597	positive regulation of cell differentiation	Biological process	0.018018	50	99
T3 vs C2 UP	GO:0071027	nuclear RNA surveillance	Biological process	0.0184042	19	28
T3 vs C2 UP	GO:0032057	negative regulation of translational initiation in response to stress	Biological process	0.00994826	7	8
T3 vs C2 UP	GO:0050865	regulation of cell activation	Biological process	0.0184493	19	31
T3 vs C2 UP	GO:1901674	regulation of histone H3-K27 acetylation	Biological process	0.0186275	3	4
T3 vs C2 UP	GO:1905421	regulation of plant organ morphogenesis	Biological process	0.0186685	6	7
T3 vs C2 UP	GO:0051338	regulation of transferase activity	Biological process	0.0194328	63	143
T3 vs C2 UP	GO:0046338	phosphatidylethanolamine catabolic process	Biological process	0.0195652	5	5
T3 vs C2 UP	GO:1901725	regulation of histone deacetylase activity	Biological process	0.0196078	2	2
T3 vs C2 UP	GO:0031346	positive regulation of cell projection organization	Biological process	0.0196175	18	33
T3 vs C2 UP	GO:0098763	mitotic cell cycle phase	Biological process	0.0197959	21	28
T3 vs C2 UP	GO:0030004	cellular monovalent inorganic cation homeostasis	Biological process	0.0198043	20	37
T3 vs C2 UP	GO:0071248	cellular response to metal ion	Biological process	0.0198243	18	37
T3 vs C2 UP	GO:2001293	malonyl-CoA metabolic process	Biological process	0.0204115	5	7
T3 vs C2 UP	GO:0031935	regulation of chromatin silencing	Biological process	0.0204392	8	10
T3 vs C2 UP	GO:1903037	regulation of leukocyte cell-cell adhesion	Biological process	0.0207337	5	7
T3 vs C2 UP	GO:0034635	glutathione transport	Biological process	0.0207644	6	11
T3 vs C2 UP	GO:0006730	one-carbon metabolic process	Biological process	0.0209227	12	20
T3 vs C2 UP	GO:0055067	monovalent inorganic cation homeostasis	Biological process	0.021142	24	46
T3 vs C2 UP	GO:0032055	negative regulation of translation in response to stress	Biological process	0.00674562	6	6
T3 vs C2 UP	GO:1903214	regulation of protein targeting to mitochondrion	Biological process	0.0212372	6	7
T3 vs C2 UP	GO:0071028	nuclear mRNA surveillance	Biological process	0.0213572	18	27
T3 vs C2 UP	GO:1903125	negative regulation of thioredoxin peroxidase activity by peptidyl-threonine phosphorylation	Biological process	0.0215054	2	2
T3 vs C2 UP	GO:0043648	dicarboxylic acid metabolic process	Biological process	0.0215495	25	65
T3 vs C2 UP	GO:0007548	sex differentiation	Biological process	0.0217757	21	40
T3 vs C2 UP	GO:0043171	peptide catabolic process	Biological process	0.0219076	11	19
T3 vs C2 UP	GO:1901727	positive regulation of histone deacetylase activity	Biological process	0.0220588	2	2
T3 vs C2 UP	GO:0043153	entrainment of circadian clock by photoperiod	Biological process	0.0220736	4	4
T3 vs C2 UP	GO:0033299	secretion of lysosomal enzymes	Biological process	0.0228671	4	4
T3 vs C2 UP	GO:0061687	detoxification of inorganic compound	Biological process	0.0230209	5	11
T3 vs C2 UP	GO:0019740	nitrogen utilization	Biological process	0.0230886	5	6
T3 vs C2 UP	GO:0140115	export across plasma membrane	Biological process	0.0231456	10	19
T3 vs C2 UP	GO:0006264	mitochondrial DNA replication	Biological process	0.023154	6	8
T3 vs C2 UP	GO:0051302	regulation of cell division	Biological process	0.0231676	29	51
T3 vs C2 UP	GO:0072520	seminiferous tubule development	Biological process	0.023319	4	4
T3 vs C2 UP	GO:0034775	glutathione transmembrane transport	Biological process	0.023882	6	11
T3 vs C2 UP	GO:0120261	regulation of heterochromatin organization	Biological process	0.0239346	7	8
T3 vs C2 UP	GO:0043085	positive regulation of catalytic activity	Biological process	0.024082	75	174
T3 vs C2 UP	GO:0070729	cyclic nucleotide transport	Biological process	0.0242375	3	7
T3 vs C2 UP	GO:0006661	phosphatidylinositol biosynthetic process	Biological process	0.0245622	25	69
T3 vs C2 UP	GO:0032388	positive regulation of intracellular transport	Biological process	0.0247838	28	52
T3 vs C2 UP	GO:0046661	male sex differentiation	Biological process	0.0248357	14	23
T3 vs C2 UP	GO:0006117	acetaldehyde metabolic process	Biological process	0.0249129	3	3
T3 vs C2 UP	GO:0045606	positive regulation of epidermal cell differentiation	Biological process	0.025	2	3
T3 vs C2 UP	GO:0006692	prostanoid metabolic process	Biological process	0.0252167	7	17
T3 vs C2 UP	GO:0050684	regulation of mRNA processing	Biological process	0.0253874	23	40
T3 vs C2 UP	GO:0071047	polyadenylation-dependent mRNA catabolic process	Biological process	0.0255615	12	17
T3 vs C2 UP	GO:0098655	cation transmembrane transport	Biological process	0.0256217	92	325
T3 vs C2 UP	GO:1903533	regulation of protein targeting	Biological process	0.0257168	13	22
T3 vs C2 UP	GO:0045104	intermediate filament cytoskeleton organization	Biological process	0.0257879	4	4
T3 vs C2 UP	GO:0006121	mitochondrial electron transport, succinate to ubiquinone	Biological process	0.025974	2	4
T3 vs C2 UP	GO:0034605	cellular response to heat	Biological process	0.0260428	28	46
T3 vs C2 UP	GO:0016458	gene silencing	Biological process	0.0260849	43	94
T3 vs C2 UP	GO:0090316	positive regulation of intracellular protein transport	Biological process	0.0263026	22	38
T3 vs C2 UP	GO:0006113	fermentation	Biological process	0.026459	3	3
T3 vs C2 UP	GO:0009177	pyrimidine deoxyribonucleoside monophosphate biosynthetic process	Biological process	0.0265152	5	5
T3 vs C2 UP	GO:0051256	mitotic spindle midzone assembly	Biological process	0.0267523	6	6
T3 vs C2 UP	GO:1990611	regulation of cytoplasmic translational initiation in response to stress	Biological process	0.027972	6	6
T3 vs C2 UP	GO:0007093	mitotic cell cycle checkpoint signaling	Biological process	0.0269284	37	54
T3 vs C2 UP	GO:0016579	protein deubiquitination	Biological process	0.0270946	30	69
T3 vs C2 UP	GO:0051569	regulation of histone H3-K4 methylation	Biological process	0.0271005	10	16
T3 vs C2 UP	GO:2000468	regulation of peroxidase activity	Biological process	0.0272232	2	2
T3 vs C2 UP	GO:0000278	mitotic cell cycle	Biological process	0.027225	190	347
T3 vs C2 UP	GO:0007178	transmembrane receptor protein serine/threonine kinase signaling pathway	Biological process	0.0273243	13	21
T3 vs C2 UP	GO:0009143	nucleoside triphosphate catabolic process	Biological process	0.027325	5	9
T3 vs C2 UP	GO:0055082	cellular chemical homeostasis	Biological process	0.0274025	69	176
T3 vs C2 UP	GO:0006541	glutamine metabolic process	Biological process	0.0275442	15	31
T3 vs C2 UP	GO:0001654	eye development	Biological process	0.0278063	24	63
T3 vs C2 UP	GO:0006106	fumarate metabolic process	Biological process	0.0278733	5	6
T3 vs C2 UP	GO:1990625	negative regulation of cytoplasmic translational initiation in response to stress	Biological process	0.0333333	6	6
T3 vs C2 UP	GO:0016241	regulation of macroautophagy	Biological process	0.0280576	16	28
T3 vs C2 UP	GO:0000076	DNA replication checkpoint signaling	Biological process	0.0281853	11	11
T3 vs C2 UP	GO:0010998	regulation of translational initiation by eIF2 alpha phosphorylation	Biological process	0.02851	7	9
T3 vs C2 UP	GO:0050729	positive regulation of inflammatory response	Biological process	0.0286198	8	11
T3 vs C2 UP	GO:0046039	GTP metabolic process	Biological process	0.028623	6	11
T3 vs C2 UP	GO:0051085	chaperone cofactor-dependent protein refolding	Biological process	0.028722	9	18
T3 vs C2 UP	GO:0016570	histone modification	Biological process	0.0291928	81	207
T3 vs C2 UP	GO:0031145	anaphase-promoting complex-dependent catabolic process	Biological process	0.0292927	15	29
T3 vs C2 UP	GO:1900247	regulation of cytoplasmic translational elongation	Biological process	0.0294118	10	13
T3 vs C2 UP	GO:0002696	positive regulation of leukocyte activation	Biological process	0.0294432	13	19
T3 vs C2 UP	GO:0009129	pyrimidine nucleoside monophosphate metabolic process	Biological process	0.0299854	7	12
T3 vs C2 UP	GO:0006464	cellular protein modification process	Biological process	0.0303184	563	1705
T3 vs C2 UP	GO:0032392	DNA geometric change	Biological process	0.0306734	91	134
T3 vs C2 UP	GO:0071918	urea transmembrane transport	Biological process	0.0307107	6	10
T3 vs C2 UP	GO:0050793	regulation of developmental process	Biological process	0.0311783	182	416
T3 vs C2 UP	GO:0033184	positive regulation of histone ubiquitination	Biological process	0.031223	3	3
T3 vs C2 UP	GO:1902105	regulation of leukocyte differentiation	Biological process	0.0312473	10	13
T3 vs C2 UP	GO:0031445	regulation of heterochromatin assembly	Biological process	0.0313744	7	8
T3 vs C2 UP	GO:0031349	positive regulation of defense response	Biological process	0.0316968	25	46
T3 vs C2 UP	GO:0035520	monoubiquitinated protein deubiquitination	Biological process	0.0317004	4	4
T3 vs C2 UP	GO:0090501	RNA phosphodiester bond hydrolysis	Biological process	0.0317067	70	123
T3 vs C2 UP	GO:0019369	arachidonic acid metabolic process	Biological process	0.032328	7	16
T3 vs C2 UP	GO:0045005	DNA-dependent DNA replication maintenance of fidelity	Biological process	0.0325039	33	49
T3 vs C2 UP	GO:0033333	fin development	Biological process	0.0325362	4	5
T3 vs C2 UP	GO:0051704	multi-organism process	Biological process	0.0327841	107	262
T3 vs C2 UP	GO:0009713	catechol-containing compound biosynthetic process	Biological process	0.032967	2	2
T3 vs C2 UP	GO:0006302	double-strand break repair	Biological process	0.0329729	96	151
T3 vs C2 UP	GO:1990776	response to angiotensin	Biological process	0.0331169	3	3
T3 vs C2 UP	GO:0006287	base-excision repair, gap-filling	Biological process	0.0332997	12	15
T3 vs C2 UP	GO:0008611	ether lipid biosynthetic process	Biological process	0.0333333	3	4
T3 vs C2 UP	GO:0022610	biological adhesion	Biological process	0.0333371	41	91
T3 vs C2 UP	GO:0090075	relaxation of muscle	Biological process	0.0336134	4	5
T3 vs C2 UP	GO:0035036	sperm-egg recognition	Biological process	0.0338917	4	4
T3 vs C2 UP	GO:1901987	regulation of cell cycle phase transition	Biological process	0.0342298	83	140
T3 vs C2 UP	GO:0010923	negative regulation of phosphatase activity	Biological process	0.034258	6	11
T3 vs C2 UP	GO:0042325	regulation of phosphorylation	Biological process	0.0345268	67	148
T3 vs C2 UP	GO:0006304	DNA modification	Biological process	0.0347559	23	43
T3 vs C2 UP	GO:0030490	maturation of SSU-rRNA	Biological process	0.0351487	51	64
T3 vs C2 UP	GO:0044341	sodium-dependent phosphate transport	Biological process	0.0352908	3	4
T3 vs C2 UP	GO:0098849	cellular detoxification of cadmium ion	Biological process	0.0353556	3	5
T3 vs C2 UP	GO:0007179	transforming growth factor beta receptor signaling pathway	Biological process	0.035523	8	9
T3 vs C2 UP	GO:0046359	butyrate catabolic process	Biological process	0.0357143	2	2
T3 vs C2 UP	GO:0009130	pyrimidine nucleoside monophosphate biosynthetic process	Biological process	0.035837	7	11
T3 vs C2 UP	GO:0120035	regulation of plasma membrane bounded cell projection organization	Biological process	0.0358485	27	62
T3 vs C2 UP	GO:0010720	positive regulation of cell development	Biological process	0.0363202	20	38
T3 vs C2 UP	GO:0097193	intrinsic apoptotic signaling pathway	Biological process	0.0368901	24	40
T3 vs C2 UP	GO:0051983	regulation of chromosome segregation	Biological process	0.0369905	30	55
T3 vs C2 UP	GO:0006390	mitochondrial transcription	Biological process	0.0372	4	4
T3 vs C2 UP	GO:0051100	negative regulation of binding	Biological process	0.0372628	16	28
T3 vs C2 UP	GO:0007020	microtubule nucleation	Biological process	0.0373894	5	6
T3 vs C2 UP	GO:1904951	positive regulation of establishment of protein localization	Biological process	0.0374217	30	58
T3 vs C2 UP	GO:1901988	negative regulation of cell cycle phase transition	Biological process	0.0374597	56	87
T3 vs C2 UP	GO:2000677	regulation of transcription regulatory region DNA binding	Biological process	0.0375551	6	7
T3 vs C2 UP	GO:0001775	cell activation	Biological process	0.0377225	35	76
T3 vs C2 UP	GO:1903706	regulation of hemopoiesis	Biological process	0.0377629	19	32
T3 vs C2 UP	GO:0007155	cell adhesion	Biological process	0.0381523	41	91
T3 vs C2 UP	GO:0000724	double-strand break repair via homologous recombination	Biological process	0.0382245	65	94
T3 vs C2 UP	GO:0030206	chondroitin sulfate biosynthetic process	Biological process	0.0383148	4	5
T3 vs C2 UP	GO:0050773	regulation of dendrite development	Biological process	0.0384164	7	9
T3 vs C2 UP	GO:0009408	response to heat	Biological process	0.0386815	46	91
T3 vs C2 UP	GO:0010828	positive regulation of glucose transmembrane transport	Biological process	0.0393215	3	4
T3 vs C2 UP	GO:0000967	rRNA 5'-end processing	Biological process	0.0395502	9	9
T3 vs C2 UP	GO:0021873	forebrain neuroblast division	Biological process	0.0396825	4	5
T3 vs C2 UP	GO:0017006	protein-tetrapyrrole linkage	Biological process	0.0401201	6	9
T3 vs C2 UP	GO:0006458	'de novo' protein folding	Biological process	0.0402516	11	20
T3 vs C2 UP	GO:0009113	purine nucleobase biosynthetic process	Biological process	0.0403718	5	10
T3 vs C2 UP	GO:0002819	regulation of adaptive immune response	Biological process	0.0403981	8	11
T3 vs C2 UP	GO:0046283	anthocyanin-containing compound metabolic process	Biological process	0.0405328	4	6
T3 vs C2 UP	GO:0070507	regulation of microtubule cytoskeleton organization	Biological process	0.040708	12	20
T3 vs C2 UP	GO:0071035	nuclear polyadenylation-dependent rRNA catabolic process	Biological process	0.0407268	13	17
T3 vs C2 UP	GO:1903749	positive regulation of establishment of protein localization to mitochondrion	Biological process	0.0408932	5	6
T3 vs C2 UP	GO:0042820	vitamin B6 catabolic process	Biological process	0.040959	3	4
T3 vs C2 UP	GO:0002682	regulation of immune system process	Biological process	0.0410953	68	141
T3 vs C2 UP	GO:0031167	rRNA methylation	Biological process	0.0411056	18	22
T3 vs C2 UP	GO:0008406	gonad development	Biological process	0.0413817	17	31
T3 vs C2 UP	GO:0042331	phototaxis	Biological process	0.0414114	5	6
T3 vs C2 UP	GO:0044093	positive regulation of molecular function	Biological process	0.0415866	100	245
T3 vs C2 UP	GO:0071554	cell wall organization or biogenesis	Biological process	0.0416031	34	74
T3 vs C2 UP	GO:0010506	regulation of autophagy	Biological process	0.0416476	31	64
T3 vs C2 UP	GO:0019827	stem cell population maintenance	Biological process	0.0417098	18	33
T3 vs C2 UP	GO:0009733	response to auxin	Biological process	0.0417753	24	47
T3 vs C2 UP	GO:0042044	fluid transport	Biological process	0.0419794	4	5
T3 vs C2 UP	GO:1902749	regulation of cell cycle G2/M phase transition	Biological process	0.0421578	34	49
T3 vs C2 UP	GO:0098727	maintenance of cell number	Biological process	0.0422127	18	33
T3 vs C2 UP	GO:1902750	negative regulation of cell cycle G2/M phase transition	Biological process	0.0427468	23	30
T3 vs C2 UP	GO:1903146	regulation of autophagy of mitochondrion	Biological process	0.0430515	6	7
T3 vs C2 UP	GO:0002460	adaptive immune response based on somatic recombination of immune receptors built from immunoglobulin superfamily domains	Biological process	0.0433437	11	16
T3 vs C2 UP	GO:0042752	regulation of circadian rhythm	Biological process	0.0438861	14	23
T3 vs C2 UP	GO:0016032	viral process	Biological process	0.0441821	40	90
T3 vs C2 UP	GO:0009064	glutamine family amino acid metabolic process	Biological process	0.0442213	23	66
T3 vs C2 UP	GO:0051128	regulation of cellular component organization	Biological process	0.0444774	189	427
T3 vs C2 UP	GO:0022604	regulation of cell morphogenesis	Biological process	0.0445414	21	38
T3 vs C2 UP	GO:0051900	regulation of mitochondrial depolarization	Biological process	0.0454545	2	2
T3 vs C2 UP	GO:0000820	regulation of glutamine family amino acid metabolic process	Biological process	0.0454903	3	3
T3 vs C2 UP	GO:1904975	response to bleomycin	Biological process	0.0458935	3	3
T3 vs C2 UP	GO:0010847	regulation of chromatin assembly	Biological process	0.0459391	7	9
T3 vs C2 UP	GO:0051225	spindle assembly	Biological process	0.0460388	30	44
T3 vs C2 UP	GO:0043418	homocysteine catabolic process	Biological process	0.0467852	2	2
T3 vs C2 UP	GO:0006695	cholesterol biosynthetic process	Biological process	0.0468109	5	11
T3 vs C2 UP	GO:0051641	cellular localization	Biological process	0.0468169	376	991
T3 vs C2 UP	GO:1904689	negative regulation of cytoplasmic translational initiation	Biological process	0.0468468	6	8
T3 vs C2 UP	GO:0006116	NADH oxidation	Biological process	0.0473856	4	7
T3 vs C2 UP	GO:0048312	intracellular distribution of mitochondria	Biological process	0.047619	5	6
T3 vs C2 UP	GO:0034332	adherens junction organization	Biological process	0.047619	5	5
T3 vs C2 UP	GO:0048488	synaptic vesicle endocytosis	Biological process	0.047619	3	3
T3 vs C2 UP	GO:1990896	protein localization to cell cortex of cell tip	Biological process	0.047619	3	3
T3 vs C2 UP	GO:0090114	COPII-coated vesicle budding	Biological process	0.0480341	13	22
T3 vs C2 UP	GO:0009146	purine nucleoside triphosphate catabolic process	Biological process	0.0482897	2	2
T3 vs C2 UP	GO:0071805	potassium ion transmembrane transport	Biological process	0.0483277	19	49
T3 vs C2 UP	GO:0009832	plant-type cell wall biogenesis	Biological process	0.0484211	7	9
T3 vs C2 UP	GO:0071025	RNA surveillance	Biological process	0.0484481	20	29
T3 vs C2 UP	GO:0061572	actin filament bundle organization	Biological process	0.048538	9	14
T3 vs C2 UP	GO:0007512	adult heart development	Biological process	0.0488273	3	3
T3 vs C2 UP	GO:0006521	regulation of cellular amino acid metabolic process	Biological process	0.0488474	6	8
T3 vs C2 UP	GO:0007323	peptide pheromone maturation	Biological process	0.0489557	3	4
T3 vs C2 UP	GO:0061098	positive regulation of protein tyrosine kinase activity	Biological process	0.0490443	3	3
T3 vs C2 UP	GO:0051017	actin filament bundle assembly	Biological process	0.0491606	9	14
T3 vs C2 UP	GO:0090630	activation of GTPase activity	Biological process	0.0493102	10	12
T3 vs C2 UP	GO:0070979	protein K11-linked ubiquitination	Biological process	0.0493216	7	12
T3 vs C2 UP	GO:0048534	hematopoietic or lymphoid organ development	Biological process	0.0494939	42	86
T3 vs C2 UP	GO:0045004	DNA replication proofreading	Biological process	0.0495266	8	9
T3 vs C2 UP	GO:0009211	pyrimidine deoxyribonucleoside triphosphate metabolic process	Biological process	0.0495356	5	6
T3 vs C2 UP	GO:0009453	energy taxis	Biological process	0.0495906	5	7
T3 vs C2 UP	GO:0060215	primitive hemopoiesis	Biological process	0.05	3	3
T4 vs C2 DOWN	GO:0015979	photosynthesis	Biological process	5.36258e-45	108	195
T4 vs C2 DOWN	GO:0018298	protein-chromophore linkage	Biological process	2.04326e-30	68	117
T4 vs C2 DOWN	GO:0006091	generation of precursor metabolites and energy	Biological process	6.17663e-25	127	379
T4 vs C2 DOWN	GO:0009765	photosynthesis, light harvesting	Biological process	1.15361e-18	65	89
T4 vs C2 DOWN	GO:0019684	photosynthesis, light reaction	Biological process	1.16317e-16	84	132
T4 vs C2 DOWN	GO:0015074	DNA integration	Biological process	2.41417e-10	14	36
T4 vs C2 DOWN	GO:0044267	cellular protein metabolic process	Biological process	9.21811e-10	319	2293
T4 vs C2 DOWN	GO:0006629	lipid metabolic process	Biological process	1.94489e-09	142	678
T4 vs C2 DOWN	GO:0008610	lipid biosynthetic process	Biological process	2.49521e-08	93	399
T4 vs C2 DOWN	GO:0009657	plastid organization	Biological process	3.72451e-08	24	87
T4 vs C2 DOWN	GO:0044281	small molecule metabolic process	Biological process	7.41472e-08	220	1169
T4 vs C2 DOWN	GO:1901293	nucleoside phosphate biosynthetic process	Biological process	1.06575e-07	41	194
T4 vs C2 DOWN	GO:0043412	macromolecule modification	Biological process	1.39402e-07	256	1887
T4 vs C2 DOWN	GO:0072001	renal system development	Biological process	1.83466e-07	23	77
T4 vs C2 DOWN	GO:0018208	peptidyl-proline modification	Biological process	2.68576e-07	30	104
T4 vs C2 DOWN	GO:0009642	response to light intensity	Biological process	2.83316e-07	21	44
T4 vs C2 DOWN	GO:0001655	urogenital system development	Biological process	6.74948e-07	23	82
T4 vs C2 DOWN	GO:0001822	kidney development	Biological process	1.09926e-06	23	74
T4 vs C2 DOWN	GO:0044283	small molecule biosynthetic process	Biological process	1.29085e-06	92	427
T4 vs C2 DOWN	GO:0044255	cellular lipid metabolic process	Biological process	1.47775e-06	120	583
T4 vs C2 DOWN	GO:0006811	ion transport	Biological process	3.87119e-06	103	572
T4 vs C2 DOWN	GO:0015711	organic anion transport	Biological process	3.94277e-06	38	157
T4 vs C2 DOWN	GO:1901615	organic hydroxy compound metabolic process	Biological process	6.19858e-06	54	225
T4 vs C2 DOWN	GO:0044782	cilium organization	Biological process	7.94134e-06	28	145
T4 vs C2 DOWN	GO:0006082	organic acid metabolic process	Biological process	9.07365e-06	135	697
T4 vs C2 DOWN	GO:0060429	epithelium development	Biological process	1.11479e-05	45	192
T4 vs C2 DOWN	GO:0008643	carbohydrate transport	Biological process	1.85065e-05	20	67
T4 vs C2 DOWN	GO:0002064	epithelial cell development	Biological process	2.07451e-05	17	61
T4 vs C2 DOWN	GO:0006414	translational elongation	Biological process	2.17564e-05	59	443
T4 vs C2 DOWN	GO:0072522	purine-containing compound biosynthetic process	Biological process	4.39638e-05	32	139
T4 vs C2 DOWN	GO:1901564	organonitrogen compound metabolic process	Biological process	4.73243e-05	490	3321
T4 vs C2 DOWN	GO:0061005	cell differentiation involved in kidney development	Biological process	7.56891e-05	5	6
T4 vs C2 DOWN	GO:0015695	organic cation transport	Biological process	7.59041e-05	10	22
T4 vs C2 DOWN	GO:0043603	cellular amide metabolic process	Biological process	7.93712e-05	91	671
T4 vs C2 DOWN	GO:0072006	nephron development	Biological process	9.52027e-05	6	9
T4 vs C2 DOWN	GO:0030855	epithelial cell differentiation	Biological process	9.934e-05	21	84
T4 vs C2 DOWN	GO:0009636	response to toxic substance	Biological process	0.000104862	29	127
T4 vs C2 DOWN	GO:0061512	protein localization to cilium	Biological process	0.000112605	27	147
T4 vs C2 DOWN	GO:0009887	animal organ morphogenesis	Biological process	0.000117065	33	157
T4 vs C2 DOWN	GO:0051650	establishment of vesicle localization	Biological process	0.000125458	30	193
T4 vs C2 DOWN	GO:0061318	renal filtration cell differentiation	Biological process	0.000132631	4	4
T4 vs C2 DOWN	GO:0060271	cilium assembly	Biological process	0.000161531	27	143
T4 vs C2 DOWN	GO:0033014	tetrapyrrole biosynthetic process	Biological process	0.000229602	14	44
T4 vs C2 DOWN	GO:0007507	heart development	Biological process	0.000233158	22	94
T4 vs C2 DOWN	GO:0032835	glomerulus development	Biological process	0.000249205	5	7
T4 vs C2 DOWN	GO:0055086	nucleobase-containing small molecule metabolic process	Biological process	0.000269596	61	373
T4 vs C2 DOWN	GO:0042440	pigment metabolic process	Biological process	0.000358315	29	110
T4 vs C2 DOWN	GO:0046460	neutral lipid biosynthetic process	Biological process	0.000392644	10	23
T4 vs C2 DOWN	GO:0000165	MAPK cascade	Biological process	0.00040945	13	60
T4 vs C2 DOWN	GO:0048729	tissue morphogenesis	Biological process	0.000420404	30	140
T4 vs C2 DOWN	GO:1901962	S-adenosyl-L-methionine transmembrane transport	Biological process	0.000423468	5	6
T4 vs C2 DOWN	GO:0097237	cellular response to toxic substance	Biological process	0.000424775	22	87
T4 vs C2 DOWN	GO:0070121	Kupffer's vesicle development	Biological process	0.000429843	8	19
T4 vs C2 DOWN	GO:0016053	organic acid biosynthetic process	Biological process	0.000455812	59	282
T4 vs C2 DOWN	GO:0009888	tissue development	Biological process	0.000491746	57	362
T4 vs C2 DOWN	GO:0042537	benzene-containing compound metabolic process	Biological process	0.000533664	8	22
T4 vs C2 DOWN	GO:0033013	tetrapyrrole metabolic process	Biological process	0.000541206	20	76
T4 vs C2 DOWN	GO:0045017	glycerolipid biosynthetic process	Biological process	0.000622011	33	140
T4 vs C2 DOWN	GO:0010109	regulation of photosynthesis	Biological process	0.000642545	10	24
T4 vs C2 DOWN	GO:0030705	cytoskeleton-dependent intracellular transport	Biological process	0.000644733	29	194
T4 vs C2 DOWN	GO:0008299	isoprenoid biosynthetic process	Biological process	0.000644944	19	65
T4 vs C2 DOWN	GO:0022607	cellular component assembly	Biological process	0.000733141	108	949
T4 vs C2 DOWN	GO:0048193	Golgi vesicle transport	Biological process	0.000736392	44	309
T4 vs C2 DOWN	GO:0001578	microtubule bundle formation	Biological process	0.000771066	27	148
T4 vs C2 DOWN	GO:0015805	S-adenosyl-L-methionine transport	Biological process	0.000846652	5	6
T4 vs C2 DOWN	GO:0055085	transmembrane transport	Biological process	0.000867019	132	777
T4 vs C2 DOWN	GO:0046843	dorsal appendage formation	Biological process	0.000885688	10	29
T4 vs C2 DOWN	GO:0090407	organophosphate biosynthetic process	Biological process	0.000946344	72	385
T4 vs C2 DOWN	GO:0032787	monocarboxylic acid metabolic process	Biological process	0.000967934	85	365
T4 vs C2 DOWN	GO:0033559	unsaturated fatty acid metabolic process	Biological process	0.00100063	20	49
T4 vs C2 DOWN	GO:0061085	regulation of histone H3-K27 methylation	Biological process	0.00109421	3	5
T4 vs C2 DOWN	GO:0042436	indole-containing compound catabolic process	Biological process	0.00114084	4	6
T4 vs C2 DOWN	GO:0072521	purine-containing compound metabolic process	Biological process	0.00115746	47	249
T4 vs C2 DOWN	GO:0150172	regulation of phosphatidylcholine metabolic process	Biological process	0.00129083	3	4
T4 vs C2 DOWN	GO:1902170	cellular response to reactive nitrogen species	Biological process	0.00133263	3	5
T4 vs C2 DOWN	GO:0043101	purine-containing compound salvage	Biological process	0.00136579	5	11
T4 vs C2 DOWN	GO:0080167	response to karrikin	Biological process	0.00142131	5	8
T4 vs C2 DOWN	GO:1990748	cellular detoxification	Biological process	0.00148122	22	86
T4 vs C2 DOWN	GO:0003143	embryonic heart tube morphogenesis	Biological process	0.0015306	15	43
T4 vs C2 DOWN	GO:0009790	embryo development	Biological process	0.00161831	43	284
T4 vs C2 DOWN	GO:0007306	eggshell chorion assembly	Biological process	0.00163592	10	32
T4 vs C2 DOWN	GO:0150174	negative regulation of phosphatidylcholine metabolic process	Biological process	0.00168686	3	4
T4 vs C2 DOWN	GO:0006979	response to oxidative stress	Biological process	1.64329e-05	39	198
T4 vs C2 DOWN	GO:1990066	energy quenching	Biological process	0.00181136	8	15
T4 vs C2 DOWN	GO:0034389	lipid droplet organization	Biological process	0.00182121	5	12
T4 vs C2 DOWN	GO:0042180	cellular ketone metabolic process	Biological process	0.00191216	21	79
T4 vs C2 DOWN	GO:0018199	peptidyl-glutamine modification	Biological process	0.00191818	3	3
T4 vs C2 DOWN	GO:0006586	indolalkylamine metabolic process	Biological process	0.00192379	6	14
T4 vs C2 DOWN	GO:0007166	cell surface receptor signaling pathway	Biological process	0.00197603	47	286
T4 vs C2 DOWN	GO:0065008	regulation of biological quality	Biological process	0.00198235	100	785
T4 vs C2 DOWN	GO:0015669	gas transport	Biological process	0.00201287	3	3
T4 vs C2 DOWN	GO:0016054	organic acid catabolic process	Biological process	0.00204686	33	155
T4 vs C2 DOWN	GO:0019693	ribose phosphate metabolic process	Biological process	0.00210018	47	239
T4 vs C2 DOWN	GO:0030703	eggshell formation	Biological process	0.00212267	10	32
T4 vs C2 DOWN	GO:0030707	ovarian follicle cell development	Biological process	0.0021653	11	37
T4 vs C2 DOWN	GO:1901606	alpha-amino acid catabolic process	Biological process	0.00224315	13	47
T4 vs C2 DOWN	GO:0072073	kidney epithelium development	Biological process	0.0022774	6	8
T4 vs C2 DOWN	GO:0010496	intercellular transport	Biological process	0.00231041	3	3
T4 vs C2 DOWN	GO:0007389	pattern specification process	Biological process	0.00244179	25	132
T4 vs C2 DOWN	GO:0030389	fructosamine metabolic process	Biological process	0.00250627	4	6
T4 vs C2 DOWN	GO:0015849	organic acid transport	Biological process	0.00259145	24	120
T4 vs C2 DOWN	GO:0042073	intraciliary transport	Biological process	0.00259818	28	144
T4 vs C2 DOWN	GO:0019288	isopentenyl diphosphate biosynthetic process, methylerythritol 4-phosphate pathway	Biological process	0.00265942	4	4
T4 vs C2 DOWN	GO:0071072	negative regulation of phospholipid biosynthetic process	Biological process	0.00267289	3	4
T4 vs C2 DOWN	GO:0035082	axoneme assembly	Biological process	0.00268927	27	143
T4 vs C2 DOWN	GO:0015977	carbon fixation	Biological process	0.00275217	7	16
T4 vs C2 DOWN	GO:0046939	nucleotide phosphorylation	Biological process	0.00277369	14	60
T4 vs C2 DOWN	GO:1905349	ciliary transition zone assembly	Biological process	0.00277636	27	143
T4 vs C2 DOWN	GO:0000289	nuclear-transcribed mRNA poly(A) tail shortening	Biological process	0.00310002	4	20
T4 vs C2 DOWN	GO:0006278	RNA-dependent DNA biosynthetic process	Biological process	0.0031269	7	48
T4 vs C2 DOWN	GO:0009310	amine catabolic process	Biological process	0.00321821	5	11
T4 vs C2 DOWN	GO:0007164	establishment of tissue polarity	Biological process	0.00322964	10	31
T4 vs C2 DOWN	GO:0035850	epithelial cell differentiation involved in kidney development	Biological process	0.00328736	5	6
T4 vs C2 DOWN	GO:0045747	positive regulation of Notch signaling pathway	Biological process	0.00331527	6	12
T4 vs C2 DOWN	GO:0003205	cardiac chamber development	Biological process	0.00347239	8	25
T4 vs C2 DOWN	GO:0120031	plasma membrane bounded cell projection assembly	Biological process	0.00350059	27	166
T4 vs C2 DOWN	GO:2000027	regulation of animal organ morphogenesis	Biological process	0.00357201	13	40
T4 vs C2 DOWN	GO:0071456	cellular response to hypoxia	Biological process	0.00360487	9	41
T4 vs C2 DOWN	GO:0071249	cellular response to nitrate	Biological process	0.00367515	3	4
T4 vs C2 DOWN	GO:0062197	cellular response to chemical stress	Biological process	0.0283546	18	129
T4 vs C2 DOWN	GO:0008202	steroid metabolic process	Biological process	0.00381747	16	69
T4 vs C2 DOWN	GO:0010207	photosystem II assembly	Biological process	0.00388129	6	9
T4 vs C2 DOWN	GO:0019682	glyceraldehyde-3-phosphate metabolic process	Biological process	0.00390165	4	6
T4 vs C2 DOWN	GO:0046390	ribose phosphate biosynthetic process	Biological process	0.00399094	34	144
T4 vs C2 DOWN	GO:0072359	circulatory system development	Biological process	0.00401085	24	144
T4 vs C2 DOWN	GO:0016485	protein processing	Biological process	0.00409623	16	70
T4 vs C2 DOWN	GO:0042727	flavin-containing compound biosynthetic process	Biological process	0.0041454	6	15
T4 vs C2 DOWN	GO:0010167	response to nitrate	Biological process	0.00423584	3	4
T4 vs C2 DOWN	GO:0007064	mitotic sister chromatid cohesion	Biological process	0.00429336	4	19
T4 vs C2 DOWN	GO:0061371	determination of heart left/right asymmetry	Biological process	0.00434167	15	43
T4 vs C2 DOWN	GO:0072310	glomerular epithelial cell development	Biological process	0.00456065	4	4
T4 vs C2 DOWN	GO:0035050	embryonic heart tube development	Biological process	0.00458629	15	44
T4 vs C2 DOWN	GO:0003170	heart valve development	Biological process	0.00463892	3	4
T4 vs C2 DOWN	GO:0060972	left/right pattern formation	Biological process	0.004716	10	23
T4 vs C2 DOWN	GO:0043001	Golgi to plasma membrane protein transport	Biological process	0.00473816	6	26
T4 vs C2 DOWN	GO:0071629	cytoplasm protein quality control by the ubiquitin-proteasome system	Biological process	0.00473934	2	2
T4 vs C2 DOWN	GO:0019637	organophosphate metabolic process	Biological process	0.00475914	98	578
T4 vs C2 DOWN	GO:0015706	nitrate transport	Biological process	0.00476514	3	4
T4 vs C2 DOWN	GO:0198738	cell-cell signaling by wnt	Biological process	0.00482123	19	89
T4 vs C2 DOWN	GO:0007631	feeding behavior	Biological process	0.00513333	5	13
T4 vs C2 DOWN	GO:0070727	cellular macromolecule localization	Biological process	0.00524137	74	703
T4 vs C2 DOWN	GO:0036245	cellular response to menadione	Biological process	0.00531063	3	5
T4 vs C2 DOWN	GO:0042744	hydrogen peroxide catabolic process	Biological process	0.00571038	7	22
T4 vs C2 DOWN	GO:0071941	nitrogen cycle metabolic process	Biological process	0.00573328	6	15
T4 vs C2 DOWN	GO:0043094	cellular metabolic compound salvage	Biological process	0.00575179	14	50
T4 vs C2 DOWN	GO:0010257	NADH dehydrogenase complex assembly	Biological process	0.00585639	7	24
T4 vs C2 DOWN	GO:0017004	cytochrome complex assembly	Biological process	0.00585639	7	24
T4 vs C2 DOWN	GO:0007018	microtubule-based movement	Biological process	0.00591442	42	280
T4 vs C2 DOWN	GO:0046341	CDP-diacylglycerol metabolic process	Biological process	0.00601577	7	15
T4 vs C2 DOWN	GO:0072330	monocarboxylic acid biosynthetic process	Biological process	0.00615579	38	133
T4 vs C2 DOWN	GO:0009416	response to light stimulus	Biological process	0.00651388	37	197
T4 vs C2 DOWN	GO:0080183	response to photooxidative stress	Biological process	0.000389512	9	15
T4 vs C2 DOWN	GO:0016024	CDP-diacylglycerol biosynthetic process	Biological process	0.00713807	7	14
T4 vs C2 DOWN	GO:0003179	heart valve morphogenesis	Biological process	0.00751061	3	4
T4 vs C2 DOWN	GO:0036211	protein modification process	Biological process	0.00768059	249	1705
T4 vs C2 DOWN	GO:0018022	peptidyl-lysine methylation	Biological process	0.00768559	10	88
T4 vs C2 DOWN	GO:1902533	positive regulation of intracellular signal transduction	Biological process	0.00768941	11	56
T4 vs C2 DOWN	GO:0098754	detoxification	Biological process	0.00769979	22	96
T4 vs C2 DOWN	GO:1901617	organic hydroxy compound biosynthetic process	Biological process	0.00772591	23	101
T4 vs C2 DOWN	GO:0042402	cellular biogenic amine catabolic process	Biological process	0.00775529	5	11
T4 vs C2 DOWN	GO:0010777	meiotic mismatch repair involved in reciprocal meiotic recombination	Biological process	0.00784314	2	5
T4 vs C2 DOWN	GO:0046490	isopentenyl diphosphate metabolic process	Biological process	0.00795832	4	6
T4 vs C2 DOWN	GO:0000305	response to oxygen radical	Biological process	0.0079669	5	11
T4 vs C2 DOWN	GO:0072525	pyridine-containing compound biosynthetic process	Biological process	0.00802446	8	27
T4 vs C2 DOWN	GO:0006753	nucleoside phosphate metabolic process	Biological process	0.00803838	57	316
T4 vs C2 DOWN	GO:1903317	regulation of protein maturation	Biological process	0.00807025	4	12
T4 vs C2 DOWN	GO:0005975	carbohydrate metabolic process	Biological process	0.00808975	56	309
T4 vs C2 DOWN	GO:0070168	negative regulation of biomineral tissue development	Biological process	0.00815103	2	3
T4 vs C2 DOWN	GO:0032890	regulation of organic acid transport	Biological process	0.00821597	3	4
T4 vs C2 DOWN	GO:0050953	sensory perception of light stimulus	Biological process	0.00832929	9	44
T4 vs C2 DOWN	GO:0006820	anion transport	Biological process	0.00840277	57	253
T4 vs C2 DOWN	GO:0120254	olefinic compound metabolic process	Biological process	0.00853635	11	38
T4 vs C2 DOWN	GO:0009536	plastid	Cellular component	1.79009e-69	307	891
T4 vs C2 DOWN	GO:0009579	thylakoid	Cellular component	8.13242e-58	146	276
T4 vs C2 DOWN	GO:0034357	photosynthetic membrane	Cellular component	2.8272e-52	129	236
T4 vs C2 DOWN	GO:0046906	tetrapyrrole binding	Molecular function	1.10327e-37	88	196
T4 vs C2 DOWN	GO:0042170	plastid membrane	Cellular component	1.40509e-36	160	356
T4 vs C2 DOWN	GO:0031967	organelle envelope	Cellular component	1.41877e-32	252	943
T4 vs C2 DOWN	GO:0030076	light-harvesting complex	Cellular component	3.38792e-32	48	59
T4 vs C2 DOWN	GO:0031975	envelope	Cellular component	4.77217e-30	252	943
T4 vs C2 DOWN	GO:0031976	plastid thylakoid	Cellular component	2.33712e-27	142	259
T4 vs C2 DOWN	GO:0031984	organelle subcompartment	Cellular component	5.54065e-25	225	862
T4 vs C2 DOWN	GO:0031224	intrinsic component of membrane	Cellular component	3.10368e-24	386	1824
T4 vs C2 DOWN	GO:0009521	photosystem	Cellular component	2.06249e-23	76	113
T4 vs C2 DOWN	GO:0031090	organelle membrane	Cellular component	9.148e-15	351	1838
T4 vs C2 DOWN	GO:0009534	chloroplast thylakoid	Cellular component	4.69007e-14	142	259
T4 vs C2 DOWN	GO:0009526	plastid envelope	Cellular component	2.6851e-13	175	429
T4 vs C2 DOWN	GO:0016491	oxidoreductase activity	Molecular function	2.04532e-12	184	893
T4 vs C2 DOWN	GO:0005840	ribosome	Cellular component	1.80125e-11	43	186
[truncated: 1,059 more rows]
