# Supplementary material for: Gene expression during the formation of resting spores induced by nitrogen starvation in the marine diatom Chaetoceros socialis
Source: BMC Genomics. 2023 Mar 10;24:106. doi: 10.1186/s12864-023-09175-x (PMC9999646; doi:10.1186/s12864-023-09175-x)
Supplement: Supplementary file 11 — Additional file 11. Table S5 [file 12864_2023_9175_MOESM11_ESM.xlsx]

## Sheet: Table S5
Table S5 (.xlsx): List of DEGs of C. socialis validated with qPCR. The table includes the primers name, sequence and product size, the associated transcript ID, SwissProt ID and function. Log2 (FC) obtained in the comparison T3vsC2 are reported
Primer_name	Sequence 5'--3'		Product size (bp)	Transcript_ID	SwissProt_ID	SwissProt_function	FC_in_T3vsC2
Reference gene	TGCAGAGTTTGGTCGATGAG		197	TRINITY_DN2384_c0_g1_i5	Q9XFG3	Tubulin gamma chain (Gamma-tubulin)	No DE
	GGAAGCCAAAGAGTCTGCTG
Gene 1	GCGATTCGGGTCTTGATTT		232	TRINITY_DN9311_c0_g1_i2	P34117	Cyclin-dependent kinase 5 homolog	-1.84587
	TCGGGTGCCCTATACCATAA
Gene 2	CCACCGATCTATCCTTGGAG		200	TRINITY_DN247_c0_g1_i1	Q9LXH0	High affinity nitrate transporter 2.6	-11.5531
	ATCGTGCCTCGTACAATTCC
Gene 3	GTTGACTTCCGTGGACCTGT		168	TRINITY_DN5745_c0_g1_i2	P39869	Nitrate reductase [NADH]	-4.06457
	CTTATCTTCGGGGTGACGAA
Gene 4	AGCGACAACCCACTGAGAGT		222	TRINITY_DN1058_c0_g1_i1	Q9AV23	Silicon efflux transporter LSI3	4.59898
	AACAAGGCCACATTGATTCC
Gene 5	CTCGGTCAACAAACGAGTGA		214	TRINITY_DN8076_c0_g1_i15	-	Unknown	-5.09317
	TACAACCAAGCCAAGTGCAG
Gene 6	CTCCATCCGTAACAGGGGTA		215	TRINITY_DN7356_c0_g1_i1	Q02073	20 kDa chaperonin, chloroplastic	-8.25743
	CAACTTTCCAGGACCGACAT
