# Supplementary material for: Gene expression during the formation of resting spores induced by nitrogen starvation in the marine diatom Chaetoceros socialis
Source: BMC Genomics. 2023 Mar 10;24:106. doi: 10.1186/s12864-023-09175-x (PMC9999646; doi:10.1186/s12864-023-09175-x)
Supplement: Supplementary file 12 — Additional file 12. Table S6 [file 12864_2023_9175_MOESM12_ESM.xls]

## Sheet: Table S6
Table S6 (.xlsx): List of DEGs of C. socialis related to primary metabolism during spore formation. The detected functional annotation and relative log2(FC) values are reported.
List of DEGs related to nitrogen metabolism
	Functional Annotation									DEGs
TRANSCRIPT_ID	SwissProt_ID	SwissProt_funtion	InterPRO	Pathway	GO_Ids	GO_function	GO_biological_process	GO_cellular_component	GO_molecular_function	T2vsC2	T3vsC2	T4vsC2
TRINITY_DN9829_c0_g1_i2	O74327	Vacuolar amino acid transporter 5	IPR013057: Amino acid transporter, transmembrane domain	-	GO:0000329; GO:0003333; GO:0005290; GO:0005302; GO:0005313; GO:0015171; GO:0015181; GO:0015189; GO:0015194; GO:0030435; GO:0032975; GO:0061459; GO:0071627; GO:0090513; GO:0090514; GO:0090515; GO:0090516; GO:0090517; GO:0090518; GO:1901481; GO:1901482	fungal-type vacuole membrane [GO:0000329]; integral component of fungal-type vacuolar membrane [GO:0071627]; amino acid transmembrane transporter activity [GO:0015171]; arginine transmembrane transporter activity [GO:0015181]; L-arginine transmembrane transporter activity [GO:0061459]; L-glutamate transmembrane transporter activity [GO:0005313]; L-histidine transmembrane transporter activity [GO:…	amino acid transmembrane import into vacuole [GO:0032975]; amino acid transmembrane transport [GO:0003333]; L-arginine transmembrane import into vacuole [GO:0090518]; L-glutamate import involved in cellular response to nitrogen starvation [GO:1901481]; L-glutamate transmembrane import into vacuole [GO:0090515]; L-histidine transmembrane import into vacuole [GO:0090513]; L-lysine import into vacuo…	fungal-type vacuole membrane [GO:0000329]; integral component of fungal-type vacuolar membrane [GO:0071627]	amino acid transmembrane transporter activity [GO:0015171]; arginine transmembrane transporter activity [GO:0015181]; L-arginine transmembrane transporter activity [GO:0061459]; L-glutamate transmembrane transporter activity [GO:0005313]; L-histidine transmembrane transporter activity [GO:0005290]; L-lysine transmembrane transporter activity [GO:0015189]; L-serine transmembrane transporter activi…	-	-3.39846	-
TRINITY_DN13435_c0_g1_i1	O74327	Vacuolar amino acid transporter 5	IPR013057: Amino acid transporter, transmembrane domain	-	GO:0000329; GO:0003333; GO:0005290; GO:0005302; GO:0005313; GO:0015171; GO:0015181; GO:0015189; GO:0015194; GO:0030435; GO:0032975; GO:0061459; GO:0071627; GO:0090513; GO:0090514; GO:0090515; GO:0090516; GO:0090517; GO:0090518; GO:1901481; GO:1901482	fungal-type vacuole membrane [GO:0000329]; integral component of fungal-type vacuolar membrane [GO:0071627]; amino acid transmembrane transporter activity [GO:0015171]; arginine transmembrane transporter activity [GO:0015181]; L-arginine transmembrane transporter activity [GO:0061459]; L-glutamate transmembrane transporter activity [GO:0005313]; L-histidine transmembrane transporter activity [GO:…	amino acid transmembrane import into vacuole [GO:0032975]; amino acid transmembrane transport [GO:0003333]; L-arginine transmembrane import into vacuole [GO:0090518]; L-glutamate import involved in cellular response to nitrogen starvation [GO:1901481]; L-glutamate transmembrane import into vacuole [GO:0090515]; L-histidine transmembrane import into vacuole [GO:0090513]; L-lysine import into vacuo…	fungal-type vacuole membrane [GO:0000329]; integral component of fungal-type vacuolar membrane [GO:0071627]	amino acid transmembrane transporter activity [GO:0015171]; arginine transmembrane transporter activity [GO:0015181]; L-arginine transmembrane transporter activity [GO:0061459]; L-glutamate transmembrane transporter activity [GO:0005313]; L-histidine transmembrane transporter activity [GO:0005290]; L-lysine transmembrane transporter activity [GO:0015189]; L-serine transmembrane transporter activi…	-	2.49989	3.14782
TRINITY_DN867_c0_g1_i6	O64700	Urease accessory protein G (AtUREG)	IPR003495: CobW/HypB/UreG, nucleotide-binding domain; IPR004400: Urease accessory protein UreG; IPR027417: P-loop containing nucleoside triphosphate hydrolase	-	GO:0003924; GO:0005525; GO:0006807; GO:0016151; GO:0043085	GTP binding [GO:0005525]; GTPase activity [GO:0003924]; nickel cation binding [GO:0016151]; nitrogen compound metabolic process [GO:0006807]; positive regulation of catalytic activity [GO:0043085]	nitrogen compound metabolic process [GO:0006807]; positive regulation of catalytic activity [GO:0043085]	-	GTPase activity [GO:0003924]; GTP binding [GO:0005525]; nickel cation binding [GO:0016151]	-	-2.76831	-2.21629
TRINITY_DN12069_c0_g1_i4	Q9XHZ3	Urease accessory protein F (AtUREF)	IPR002639: Urease accessory protein UreF; IPR002669: Urease accessory protein UreD; IPR038277: UreF domain superfamily	-	GO:0006807; GO:0016151; GO:1905182	nickel cation binding [GO:0016151]; nitrogen compound metabolic process [GO:0006807]; positive regulation of urease activity [GO:1905182]	nitrogen compound metabolic process [GO:0006807]; positive regulation of urease activity [GO:1905182]	-	nickel cation binding [GO:0016151]	-	-2.65406	-3.52098
TRINITY_DN34935_c0_g1_i2	P07374	Urease (EC 3.5.1.5) (Urea amidohydrolase)	-	-	GO:0009039; GO:0016151; GO:0035550; GO:0043419	urease complex [GO:0035550]; nickel cation binding [GO:0016151]; urease activity [GO:0009039]; urea catabolic process [GO:0043419]	urea catabolic process [GO:0043419]	urease complex [GO:0035550]	nickel cation binding [GO:0016151]; urease activity [GO:0009039]	-	4.49311	5.33781
TRINITY_DN24079_c0_g1_i1	Q7XBS0	Urea-proton symporter DUR3 (OsDUR3) (High-affinity urea active transporter DUR3)	-	-	GO:0005886; GO:0015204; GO:0015293; GO:0016021; GO:0071918	integral component of membrane [GO:0016021]; plasma membrane [GO:0005886]; symporter activity [GO:0015293]; urea transmembrane transporter activity [GO:0015204]; urea transmembrane transport [GO:0071918]	urea transmembrane transport [GO:0071918]	integral component of membrane [GO:0016021]; plasma membrane [GO:0005886]	symporter activity [GO:0015293]; urea transmembrane transporter activity [GO:0015204]	-	8.08327	6.56416
TRINITY_DN1807_c0_g1_i10	Q7XBS0	Urea-proton symporter DUR3 (OsDUR3) (High-affinity urea active transporter DUR3)	IPR001734: Sodium/solute symporter; IPR038377: Sodium/glucose symporter superfamily	-	GO:0005886; GO:0015204; GO:0015293; GO:0016021; GO:0071918	integral component of membrane [GO:0016021]; plasma membrane [GO:0005886]; symporter activity [GO:0015293]; urea transmembrane transporter activity [GO:0015204]; urea transmembrane transport [GO:0071918]	urea transmembrane transport [GO:0071918]	integral component of membrane [GO:0016021]; plasma membrane [GO:0005886]	symporter activity [GO:0015293]; urea transmembrane transporter activity [GO:0015204]	-	2.96023	3.57991
TRINITY_DN27747_c0_g1_i1	F4KD71	Urea-proton symporter DUR3 (AtDUR3) (High-affinity urea active transporter DUR3)	-	-	GO:0005886; GO:0006995; GO:0015204; GO:0015293; GO:0016021; GO:0071918	integral component of membrane [GO:0016021]; plasma membrane [GO:0005886]; symporter activity [GO:0015293]; urea transmembrane transporter activity [GO:0015204]; cellular response to nitrogen starvation [GO:0006995]; urea transmembrane transport [GO:0071918]	cellular response to nitrogen starvation [GO:0006995]; urea transmembrane transport [GO:0071918]	integral component of membrane [GO:0016021]; plasma membrane [GO:0005886]	symporter activity [GO:0015293]; urea transmembrane transporter activity [GO:0015204]	-	-	5.23395
TRINITY_DN4106_c0_g1_i2	F4KD71	Urea-proton symporter DUR3 (AtDUR3) (High-affinity urea active transporter DUR3)	IPR001734: Sodium/solute symporter; IPR038377: Sodium/glucose symporter superfamily	-	GO:0005886; GO:0006995; GO:0015204; GO:0015293; GO:0016021; GO:0071918	integral component of membrane [GO:0016021]; plasma membrane [GO:0005886]; symporter activity [GO:0015293]; urea transmembrane transporter activity [GO:0015204]; cellular response to nitrogen starvation [GO:0006995]; urea transmembrane transport [GO:0071918]	cellular response to nitrogen starvation [GO:0006995]; urea transmembrane transport [GO:0071918]	integral component of membrane [GO:0016021]; plasma membrane [GO:0005886]	symporter activity [GO:0015293]; urea transmembrane transporter activity [GO:0015204]	4.72618	10.3783	12.1094
TRINITY_DN4106_c0_g1_i10	F4KD71	Urea-proton symporter DUR3 (AtDUR3) (High-affinity urea active transporter DUR3)	IPR001734: Sodium/solute symporter; IPR038377: Sodium/glucose symporter superfamily	-	GO:0005886; GO:0006995; GO:0015204; GO:0015293; GO:0016021; GO:0071918	integral component of membrane [GO:0016021]; plasma membrane [GO:0005886]; symporter activity [GO:0015293]; urea transmembrane transporter activity [GO:0015204]; cellular response to nitrogen starvation [GO:0006995]; urea transmembrane transport [GO:0071918]	cellular response to nitrogen starvation [GO:0006995]; urea transmembrane transport [GO:0071918]	integral component of membrane [GO:0016021]; plasma membrane [GO:0005886]	symporter activity [GO:0015293]; urea transmembrane transporter activity [GO:0015204]	3.63373	8.0808	9.74884
TRINITY_DN1807_c0_g1_i6	F4KD71	Urea-proton symporter DUR3 (AtDUR3) (High-affinity urea active transporter DUR3)	IPR001734: Sodium/solute symporter; IPR038377: Sodium/glucose symporter superfamily	-	GO:0005886; GO:0006995; GO:0015204; GO:0015293; GO:0016021; GO:0071918	integral component of membrane [GO:0016021]; plasma membrane [GO:0005886]; symporter activity [GO:0015293]; urea transmembrane transporter activity [GO:0015204]; cellular response to nitrogen starvation [GO:0006995]; urea transmembrane transport [GO:0071918]	cellular response to nitrogen starvation [GO:0006995]; urea transmembrane transport [GO:0071918]	integral component of membrane [GO:0016021]; plasma membrane [GO:0005886]	symporter activity [GO:0015293]; urea transmembrane transporter activity [GO:0015204]	2.32434	7.83192	5.90053
TRINITY_DN27979_c0_g1_i1	F4KD71	Urea-proton symporter DUR3 (AtDUR3) (High-affinity urea active transporter DUR3)	-	-	GO:0005886; GO:0006995; GO:0015204; GO:0015293; GO:0016021; GO:0071918	integral component of membrane [GO:0016021]; plasma membrane [GO:0005886]; symporter activity [GO:0015293]; urea transmembrane transporter activity [GO:0015204]; cellular response to nitrogen starvation [GO:0006995]; urea transmembrane transport [GO:0071918]	cellular response to nitrogen starvation [GO:0006995]; urea transmembrane transport [GO:0071918]	integral component of membrane [GO:0016021]; plasma membrane [GO:0005886]	symporter activity [GO:0015293]; urea transmembrane transporter activity [GO:0015204]	-	5.44752	-
TRINITY_DN2256_c0_g1_i1	F4KD71	Urea-proton symporter DUR3 (AtDUR3) (High-affinity urea active transporter DUR3)	-	-	GO:0005886; GO:0006995; GO:0015204; GO:0015293; GO:0016021; GO:0071918	integral component of membrane [GO:0016021]; plasma membrane [GO:0005886]; symporter activity [GO:0015293]; urea transmembrane transporter activity [GO:0015204]; cellular response to nitrogen starvation [GO:0006995]; urea transmembrane transport [GO:0071918]	cellular response to nitrogen starvation [GO:0006995]; urea transmembrane transport [GO:0071918]	integral component of membrane [GO:0016021]; plasma membrane [GO:0005886]	symporter activity [GO:0015293]; urea transmembrane transporter activity [GO:0015204]	-	-3.71635	-5.95836
TRINITY_DN8275_c0_g1_i1	F4KD71	Urea-proton symporter DUR3 (AtDUR3) (High-affinity urea active transporter DUR3)	IPR001734: Sodium/solute symporter; IPR038377: Sodium/glucose symporter superfamily	-	GO:0005886; GO:0006995; GO:0015204; GO:0015293; GO:0016021; GO:0071918	integral component of membrane [GO:0016021]; plasma membrane [GO:0005886]; symporter activity [GO:0015293]; urea transmembrane transporter activity [GO:0015204]; cellular response to nitrogen starvation [GO:0006995]; urea transmembrane transport [GO:0071918]	cellular response to nitrogen starvation [GO:0006995]; urea transmembrane transport [GO:0071918]	integral component of membrane [GO:0016021]; plasma membrane [GO:0005886]	symporter activity [GO:0015293]; urea transmembrane transporter activity [GO:0015204]	-	-3.1583	-2.67382
TRINITY_DN13600_c0_g1_i1	Q28614	Urea transporter 2 (Solute carrier family 14 member 2) (Urea transporter, kidney) (Vasopressin-regulated urea transporter)	IPR004937: Urea transporter; IPR029020: Ammonium/urea transporter	Reactome: R-HSA-425366: Transport of bile salts and organic acids, metal ions and amine compounds	GO:0015204; GO:0016021; GO:0016324	apical plasma membrane [GO:0016324]; integral component of membrane [GO:0016021]; urea transmembrane transporter activity [GO:0015204]	-	apical plasma membrane [GO:0016324]; integral component of membrane [GO:0016021]	urea transmembrane transporter activity [GO:0015204]	-	-	4.70328
TRINITY_DN3928_c0_g1_i2	Q9US24	Ubiquitin-like protein ATG12 (Autophagy-related protein 12)	IPR007242: Ubiquitin-like protein Atg12; IPR029071: Ubiquitin-like domain superfamily	Reactome: R-HSA-1632852: Macroautophagy,Reactome: R-HSA-5205685: Pink/Parkin Mediated Mitophagy,Reactome: R-HSA-8934903: Receptor Mediated Mitophagy,Reactome: R-HSA-936440: Negative regulators of DDX58/IFIH1 signaling	GO:0000045; GO:0000422; GO:0005634; GO:0005829; GO:0006501; GO:0006914; GO:0015031; GO:0016236; GO:0031386; GO:0034045; GO:0034274; GO:0044804	Atg12-Atg5-Atg16 complex [GO:0034274]; cytosol [GO:0005829]; nucleus [GO:0005634]; phagophore assembly site membrane [GO:0034045]; protein tag [GO:0031386]; autophagosome assembly [GO:0000045]; autophagy [GO:0006914]; autophagy of mitochondrion [GO:0000422]; autophagy of nucleus [GO:0044804]; C-terminal protein lipidation [GO:0006501]; macroautophagy [GO:0016236]; protein transport [GO:0015031]	autophagosome assembly [GO:0000045]; autophagy [GO:0006914]; autophagy of mitochondrion [GO:0000422]; autophagy of nucleus [GO:0044804]; C-terminal protein lipidation [GO:0006501]; macroautophagy [GO:0016236]; protein transport [GO:0015031]	Atg12-Atg5-Atg16 complex [GO:0034274]; cytosol [GO:0005829]; nucleus [GO:0005634]; phagophore assembly site membrane [GO:0034045]	protein tag [GO:0031386]	-	2.50739	2.62609
TRINITY_DN15854_c0_g1_i1	F1QFS9	Ubiquitin carboxyl-terminal hydrolase 13 (EC 3.4.19.12) (Deubiquitinating enzyme 13) (Ubiquitin thioesterase 13) (Ubiquitin-specific-processing protease 13)	IPR009060: UBA-like superfamily; IPR015940: Ubiquitin-associated domain	-	GO:0004197; GO:0004843; GO:0005634; GO:0005829; GO:0006355; GO:0006511; GO:0006914; GO:0008270; GO:0008283; GO:0010506; GO:0016579; GO:0043130; GO:0050821; GO:0070536	cytosol [GO:0005829]; nucleus [GO:0005634]; cysteine-type endopeptidase activity [GO:0004197]; thiol-dependent deubiquitinase [GO:0004843]; ubiquitin binding [GO:0043130]; zinc ion binding [GO:0008270]; autophagy [GO:0006914]; cell population proliferation [GO:0008283]; protein deubiquitination [GO:0016579]; protein K63-linked deubiquitination [GO:0070536]; protein stabilization [GO:0050821]; reg…	autophagy [GO:0006914]; cell population proliferation [GO:0008283]; protein deubiquitination [GO:0016579]; protein K63-linked deubiquitination [GO:0070536]; protein stabilization [GO:0050821]; regulation of autophagy [GO:0010506]; regulation of transcription, DNA-templated [GO:0006355]; ubiquitin-dependent protein catabolic process [GO:0006511]	cytosol [GO:0005829]; nucleus [GO:0005634]	cysteine-type endopeptidase activity [GO:0004197]; thiol-dependent deubiquitinase [GO:0004843]; ubiquitin binding [GO:0043130]; zinc ion binding [GO:0008270]	-	5.67908	7.00068
TRINITY_DN3017_c0_g1_i3	Q54WR9	Type-3 glutamine synthetase (EC 6.3.1.2) (Type-3 glutamate--ammonia ligase) (Type-3 GS)	IPR008146: Glutamine synthetase, catalytic domain; IPR014746: Glutamine synthetase/guanido kinase, catalytic domain; IPR022147: Glutamine synthetase type III N-terminal; IPR027303: Glutamine synthetase, glycine-rich site; IPR040577: Glutamine synthetase, C-terminal	KEGG: 00220: Arginine biosynthesis,KEGG: 00250: Alanine, aspartate and glutamate metabolism,KEGG: 00630: Glyoxylate and dicarboxylate metabolism,KEGG: 00910: Nitrogen metabolism,MetaCyc: PWY-381nitrate reduction II (assimilatory),MetaCyc: PWY-5675nitrate reduction V (assimilatory),MetaCyc: PWY-6549L-glutamine biosynthesis III,MetaCyc: PWY-6963ammonia assimilation cycle I,MetaCyc: PWY-6964ammonia …	GO:0004356; GO:0005524; GO:0006807; GO:0009617; GO:0045335	phagocytic vesicle [GO:0045335]; ATP binding [GO:0005524]; glutamate-ammonia ligase activity [GO:0004356]; nitrogen compound metabolic process [GO:0006807]; response to bacterium [GO:0009617]	nitrogen compound metabolic process [GO:0006807]; response to bacterium [GO:0009617]	phagocytic vesicle [GO:0045335]	ATP binding [GO:0005524]; glutamate-ammonia ligase activity [GO:0004356]	-	-	-2.04882
TRINITY_DN29771_c0_g1_i1	Q54WR9	Type-3 glutamine synthetase (EC 6.3.1.2) (Type-3 glutamate--ammonia ligase) (Type-3 GS)	IPR014746: Glutamine synthetase/guanido kinase, catalytic domain; IPR022147: Glutamine synthetase type III N-terminal	KEGG: 00220: Arginine biosynthesis,KEGG: 00250: Alanine, aspartate and glutamate metabolism,KEGG: 00630: Glyoxylate and dicarboxylate metabolism,KEGG: 00910: Nitrogen metabolism,MetaCyc: PWY-381nitrate reduction II (assimilatory),MetaCyc: PWY-5675nitrate reduction V (assimilatory),MetaCyc: PWY-6549L-glutamine biosynthesis III,MetaCyc: PWY-6963ammonia assimilation cycle I,MetaCyc: PWY-6964ammonia …	GO:0004356; GO:0005524; GO:0006807; GO:0009617; GO:0045335	phagocytic vesicle [GO:0045335]; ATP binding [GO:0005524]; glutamate-ammonia ligase activity [GO:0004356]; nitrogen compound metabolic process [GO:0006807]; response to bacterium [GO:0009617]	nitrogen compound metabolic process [GO:0006807]; response to bacterium [GO:0009617]	phagocytic vesicle [GO:0045335]	ATP binding [GO:0005524]; glutamate-ammonia ligase activity [GO:0004356]	-	8.90617	8.42951
TRINITY_DN5244_c0_g1_i1	Q54WR9	Type-3 glutamine synthetase (EC 6.3.1.2) (Type-3 glutamate--ammonia ligase) (Type-3 GS)	IPR008146: Glutamine synthetase, catalytic domain; IPR014746: Glutamine synthetase/guanido kinase, catalytic domain; IPR022147: Glutamine synthetase type III N-terminal; IPR027303: Glutamine synthetase, glycine-rich site; IPR040577: Glutamine synthetase, C-terminal	KEGG: 00220: Arginine biosynthesis,KEGG: 00250: Alanine, aspartate and glutamate metabolism,KEGG: 00630: Glyoxylate and dicarboxylate metabolism,KEGG: 00910: Nitrogen metabolism,MetaCyc: PWY-381nitrate reduction II (assimilatory),MetaCyc: PWY-5675nitrate reduction V (assimilatory),MetaCyc: PWY-6549L-glutamine biosynthesis III,MetaCyc: PWY-6963ammonia assimilation cycle I,MetaCyc: PWY-6964ammonia …	GO:0004356; GO:0005524; GO:0006807; GO:0009617; GO:0045335	phagocytic vesicle [GO:0045335]; ATP binding [GO:0005524]; glutamate-ammonia ligase activity [GO:0004356]; nitrogen compound metabolic process [GO:0006807]; response to bacterium [GO:0009617]	nitrogen compound metabolic process [GO:0006807]; response to bacterium [GO:0009617]	phagocytic vesicle [GO:0045335]	ATP binding [GO:0005524]; glutamate-ammonia ligase activity [GO:0004356]	-	-2.85649	-
TRINITY_DN25533_c0_g1_i2	Q86B00	Type-1 glutamine synthetase 1 (Type-1 GS 1) (EC 6.3.1.2) (Type-1 glutamate--ammonia ligase 1)	IPR000868: Isochorismatase-like; IPR008146: Glutamine synthetase, catalytic domain; IPR014746: Glutamine synthetase/guanido kinase, catalytic domain; IPR036380: Isochorismatase-like superfamily	KEGG: 00220: Arginine biosynthesis,KEGG: 00250: Alanine, aspartate and glutamate metabolism,KEGG: 00630: Glyoxylate and dicarboxylate metabolism,KEGG: 00910: Nitrogen metabolism,MetaCyc: PWY-381nitrate reduction II (assimilatory),MetaCyc: PWY-5675nitrate reduction V (assimilatory),MetaCyc: PWY-6549L-glutamine biosynthesis III,MetaCyc: PWY-6963ammonia assimilation cycle I,MetaCyc: PWY-6964ammonia …	GO:0004356; GO:0005524; GO:0006807	ATP binding [GO:0005524]; glutamate-ammonia ligase activity [GO:0004356]; nitrogen compound metabolic process [GO:0006807]	nitrogen compound metabolic process [GO:0006807]	-	ATP binding [GO:0005524]; glutamate-ammonia ligase activity [GO:0004356]	-1.51547	-4.51216	-4.59122
TRINITY_DN14834_c0_g1_i1	Q9Y2L5	Trafficking protein particle complex subunit 8 (Protein TRS85 homolog)	IPR024420: TRAPP III complex, Trs85	-	GO:0000407; GO:0005829; GO:0006888; GO:0007030; GO:0030008; GO:0030242; GO:0031410; GO:0034497; GO:1990072	cytoplasmic vesicle [GO:0031410]; cytosol [GO:0005829]; phagophore assembly site [GO:0000407]; TRAPP complex [GO:0030008]; TRAPPIII protein complex [GO:1990072]; autophagy of peroxisome [GO:0030242]; endoplasmic reticulum to Golgi vesicle-mediated transport [GO:0006888]; Golgi organization [GO:0007030]; protein localization to phagophore assembly site [GO:0034497]	autophagy of peroxisome [GO:0030242]; endoplasmic reticulum to Golgi vesicle-mediated transport [GO:0006888]; Golgi organization [GO:0007030]; protein localization to phagophore assembly site [GO:0034497]	cytoplasmic vesicle [GO:0031410]; cytosol [GO:0005829]; phagophore assembly site [GO:0000407]; TRAPP complex [GO:0030008]; TRAPPIII protein complex [GO:1990072]	-	5.1377	7.44638	8.11189
TRINITY_DN23068_c0_g1_i1	Q9M0E5	Serine/threonine-protein kinase VPS15 (EC 2.7.11.1) (Vacuolar protein sorting-associated protein 15) (AtVPS15)	-	-	GO:0004674; GO:0005524; GO:0005737; GO:0005770; GO:0005794; GO:0006468; GO:0006623; GO:0009555; GO:0009846; GO:0010008; GO:0016236; GO:0030242; GO:0034271; GO:0034272; GO:0045324; GO:0048015; GO:0071561; GO:0080008; GO:0106310; GO:0106311	Cul4-RING E3 ubiquitin ligase complex [GO:0080008]; cytoplasm [GO:0005737]; endosome membrane [GO:0010008]; Golgi apparatus [GO:0005794]; late endosome [GO:0005770]; nucleus-vacuole junction [GO:0071561]; phosphatidylinositol 3-kinase complex, class III, type I [GO:0034271]; phosphatidylinositol 3-kinase complex, class III, type II [GO:0034272]; ATP binding [GO:0005524]; protein serine kinase act…	autophagy of peroxisome [GO:0030242]; late endosome to vacuole transport [GO:0045324]; macroautophagy [GO:0016236]; phosphatidylinositol-mediated signaling [GO:0048015]; pollen development [GO:0009555]; pollen germination [GO:0009846]; protein phosphorylation [GO:0006468]; protein targeting to vacuole [GO:0006623]	Cul4-RING E3 ubiquitin ligase complex [GO:0080008]; cytoplasm [GO:0005737]; endosome membrane [GO:0010008]; Golgi apparatus [GO:0005794]; late endosome [GO:0005770]; nucleus-vacuole junction [GO:0071561]; phosphatidylinositol 3-kinase complex, class III, type I [GO:0034271]; phosphatidylinositol 3-kinase complex, class III, type II [GO:0034272]	ATP binding [GO:0005524]; protein serine/threonine kinase activity [GO:0004674]; protein serine kinase activity [GO:0106310]; protein threonine kinase activity [GO:0106311]	-	-	4.45251
TRINITY_DN30131_c0_g1_i1	P35169	Serine/threonine-protein kinase TOR1 (EC 2.7.11.1) (Dominant rapamycin resistance protein 1) (Phosphatidylinositol kinase homolog TOR1) (Target of rapamycin kinase 1)	IPR003151: PIK-related kinase, FAT	KEGG: 04150: mTOR signaling pathway,KEGG: 04151: PI3K-Akt signaling pathway,KEGG: 04714: Thermogenesis,KEGG: 04926: Relaxin signaling pathway,KEGG: 05163: Human cytomegalovirus infection,KEGG: 05165: Human papillomavirus infection,KEGG: 05170: Human immunodeficiency virus 1 infection	GO:0000139; GO:0000329; GO:0001558; GO:0004672; GO:0004674; GO:0005524; GO:0005634; GO:0005737; GO:0005886; GO:0006413; GO:0006468; GO:0006974; GO:0010008; GO:0010507; GO:0016242; GO:0018105; GO:0031234; GO:0031505; GO:0031929; GO:0031930; GO:0031931; GO:0031932; GO:0034599; GO:0034605; GO:0034976; GO:0038202; GO:0042254; GO:0042790; GO:0044387; GO:0044877; GO:0051321; GO:0051726; GO:0090153; GO:…	cytoplasm [GO:0005737]; endosome membrane [GO:0010008]; extrinsic component of cytoplasmic side of plasma membrane [GO:0031234]; fungal-type vacuole membrane [GO:0000329]; Golgi membrane [GO:0000139]; nucleus [GO:0005634]; plasma membrane [GO:0005886]; TORC1 complex [GO:0031931]; TORC2 complex [GO:0031932]; ATP binding [GO:0005524]; protein kinase activity [GO:0004672]; protein serine kinase acti…	cellular response to DNA damage stimulus [GO:0006974]; cellular response to heat [GO:0034605]; cellular response to oxidative stress [GO:0034599]; fungal-type cell wall organization [GO:0031505]; meiotic cell cycle [GO:0051321]; mitochondria-nucleus signaling pathway [GO:0031930]; negative regulation of autophagy [GO:0010507]; negative regulation of macroautophagy [GO:0016242]; negative regulatio…	cytoplasm [GO:0005737]; endosome membrane [GO:0010008]; extrinsic component of cytoplasmic side of plasma membrane [GO:0031234]; fungal-type vacuole membrane [GO:0000329]; Golgi membrane [GO:0000139]; nucleus [GO:0005634]; plasma membrane [GO:0005886]; TORC1 complex [GO:0031931]; TORC2 complex [GO:0031932]	ATP binding [GO:0005524]; protein-containing complex binding [GO:0044877]; protein kinase activity [GO:0004672]; protein serine/threonine kinase activity [GO:0004674]; protein serine kinase activity [GO:0106310]; protein threonine kinase activity [GO:0106311]	-	6.9007	7.27686
TRINITY_DN5430_c0_g1_i1	Q9LK16	Putative ammonium transporter 1 member 5 (AtAMT1;5)	IPR001905: Ammonium transporter; IPR018047: Ammonium transporter, conserved site; IPR024041: Ammonium transporter AmtB-like domain; IPR029020: Ammonium/urea transporter	-	GO:0005887; GO:0008519; GO:0015696; GO:0072488	integral component of plasma membrane [GO:0005887]; ammonium transmembrane transporter activity [GO:0008519]; ammonium transmembrane transport [GO:0072488]; ammonium transport [GO:0015696]	ammonium transmembrane transport [GO:0072488]; ammonium transport [GO:0015696]	integral component of plasma membrane [GO:0005887]	ammonium transmembrane transporter activity [GO:0008519]	-1.53818	-2.6155	-
TRINITY_DN14652_c0_g1_i3	O15736	Protein tipD	IPR001680: WD40 repeat; IPR015943: WD40/YVTN repeat-like-containing domain superfamily; IPR017986: WD40-repeat-containing domain; IPR019775: WD40 repeat, conserved site; IPR036322: WD40-repeat-containing domain superfamily	-	GO:0000045; GO:0000421; GO:0006907; GO:0006909; GO:0016236; GO:0019776; GO:0030587; GO:0031012; GO:0031154; GO:0034274; GO:0043161; GO:0097352	Atg12-Atg5-Atg16 complex [GO:0034274]; autophagosome membrane [GO:0000421]; extracellular matrix [GO:0031012]; Atg8 ligase activity [GO:0019776]; autophagosome assembly [GO:0000045]; autophagosome maturation [GO:0097352]; culmination involved in sorocarp development [GO:0031154]; macroautophagy [GO:0016236]; phagocytosis [GO:0006909]; pinocytosis [GO:0006907]; proteasome-mediated ubiquitin-depend…	autophagosome assembly [GO:0000045]; autophagosome maturation [GO:0097352]; culmination involved in sorocarp development [GO:0031154]; macroautophagy [GO:0016236]; phagocytosis [GO:0006909]; pinocytosis [GO:0006907]; proteasome-mediated ubiquitin-dependent protein catabolic process [GO:0043161]; sorocarp development [GO:0030587]	Atg12-Atg5-Atg16 complex [GO:0034274]; autophagosome membrane [GO:0000421]; extracellular matrix [GO:0031012]	Atg8 ligase activity [GO:0019776]	4.26298	5.56518	6.23888
TRINITY_DN1137_c0_g1_i4	Q9USN5	Probable NAD-specific glutamate dehydrogenase (NAD-GDH) (EC 1.4.1.2)	IPR006096: Glutamate/phenylalanine/leucine/valine dehydrogenase, C-terminal; IPR036291: NAD(P)-binding domain superfamily	Reactome: R-HSA-2151201: Transcriptional activation of mitochondrial biogenesis,Reactome: R-HSA-70614: Amino acid synthesis and interconversion (transamination)	GO:0004352; GO:0005739; GO:0005829; GO:0006538; GO:0019551	cytosol [GO:0005829]; mitochondrion [GO:0005739]; glutamate dehydrogenase (NAD+) activity [GO:0004352]; glutamate catabolic process [GO:0006538]; glutamate catabolic process to 2-oxoglutarate [GO:0019551]	glutamate catabolic process [GO:0006538]; glutamate catabolic process to 2-oxoglutarate [GO:0019551]	cytosol [GO:0005829]; mitochondrion [GO:0005739]	glutamate dehydrogenase (NAD+) activity [GO:0004352]	-	2.42647	2.98148
TRINITY_DN10049_c0_g1_i1	O19072	Ornithine transcarbamylase, mitochondrial (OTCase) (EC 2.1.3.3) (Ornithine carbamoyltransferase, mitochondrial) (Fragment)	IPR002292: Ornithine/putrescine carbamoyltransferase; IPR006130: Aspartate/ornithine carbamoyltransferase; IPR006131: Aspartate/ornithine carbamoyltransferase, Asp/Orn-binding domain; IPR006132: Aspartate/ornithine carbamoyltransferase, carbamoyl-P binding; IPR036901: Aspartate/ornithine carbamoyltransferase superfamily	KEGG: 00220: Arginine biosynthesis,MetaCyc: PWY-4981L-proline biosynthesis II (from arginine),MetaCyc: PWY-4984urea cycle,MetaCyc: PWY-7400L-arginine biosynthesis IV (archaebacteria),Reactome: R-HSA-1268020: Mitochondrial protein import,Reactome: R-HSA-70635: Urea cycle	GO:0000050; GO:0004585; GO:0005739; GO:0005743; GO:0005759; GO:0016597; GO:0019240; GO:0042450; GO:0043231	intracellular membrane-bounded organelle [GO:0043231]; mitochondrial inner membrane [GO:0005743]; mitochondrial matrix [GO:0005759]; mitochondrion [GO:0005739]; amino acid binding [GO:0016597]; ornithine carbamoyltransferase activity [GO:0004585]; arginine biosynthetic process via ornithine [GO:0042450]; citrulline biosynthetic process [GO:0019240]; urea cycle [GO:0000050]	arginine biosynthetic process via ornithine [GO:0042450]; citrulline biosynthetic process [GO:0019240]; urea cycle [GO:0000050]	intracellular membrane-bounded organelle [GO:0043231]; mitochondrial inner membrane [GO:0005743]; mitochondrial matrix [GO:0005759]; mitochondrion [GO:0005739]	amino acid binding [GO:0016597]; ornithine carbamoyltransferase activity [GO:0004585]	-	-3.69843	-1.68695
TRINITY_DN6983_c0_g1_i3	P22944	Nitrite reductase [NAD(P)H] (EC 1.7.1.4)	IPR006066: Nitrite/sulphite reductase iron-sulphur/sirohaem-binding site; IPR006067: Nitrite/sulphite reductase 4Fe-4S domain; IPR012748: Rieske-like [2Fe-2S] domain, NirD-type; IPR017941: Rieske [2Fe-2S] iron-sulphur domain; IPR036922: Rieske [2Fe-2S] iron-sulphur domain superfamily	KEGG: 00920: Sulfur metabolism,MetaCyc: PWY-6683assimilatory sulfate reduction III	GO:0006807; GO:0020037; GO:0042128; GO:0046872; GO:0051537; GO:0051539; GO:0106314; GO:0106316	2 iron, 2 sulfur cluster binding [GO:0051537]; 4 iron, 4 sulfur cluster binding [GO:0051539]; heme binding [GO:0020037]; metal ion binding [GO:0046872]; nitrite reductase NADH activity [GO:0106316]; nitrite reductase NADPH activity [GO:0106314]; nitrate assimilation [GO:0042128]; nitrogen compound metabolic process [GO:0006807]	nitrate assimilation [GO:0042128]; nitrogen compound metabolic process [GO:0006807]	-	2 iron, 2 sulfur cluster binding [GO:0051537]; 4 iron, 4 sulfur cluster binding [GO:0051539]; heme binding [GO:0020037]; metal ion binding [GO:0046872]; nitrite reductase NADH activity [GO:0106316]; nitrite reductase NADPH activity [GO:0106314]	3.01519	-	-
TRINITY_DN5745_c0_g1_i2	P39869	Nitrate reductase [NADH] (NR) (EC 1.7.1.1)	IPR000572: Oxidoreductase, molybdopterin-binding domain; IPR001199: Cytochrome b5-like heme/steroid binding domain; IPR001433: Oxidoreductase FAD/NAD(P)-binding; IPR001709: Flavoprotein pyridine nucleotide cytochrome reductase; IPR001834: NADH:cytochrome b5 reductase-like; IPR005066: Moybdenum cofactor oxidoreductase, dimerisation; IPR008333: Flavoprotein pyridine nucleotide cytochrome reductase-…	Reactome: R-HSA-1237044: Erythrocytes take up carbon dioxide and release oxygen,Reactome: R-HSA-1614517: Sulfide oxidation to sulfate	GO:0006809; GO:0009703; GO:0020037; GO:0030151; GO:0042128; GO:0043546; GO:0050464; GO:0071949	FAD binding [GO:0071949]; heme binding [GO:0020037]; molybdenum ion binding [GO:0030151]; molybdopterin cofactor binding [GO:0043546]; nitrate reductase (NADH) activity [GO:0009703]; nitrate reductase (NADPH) activity [GO:0050464]; nitrate assimilation [GO:0042128]; nitric oxide biosynthetic process [GO:0006809]	nitrate assimilation [GO:0042128]; nitric oxide biosynthetic process [GO:0006809]	-	FAD binding [GO:0071949]; heme binding [GO:0020037]; molybdenum ion binding [GO:0030151]; molybdopterin cofactor binding [GO:0043546]; nitrate reductase (NADH) activity [GO:0009703]; nitrate reductase (NADPH) activity [GO:0050464]	-	-4.06457	-4.72122
TRINITY_DN27082_c0_g1_i1	Q86WG5	Myotubularin-related protein 13 (Inactive phosphatidylinositol 3-phosphatase 13) (SET-binding factor 2)	-	-	GO:0005085; GO:0005829; GO:0006914; GO:0010008; GO:0016020; GO:0019208; GO:0030424; GO:0042552; GO:0043087; GO:0048471	axon [GO:0030424]; cytosol [GO:0005829]; endosome membrane [GO:0010008]; membrane [GO:0016020]; perinuclear region of cytoplasm [GO:0048471]; guanyl-nucleotide exchange factor activity [GO:0005085]; phosphatase regulator activity [GO:0019208]; autophagy [GO:0006914]; myelination [GO:0042552]; regulation of GTPase activity [GO:0043087]	autophagy [GO:0006914]; myelination [GO:0042552]; regulation of GTPase activity [GO:0043087]	axon [GO:0030424]; cytosol [GO:0005829]; endosome membrane [GO:0010008]; membrane [GO:0016020]; perinuclear region of cytoplasm [GO:0048471]	guanyl-nucleotide exchange factor activity [GO:0005085]; phosphatase regulator activity [GO:0019208]	-	4.13761	4.07871
TRINITY_DN22151_c0_g1_i1	P49275	Mite allergen Der f 3 (EC 3.4.21.-) (Allergen Der f III) (allergen Der f 3)	IPR000772: Ricin B, lectin domain; IPR001254: Serine proteases, trypsin domain; IPR009003: Peptidase S1, PA clan; IPR035992: Ricin B-like lectins	-	GO:0004252; GO:0005576	extracellular region [GO:0005576]; serine-type endopeptidase activity [GO:0004252]	-	extracellular region [GO:0005576]	serine-type endopeptidase activity [GO:0004252]	-	-	-2.50527
TRINITY_DN247_c0_g1_i1	Q9LXH0	High affinity nitrate transporter 2.6 (AtNRT2:6)	IPR011701: Major facilitator superfamily; IPR020846: Major facilitator superfamily domain; IPR036259: MFS transporter superfamily	-	GO:0005886; GO:0009705; GO:0015112; GO:0015706; GO:0016021; GO:0042128; GO:0071249; GO:0080167	integral component of membrane [GO:0016021]; plant-type vacuole membrane [GO:0009705]; plasma membrane [GO:0005886]; nitrate transmembrane transporter activity [GO:0015112]; cellular response to nitrate [GO:0071249]; nitrate assimilation [GO:0042128]; nitrate transport [GO:0015706]; response to karrikin [GO:0080167]	cellular response to nitrate [GO:0071249]; nitrate assimilation [GO:0042128]; nitrate transport [GO:0015706]; response to karrikin [GO:0080167]	integral component of membrane [GO:0016021]; plant-type vacuole membrane [GO:0009705]; plasma membrane [GO:0005886]	nitrate transmembrane transporter activity [GO:0015112]	-	-11.5531	-12.2025
TRINITY_DN247_c0_g2_i1	Q9LXH0	High affinity nitrate transporter 2.6 (AtNRT2:6)	IPR011701: Major facilitator superfamily; IPR020846: Major facilitator superfamily domain; IPR036259: MFS transporter superfamily	-	GO:0005886; GO:0009705; GO:0015112; GO:0015706; GO:0016021; GO:0042128; GO:0071249; GO:0080167	integral component of membrane [GO:0016021]; plant-type vacuole membrane [GO:0009705]; plasma membrane [GO:0005886]; nitrate transmembrane transporter activity [GO:0015112]; cellular response to nitrate [GO:0071249]; nitrate assimilation [GO:0042128]; nitrate transport [GO:0015706]; response to karrikin [GO:0080167]	cellular response to nitrate [GO:0071249]; nitrate assimilation [GO:0042128]; nitrate transport [GO:0015706]; response to karrikin [GO:0080167]	integral component of membrane [GO:0016021]; plant-type vacuole membrane [GO:0009705]; plasma membrane [GO:0005886]	nitrate transmembrane transporter activity [GO:0015112]	-	-6.7004	-7.08797
TRINITY_DN3232_c0_g1_i1	Q9LPV5	High affinity nitrate transporter 2.5 (AtNRT2:5)	IPR004737: Nitrate transporter; IPR011701: Major facilitator superfamily; IPR020846: Major facilitator superfamily domain; IPR036259: MFS transporter superfamily	-	GO:0005886; GO:0009705; GO:0015112; GO:0015706; GO:0016021; GO:0042128; GO:0071249	integral component of membrane [GO:0016021]; plant-type vacuole membrane [GO:0009705]; plasma membrane [GO:0005886]; nitrate transmembrane transporter activity [GO:0015112]; cellular response to nitrate [GO:0071249]; nitrate assimilation [GO:0042128]; nitrate transport [GO:0015706]	cellular response to nitrate [GO:0071249]; nitrate assimilation [GO:0042128]; nitrate transport [GO:0015706]	integral component of membrane [GO:0016021]; plant-type vacuole membrane [GO:0009705]; plasma membrane [GO:0005886]	nitrate transmembrane transporter activity [GO:0015112]	-	-5.55903	-5.58822
TRINITY_DN3732_c0_g1_i1	Q9FMD9	Glutamine synthetase cytosolic isozyme 1-4 (EC 6.3.1.2) (Glutamate--ammonia ligase GLN1;4) (GLN1;4)	IPR008146: Glutamine synthetase, catalytic domain; IPR008147: Glutamine synthetase, beta-Grasp domain; IPR014746: Glutamine synthetase/guanido kinase, catalytic domain; IPR027302: Glutamine synthetase, N-terminal conserved site; IPR027303: Glutamine synthetase, glycine-rich site; IPR036651: Glutamine synthetase, N-terminal domain superfamily	KEGG: 00220: Arginine biosynthesis,KEGG: 00250: Alanine, aspartate and glutamate metabolism,KEGG: 00630: Glyoxylate and dicarboxylate metabolism,KEGG: 00910: Nitrogen metabolism,MetaCyc: PWY-381nitrate reduction II (assimilatory),MetaCyc: PWY-5675nitrate reduction V (assimilatory),MetaCyc: PWY-6549L-glutamine biosynthesis III,MetaCyc: PWY-6963ammonia assimilation cycle I,MetaCyc: PWY-6964ammonia …	GO:0004356; GO:0005524; GO:0005737; GO:0005829; GO:0006542; GO:0009536; GO:0042128	cytoplasm [GO:0005737]; cytosol [GO:0005829]; plastid [GO:0009536]; ATP binding [GO:0005524]; glutamate-ammonia ligase activity [GO:0004356]; glutamine biosynthetic process [GO:0006542]; nitrate assimilation [GO:0042128]	glutamine biosynthetic process [GO:0006542]; nitrate assimilation [GO:0042128]	cytoplasm [GO:0005737]; cytosol [GO:0005829]; plastid [GO:0009536]	ATP binding [GO:0005524]; glutamate-ammonia ligase activity [GO:0004356]	-	-4.21952	-
TRINITY_DN25289_c0_g1_i1	Q0DG35	Glutamate synthase 2 [NADH], chloroplastic (EC 1.4.1.14) (NADH-dependent glutamate synthase 2) (NADH-GOGAT 2)	-	-	GO:0005506; GO:0006537; GO:0009507; GO:0010181; GO:0015930; GO:0016040; GO:0016491; GO:0019676; GO:0050660; GO:0051538; GO:0097054	chloroplast [GO:0009507]; 3 iron, 4 sulfur cluster binding [GO:0051538]; flavin adenine dinucleotide binding [GO:0050660]; FMN binding [GO:0010181]; glutamate synthase (NADH) activity [GO:0016040]; glutamate synthase activity [GO:0015930]; iron ion binding [GO:0005506]; oxidoreductase activity [GO:0016491]; ammonia assimilation cycle [GO:0019676]; glutamate biosynthetic process [GO:0006537]; L-gl…	ammonia assimilation cycle [GO:0019676]; glutamate biosynthetic process [GO:0006537]; L-glutamate biosynthetic process [GO:0097054]	chloroplast [GO:0009507]	3 iron, 4 sulfur cluster binding [GO:0051538]; flavin adenine dinucleotide binding [GO:0050660]; FMN binding [GO:0010181]; glutamate synthase (NADH) activity [GO:0016040]; glutamate synthase activity [GO:0015930]; iron ion binding [GO:0005506]; oxidoreductase activity [GO:0016491]	-	2.57457	-
TRINITY_DN22961_c0_g1_i1	Q0DG35	Glutamate synthase 2 [NADH], chloroplastic (EC 1.4.1.14) (NADH-dependent glutamate synthase 2) (NADH-GOGAT 2)	IPR002489: Glutamate synthase, alpha subunit, C-terminal; IPR036485: Glutamate synthase, alpha subunit, C-terminal domain superfamily	-	GO:0005506; GO:0006537; GO:0009507; GO:0010181; GO:0015930; GO:0016040; GO:0016491; GO:0019676; GO:0050660; GO:0051538; GO:0097054	chloroplast [GO:0009507]; 3 iron, 4 sulfur cluster binding [GO:0051538]; flavin adenine dinucleotide binding [GO:0050660]; FMN binding [GO:0010181]; glutamate synthase (NADH) activity [GO:0016040]; glutamate synthase activity [GO:0015930]; iron ion binding [GO:0005506]; oxidoreductase activity [GO:0016491]; ammonia assimilation cycle [GO:0019676]; glutamate biosynthetic process [GO:0006537]; L-gl…	ammonia assimilation cycle [GO:0019676]; glutamate biosynthetic process [GO:0006537]; L-glutamate biosynthetic process [GO:0097054]	chloroplast [GO:0009507]	3 iron, 4 sulfur cluster binding [GO:0051538]; flavin adenine dinucleotide binding [GO:0050660]; FMN binding [GO:0010181]; glutamate synthase (NADH) activity [GO:0016040]; glutamate synthase activity [GO:0015930]; iron ion binding [GO:0005506]; oxidoreductase activity [GO:0016491]	2.52561	1.89287	-
TRINITY_DN22860_c0_g1_i1	Q0JKD0	Glutamate synthase 1 [NADH], chloroplastic (EC 1.4.1.14) (NADH-dependent glutamate synthase 1) (NADH-GOGAT 1)	IPR017932: Glutamine amidotransferase type 2 domain; IPR029055: Nucleophile aminohydrolases, N-terminal	-	GO:0005506; GO:0006537; GO:0009507; GO:0009536; GO:0010181; GO:0015930; GO:0016040; GO:0016491; GO:0019676; GO:0048589; GO:0050660; GO:0051538; GO:0060359; GO:0097054	chloroplast [GO:0009507]; plastid [GO:0009536]; 3 iron, 4 sulfur cluster binding [GO:0051538]; flavin adenine dinucleotide binding [GO:0050660]; FMN binding [GO:0010181]; glutamate synthase (NADH) activity [GO:0016040]; glutamate synthase activity [GO:0015930]; iron ion binding [GO:0005506]; oxidoreductase activity [GO:0016491]; ammonia assimilation cycle [GO:0019676]; developmental growth [GO:00…	ammonia assimilation cycle [GO:0019676]; developmental growth [GO:0048589]; glutamate biosynthetic process [GO:0006537]; L-glutamate biosynthetic process [GO:0097054]; response to ammonium ion [GO:0060359]	chloroplast [GO:0009507]; plastid [GO:0009536]	3 iron, 4 sulfur cluster binding [GO:0051538]; flavin adenine dinucleotide binding [GO:0050660]; FMN binding [GO:0010181]; glutamate synthase (NADH) activity [GO:0016040]; glutamate synthase activity [GO:0015930]; iron ion binding [GO:0005506]; oxidoreductase activity [GO:0016491]	-	4.51677	6.87962
TRINITY_DN21398_c0_g1_i1	P54385	Glutamate dehydrogenase, mitochondrial (GDH) (EC 1.4.1.3)	IPR006095: Glutamate/phenylalanine/leucine/valine dehydrogenase; IPR006097: Glutamate/phenylalanine/leucine/valine dehydrogenase, dimerisation domain	Reactome: R-HSA-2151201: Transcriptional activation of mitochondrial biogenesis,Reactome: R-HSA-70614: Amino acid synthesis and interconversion (transamination)	GO:0004352; GO:0004353; GO:0004354; GO:0005524; GO:0005525; GO:0005737; GO:0005739; GO:0005759; GO:0005829; GO:0006116; GO:0006536; GO:0006538; GO:0042802	cytoplasm [GO:0005737]; cytosol [GO:0005829]; mitochondrial matrix [GO:0005759]; mitochondrion [GO:0005739]; ATP binding [GO:0005524]; glutamate dehydrogenase (NAD+) activity [GO:0004352]; glutamate dehydrogenase (NADP+) activity [GO:0004354]; glutamate dehydrogenase [NAD(P)+] activity [GO:0004353]; GTP binding [GO:0005525]; identical protein binding [GO:0042802]; glutamate catabolic process [GO:…	glutamate catabolic process [GO:0006538]; glutamate metabolic process [GO:0006536]; NADH oxidation [GO:0006116]	cytoplasm [GO:0005737]; cytosol [GO:0005829]; mitochondrial matrix [GO:0005759]; mitochondrion [GO:0005739]	ATP binding [GO:0005524]; glutamate dehydrogenase (NAD+) activity [GO:0004352]; glutamate dehydrogenase (NADP+) activity [GO:0004354]; glutamate dehydrogenase [NAD(P)+] activity [GO:0004353]; GTP binding [GO:0005525]; identical protein binding [GO:0042802]	-	-	-1.57501
TRINITY_DN5381_c0_g1_i2	P17847	Ferredoxin--nitrite reductase, chloroplastic (EC 1.7.7.1) (Fragment)	IPR005117: Nitrite/Sulfite reductase ferredoxin-like domain; IPR006066: Nitrite/sulphite reductase iron-sulphur/sirohaem-binding site; IPR006067: Nitrite/sulphite reductase 4Fe-4S domain; IPR036136: Nitrite/Sulfite reductase ferredoxin-like domain superfamily	KEGG: 00920: Sulfur metabolism,MetaCyc: PWY-6683assimilatory sulfate reduction III	GO:0009507; GO:0020037; GO:0042128; GO:0046872; GO:0048307; GO:0051539	chloroplast [GO:0009507]; 4 iron, 4 sulfur cluster binding [GO:0051539]; ferredoxin-nitrite reductase activity [GO:0048307]; heme binding [GO:0020037]; metal ion binding [GO:0046872]; nitrate assimilation [GO:0042128]	nitrate assimilation [GO:0042128]	chloroplast [GO:0009507]	4 iron, 4 sulfur cluster binding [GO:0051539]; ferredoxin-nitrite reductase activity [GO:0048307]; heme binding [GO:0020037]; metal ion binding [GO:0046872]	-	-4.46923	-3.71467
TRINITY_DN8840_c0_g1_i1	Q69RJ0	Ferredoxin-dependent glutamate synthase, chloroplastic (EC 1.4.7.1) (Fd-GOGAT)	IPR006982: Glutamate synthase, central-N; IPR013785: Aldolase-type TIM barrel; IPR017932: Glutamine amidotransferase type 2 domain; IPR029055: Nucleophile aminohydrolases, N-terminal	-	GO:0006537; GO:0009507; GO:0015930; GO:0016040; GO:0016041; GO:0016491; GO:0019676; GO:0046872; GO:0051538; GO:0097054	chloroplast [GO:0009507]; 3 iron, 4 sulfur cluster binding [GO:0051538]; glutamate synthase (ferredoxin) activity [GO:0016041]; glutamate synthase (NADH) activity [GO:0016040]; glutamate synthase activity [GO:0015930]; metal ion binding [GO:0046872]; oxidoreductase activity [GO:0016491]; ammonia assimilation cycle [GO:0019676]; glutamate biosynthetic process [GO:0006537]; L-glutamate biosynthetic…	ammonia assimilation cycle [GO:0019676]; glutamate biosynthetic process [GO:0006537]; L-glutamate biosynthetic process [GO:0097054]	chloroplast [GO:0009507]	3 iron, 4 sulfur cluster binding [GO:0051538]; glutamate synthase (ferredoxin) activity [GO:0016041]; glutamate synthase (NADH) activity [GO:0016040]; glutamate synthase activity [GO:0015930]; metal ion binding [GO:0046872]; oxidoreductase activity [GO:0016491]	5.01541	5.26637	7.415
TRINITY_DN2312_c0_g1_i11	Q8BWU8	Ethanolamine-phosphate phospho-lyase (EC 4.2.3.2) (Alanine--glyoxylate aminotransferase 2-like 1)	IPR005814: Aminotransferase class-III; IPR015421: Pyridoxal phosphate-dependent transferase, major domain; IPR015422: Pyridoxal phosphate-dependent transferase domain 1; IPR015424: Pyridoxal phosphate-dependent transferase	-	GO:0005739; GO:0008483; GO:0030170; GO:0050459	mitochondrion [GO:0005739]; ethanolamine-phosphate phospho-lyase activity [GO:0050459]; pyridoxal phosphate binding [GO:0030170]; transaminase activity [GO:0008483]	-	mitochondrion [GO:0005739]	ethanolamine-phosphate phospho-lyase activity [GO:0050459]; pyridoxal phosphate binding [GO:0030170]; transaminase activity [GO:0008483]	4.76541	12.9858	14.1613
TRINITY_DN3951_c0_g1_i9	Q9H4P4	E3 ubiquitin-protein ligase NRDP1 (EC 2.3.2.27) (RING finger protein 41) (RING-type E3 ubiquitin transferase NRDP1)	IPR001293: Zinc finger, TRAF-type; IPR001841: Zinc finger, RING-type; IPR008974: TRAF-like; IPR013083: Zinc finger, RING/FYVE/PHD-type	-	GO:0000209; GO:0004842; GO:0005128; GO:0005135; GO:0005829; GO:0006914; GO:0008270; GO:0008285; GO:0010498; GO:0016567; GO:0019904; GO:0030336; GO:0030971; GO:0031267; GO:0042802; GO:0043408; GO:0045619; GO:0045637; GO:0045732; GO:0048471; GO:0051091; GO:0051865; GO:0051896; GO:0061630; GO:0071782; GO:0097191; GO:1901525; GO:2000114; GO:2000377; GO:2000379	cytosol [GO:0005829]; endoplasmic reticulum tubular network [GO:0071782]; perinuclear region of cytoplasm [GO:0048471]; erythropoietin receptor binding [GO:0005128]; identical protein binding [GO:0042802]; interleukin-3 receptor binding [GO:0005135]; protein domain specific binding [GO:0019904]; receptor tyrosine kinase binding [GO:0030971]; small GTPase binding [GO:0031267]; ubiquitin protein li…	autophagy [GO:0006914]; extrinsic apoptotic signaling pathway [GO:0097191]; negative regulation of cell migration [GO:0030336]; negative regulation of cell population proliferation [GO:0008285]; negative regulation of mitophagy [GO:1901525]; positive regulation of DNA-binding transcription factor activity [GO:0051091]; positive regulation of protein catabolic process [GO:0045732]; positive regula…	cytosol [GO:0005829]; endoplasmic reticulum tubular network [GO:0071782]; perinuclear region of cytoplasm [GO:0048471]	erythropoietin receptor binding [GO:0005128]; identical protein binding [GO:0042802]; interleukin-3 receptor binding [GO:0005135]; protein domain specific binding [GO:0019904]; receptor tyrosine kinase binding [GO:0030971]; small GTPase binding [GO:0031267]; ubiquitin protein ligase activity [GO:0061630]; ubiquitin-protein transferase activity [GO:0004842]; zinc ion binding [GO:0008270]	4.60004	6.91911	7.38414
TRINITY_DN8410_c0_g1_i1	Q6GPU1	Cysteine protease ATG4A (EC 3.4.22.-) (Autophagy-related protein 4 homolog A)	IPR005078: Peptidase C54; IPR038765: Papain-like cysteine peptidase superfamily	-	GO:0004197; GO:0005737; GO:0006914; GO:0015031	cytoplasm [GO:0005737]; cysteine-type endopeptidase activity [GO:0004197]; autophagy [GO:0006914]; protein transport [GO:0015031]	autophagy [GO:0006914]; protein transport [GO:0015031]	cytoplasm [GO:0005737]	cysteine-type endopeptidase activity [GO:0004197]	-	1.75064	2.02755
TRINITY_DN25139_c0_g1_i1	P43616	Cys-Gly metallodipeptidase DUG1 (EC 3.4.13.-) (Deficient in utilization of glutathione protein 1) (GSH degradosomal complex subunit DUG1)	-	-	GO:0005737; GO:0005739; GO:0006508; GO:0006751; GO:0008233; GO:0008242; GO:0042802; GO:0046872; GO:0070573	cytoplasm [GO:0005737]; mitochondrion [GO:0005739]; identical protein binding [GO:0042802]; metal ion binding [GO:0046872]; metallodipeptidase activity [GO:0070573]; omega peptidase activity [GO:0008242]; peptidase activity [GO:0008233]; glutathione catabolic process [GO:0006751]; proteolysis [GO:0006508]	glutathione catabolic process [GO:0006751]; proteolysis [GO:0006508]	cytoplasm [GO:0005737]; mitochondrion [GO:0005739]	identical protein binding [GO:0042802]; metal ion binding [GO:0046872]; metallodipeptidase activity [GO:0070573]; omega peptidase activity [GO:0008242]; peptidase activity [GO:0008233]	2.15405	-	-
TRINITY_DN19774_c0_g1_i1	B7FRE8	Cyanate hydratase (Cyanase) (EC 4.2.1.104) (Cyanate hydrolase) (Cyanate lyase)	IPR001387: Cro/C1-type helix-turn-helix domain; IPR003712: Cyanate lyase, C-terminal; IPR008076: Cyanate hydratase; IPR010982: Lambda repressor-like, DNA-binding domain superfamily; IPR036581: Cyanate lyase, C-terminal domain superfamily	KEGG: 00910: Nitrogen metabolism	GO:0003677; GO:0008824; GO:0009439	cyanate hydratase activity [GO:0008824]; DNA binding [GO:0003677]; cyanate metabolic process [GO:0009439]	cyanate metabolic process [GO:0009439]	-	cyanate hydratase activity [GO:0008824]; DNA binding [GO:0003677]	-	-2.48737	-3.01338
TRINITY_DN2967_c0_g1_i5	P07756	Carbamoyl-phosphate synthase [ammonia], mitochondrial (EC 6.3.4.16) (Carbamoyl-phosphate synthetase I) (CPSase I)	IPR005479: Carbamoyl-phosphate synthetase large subunit-like, ATP-binding domain; IPR005480: Carbamoyl-phosphate synthetase, large subunit oligomerisation domain; IPR005483: Carbamoyl-phosphate synthase large subunit, CPSase domain; IPR006275: Carbamoyl-phosphate synthase, large subunit; IPR011607: Methylglyoxal synthase-like domain; IPR011761: ATP-grasp fold; IPR013815: ATP-grasp fold, subdomain…	KEGG: 00240: Pyrimidine metabolism,KEGG: 00250: Alanine, aspartate and glutamate metabolism,MetaCyc: PWY-5154L-arginine biosynthesis III (via <i>N</i>-acetyl-L-citrulline),MetaCyc: PWY-5686UMP biosynthesis I,MetaCyc: PWY-7400L-arginine biosynthesis IV (archaebacteria),MetaCyc: PWY-7790UMP biosynthesis II,MetaCyc: PWY-7791UMP biosynthesis III	GO:0000050; GO:0001889; GO:0004087; GO:0004088; GO:0004175; GO:0005509; GO:0005524; GO:0005543; GO:0005730; GO:0005737; GO:0005739; GO:0005743; GO:0006207; GO:0006541; GO:0006807; GO:0007494; GO:0009636; GO:0010043; GO:0014075; GO:0016595; GO:0019433; GO:0032094; GO:0032496; GO:0032991; GO:0033762; GO:0034201; GO:0042311; GO:0042493; GO:0042594; GO:0042645; GO:0043200; GO:0044344; GO:0044877; GO:…	cytoplasm [GO:0005737]; mitochondrial inner membrane [GO:0005743]; mitochondrial nucleoid [GO:0042645]; mitochondrion [GO:0005739]; nucleolus [GO:0005730]; protein-containing complex [GO:0032991]; ATP binding [GO:0005524]; calcium ion binding [GO:0005509]; carbamoyl-phosphate synthase (ammonia) activity [GO:0004087]; carbamoyl-phosphate synthase (glutamine-hydrolyzing) activity [GO:0004088]; endo…	'de novo' pyrimidine nucleobase biosynthetic process [GO:0006207]; anion homeostasis [GO:0055081]; carbamoyl phosphate biosynthetic process [GO:0070409]; cellular response to ammonium ion [GO:0071242]; cellular response to cAMP [GO:0071320]; cellular response to fibroblast growth factor stimulus [GO:0044344]; cellular response to glucagon stimulus [GO:0071377]; cellular response to oleic acid [GO…	cytoplasm [GO:0005737]; mitochondrial inner membrane [GO:0005743]; mitochondrial nucleoid [GO:0042645]; mitochondrion [GO:0005739]; nucleolus [GO:0005730]; protein-containing complex [GO:0032991]	ATP binding [GO:0005524]; calcium ion binding [GO:0005509]; carbamoyl-phosphate synthase (ammonia) activity [GO:0004087]; carbamoyl-phosphate synthase (glutamine-hydrolyzing) activity [GO:0004088]; endopeptidase activity [GO:0004175]; glutamate binding [GO:0016595]; modified amino acid binding [GO:0072341]; phospholipid binding [GO:0005543]; protein-containing complex binding [GO:0044877]	-	-2.22939	-
TRINITY_DN5177_c0_g1_i1	P07278	cAMP-dependent protein kinase regulatory subunit (cAPK regulatory subunit) (Bypass of cyclase mutations protein 1) (Protein kinase A regulatory subunit) (PKA regulatory subunit)	IPR000595: Cyclic nucleotide-binding domain; IPR002048: EF-hand domain; IPR011992: EF-hand domain pair; IPR014710: RmlC-like jelly roll fold; IPR018488: Cyclic nucleotide-binding, conserved site; IPR018490: Cyclic nucleotide-binding-like	-	GO:0000785; GO:0004862; GO:0005634; GO:0005737; GO:0005886; GO:0005952; GO:0008603; GO:0010603; GO:0010738; GO:0030552; GO:0036278; GO:0042802; GO:0043949; GO:0045762; GO:0046580; GO:0061406; GO:0097271	cAMP-dependent protein kinase complex [GO:0005952]; chromatin [GO:0000785]; cytoplasm [GO:0005737]; nucleus [GO:0005634]; plasma membrane [GO:0005886]; cAMP binding [GO:0030552]; cAMP-dependent protein kinase inhibitor activity [GO:0004862]; cAMP-dependent protein kinase regulator activity [GO:0008603]; identical protein binding [GO:0042802]; negative regulation of Ras protein signal transduction…	negative regulation of Ras protein signal transduction [GO:0046580]; positive regulation of adenylate cyclase activity [GO:0045762]; positive regulation of transcription from RNA polymerase II promoter in response to glucose starvation [GO:0061406]; positive regulation of transcription from RNA polymerase II promoter in response to nitrogen starvation [GO:0036278]; protein localization to bud nec…	cAMP-dependent protein kinase complex [GO:0005952]; chromatin [GO:0000785]; cytoplasm [GO:0005737]; nucleus [GO:0005634]; plasma membrane [GO:0005886]	cAMP binding [GO:0030552]; cAMP-dependent protein kinase inhibitor activity [GO:0004862]; cAMP-dependent protein kinase regulator activity [GO:0008603]; identical protein binding [GO:0042802]	-	-2.92875	-1.63376
TRINITY_DN7864_c0_g1_i1	A7SLW1	Branched-chain-amino-acid aminotransferase (EC 2.6.1.42)	IPR036038: Aminotransferase-like, PLP-dependent enzymes	Reactome: R-HSA-70895: Branched-chain amino acid catabolism	GO:0004084; GO:0005739; GO:0009082; GO:0009098; GO:0009099; GO:0050048; GO:0052654; GO:0052655; GO:0052656	mitochondrion [GO:0005739]; branched-chain-amino-acid transaminase activity [GO:0004084]; L-isoleucine transaminase activity [GO:0052656]; L-leucine transaminase activity [GO:0052654]; L-leucine:2-oxoglutarate aminotransferase activity [GO:0050048]; L-valine transaminase activity [GO:0052655]; branched-chain amino acid biosynthetic process [GO:0009082]; leucine biosynthetic process [GO:0009098]; …	branched-chain amino acid biosynthetic process [GO:0009082]; leucine biosynthetic process [GO:0009098]; valine biosynthetic process [GO:0009099]	mitochondrion [GO:0005739]	branched-chain-amino-acid transaminase activity [GO:0004084]; L-isoleucine transaminase activity [GO:0052656]; L-leucine:2-oxoglutarate aminotransferase activity [GO:0050048]; L-leucine transaminase activity [GO:0052654]; L-valine transaminase activity [GO:0052655]	3.90844	4.53603	4.90959
TRINITY_DN2587_c0_g1_i1	Q54JI9	Beclin-1-like protein B (Autophagy-related protein 6B)	IPR038274: Atg6/Beclin C-terminal domain superfamily; IPR040455: Atg6, BARA domain	-	GO:0000045; GO:0000407; GO:0006995; GO:0010008; GO:0015031; GO:0034271; GO:0034272; GO:0045324	endosome membrane [GO:0010008]; phagophore assembly site [GO:0000407]; phosphatidylinositol 3-kinase complex, class III, type I [GO:0034271]; phosphatidylinositol 3-kinase complex, class III, type II [GO:0034272]; autophagosome assembly [GO:0000045]; cellular response to nitrogen starvation [GO:0006995]; late endosome to vacuole transport [GO:0045324]; protein transport [GO:0015031]	autophagosome assembly [GO:0000045]; cellular response to nitrogen starvation [GO:0006995]; late endosome to vacuole transport [GO:0045324]; protein transport [GO:0015031]	endosome membrane [GO:0010008]; phagophore assembly site [GO:0000407]; phosphatidylinositol 3-kinase complex, class III, type I [GO:0034271]; phosphatidylinositol 3-kinase complex, class III, type II [GO:0034272]	-	-	-	2.06067
TRINITY_DN16321_c0_g1_i1	Q8RUS5	Autophagy-related protein 9 (AtAPG9)	IPR007241: Autophagy-related protein 9	-	GO:0000407; GO:0000421; GO:0000422; GO:0005776; GO:0006914; GO:0015031; GO:0016021; GO:0031410; GO:0034497; GO:0044805; GO:0050832	autophagosome [GO:0005776]; autophagosome membrane [GO:0000421]; cytoplasmic vesicle [GO:0031410]; integral component of membrane [GO:0016021]; phagophore assembly site [GO:0000407]; autophagy [GO:0006914]; autophagy of mitochondrion [GO:0000422]; defense response to fungus [GO:0050832]; late nucleophagy [GO:0044805]; protein localization to phagophore assembly site [GO:0034497]; protein transpor…	autophagy [GO:0006914]; autophagy of mitochondrion [GO:0000422]; defense response to fungus [GO:0050832]; late nucleophagy [GO:0044805]; protein localization to phagophore assembly site [GO:0034497]; protein transport [GO:0015031]	autophagosome [GO:0005776]; autophagosome membrane [GO:0000421]; cytoplasmic vesicle [GO:0031410]; integral component of membrane [GO:0016021]; phagophore assembly site [GO:0000407]	-	-	-	4.25008
TRINITY_DN34602_c0_g1_i1	Q4P683	Autophagy-related protein 9	IPR007241: Autophagy-related protein 9	-	GO:0000139; GO:0000407; GO:0000422; GO:0005776; GO:0005789; GO:0015031; GO:0016021; GO:0030659; GO:0034045; GO:0034497; GO:0044805	autophagosome [GO:0005776]; cytoplasmic vesicle membrane [GO:0030659]; endoplasmic reticulum membrane [GO:0005789]; Golgi membrane [GO:0000139]; integral component of membrane [GO:0016021]; phagophore assembly site [GO:0000407]; phagophore assembly site membrane [GO:0034045]; autophagy of mitochondrion [GO:0000422]; late nucleophagy [GO:0044805]; protein localization to phagophore assembly site […	autophagy of mitochondrion [GO:0000422]; late nucleophagy [GO:0044805]; protein localization to phagophore assembly site [GO:0034497]; protein transport [GO:0015031]	autophagosome [GO:0005776]; cytoplasmic vesicle membrane [GO:0030659]; endoplasmic reticulum membrane [GO:0005789]; Golgi membrane [GO:0000139]; integral component of membrane [GO:0016021]; phagophore assembly site [GO:0000407]; phagophore assembly site membrane [GO:0034045]	-	1.85211	-	2.36268
TRINITY_DN4431_c0_g1_i1	Q9SUG7	Autophagy-related protein 11	IPR019460: Autophagy-related protein 11, C-terminal	-	GO:0000045; GO:0000422; GO:0001934; GO:0005776; GO:0006914; GO:0009506; GO:0010150; GO:0015031; GO:0019898; GO:0019901; GO:0030242; GO:0031410; GO:0034045; GO:0034727; GO:0042803; GO:0060090; GO:0061709; GO:1990316	Atg1/ULK1 kinase complex [GO:1990316]; autophagosome [GO:0005776]; cytoplasmic vesicle [GO:0031410]; extrinsic component of membrane [GO:0019898]; phagophore assembly site membrane [GO:0034045]; plasmodesma [GO:0009506]; molecular adaptor activity [GO:0060090]; protein homodimerization activity [GO:0042803]; protein kinase binding [GO:0019901]; autophagosome assembly [GO:0000045]; autophagy [GO:0…	autophagosome assembly [GO:0000045]; autophagy [GO:0006914]; autophagy of mitochondrion [GO:0000422]; autophagy of peroxisome [GO:0030242]; leaf senescence [GO:0010150]; piecemeal microautophagy of the nucleus [GO:0034727]; positive regulation of protein phosphorylation [GO:0001934]; protein transport [GO:0015031]; reticulophagy [GO:0061709]	Atg1/ULK1 kinase complex [GO:1990316]; autophagosome [GO:0005776]; cytoplasmic vesicle [GO:0031410]; extrinsic component of membrane [GO:0019898]; phagophore assembly site membrane [GO:0034045]; plasmodesma [GO:0009506]	molecular adaptor activity [GO:0060090]; protein homodimerization activity [GO:0042803]; protein kinase binding [GO:0019901]	-	-	2.35148
TRINITY_DN18083_c0_g1_i1	Q9W3R7	Autophagy protein 5 (APG5-like)	IPR007239: Autophagy-related protein 5	Reactome: R-HSA-1632852: Macroautophagy,Reactome: R-HSA-5205685: Pink/Parkin Mediated Mitophagy,Reactome: R-HSA-8934903: Receptor Mediated Mitophagy,Reactome: R-HSA-936440: Negative regulators of DDX58/IFIH1 signaling	GO:0000045; GO:0000422; GO:0005737; GO:0005776; GO:0006501; GO:0006914; GO:0006995; GO:0009267; GO:0015031; GO:0016236; GO:0034045; GO:0034274; GO:0035096; GO:0044804; GO:0061723	Atg12-Atg5-Atg16 complex [GO:0034274]; autophagosome [GO:0005776]; cytoplasm [GO:0005737]; phagophore assembly site membrane [GO:0034045]; autophagosome assembly [GO:0000045]; autophagy [GO:0006914]; autophagy of mitochondrion [GO:0000422]; autophagy of nucleus [GO:0044804]; C-terminal protein lipidation [GO:0006501]; cellular response to nitrogen starvation [GO:0006995]; cellular response to sta…	autophagosome assembly [GO:0000045]; autophagy [GO:0006914]; autophagy of mitochondrion [GO:0000422]; autophagy of nucleus [GO:0044804]; cellular response to nitrogen starvation [GO:0006995]; cellular response to starvation [GO:0009267]; C-terminal protein lipidation [GO:0006501]; glycophagy [GO:0061723]; larval midgut cell programmed cell death [GO:0035096]; macroautophagy [GO:0016236]; protein …	Atg12-Atg5-Atg16 complex [GO:0034274]; autophagosome [GO:0005776]; cytoplasm [GO:0005737]; phagophore assembly site membrane [GO:0034045]	-	-	1.75739	2.02221
TRINITY_DN1945_c0_g1_i1	Q99145	ATP phosphoribosyltransferase (ATP-PRT) (ATP-PRTase) (EC 2.4.2.17)	IPR011322: Nitrogen regulatory PII-like, alpha/beta; IPR013115: Histidine biosynthesis HisG, C-terminal; IPR013820: ATP phosphoribosyltransferase, catalytic domain; IPR015867: Nitrogen regulatory protein PII/ATP phosphoribosyltransferase, C-terminal; IPR018198: ATP phosphoribosyltransferase, conserved site; IPR020621: ATP phosphoribosyltransferase HisG, long form	KEGG: 00340: Histidine metabolism	GO:0000105; GO:0000287; GO:0003879; GO:0005524; GO:0005737	cytoplasm [GO:0005737]; ATP binding [GO:0005524]; ATP phosphoribosyltransferase activity [GO:0003879]; magnesium ion binding [GO:0000287]; histidine biosynthetic process [GO:0000105]	histidine biosynthetic process [GO:0000105]	cytoplasm [GO:0005737]	ATP binding [GO:0005524]; ATP phosphoribosyltransferase activity [GO:0003879]; magnesium ion binding [GO:0000287]	-	-2.40347	-
TRINITY_DN3161_c0_g1_i1	P43061	Argininosuccinate lyase (ASAL) (EC 4.3.2.1) (Arginosuccinase)	IPR000362: Fumarate lyase family; IPR008948: L-Aspartase-like; IPR009049: Argininosuccinate lyase; IPR020557: Fumarate lyase, conserved site; IPR022761: Fumarate lyase, N-terminal; IPR024083: Fumarase/histidase, N-terminal; IPR029419: Argininosuccinate lyase, C-terminal	KEGG: 00220: Arginine biosynthesis,KEGG: 00250: Alanine, aspartate and glutamate metabolism,MetaCyc: PWY-4983nitric oxide biosynthesis II (mammals),MetaCyc: PWY-4984urea cycle,MetaCyc: PWY-5canavanine biosynthesis,MetaCyc: PWY-5154L-arginine biosynthesis III (via <i>N</i>-acetyl-L-citrulline),MetaCyc: PWY-7400L-arginine biosynthesis IV (archaebacteria),Reactome: R-HSA-70635: Urea cycle	GO:0004056; GO:0042450	argininosuccinate lyase activity [GO:0004056]; arginine biosynthetic process via ornithine [GO:0042450]	arginine biosynthetic process via ornithine [GO:0042450]	-	argininosuccinate lyase activity [GO:0004056]	-	-1.88686	-
TRINITY_DN3175_c0_g1_i1	Q91554	Arginase, non-hepatic 2 (EC 3.5.3.1)	IPR006035: Ureohydrolase; IPR014033: Arginase; IPR023696: Ureohydrolase domain superfamily	KEGG: 00220: Arginine biosynthesis,KEGG: 00330: Arginine and proline metabolism,MetaCyc: PWY-31canavanine degradation,MetaCyc: PWY-4984urea cycle,MetaCyc: PWY-6305putrescine biosynthesis IV,MetaCyc: PWY-6922L-<i>N<sup>&delta;</sup></i>-acetylornithine biosynthesis,Reactome: R-HSA-70635: Urea cycle	GO:0000050; GO:0004053; GO:0006525; GO:0046872	arginase activity [GO:0004053]; metal ion binding [GO:0046872]; arginine metabolic process [GO:0006525]; urea cycle [GO:0000050]	arginine metabolic process [GO:0006525]; urea cycle [GO:0000050]	-	arginase activity [GO:0004053]; metal ion binding [GO:0046872]	-	-	-
TRINITY_DN9914_c0_g1_i5	Q02094	Ammonium transporter Rh type A (Erythrocyte membrane glycoprotein Rh50) (Erythrocyte plasma membrane 50 kDa glycoprotein) (Rh50A) (Rhesus blood group family type A glycoprotein) (Rh family type A glycoprotein) (Rh type A glycoprotein) (Rhesus blood group-associated ammonia channel) (Rhesus blood group-associated glycoprotein) (CD antigen CD241)	IPR002229: Blood group Rhesus C/E/D polypeptide; IPR024041: Ammonium transporter AmtB-like domain; IPR029020: Ammonium/urea transporter	-	GO:0005886; GO:0005887; GO:0006873; GO:0008519; GO:0015670; GO:0015696; GO:0015701; GO:0016020; GO:0022840; GO:0030506; GO:0072488; GO:0098662	integral component of plasma membrane [GO:0005887]; membrane [GO:0016020]; plasma membrane [GO:0005886]; ammonium transmembrane transporter activity [GO:0008519]; ankyrin binding [GO:0030506]; leak channel activity [GO:0022840]; ammonium transmembrane transport [GO:0072488]; ammonium transport [GO:0015696]; bicarbonate transport [GO:0015701]; carbon dioxide transport [GO:0015670]; cellular ion ho…	ammonium transmembrane transport [GO:0072488]; ammonium transport [GO:0015696]; bicarbonate transport [GO:0015701]; carbon dioxide transport [GO:0015670]; cellular ion homeostasis [GO:0006873]; inorganic cation transmembrane transport [GO:0098662]	integral component of plasma membrane [GO:0005887]; membrane [GO:0016020]; plasma membrane [GO:0005886]	ammonium transmembrane transporter activity [GO:0008519]; ankyrin binding [GO:0030506]; leak channel activity [GO:0022840]	-	-3.1035	-1.81789
TRINITY_DN7555_c0_g1_i2	Q6K9G1	Ammonium transporter 1 member 2 (OsAMT1;2)	IPR018047: Ammonium transporter, conserved site; IPR024041: Ammonium transporter AmtB-like domain; IPR029020: Ammonium/urea transporter	-	GO:0005887; GO:0008519; GO:0072488	integral component of plasma membrane [GO:0005887]; ammonium transmembrane transporter activity [GO:0008519]; ammonium transmembrane transport [GO:0072488]	ammonium transmembrane transport [GO:0072488]	integral component of plasma membrane [GO:0005887]	ammonium transmembrane transporter activity [GO:0008519]	-	-1.55853	-1.69455
TRINITY_DN922_c0_g1_i10	Q9ZPJ8	Ammonium transporter 1 member 2 (AtAMT1;2)	IPR001905: Ammonium transporter; IPR018047: Ammonium transporter, conserved site; IPR024041: Ammonium transporter AmtB-like domain; IPR029020: Ammonium/urea transporter	-	GO:0005886; GO:0005887; GO:0008519; GO:0009624; GO:0015696; GO:0015843; GO:0072488	integral component of plasma membrane [GO:0005887]; plasma membrane [GO:0005886]; ammonium transmembrane transporter activity [GO:0008519]; ammonium transmembrane transport [GO:0072488]; ammonium transport [GO:0015696]; methylammonium transport [GO:0015843]; response to nematode [GO:0009624]	ammonium transmembrane transport [GO:0072488]; ammonium transport [GO:0015696]; methylammonium transport [GO:0015843]; response to nematode [GO:0009624]	integral component of plasma membrane [GO:0005887]; plasma membrane [GO:0005886]	ammonium transmembrane transporter activity [GO:0008519]	-	-	1.56203
TRINITY_DN922_c0_g1_i7	Q9ZPJ8	Ammonium transporter 1 member 2 (AtAMT1;2)	IPR018047: Ammonium transporter, conserved site; IPR024041: Ammonium transporter AmtB-like domain; IPR029020: Ammonium/urea transporter	-	GO:0005886; GO:0005887; GO:0008519; GO:0009624; GO:0015696; GO:0015843; GO:0072488	integral component of plasma membrane [GO:0005887]; plasma membrane [GO:0005886]; ammonium transmembrane transporter activity [GO:0008519]; ammonium transmembrane transport [GO:0072488]; ammonium transport [GO:0015696]; methylammonium transport [GO:0015843]; response to nematode [GO:0009624]	ammonium transmembrane transport [GO:0072488]; ammonium transport [GO:0015696]; methylammonium transport [GO:0015843]; response to nematode [GO:0009624]	integral component of plasma membrane [GO:0005887]; plasma membrane [GO:0005886]	ammonium transmembrane transporter activity [GO:0008519]	-	-	3.01513
TRINITY_DN6362_c0_g1_i2	Q9ZPJ8	Ammonium transporter 1 member 2 (AtAMT1;2)	IPR001905: Ammonium transporter; IPR018047: Ammonium transporter, conserved site; IPR024041: Ammonium transporter AmtB-like domain; IPR029020: Ammonium/urea transporter	-	GO:0005886; GO:0005887; GO:0008519; GO:0009624; GO:0015696; GO:0015843; GO:0072488	integral component of plasma membrane [GO:0005887]; plasma membrane [GO:0005886]; ammonium transmembrane transporter activity [GO:0008519]; ammonium transmembrane transport [GO:0072488]; ammonium transport [GO:0015696]; methylammonium transport [GO:0015843]; response to nematode [GO:0009624]	ammonium transmembrane transport [GO:0072488]; ammonium transport [GO:0015696]; methylammonium transport [GO:0015843]; response to nematode [GO:0009624]	integral component of plasma membrane [GO:0005887]; plasma membrane [GO:0005886]	ammonium transmembrane transporter activity [GO:0008519]	-	2.38493	1.62677
List of DEGs related to the tricarboxylic acid (TCA) cycle.
	Functional Annotation									DEGs
TRANSCRIPT_ID	SwissProt_ID	SwissProt_funtion	InterPRO	Pathway	GO_Ids	GO_function	GO_biological_process	GO_cellular_component	GO_molecular_function	T2vsC2	T3vsC2	T4vsC2
TRINITY_DN735_c0_g1_i2	Q9W401	Probable citrate synthase, mitochondrial (EC 2.3.3.16) (Protein knockdown)	IPR002020: Citrate synthase; IPR016142: Citrate synthase-like, large alpha subdomain; IPR036969: Citrate synthase superfamily	-	GO:0004108; GO:0005739; GO:0005759; GO:0005975; GO:0006099; GO:0006101; GO:0007610	mitochondrial matrix [GO:0005759]; mitochondrion [GO:0005739]; citrate (Si)-synthase activity [GO:0004108]; behavior [GO:0007610]; carbohydrate metabolic process [GO:0005975]; citrate metabolic process [GO:0006101]; tricarboxylic acid cycle [GO:0006099]	behavior [GO:0007610]; carbohydrate metabolic process [GO:0005975]; citrate metabolic process [GO:0006101]; tricarboxylic acid cycle [GO:0006099]	mitochondrial matrix [GO:0005759]; mitochondrion [GO:0005739]	citrate (Si)-synthase activity [GO:0004108]	2.44231	4.34398	5.43807
TRINITY_DN1932_c0_g1_i2	P11179	Dihydrolipoyllysine-residue succinyltransferase component of 2-oxoglutarate dehydrogenase complex, mitochondrial (EC 2.3.1.61) (2-oxoglutarate dehydrogenase complex component E2) (OGDC-E2) (Dihydrolipoamide succinyltransferase component of 2-oxoglutarate dehydrogenase complex) (E2K)	IPR000089: Biotin/lipoyl attachment; IPR001078: 2-oxoacid dehydrogenase acyltransferase, catalytic domain; IPR003016: 2-oxo acid dehydrogenase, lipoyl-binding site; IPR011053: Single hybrid motif; IPR023213: Chloramphenicol acetyltransferase-like domain superfamily	Reactome: R-HSA-389661: Glyoxylate metabolism and glycine degradation	GO:0004149; GO:0005634; GO:0005739; GO:0005759; GO:0006099; GO:0006103; GO:0006104; GO:0016746; GO:0033512; GO:0045252; GO:0106077	mitochondrial matrix [GO:0005759]; mitochondrion [GO:0005739]; nucleus [GO:0005634]; oxoglutarate dehydrogenase complex [GO:0045252]; dihydrolipoyllysine-residue succinyltransferase activity [GO:0004149]; transferase activity, transferring acyl groups [GO:0016746]; 2-oxoglutarate metabolic process [GO:0006103]; histone succinylation [GO:0106077]; L-lysine catabolic process to acetyl-CoA via sacch…	2-oxoglutarate metabolic process [GO:0006103]; histone succinylation [GO:0106077]; L-lysine catabolic process to acetyl-CoA via saccharopine [GO:0033512]; succinyl-CoA metabolic process [GO:0006104]; tricarboxylic acid cycle [GO:0006099]	mitochondrial matrix [GO:0005759]; mitochondrion [GO:0005739]; nucleus [GO:0005634]; oxoglutarate dehydrogenase complex [GO:0045252]	dihydrolipoyllysine-residue succinyltransferase activity [GO:0004149]; transferase activity, transferring acyl groups [GO:0016746]	2.4101	3.24998	3.45461
TRINITY_DN4014_c0_g1_i5	Q54JE4	2-oxoglutarate dehydrogenase, mitochondrial (EC 1.2.4.2) (2-oxoglutarate dehydrogenase complex component E1) (OGDC-E1) (Alpha-ketoglutarate dehydrogenase)	IPR001017: Dehydrogenase, E1 component; IPR005475: Transketolase-like, pyrimidine-binding domain; IPR029061: Thiamin diphosphate-binding fold	Reactome: R-HSA-389661: Glyoxylate metabolism and glycine degradation	GO:0004591; GO:0005739; GO:0006096; GO:0006099; GO:0009353; GO:0030976; GO:0045252	mitochondrial oxoglutarate dehydrogenase complex [GO:0009353]; mitochondrion [GO:0005739]; oxoglutarate dehydrogenase complex [GO:0045252]; oxoglutarate dehydrogenase (succinyl-transferring) activity [GO:0004591]; thiamine pyrophosphate binding [GO:0030976]; glycolytic process [GO:0006096]; tricarboxylic acid cycle [GO:0006099]	glycolytic process [GO:0006096]; tricarboxylic acid cycle [GO:0006099]	mitochondrial oxoglutarate dehydrogenase complex [GO:0009353]; mitochondrion [GO:0005739]; oxoglutarate dehydrogenase complex [GO:0045252]	oxoglutarate dehydrogenase (succinyl-transferring) activity [GO:0004591]; thiamine pyrophosphate binding [GO:0030976]	4.93174	4.94472	4.7738
TRINITY_DN11158_c0_g1_i1	Q54JE4	2-oxoglutarate dehydrogenase, mitochondrial (EC 1.2.4.2) (2-oxoglutarate dehydrogenase complex component E1) (OGDC-E1) (Alpha-ketoglutarate dehydrogenase)	IPR029061: Thiamin diphosphate-binding fold; IPR032106: 2-oxoglutarate dehydrogenase E1 component, N-terminal domain	-	GO:0004591; GO:0005739; GO:0006096; GO:0006099; GO:0009353; GO:0030976; GO:0045252	mitochondrial oxoglutarate dehydrogenase complex [GO:0009353]; mitochondrion [GO:0005739]; oxoglutarate dehydrogenase complex [GO:0045252]; oxoglutarate dehydrogenase (succinyl-transferring) activity [GO:0004591]; thiamine pyrophosphate binding [GO:0030976]; glycolytic process [GO:0006096]; tricarboxylic acid cycle [GO:0006099]	glycolytic process [GO:0006096]; tricarboxylic acid cycle [GO:0006099]	mitochondrial oxoglutarate dehydrogenase complex [GO:0009353]; mitochondrion [GO:0005739]; oxoglutarate dehydrogenase complex [GO:0045252]	oxoglutarate dehydrogenase (succinyl-transferring) activity [GO:0004591]; thiamine pyrophosphate binding [GO:0030976]	4.98318	6.75611	7.3047
TRINITY_DN26845_c0_g1_i1	Q54JE4	2-oxoglutarate dehydrogenase, mitochondrial (EC 1.2.4.2) (2-oxoglutarate dehydrogenase complex component E1) (OGDC-E1) (Alpha-ketoglutarate dehydrogenase)	IPR001017: Dehydrogenase, E1 component; IPR029061: Thiamin diphosphate-binding fold	Reactome: R-HSA-389661: Glyoxylate metabolism and glycine degradation	GO:0004591; GO:0005739; GO:0006096; GO:0006099; GO:0009353; GO:0030976; GO:0045252	mitochondrial oxoglutarate dehydrogenase complex [GO:0009353]; mitochondrion [GO:0005739]; oxoglutarate dehydrogenase complex [GO:0045252]; oxoglutarate dehydrogenase (succinyl-transferring) activity [GO:0004591]; thiamine pyrophosphate binding [GO:0030976]; glycolytic process [GO:0006096]; tricarboxylic acid cycle [GO:0006099]	glycolytic process [GO:0006096]; tricarboxylic acid cycle [GO:0006099]	mitochondrial oxoglutarate dehydrogenase complex [GO:0009353]; mitochondrion [GO:0005739]; oxoglutarate dehydrogenase complex [GO:0045252]	oxoglutarate dehydrogenase (succinyl-transferring) activity [GO:0004591]; thiamine pyrophosphate binding [GO:0030976]	-	7.76726	7.73375
TRINITY_DN1507_c0_g1_i2	Q54JE4	2-oxoglutarate dehydrogenase, mitochondrial (EC 1.2.4.2) (2-oxoglutarate dehydrogenase complex component E1) (OGDC-E1) (Alpha-ketoglutarate dehydrogenase)	-	-	GO:0004591; GO:0005739; GO:0006096; GO:0006099; GO:0009353; GO:0030976; GO:0045252	mitochondrial oxoglutarate dehydrogenase complex [GO:0009353]; mitochondrion [GO:0005739]; oxoglutarate dehydrogenase complex [GO:0045252]; oxoglutarate dehydrogenase (succinyl-transferring) activity [GO:0004591]; thiamine pyrophosphate binding [GO:0030976]; glycolytic process [GO:0006096]; tricarboxylic acid cycle [GO:0006099]	glycolytic process [GO:0006096]; tricarboxylic acid cycle [GO:0006099]	mitochondrial oxoglutarate dehydrogenase complex [GO:0009353]; mitochondrion [GO:0005739]; oxoglutarate dehydrogenase complex [GO:0045252]	oxoglutarate dehydrogenase (succinyl-transferring) activity [GO:0004591]; thiamine pyrophosphate binding [GO:0030976]	-	9.40786	9.10598
TRINITY_DN5367_c0_g1_i1	Q9ZPX5	Succinate dehydrogenase [ubiquinone] flavoprotein subunit 2, mitochondrial (EC 1.3.5.1) (Flavoprotein subunit 2 of complex II) (FP)	IPR003952: Fumarate reductase/succinate dehydrogenase, FAD-binding site; IPR003953: FAD-dependent oxidoreductase 2, FAD binding domain; IPR011281: Succinate dehydrogenase, flavoprotein subunit; IPR014006: Succinate dehydrogenase/fumarate reductase, flavoprotein subunit; IPR015939: Fumarate reductase/succinate dehydrogenase flavoprotein-like, C-terminal; IPR027477: Succinate dehydrogenase/fumarate…	KEGG: 00020: Citrate cycle (TCA cycle),KEGG: 00190: Oxidative phosphorylation,KEGG: 00650: Butanoate metabolism,KEGG: 00720: Carbon fixation pathways in prokaryotes,MetaCyc: PWY-3781aerobic respiration I (cytochrome c),MetaCyc: PWY-4302aerobic respiration III (alternative oxidase pathway),MetaCyc: PWY-561superpathway of glyoxylate cycle and fatty acid degradation,MetaCyc: PWY-5690TCA cycle II (pl…	GO:0000104; GO:0005739; GO:0005749; GO:0006099; GO:0006121; GO:0008177; GO:0009055; GO:0045273; GO:0050660	mitochondrial respiratory chain complex II, succinate dehydrogenase complex (ubiquinone) [GO:0005749]; mitochondrion [GO:0005739]; respiratory chain complex II [GO:0045273]; electron transfer activity [GO:0009055]; flavin adenine dinucleotide binding [GO:0050660]; succinate dehydrogenase (ubiquinone) activity [GO:0008177]; succinate dehydrogenase activity [GO:0000104]; mitochondrial electron tran…	mitochondrial electron transport, succinate to ubiquinone [GO:0006121]; tricarboxylic acid cycle [GO:0006099]	mitochondrial respiratory chain complex II, succinate dehydrogenase complex (ubiquinone) [GO:0005749]; mitochondrion [GO:0005739]; respiratory chain complex II [GO:0045273]	electron transfer activity [GO:0009055]; flavin adenine dinucleotide binding [GO:0050660]; succinate dehydrogenase (ubiquinone) activity [GO:0008177]; succinate dehydrogenase activity [GO:0000104]	2.09338	2.57899	2.487
TRINITY_DN2740_c0_g1_i3	Q8T2T5	Succinate dehydrogenase cytochrome b560 subunit, mitochondrial	IPR000701: Succinate dehydrogenase/fumarate reductase type B, transmembrane subunit; IPR014314: Succinate dehydrogenase, cytochrome b556 subunit; IPR034804: Fumarate reductase/succinate dehydrogenase, transmembrane subunit	Reactome: R-HSA-611105: Respiratory electron transport,Reactome: R-HSA-71403: Citric acid cycle (TCA cycle)	GO:0000104; GO:0005743; GO:0005749; GO:0006099; GO:0006121; GO:0016021; GO:0020037; GO:0046872	integral component of membrane [GO:0016021]; mitochondrial inner membrane [GO:0005743]; mitochondrial respiratory chain complex II, succinate dehydrogenase complex (ubiquinone) [GO:0005749]; heme binding [GO:0020037]; metal ion binding [GO:0046872]; succinate dehydrogenase activity [GO:0000104]; mitochondrial electron transport, succinate to ubiquinone [GO:0006121]; tricarboxylic acid cycle [GO:0…	mitochondrial electron transport, succinate to ubiquinone [GO:0006121]; tricarboxylic acid cycle [GO:0006099]	integral component of membrane [GO:0016021]; mitochondrial inner membrane [GO:0005743]; mitochondrial respiratory chain complex II, succinate dehydrogenase complex (ubiquinone) [GO:0005749]	heme binding [GO:0020037]; metal ion binding [GO:0046872]; succinate dehydrogenase activity [GO:0000104]	1.54627	3.12813	3.77492
TRINITY_DN1099_c0_g1_i2	P80480	Succinate dehydrogenase [ubiquinone] iron-sulfur subunit (EC 1.3.5.1) (Iron-sulfur subunit of complex II) (Ip)	IPR001041: 2Fe-2S ferredoxin-type iron-sulfur binding domain; IPR004489: Succinate dehydrogenase/fumarate reductase iron-sulphur protein; IPR006058: 2Fe-2S ferredoxin, iron-sulphur binding site; IPR009051: Alpha-helical ferredoxin; IPR012675: Beta-grasp domain superfamily; IPR017896: 4Fe-4S ferredoxin-type, iron-sulphur binding domain; IPR017900: 4Fe-4S ferredoxin, iron-sulphur binding, conserved…	KEGG: 00020: Citrate cycle (TCA cycle),KEGG: 00190: Oxidative phosphorylation,KEGG: 00650: Butanoate metabolism,KEGG: 00720: Carbon fixation pathways in prokaryotes,MetaCyc: PWY-3781aerobic respiration I (cytochrome c),MetaCyc: PWY-4302aerobic respiration III (alternative oxidase pathway),MetaCyc: PWY-561superpathway of glyoxylate cycle and fatty acid degradation,MetaCyc: PWY-5690TCA cycle II (pl…	GO:0005743; GO:0006099; GO:0008177; GO:0009055; GO:0046872; GO:0051537; GO:0051538; GO:0051539	mitochondrial inner membrane [GO:0005743]; 2 iron, 2 sulfur cluster binding [GO:0051537]; 3 iron, 4 sulfur cluster binding [GO:0051538]; 4 iron, 4 sulfur cluster binding [GO:0051539]; electron transfer activity [GO:0009055]; metal ion binding [GO:0046872]; succinate dehydrogenase (ubiquinone) activity [GO:0008177]; tricarboxylic acid cycle [GO:0006099]	tricarboxylic acid cycle [GO:0006099]	mitochondrial inner membrane [GO:0005743]	2 iron, 2 sulfur cluster binding [GO:0051537]; 3 iron, 4 sulfur cluster binding [GO:0051538]; 4 iron, 4 sulfur cluster binding [GO:0051539]; electron transfer activity [GO:0009055]; metal ion binding [GO:0046872]; succinate dehydrogenase (ubiquinone) activity [GO:0008177]	-	-	1.8168
TRINITY_DN33533_c0_g1_i2	Q54B20	Succinate dehydrogenase assembly factor 2, mitochondrial (SDH assembly factor 2) (SDHAF2)	IPR005631: Flavinator of succinate dehydrogenase; IPR036714: Flavinator of succinate dehydrogenase superfamily	-	GO:0005739; GO:0005759; GO:0006099; GO:0006121; GO:0018293; GO:0034553	mitochondrial matrix [GO:0005759]; mitochondrion [GO:0005739]; mitochondrial electron transport, succinate to ubiquinone [GO:0006121]; mitochondrial respiratory chain complex II assembly [GO:0034553]; protein-FAD linkage [GO:0018293]; tricarboxylic acid cycle [GO:0006099]	mitochondrial electron transport, succinate to ubiquinone [GO:0006121]; mitochondrial respiratory chain complex II assembly [GO:0034553]; protein-FAD linkage [GO:0018293]; tricarboxylic acid cycle [GO:0006099]	mitochondrial matrix [GO:0005759]; mitochondrion [GO:0005739]	-	2.45732	-	-
TRINITY_DN2246_c0_g1_i1	O13755	Fumarate reductase (FRDS) (EC 1.3.1.6) (FAD-dependent oxidoreductase) (NADH-dependent fumarate reductase)	IPR003953: FAD-dependent oxidoreductase 2, FAD binding domain; IPR007266: Endoplasmic reticulum oxidoreductin 1; IPR027477: Succinate dehydrogenase/fumarate reductase flavoprotein, catalytic domain superfamily; IPR036188: FAD/NAD(P)-binding domain superfamily; IPR037192: ERO1-like superfamily	Reactome: R-HSA-264876: Insulin processing	GO:0000104; GO:0005634; GO:0005739; GO:0005829; GO:0006099; GO:0006106; GO:0016156	cytosol [GO:0005829]; mitochondrion [GO:0005739]; nucleus [GO:0005634]; fumarate reductase (NADH) activity [GO:0016156]; succinate dehydrogenase activity [GO:0000104]; fumarate metabolic process [GO:0006106]; tricarboxylic acid cycle [GO:0006099]	fumarate metabolic process [GO:0006106]; tricarboxylic acid cycle [GO:0006099]	cytosol [GO:0005829]; mitochondrion [GO:0005739]; nucleus [GO:0005634]	fumarate reductase (NADH) activity [GO:0016156]; succinate dehydrogenase activity [GO:0000104]	1.53852	1.59317	2.3294
TRINITY_DN3546_c0_g1_i4	Q7SX99	Fumarate hydratase, mitochondrial (Fumarase) (EC 4.2.1.2)	IPR000362: Fumarate lyase family; IPR008948: L-Aspartase-like; IPR020557: Fumarate lyase, conserved site; IPR022761: Fumarate lyase, N-terminal; IPR024083: Fumarase/histidase, N-terminal	-	GO:0000050; GO:0000415; GO:0000821; GO:0004333; GO:0005634; GO:0005694; GO:0005739; GO:0005829; GO:0006099; GO:0006106; GO:0006108; GO:0006281; GO:0006974; GO:0045239; GO:2001034	chromosome [GO:0005694]; cytosol [GO:0005829]; mitochondrion [GO:0005739]; nucleus [GO:0005634]; tricarboxylic acid cycle enzyme complex [GO:0045239]; fumarate hydratase activity [GO:0004333]; cellular response to DNA damage stimulus [GO:0006974]; DNA repair [GO:0006281]; fumarate metabolic process [GO:0006106]; malate metabolic process [GO:0006108]; negative regulation of histone H3-K36 methylat…	cellular response to DNA damage stimulus [GO:0006974]; DNA repair [GO:0006281]; fumarate metabolic process [GO:0006106]; malate metabolic process [GO:0006108]; negative regulation of histone H3-K36 methylation [GO:0000415]; positive regulation of double-strand break repair via nonhomologous end joining [GO:2001034]; regulation of arginine metabolic process [GO:0000821]; tricarboxylic acid cycle […	chromosome [GO:0005694]; cytosol [GO:0005829]; mitochondrion [GO:0005739]; nucleus [GO:0005634]; tricarboxylic acid cycle enzyme complex [GO:0045239]	fumarate hydratase activity [GO:0004333]	-	3.14696	4.61848
TRINITY_DN22531_c0_g1_i4	Q7SX99	Fumarate hydratase, mitochondrial (Fumarase) (EC 4.2.1.2)	IPR000362: Fumarate lyase family; IPR005677: Fumarate hydratase, class II; IPR008948: L-Aspartase-like; IPR018951: Fumarase C, C-terminal; IPR020557: Fumarate lyase, conserved site; IPR022761: Fumarate lyase, N-terminal; IPR024083: Fumarase/histidase, N-terminal	KEGG: 00020: Citrate cycle (TCA cycle),KEGG: 00620: Pyruvate metabolism,KEGG: 00720: Carbon fixation pathways in prokaryotes,MetaCyc: PWY-5392reductive TCA cycle II,MetaCyc: PWY-561superpathway of glyoxylate cycle and fatty acid degradation,MetaCyc: PWY-5690TCA cycle II (plants and fungi),MetaCyc: PWY-5913partial TCA cycle (obligate autotrophs),MetaCyc: PWY-6728methylaspartate cycle,MetaCyc: PWY-…	GO:0000050; GO:0000415; GO:0000821; GO:0004333; GO:0005634; GO:0005694; GO:0005739; GO:0005829; GO:0006099; GO:0006106; GO:0006108; GO:0006281; GO:0006974; GO:0045239; GO:2001034	chromosome [GO:0005694]; cytosol [GO:0005829]; mitochondrion [GO:0005739]; nucleus [GO:0005634]; tricarboxylic acid cycle enzyme complex [GO:0045239]; fumarate hydratase activity [GO:0004333]; cellular response to DNA damage stimulus [GO:0006974]; DNA repair [GO:0006281]; fumarate metabolic process [GO:0006106]; malate metabolic process [GO:0006108]; negative regulation of histone H3-K36 methylat…	cellular response to DNA damage stimulus [GO:0006974]; DNA repair [GO:0006281]; fumarate metabolic process [GO:0006106]; malate metabolic process [GO:0006108]; negative regulation of histone H3-K36 methylation [GO:0000415]; positive regulation of double-strand break repair via nonhomologous end joining [GO:2001034]; regulation of arginine metabolic process [GO:0000821]; tricarboxylic acid cycle […	chromosome [GO:0005694]; cytosol [GO:0005829]; mitochondrion [GO:0005739]; nucleus [GO:0005634]; tricarboxylic acid cycle enzyme complex [GO:0045239]	fumarate hydratase activity [GO:0004333]	2.80328	3.29937	5.53884
TRINITY_DN14775_c0_g1_i1	E9AE57	Fumarate hydratase 2 (Fumarase 2) (LmFH-2) (EC 4.2.1.2)	IPR004646: Fe-S hydro-lyase, tartrate dehydratase alpha-type, catalytic domain	-	GO:0004333; GO:0005737; GO:0005829; GO:0006091; GO:0006106; GO:0006108; GO:0020015; GO:0042803; GO:0046872; GO:0051539; GO:0097014	ciliary plasm [GO:0097014]; cytoplasm [GO:0005737]; cytosol [GO:0005829]; glycosome [GO:0020015]; 4 iron, 4 sulfur cluster binding [GO:0051539]; fumarate hydratase activity [GO:0004333]; metal ion binding [GO:0046872]; protein homodimerization activity [GO:0042803]; fumarate metabolic process [GO:0006106]; generation of precursor metabolites and energy [GO:0006091]; malate metabolic process [GO:0…	fumarate metabolic process [GO:0006106]; generation of precursor metabolites and energy [GO:0006091]; malate metabolic process [GO:0006108]	ciliary plasm [GO:0097014]; cytoplasm [GO:0005737]; cytosol [GO:0005829]; glycosome [GO:0020015]	4 iron, 4 sulfur cluster binding [GO:0051539]; fumarate hydratase activity [GO:0004333]; metal ion binding [GO:0046872]; protein homodimerization activity [GO:0042803]	-	4.92945	5.62011
TRINITY_DN6733_c0_g1_i1	P83373	Malate dehydrogenase, mitochondrial (EC 1.1.1.37)	IPR001236: Lactate/malate dehydrogenase, N-terminal; IPR001252: Malate dehydrogenase, active site; IPR001557: L-lactate/malate dehydrogenase; IPR010097: Malate dehydrogenase, type 1; IPR015955: Lactate dehydrogenase/glycoside hydrolase, family 4, C-terminal; IPR022383: Lactate/malate dehydrogenase, C-terminal; IPR036291: NAD(P)-binding domain superfamily	KEGG: 00020: Citrate cycle (TCA cycle),KEGG: 00270: Cysteine and methionine metabolism,KEGG: 00620: Pyruvate metabolism,KEGG: 00630: Glyoxylate and dicarboxylate metabolism,KEGG: 00680: Methane metabolism,KEGG: 00710: Carbon fixation in photosynthetic organisms,KEGG: 00720: Carbon fixation pathways in prokaryotes,MetaCyc: PWY-1622formaldehyde assimilation I (serine pathway),MetaCyc: PWY-5392reduc…	GO:0005759; GO:0005975; GO:0006099; GO:0006108; GO:0030060	mitochondrial matrix [GO:0005759]; L-malate dehydrogenase activity [GO:0030060]; carbohydrate metabolic process [GO:0005975]; malate metabolic process [GO:0006108]; tricarboxylic acid cycle [GO:0006099]	carbohydrate metabolic process [GO:0005975]; malate metabolic process [GO:0006108]; tricarboxylic acid cycle [GO:0006099]	mitochondrial matrix [GO:0005759]	L-malate dehydrogenase activity [GO:0030060]	2.83483	3.22529	4.25017
TRINITY_DN601_c0_g1_i1	A8MS68	Dihydrolipoyl dehydrogenase 1, chloroplastic (ptLPD1) (EC 1.8.1.4) (Dihydrolipoamide dehydrogenase 1) (Protein LIPOAMIDE DEHYDROGENASE 1) (Pyruvate dehydrogenase complex E3 subunit 1) (E3-1) (PDC-E3 1)	IPR001100: Pyridine nucleotide-disulphide oxidoreductase, class I; IPR004099: Pyridine nucleotide-disulphide oxidoreductase, dimerisation domain; IPR012999: Pyridine nucleotide-disulphide oxidoreductase, class I, active site; IPR016156: FAD/NAD-linked reductase, dimerisation domain superfamily; IPR023753: FAD/NAD(P)-binding domain; IPR036188: FAD/NAD(P)-binding domain superfamily	-	GO:0004148; GO:0005730; GO:0005829; GO:0006086; GO:0009570; GO:0009941; GO:0045454; GO:0046685; GO:0050660	chloroplast envelope [GO:0009941]; chloroplast stroma [GO:0009570]; cytosol [GO:0005829]; nucleolus [GO:0005730]; dihydrolipoyl dehydrogenase activity [GO:0004148]; flavin adenine dinucleotide binding [GO:0050660]; acetyl-CoA biosynthetic process from pyruvate [GO:0006086]; cell redox homeostasis [GO:0045454]; response to arsenic-containing substance [GO:0046685]	acetyl-CoA biosynthetic process from pyruvate [GO:0006086]; cell redox homeostasis [GO:0045454]; response to arsenic-containing substance [GO:0046685]	chloroplast envelope [GO:0009941]; chloroplast stroma [GO:0009570]; cytosol [GO:0005829]; nucleolus [GO:0005730]	dihydrolipoyl dehydrogenase activity [GO:0004148]; flavin adenine dinucleotide binding [GO:0050660]	-	-3.19474	-2.74787
TRINITY_DN4542_c0_g1_i9	Q9SBJ1	[Pyruvate dehydrogenase (acetyl-transferring)] kinase, mitochondrial (AtPDHK) (Pyruvate dehydrogenase kinase) (EC 2.7.11.2)	IPR003594: Histidine kinase/HSP90-like ATPase; IPR004358: Signal transduction histidine kinase-related protein, C-terminal; IPR005467: Histidine kinase domain; IPR018955: Branched-chain alpha-ketoacid dehydrogenase kinase/Pyruvate dehydrogenase kinase, N-terminal; IPR036784: Alpha-ketoacid/pyruvate dehydrogenase kinase, N-terminal domain superfamily; IPR036890: Histidine kinase/HSP90-like ATPase …	Reactome: R-HSA-70895: Branched-chain amino acid catabolism	GO:0004740; GO:0005524; GO:0005739; GO:0005829; GO:0006468; GO:0009927; GO:0010906; GO:0042803; GO:0046777	cytosol [GO:0005829]; mitochondrion [GO:0005739]; ATP binding [GO:0005524]; histidine phosphotransfer kinase activity [GO:0009927]; protein homodimerization activity [GO:0042803]; pyruvate dehydrogenase (acetyl-transferring) kinase activity [GO:0004740]; protein autophosphorylation [GO:0046777]; protein phosphorylation [GO:0006468]; regulation of glucose metabolic process [GO:0010906]	protein autophosphorylation [GO:0046777]; protein phosphorylation [GO:0006468]; regulation of glucose metabolic process [GO:0010906]	cytosol [GO:0005829]; mitochondrion [GO:0005739]	ATP binding [GO:0005524]; histidine phosphotransfer kinase activity [GO:0009927]; protein homodimerization activity [GO:0042803]; pyruvate dehydrogenase (acetyl-transferring) kinase activity [GO:0004740]	-	-3.02668	-1.57789
TRINITY_DN1114_c0_g1_i2	Q9SQI8	Dihydrolipoyllysine-residue acetyltransferase component 4 of pyruvate dehydrogenase complex, chloroplastic (EC 2.3.1.12) (Dihydrolipoamide S-acetyltransferase component 4 of pyruvate dehydrogenase complex) (Pyruvate dehydrogenase complex component E2 4) (PDC-E2 4) (PDCE2 4) (plE2)	IPR000089: Biotin/lipoyl attachment; IPR001078: 2-oxoacid dehydrogenase acyltransferase, catalytic domain; IPR003016: 2-oxo acid dehydrogenase, lipoyl-binding site; IPR004167: Peripheral subunit-binding domain; IPR011053: Single hybrid motif; IPR023213: Chloramphenicol acetyltransferase-like domain superfamily; IPR036625: E3-binding domain superfamily	Reactome: R-HSA-389661: Glyoxylate metabolism and glycine degradation	GO:0004742; GO:0005829; GO:0006086; GO:0006096; GO:0009507; GO:0009534; GO:0009570; GO:0009941; GO:0022626	chloroplast [GO:0009507]; chloroplast envelope [GO:0009941]; chloroplast stroma [GO:0009570]; chloroplast thylakoid [GO:0009534]; cytosol [GO:0005829]; cytosolic ribosome [GO:0022626]; dihydrolipoyllysine-residue acetyltransferase activity [GO:0004742]; acetyl-CoA biosynthetic process from pyruvate [GO:0006086]; glycolytic process [GO:0006096]	acetyl-CoA biosynthetic process from pyruvate [GO:0006086]; glycolytic process [GO:0006096]	chloroplast [GO:0009507]; chloroplast envelope [GO:0009941]; chloroplast stroma [GO:0009570]; chloroplast thylakoid [GO:0009534]; cytosol [GO:0005829]; cytosolic ribosome [GO:0022626]	dihydrolipoyllysine-residue acetyltransferase activity [GO:0004742]	-	-2.25556	-1.95558
TRINITY_DN1114_c0_g1_i4	Q9SQI8	Dihydrolipoyllysine-residue acetyltransferase component 4 of pyruvate dehydrogenase complex, chloroplastic (EC 2.3.1.12) (Dihydrolipoamide S-acetyltransferase component 4 of pyruvate dehydrogenase complex) (Pyruvate dehydrogenase complex component E2 4) (PDC-E2 4) (PDCE2 4) (plE2)	IPR000089: Biotin/lipoyl attachment; IPR001078: 2-oxoacid dehydrogenase acyltransferase, catalytic domain; IPR003016: 2-oxo acid dehydrogenase, lipoyl-binding site; IPR004167: Peripheral subunit-binding domain; IPR011053: Single hybrid motif; IPR023213: Chloramphenicol acetyltransferase-like domain superfamily; IPR036625: E3-binding domain superfamily	Reactome: R-HSA-389661: Glyoxylate metabolism and glycine degradation	GO:0004742; GO:0005829; GO:0006086; GO:0006096; GO:0009507; GO:0009534; GO:0009570; GO:0009941; GO:0022626	chloroplast [GO:0009507]; chloroplast envelope [GO:0009941]; chloroplast stroma [GO:0009570]; chloroplast thylakoid [GO:0009534]; cytosol [GO:0005829]; cytosolic ribosome [GO:0022626]; dihydrolipoyllysine-residue acetyltransferase activity [GO:0004742]; acetyl-CoA biosynthetic process from pyruvate [GO:0006086]; glycolytic process [GO:0006096]	acetyl-CoA biosynthetic process from pyruvate [GO:0006086]; glycolytic process [GO:0006096]	chloroplast [GO:0009507]; chloroplast envelope [GO:0009941]; chloroplast stroma [GO:0009570]; chloroplast thylakoid [GO:0009534]; cytosol [GO:0005829]; cytosolic ribosome [GO:0022626]	dihydrolipoyllysine-residue acetyltransferase activity [GO:0004742]	-	-2.21733	-1.99127
TRINITY_DN4542_c0_g1_i2	Q9SBJ1	[Pyruvate dehydrogenase (acetyl-transferring)] kinase, mitochondrial (AtPDHK) (Pyruvate dehydrogenase kinase) (EC 2.7.11.2)	IPR036890: Histidine kinase/HSP90-like ATPase superfamily	-	GO:0004740; GO:0005524; GO:0005739; GO:0005829; GO:0006468; GO:0009927; GO:0010906; GO:0042803; GO:0046777	cytosol [GO:0005829]; mitochondrion [GO:0005739]; ATP binding [GO:0005524]; histidine phosphotransfer kinase activity [GO:0009927]; protein homodimerization activity [GO:0042803]; pyruvate dehydrogenase (acetyl-transferring) kinase activity [GO:0004740]; protein autophosphorylation [GO:0046777]; protein phosphorylation [GO:0006468]; regulation of glucose metabolic process [GO:0010906]	protein autophosphorylation [GO:0046777]; protein phosphorylation [GO:0006468]; regulation of glucose metabolic process [GO:0010906]	cytosol [GO:0005829]; mitochondrion [GO:0005739]	ATP binding [GO:0005524]; histidine phosphotransfer kinase activity [GO:0009927]; protein homodimerization activity [GO:0042803]; pyruvate dehydrogenase (acetyl-transferring) kinase activity [GO:0004740]	-	-2.10341	-
TRINITY_DN2346_c0_g1_i5	O00330	Pyruvate dehydrogenase protein X component, mitochondrial (Dihydrolipoamide dehydrogenase-binding protein of pyruvate dehydrogenase complex) (E3-binding protein) (E3BP) (Lipoyl-containing pyruvate dehydrogenase complex component X) (proX)	IPR000089: Biotin/lipoyl attachment; IPR001078: 2-oxoacid dehydrogenase acyltransferase, catalytic domain; IPR003016: 2-oxo acid dehydrogenase, lipoyl-binding site; IPR004167: Peripheral subunit-binding domain; IPR011053: Single hybrid motif; IPR023213: Chloramphenicol acetyltransferase-like domain superfamily; IPR036625: E3-binding domain superfamily	Reactome: R-HSA-389661: Glyoxylate metabolism and glycine degradation	GO:0005739; GO:0005759; GO:0006090; GO:0016746; GO:0045254; GO:0061732	mitochondrial matrix [GO:0005759]; mitochondrion [GO:0005739]; pyruvate dehydrogenase complex [GO:0045254]; transferase activity, transferring acyl groups [GO:0016746]; mitochondrial acetyl-CoA biosynthetic process from pyruvate [GO:0061732]; pyruvate metabolic process [GO:0006090]	mitochondrial acetyl-CoA biosynthetic process from pyruvate [GO:0061732]; pyruvate metabolic process [GO:0006090]	mitochondrial matrix [GO:0005759]; mitochondrion [GO:0005739]; pyruvate dehydrogenase complex [GO:0045254]	transferase activity, transferring acyl groups [GO:0016746]	-	-1.97214	-1.6261
TRINITY_DN6747_c0_g1_i11	Q9P6P9	[Pyruvate dehydrogenase (acetyl-transferring)] kinase, mitochondrial (Pyruvate dehydrogenase kinase) (EC 2.7.11.2)	IPR003594: Histidine kinase/HSP90-like ATPase; IPR036890: Histidine kinase/HSP90-like ATPase superfamily	-	GO:0004740; GO:0005524; GO:0005739; GO:0005967; GO:0006006; GO:0006086; GO:0006468; GO:0010906; GO:0016887	mitochondrial pyruvate dehydrogenase complex [GO:0005967]; mitochondrion [GO:0005739]; ATP binding [GO:0005524]; ATPase activity [GO:0016887]; pyruvate dehydrogenase (acetyl-transferring) kinase activity [GO:0004740]; acetyl-CoA biosynthetic process from pyruvate [GO:0006086]; glucose metabolic process [GO:0006006]; protein phosphorylation [GO:0006468]; regulation of glucose metabolic process [GO…	acetyl-CoA biosynthetic process from pyruvate [GO:0006086]; glucose metabolic process [GO:0006006]; protein phosphorylation [GO:0006468]; regulation of glucose metabolic process [GO:0010906]	mitochondrial pyruvate dehydrogenase complex [GO:0005967]; mitochondrion [GO:0005739]	ATPase activity [GO:0016887]; ATP binding [GO:0005524]; pyruvate dehydrogenase (acetyl-transferring) kinase activity [GO:0004740]	-	-1.7854	-2.7882
TRINITY_DN10788_c0_g1_i1	P36413	Dihydrolipoyllysine-residue acetyltransferase component of pyruvate dehydrogenase complex, mitochondrial (EC 2.3.1.12) (Dihydrolipoamide acetyltransferase component of pyruvate dehydrogenase complex) (Pyruvate dehydrogenase complex component E2) (PDC-E2) (PDCE2)	IPR000089: Biotin/lipoyl attachment; IPR011053: Single hybrid motif	-	GO:0004742; GO:0005967; GO:0006086; GO:0006096	mitochondrial pyruvate dehydrogenase complex [GO:0005967]; dihydrolipoyllysine-residue acetyltransferase activity [GO:0004742]; acetyl-CoA biosynthetic process from pyruvate [GO:0006086]; glycolytic process [GO:0006096]	acetyl-CoA biosynthetic process from pyruvate [GO:0006086]; glycolytic process [GO:0006096]	mitochondrial pyruvate dehydrogenase complex [GO:0005967]	dihydrolipoyllysine-residue acetyltransferase activity [GO:0004742]	-	-	2.04356
TRINITY_DN7902_c0_g1_i1	Q9M5K3	Dihydrolipoyl dehydrogenase 1, mitochondrial (AtmLPD1) (mtLPD1) (EC 1.8.1.4) (Dihydrolipoamide dehydrogenase 1) (Glycine cleavage system L protein 1) (Pyruvate dehydrogenase complex E3 subunit 1) (E3-1) (PDC-E3 1)	IPR001100: Pyridine nucleotide-disulphide oxidoreductase, class I; IPR004099: Pyridine nucleotide-disulphide oxidoreductase, dimerisation domain; IPR006258: Dihydrolipoamide dehydrogenase; IPR012999: Pyridine nucleotide-disulphide oxidoreductase, class I, active site; IPR016156: FAD/NAD-linked reductase, dimerisation domain superfamily; IPR023753: FAD/NAD(P)-binding domain; IPR036188: FAD/NAD(P)-…	KEGG: 00010: Glycolysis / Gluconeogenesis,KEGG: 00020: Citrate cycle (TCA cycle),KEGG: 00260: Glycine, serine and threonine metabolism,KEGG: 00280: Valine, leucine and isoleucine degradation,KEGG: 00620: Pyruvate metabolism,KEGG: 00640: Propanoate metabolism,MetaCyc: PWY-50462-oxoisovalerate decarboxylation to isobutanoyl-CoA,MetaCyc: PWY-50842-oxoglutarate decarboxylation to succinyl-CoA,Reactom…	GO:0004148; GO:0005507; GO:0005524; GO:0005634; GO:0005739; GO:0005747; GO:0005759; GO:0008270; GO:0045252; GO:0045454; GO:0046686; GO:0048046; GO:0050660; GO:0050897	apoplast [GO:0048046]; mitochondrial matrix [GO:0005759]; mitochondrial respiratory chain complex I [GO:0005747]; mitochondrion [GO:0005739]; nucleus [GO:0005634]; oxoglutarate dehydrogenase complex [GO:0045252]; ATP binding [GO:0005524]; cobalt ion binding [GO:0050897]; copper ion binding [GO:0005507]; dihydrolipoyl dehydrogenase activity [GO:0004148]; flavin adenine dinucleotide binding [GO:005…	cell redox homeostasis [GO:0045454]; response to cadmium ion [GO:0046686]	apoplast [GO:0048046]; mitochondrial matrix [GO:0005759]; mitochondrial respiratory chain complex I [GO:0005747]; mitochondrion [GO:0005739]; nucleus [GO:0005634]; oxoglutarate dehydrogenase complex [GO:0045252]	ATP binding [GO:0005524]; cobalt ion binding [GO:0050897]; copper ion binding [GO:0005507]; dihydrolipoyl dehydrogenase activity [GO:0004148]; flavin adenine dinucleotide binding [GO:0050660]; zinc ion binding [GO:0008270]	-	-	2.05095
TRINITY_DN34605_c0_g1_i1	P90597	Dihydrolipoyl dehydrogenase (EC 1.8.1.4) (Dihydrolipoamide dehydrogenase)	IPR004099: Pyridine nucleotide-disulphide oxidoreductase, dimerisation domain; IPR016156: FAD/NAD-linked reductase, dimerisation domain superfamily	-	GO:0004148; GO:0006096; GO:0045454; GO:0050660	dihydrolipoyl dehydrogenase activity [GO:0004148]; flavin adenine dinucleotide binding [GO:0050660]; cell redox homeostasis [GO:0045454]; glycolytic process [GO:0006096]	cell redox homeostasis [GO:0045454]; glycolytic process [GO:0006096]	-	dihydrolipoyl dehydrogenase activity [GO:0004148]; flavin adenine dinucleotide binding [GO:0050660]	2.42663	-	-
TRINITY_DN34751_c0_g1_i2	P09622	Dihydrolipoyl dehydrogenase, mitochondrial (EC 1.8.1.4) (Dihydrolipoamide dehydrogenase) (Glycine cleavage system L protein)	IPR012999: Pyridine nucleotide-disulphide oxidoreductase, class I, active site; IPR023753: FAD/NAD(P)-binding domain; IPR036188: FAD/NAD(P)-binding domain superfamily	-	GO:0004148; GO:0005634; GO:0005739; GO:0005759; GO:0006090; GO:0006099; GO:0006103; GO:0006120; GO:0006508; GO:0006546; GO:0006554; GO:0007369; GO:0007568; GO:0009083; GO:0009106; GO:0031514; GO:0042391; GO:0043159; GO:0043544; GO:0045252; GO:0045254; GO:0045454; GO:0048240; GO:0050660; GO:0051068; GO:0051287; GO:0061732; GO:0106077	acrosomal matrix [GO:0043159]; mitochondrial matrix [GO:0005759]; mitochondrion [GO:0005739]; motile cilium [GO:0031514]; nucleus [GO:0005634]; oxoglutarate dehydrogenase complex [GO:0045252]; pyruvate dehydrogenase complex [GO:0045254]; dihydrolipoyl dehydrogenase activity [GO:0004148]; flavin adenine dinucleotide binding [GO:0050660]; lipoamide binding [GO:0043544]; NAD binding [GO:0051287]; 2-…	2-oxoglutarate metabolic process [GO:0006103]; aging [GO:0007568]; branched-chain amino acid catabolic process [GO:0009083]; cell redox homeostasis [GO:0045454]; dihydrolipoamide metabolic process [GO:0051068]; gastrulation [GO:0007369]; glycine catabolic process [GO:0006546]; histone succinylation [GO:0106077]; lipoate metabolic process [GO:0009106]; lysine catabolic process [GO:0006554]; mitoch…	acrosomal matrix [GO:0043159]; mitochondrial matrix [GO:0005759]; mitochondrion [GO:0005739]; motile cilium [GO:0031514]; nucleus [GO:0005634]; oxoglutarate dehydrogenase complex [GO:0045252]; pyruvate dehydrogenase complex [GO:0045254]	dihydrolipoyl dehydrogenase activity [GO:0004148]; flavin adenine dinucleotide binding [GO:0050660]; lipoamide binding [GO:0043544]; NAD binding [GO:0051287]	2.54082	-	-
TRINITY_DN571_c0_g1_i3	Q23571	Lipoamide acyltransferase component of branched-chain alpha-keto acid dehydrogenase complex, mitochondrial (EC 2.3.1.168) (Branched-chain alpha-keto acid dehydrogenase complex component E2) (Dihydrolipoamide branched-chain transacylase E2)	IPR000089: Biotin/lipoyl attachment; IPR001078: 2-oxoacid dehydrogenase acyltransferase, catalytic domain; IPR003016: 2-oxo acid dehydrogenase, lipoyl-binding site; IPR004167: Peripheral subunit-binding domain; IPR011053: Single hybrid motif; IPR023213: Chloramphenicol acetyltransferase-like domain superfamily; IPR036625: E3-binding domain superfamily	Reactome: R-HSA-389661: Glyoxylate metabolism and glycine degradation	GO:0005737; GO:0005739; GO:0005759; GO:0005829; GO:0005929; GO:0006633; GO:0016407; GO:0030425; GO:0031405; GO:0040019; GO:0043005; GO:0043754; GO:0045723; GO:0061063; GO:1901046	cilium [GO:0005929]; cytoplasm [GO:0005737]; cytosol [GO:0005829]; dendrite [GO:0030425]; mitochondrial matrix [GO:0005759]; mitochondrion [GO:0005739]; neuron projection [GO:0043005]; acetyltransferase activity [GO:0016407]; dihydrolipoyllysine-residue (2-methylpropanoyl)transferase activity [GO:0043754]; lipoic acid binding [GO:0031405]; fatty acid biosynthetic process [GO:0006633]; positive re…	fatty acid biosynthetic process [GO:0006633]; positive regulation of embryonic development [GO:0040019]; positive regulation of fatty acid biosynthetic process [GO:0045723]; positive regulation of nematode larval development [GO:0061063]; positive regulation of oviposition [GO:1901046]	cilium [GO:0005929]; cytoplasm [GO:0005737]; cytosol [GO:0005829]; dendrite [GO:0030425]; mitochondrial matrix [GO:0005759]; mitochondrion [GO:0005739]; neuron projection [GO:0043005]	acetyltransferase activity [GO:0016407]; dihydrolipoyllysine-residue (2-methylpropanoyl)transferase activity [GO:0043754]; lipoic acid binding [GO:0031405]	-	-	-
TRINITY_DN7303_c0_g1_i1	Q6TU48	NADP-dependent malic enzyme (NADP-ME) (EC 1.1.1.40) (SrfA-induced gene A protein)	IPR001891: Malic oxidoreductase; IPR012301: Malic enzyme, N-terminal domain; IPR012302: Malic enzyme, NAD-binding; IPR036291: NAD(P)-binding domain superfamily; IPR037062: Malic enzyme, N-terminal domain superfamily	-	GO:0004470; GO:0004471; GO:0004473; GO:0005737; GO:0006090; GO:0006108; GO:0008948; GO:0046872; GO:0051287	cytoplasm [GO:0005737]; malate dehydrogenase (decarboxylating) (NAD+) activity [GO:0004471]; malate dehydrogenase (decarboxylating) (NADP+) activity [GO:0004473]; malic enzyme activity [GO:0004470]; metal ion binding [GO:0046872]; NAD binding [GO:0051287]; oxaloacetate decarboxylase activity [GO:0008948]; malate metabolic process [GO:0006108]; pyruvate metabolic process [GO:0006090]	malate metabolic process [GO:0006108]; pyruvate metabolic process [GO:0006090]	cytoplasm [GO:0005737]	malate dehydrogenase (decarboxylating) (NAD+) activity [GO:0004471]; malate dehydrogenase (decarboxylating) (NADP+) activity [GO:0004473]; malic enzyme activity [GO:0004470]; metal ion binding [GO:0046872]; NAD binding [GO:0051287]; oxaloacetate decarboxylase activity [GO:0008948]	-	-	-
TRINITY_DN7589_c0_g1_i5	P22033	Methylmalonyl-CoA mutase, mitochondrial (MCM) (EC 5.4.99.2) (Methylmalonyl-CoA isomerase)	IPR006098: Methylmalonyl-CoA mutase, alpha chain, catalytic; IPR006099: Methylmalonyl-CoA mutase, alpha/beta chain, catalytic; IPR006158: Cobalamin (vitamin B12)-binding domain; IPR006159: Methylmalonyl-CoA mutase, C-terminal; IPR016176: Cobalamin (vitamin B12)-dependent enzyme, catalytic; IPR036724: Cobalamin-binding domain superfamily	Reactome: R-HSA-196741: Cobalamin (Cbl, vitamin B12) transport and metabolism,Reactome: R-HSA-196741: Cobalamin (Cbl, vitamin B12) transport and metabolism,Reactome: R-HSA-3359475: Defective MMAA causes methylmalonic aciduria type cblA,Reactome: R-HSA-3359478: Defective MUT causes methylmalonic aciduria mut type,Reactome: R-HSA-71032: Propionyl-CoA catabolism	GO:0003924; GO:0004494; GO:0005737; GO:0005739; GO:0005759; GO:0009235; GO:0009791; GO:0019626; GO:0031419; GO:0042802; GO:0042803; GO:0043547; GO:0046872; GO:0050667; GO:0072341	cytoplasm [GO:0005737]; mitochondrial matrix [GO:0005759]; mitochondrion [GO:0005739]; cobalamin binding [GO:0031419]; GTPase activity [GO:0003924]; identical protein binding [GO:0042802]; metal ion binding [GO:0046872]; methylmalonyl-CoA mutase activity [GO:0004494]; modified amino acid binding [GO:0072341]; protein homodimerization activity [GO:0042803]; cobalamin metabolic process [GO:0009235]…	cobalamin metabolic process [GO:0009235]; homocysteine metabolic process [GO:0050667]; positive regulation of GTPase activity [GO:0043547]; post-embryonic development [GO:0009791]; short-chain fatty acid catabolic process [GO:0019626]	cytoplasm [GO:0005737]; mitochondrial matrix [GO:0005759]; mitochondrion [GO:0005739]	cobalamin binding [GO:0031419]; GTPase activity [GO:0003924]; identical protein binding [GO:0042802]; metal ion binding [GO:0046872]; methylmalonyl-CoA mutase activity [GO:0004494]; modified amino acid binding [GO:0072341]; protein homodimerization activity [GO:0042803]	-	-	1.62899
TRINITY_DN36524_c0_g1_i1	Q27888	L-lactate dehydrogenase (LDH) (EC 1.1.1.27)	-	-	GO:0004459; GO:0005737; GO:0005975; GO:0019752	cytoplasm [GO:0005737]; L-lactate dehydrogenase activity [GO:0004459]; carbohydrate metabolic process [GO:0005975]; carboxylic acid metabolic process [GO:0019752]	carbohydrate metabolic process [GO:0005975]; carboxylic acid metabolic process [GO:0019752]	cytoplasm [GO:0005737]	L-lactate dehydrogenase activity [GO:0004459]	-	2.50369	-
TRINITY_DN30665_c0_g1_i3	F1QXM5	Probable D-lactate dehydrogenase, mitochondrial (DLD) (Lactate dehydrogenase D) (EC 1.1.2.4)	IPR004113: FAD-linked oxidase, C-terminal; IPR016164: FAD-linked oxidase-like, C-terminal; IPR016171: Vanillyl-alcohol oxidase, C-terminal subdomain 2	-	GO:0004458; GO:0005739; GO:0008720; GO:0050660; GO:0071949; GO:1903457	mitochondrion [GO:0005739]; D-lactate dehydrogenase (cytochrome) activity [GO:0004458]; D-lactate dehydrogenase activity [GO:0008720]; FAD binding [GO:0071949]; flavin adenine dinucleotide binding [GO:0050660]; lactate catabolic process [GO:1903457]	lactate catabolic process [GO:1903457]	mitochondrion [GO:0005739]	D-lactate dehydrogenase (cytochrome) activity [GO:0004458]; D-lactate dehydrogenase activity [GO:0008720]; FAD binding [GO:0071949]; flavin adenine dinucleotide binding [GO:0050660]	2.81083	1.97894	-
TRINITY_DN17897_c0_g1_i1	F1QXM5	Probable D-lactate dehydrogenase, mitochondrial (DLD) (Lactate dehydrogenase D) (EC 1.1.2.4)	-	-	GO:0004458; GO:0005739; GO:0008720; GO:0050660; GO:0071949; GO:1903457	mitochondrion [GO:0005739]; D-lactate dehydrogenase (cytochrome) activity [GO:0004458]; D-lactate dehydrogenase activity [GO:0008720]; FAD binding [GO:0071949]; flavin adenine dinucleotide binding [GO:0050660]; lactate catabolic process [GO:1903457]	lactate catabolic process [GO:1903457]	mitochondrion [GO:0005739]	D-lactate dehydrogenase (cytochrome) activity [GO:0004458]; D-lactate dehydrogenase activity [GO:0008720]; FAD binding [GO:0071949]; flavin adenine dinucleotide binding [GO:0050660]	2.17767	-	-
TRINITY_DN22834_c0_g1_i1	Q9W7K5	L-lactate dehydrogenase A chain (LDH-A) (EC 1.1.1.27)	IPR001557: L-lactate/malate dehydrogenase; IPR015955: Lactate dehydrogenase/glycoside hydrolase, family 4, C-terminal; IPR018177: L-lactate dehydrogenase, active site; IPR022383: Lactate/malate dehydrogenase, C-terminal	KEGG: 00010: Glycolysis / Gluconeogenesis,KEGG: 00270: Cysteine and methionine metabolism,KEGG: 00620: Pyruvate metabolism,KEGG: 00640: Propanoate metabolism,MetaCyc: PWY-5481pyruvate fermentation to (<i>S</i>)-lactate,MetaCyc: PWY-6901superpathway of glucose and xylose degradation,Reactome: R-HSA-70268: Pyruvate metabolism	GO:0004459; GO:0005737; GO:0005975; GO:0019752	cytoplasm [GO:0005737]; L-lactate dehydrogenase activity [GO:0004459]; carbohydrate metabolic process [GO:0005975]; carboxylic acid metabolic process [GO:0019752]	carbohydrate metabolic process [GO:0005975]; carboxylic acid metabolic process [GO:0019752]	cytoplasm [GO:0005737]	L-lactate dehydrogenase activity [GO:0004459]	-	-	-1.59288
TRINITY_DN31820_c0_g1_i1	Q94AX4	D-lactate dehydrogenase [cytochrome], mitochondrial (AtD-LDH) (EC 1.1.2.4) (D-lactate ferricytochrome C oxidoreductase) (Glycolate dehydrogenase)	IPR006094: FAD linked oxidase, N-terminal; IPR016166: FAD-binding domain, PCMH-type; IPR036318: FAD-binding, type PCMH-like superfamily	-	GO:0004458; GO:0005524; GO:0005739; GO:0005886; GO:0008720; GO:0019154; GO:0042802; GO:0050660; GO:0051596; GO:0071949; GO:1903457	mitochondrion [GO:0005739]; plasma membrane [GO:0005886]; ATP binding [GO:0005524]; D-lactate dehydrogenase (cytochrome) activity [GO:0004458]; D-lactate dehydrogenase activity [GO:0008720]; FAD binding [GO:0071949]; flavin adenine dinucleotide binding [GO:0050660]; glycolate dehydrogenase activity [GO:0019154]; identical protein binding [GO:0042802]; lactate catabolic process [GO:1903457]; methy…	lactate catabolic process [GO:1903457]; methylglyoxal catabolic process [GO:0051596]	mitochondrion [GO:0005739]; plasma membrane [GO:0005886]	ATP binding [GO:0005524]; D-lactate dehydrogenase (cytochrome) activity [GO:0004458]; D-lactate dehydrogenase activity [GO:0008720]; FAD binding [GO:0071949]; flavin adenine dinucleotide binding [GO:0050660]; glycolate dehydrogenase activity [GO:0019154]; identical protein binding [GO:0042802]	2.35454	-	-
TRINITY_DN1640_c0_g1_i1	O17732	Pyruvate carboxylase 1 (EC 6.4.1.1) (Pyruvic carboxylase 1) (PCB 1)	IPR000089: Biotin/lipoyl attachment; IPR000891: Pyruvate carboxyltransferase; IPR001882: Biotin-binding site; IPR003379: Carboxylase, conserved domain; IPR005479: Carbamoyl-phosphate synthetase large subunit-like, ATP-binding domain; IPR005481: Biotin carboxylase-like, N-terminal domain; IPR005482: Biotin carboxylase, C-terminal; IPR005930: Pyruvate carboxylase; IPR011053: Single hybrid motif; IP…	KEGG: 00020: Citrate cycle (TCA cycle),KEGG: 00620: Pyruvate metabolism,KEGG: 00720: Carbon fixation pathways in prokaryotes,MetaCyc: PWY-6142gluconeogenesis II (<i>Methanobacterium thermoautotrophicum</i>),MetaCyc: PWY-6146<i>Methanobacterium thermoautotrophicum</i> biosynthetic metabolism,Reactome: R-HSA-196780: Biotin transport and metabolism,Reactome: R-HSA-3371599: Defective HLCS causes mult…	GO:0004736; GO:0005524; GO:0005737; GO:0005739; GO:0006090; GO:0006094; GO:0009374; GO:0046872	cytoplasm [GO:0005737]; mitochondrion [GO:0005739]; ATP binding [GO:0005524]; biotin binding [GO:0009374]; metal ion binding [GO:0046872]; pyruvate carboxylase activity [GO:0004736]; gluconeogenesis [GO:0006094]; pyruvate metabolic process [GO:0006090]	gluconeogenesis [GO:0006094]; pyruvate metabolic process [GO:0006090]	cytoplasm [GO:0005737]; mitochondrion [GO:0005739]	ATP binding [GO:0005524]; biotin binding [GO:0009374]; metal ion binding [GO:0046872]; pyruvate carboxylase activity [GO:0004736]	-	1.95043	3.18794
TRINITY_DN959_c0_g1_i3	O17732	Pyruvate carboxylase 1 (EC 6.4.1.1) (Pyruvic carboxylase 1) (PCB 1)	IPR000089: Biotin/lipoyl attachment; IPR000891: Pyruvate carboxyltransferase; IPR001882: Biotin-binding site; IPR003379: Carboxylase, conserved domain; IPR005479: Carbamoyl-phosphate synthetase large subunit-like, ATP-binding domain; IPR005481: Biotin carboxylase-like, N-terminal domain; IPR005482: Biotin carboxylase, C-terminal; IPR005930: Pyruvate carboxylase; IPR011053: Single hybrid motif; IP…	KEGG: 00020: Citrate cycle (TCA cycle),KEGG: 00620: Pyruvate metabolism,KEGG: 00720: Carbon fixation pathways in prokaryotes,MetaCyc: PWY-6142gluconeogenesis II (<i>Methanobacterium thermoautotrophicum</i>),MetaCyc: PWY-6146<i>Methanobacterium thermoautotrophicum</i> biosynthetic metabolism,Reactome: R-HSA-196780: Biotin transport and metabolism,Reactome: R-HSA-3371599: Defective HLCS causes mult…	GO:0004736; GO:0005524; GO:0005737; GO:0005739; GO:0006090; GO:0006094; GO:0009374; GO:0046872	cytoplasm [GO:0005737]; mitochondrion [GO:0005739]; ATP binding [GO:0005524]; biotin binding [GO:0009374]; metal ion binding [GO:0046872]; pyruvate carboxylase activity [GO:0004736]; gluconeogenesis [GO:0006094]; pyruvate metabolic process [GO:0006090]	gluconeogenesis [GO:0006094]; pyruvate metabolic process [GO:0006090]	cytoplasm [GO:0005737]; mitochondrion [GO:0005739]	ATP binding [GO:0005524]; biotin binding [GO:0009374]; metal ion binding [GO:0046872]; pyruvate carboxylase activity [GO:0004736]	1.62099	-	2.74073
TRINITY_DN1640_c0_g1_i1	O17732	Pyruvate carboxylase 1 (EC 6.4.1.1) (Pyruvic carboxylase 1) (PCB 1)	IPR000089: Biotin/lipoyl attachment; IPR000891: Pyruvate carboxyltransferase; IPR001882: Biotin-binding site; IPR003379: Carboxylase, conserved domain; IPR005479: Carbamoyl-phosphate synthetase large subunit-like, ATP-binding domain; IPR005481: Biotin carboxylase-like, N-terminal domain; IPR005482: Biotin carboxylase, C-terminal; IPR005930: Pyruvate carboxylase; IPR011053: Single hybrid motif; IP…	KEGG: 00020: Citrate cycle (TCA cycle),KEGG: 00620: Pyruvate metabolism,KEGG: 00720: Carbon fixation pathways in prokaryotes,MetaCyc: PWY-6142gluconeogenesis II (<i>Methanobacterium thermoautotrophicum</i>),MetaCyc: PWY-6146<i>Methanobacterium thermoautotrophicum</i> biosynthetic metabolism,Reactome: R-HSA-196780: Biotin transport and metabolism,Reactome: R-HSA-3371599: Defective HLCS causes mult…	GO:0004736; GO:0005524; GO:0005737; GO:0005739; GO:0006090; GO:0006094; GO:0009374; GO:0046872	cytoplasm [GO:0005737]; mitochondrion [GO:0005739]; ATP binding [GO:0005524]; biotin binding [GO:0009374]; metal ion binding [GO:0046872]; pyruvate carboxylase activity [GO:0004736]; gluconeogenesis [GO:0006094]; pyruvate metabolic process [GO:0006090]	gluconeogenesis [GO:0006094]; pyruvate metabolic process [GO:0006090]	cytoplasm [GO:0005737]; mitochondrion [GO:0005739]	ATP binding [GO:0005524]; biotin binding [GO:0009374]; metal ion binding [GO:0046872]; pyruvate carboxylase activity [GO:0004736]	-	1.95043	3.18794
TRINITY_DN206_c0_g2_i8	Q93VK0	Phosphoenolpyruvate carboxylase kinase 2 (AtPPCK2) (EC 2.7.11.1)	IPR000719: Protein kinase domain; IPR011009: Protein kinase-like domain superfamily	-	GO:0004674; GO:0004683; GO:0005516; GO:0005524; GO:0005634; GO:0005737; GO:0006468; GO:0009416; GO:0009931; GO:0016036; GO:0018105; GO:0035556; GO:0046777; GO:0046898; GO:0106310; GO:0106311	cytoplasm [GO:0005737]; nucleus [GO:0005634]; ATP binding [GO:0005524]; calcium-dependent protein serine/threonine kinase activity [GO:0009931]; calmodulin binding [GO:0005516]; calmodulin-dependent protein kinase activity [GO:0004683]; protein serine kinase activity [GO:0106310]; protein serine/threonine kinase activity [GO:0004674]; protein threonine kinase activity [GO:0106311]; cellular respo…	cellular response to phosphate starvation [GO:0016036]; intracellular signal transduction [GO:0035556]; peptidyl-serine phosphorylation [GO:0018105]; protein autophosphorylation [GO:0046777]; protein phosphorylation [GO:0006468]; response to cycloheximide [GO:0046898]; response to light stimulus [GO:0009416]	cytoplasm [GO:0005737]; nucleus [GO:0005634]	ATP binding [GO:0005524]; calcium-dependent protein serine/threonine kinase activity [GO:0009931]; calmodulin binding [GO:0005516]; calmodulin-dependent protein kinase activity [GO:0004683]; protein serine/threonine kinase activity [GO:0004674]; protein serine kinase activity [GO:0106310]; protein threonine kinase activity [GO:0106311]	-	2.23048	3.15762
TRINITY_DN4133_c0_g1_i4	Q6BRY4	Isocitrate lyase (ICL) (Isocitrase) (Isocitratase) (EC 4.1.3.1) (Methylisocitrate lyase) (MICA) (EC 4.1.3.30) (Threo-D(S)-isocitrate glyoxylate-lyase)	IPR006254: Isocitrate lyase; IPR015813: Pyruvate/Phosphoenolpyruvate kinase-like domain superfamily; IPR018523: Isocitrate lyase/phosphorylmutase, conserved site; IPR039556: ICL/PEPM domain; IPR040442: Pyruvate kinase-like domain superfamily	KEGG: 00630: Glyoxylate and dicarboxylate metabolism,MetaCyc: PWY-6969TCA cycle V (2-oxoglutarate:ferredoxin oxidoreductase)	GO:0004451; GO:0006097; GO:0006099; GO:0009514; GO:0046421; GO:0046872	glyoxysome [GO:0009514]; isocitrate lyase activity [GO:0004451]; metal ion binding [GO:0046872]; methylisocitrate lyase activity [GO:0046421]; glyoxylate cycle [GO:0006097]; tricarboxylic acid cycle [GO:0006099]	glyoxylate cycle [GO:0006097]; tricarboxylic acid cycle [GO:0006099]	glyoxysome [GO:0009514]	isocitrate lyase activity [GO:0004451]; metal ion binding [GO:0046872]; methylisocitrate lyase activity [GO:0046421]	-	-3.25609	1.98985
TRINITY_DN4238_c0_g1_i6	Q6BRY4	Isocitrate lyase (ICL) (Isocitrase) (Isocitratase) (EC 4.1.3.1) (Methylisocitrate lyase) (MICA) (EC 4.1.3.30) (Threo-D(S)-isocitrate glyoxylate-lyase)	IPR006254: Isocitrate lyase; IPR015813: Pyruvate/Phosphoenolpyruvate kinase-like domain superfamily; IPR018523: Isocitrate lyase/phosphorylmutase, conserved site; IPR040442: Pyruvate kinase-like domain superfamily	KEGG: 00630: Glyoxylate and dicarboxylate metabolism,MetaCyc: PWY-6969TCA cycle V (2-oxoglutarate:ferredoxin oxidoreductase)	GO:0004451; GO:0006097; GO:0006099; GO:0009514; GO:0046421; GO:0046872	glyoxysome [GO:0009514]; isocitrate lyase activity [GO:0004451]; metal ion binding [GO:0046872]; methylisocitrate lyase activity [GO:0046421]; glyoxylate cycle [GO:0006097]; tricarboxylic acid cycle [GO:0006099]	glyoxylate cycle [GO:0006097]; tricarboxylic acid cycle [GO:0006099]	glyoxysome [GO:0009514]	isocitrate lyase activity [GO:0004451]; metal ion binding [GO:0046872]; methylisocitrate lyase activity [GO:0046421]	-	8.2097	8.33387
TRINITY_DN16691_c0_g1_i1	Q10663	Bifunctional glyoxylate cycle protein (Gex-3-interacting protein 7) [Includes: Isocitrate lyase (ICL) (Isocitrase) (Isocitratase) (EC 4.1.3.1); Malate synthase (EC 2.3.3.9)]	-	-	GO:0004451; GO:0004474; GO:0005739; GO:0006097; GO:0006099; GO:0008340	mitochondrion [GO:0005739]; isocitrate lyase activity [GO:0004451]; malate synthase activity [GO:0004474]; determination of adult lifespan [GO:0008340]; glyoxylate cycle [GO:0006097]; tricarboxylic acid cycle [GO:0006099]	determination of adult lifespan [GO:0008340]; glyoxylate cycle [GO:0006097]; tricarboxylic acid cycle [GO:0006099]	mitochondrion [GO:0005739]	isocitrate lyase activity [GO:0004451]; malate synthase activity [GO:0004474]	-	4.01268	4.83228
List of DEGs related to fatty acids beta-oxidation.
	Functional Annotation									DEGs
TRANSCRIPT_ID	SwissProt_ID	SwissProt_funtion	InterPRO	Pathway	GO_Ids	GO_function	GO_biological_process	GO_cellular_component	GO_molecular_function	T2vsC2	T3vsC2	T4vsC2
TRINITY_DN9125_c0_g1_i1	Q3T0R7	3-ketoacyl-CoA thiolase, mitochondrial (EC 2.3.1.16) (Acetyl-CoA acetyltransferase) (EC 2.3.1.9) (Acetyl-CoA acyltransferase) (Acyl-CoA hydrolase, mitochondrial) (EC 3.1.2.-) (EC 3.1.2.1) (EC 3.1.2.2) (Beta-ketothiolase) (Mitochondrial 3-oxoacyl-CoA thiolase)	IPR002155: Thiolase; IPR016039: Thiolase-like; IPR020615: Thiolase, acyl-enzyme intermediate active site; IPR020616: Thiolase, N-terminal; IPR020617: Thiolase, C-terminal	-	GO:0003985; GO:0003986; GO:0003988; GO:0005739; GO:0006635; GO:0016290; GO:0047617; GO:0102991; GO:1901029	mitochondrion [GO:0005739]; acetyl-CoA C-acetyltransferase activity [GO:0003985]; acetyl-CoA C-acyltransferase activity [GO:0003988]; acetyl-CoA hydrolase activity [GO:0003986]; acyl-CoA hydrolase activity [GO:0047617]; myristoyl-CoA hydrolase activity [GO:0102991]; palmitoyl-CoA hydrolase activity [GO:0016290]; fatty acid beta-oxidation [GO:0006635]; negative regulation of mitochondrial outer me…	fatty acid beta-oxidation [GO:0006635]; negative regulation of mitochondrial outer membrane permeabilization involved in apoptotic signaling pathway [GO:1901029]	mitochondrion [GO:0005739]	acetyl-CoA C-acetyltransferase activity [GO:0003985]; acetyl-CoA C-acyltransferase activity [GO:0003988]; acetyl-CoA hydrolase activity [GO:0003986]; acyl-CoA hydrolase activity [GO:0047617]; myristoyl-CoA hydrolase activity [GO:0102991]; palmitoyl-CoA hydrolase activity [GO:0016290]	-	-4.39942	-
TRINITY_DN1937_c0_g1_i1	Q07598	Sterol carrier protein 2 (SCP-2) (Acetyl-CoA C-myristoyltransferase) (EC 2.3.1.155) (Non-specific lipid-transfer protein) (NSL-TP) (Propanoyl-CoA C-acyltransferase) (EC 2.3.1.176) (SCP-2/3-oxoacyl-CoA thiolase) (SCP-2/thiolase) (EC 2.3.1.16) (SCP-chi) (SCPX) (Sterol carrier protein X) (SCP-X) (Fragment)	IPR003033: SCP2 sterol-binding domain; IPR036527: SCP2 sterol-binding domain superfamily	-	GO:0003988; GO:0005737; GO:0005739; GO:0005777; GO:0005782; GO:0005783; GO:0006635; GO:0006869; GO:0008206; GO:0008289; GO:0032385; GO:0033814; GO:0050632; GO:0050633; GO:0120019; GO:0120020	cytoplasm [GO:0005737]; endoplasmic reticulum [GO:0005783]; mitochondrion [GO:0005739]; peroxisomal matrix [GO:0005782]; peroxisome [GO:0005777]; acetyl-CoA C-acyltransferase activity [GO:0003988]; acetyl-CoA C-myristoyltransferase activity [GO:0050633]; cholesterol transfer activity [GO:0120020]; lipid binding [GO:0008289]; phosphatidylcholine transfer activity [GO:0120019]; propanoyl-CoA C-acyl…	bile acid metabolic process [GO:0008206]; fatty acid beta-oxidation [GO:0006635]; lipid transport [GO:0006869]; positive regulation of intracellular cholesterol transport [GO:0032385]	cytoplasm [GO:0005737]; endoplasmic reticulum [GO:0005783]; mitochondrion [GO:0005739]; peroxisomal matrix [GO:0005782]; peroxisome [GO:0005777]	acetyl-CoA C-acyltransferase activity [GO:0003988]; acetyl-CoA C-myristoyltransferase activity [GO:0050633]; cholesterol transfer activity [GO:0120020]; lipid binding [GO:0008289]; phosphatidylcholine transfer activity [GO:0120019]; propanoyl-CoA C-acyltransferase activity [GO:0033814]; propionyl-CoA C2-trimethyltridecanoyltransferase activity [GO:0050632]	-1.55869	-3.49498	-2.97395
TRINITY_DN871_c0_g1_i4	O46629	Trifunctional enzyme subunit beta, mitochondrial (TP-beta) [Includes: 3-ketoacyl-CoA thiolase (EC 2.3.1.155) (EC 2.3.1.16) (Acetyl-CoA acyltransferase) (Beta-ketothiolase)]	IPR002155: Thiolase; IPR016039: Thiolase-like; IPR020613: Thiolase, conserved site; IPR020615: Thiolase, acyl-enzyme intermediate active site; IPR020616: Thiolase, N-terminal; IPR020617: Thiolase, C-terminal	-	GO:0003988; GO:0005739; GO:0005741; GO:0005743; GO:0005783; GO:0006635; GO:0050633	endoplasmic reticulum [GO:0005783]; mitochondrial inner membrane [GO:0005743]; mitochondrial outer membrane [GO:0005741]; mitochondrion [GO:0005739]; acetyl-CoA C-acyltransferase activity [GO:0003988]; acetyl-CoA C-myristoyltransferase activity [GO:0050633]; fatty acid beta-oxidation [GO:0006635]	fatty acid beta-oxidation [GO:0006635]	endoplasmic reticulum [GO:0005783]; mitochondrial inner membrane [GO:0005743]; mitochondrial outer membrane [GO:0005741]; mitochondrion [GO:0005739]	acetyl-CoA C-acyltransferase activity [GO:0003988]; acetyl-CoA C-myristoyltransferase activity [GO:0050633]	-	-3.21904	-
TRINITY_DN1306_c0_g1_i3	P13804	Electron transfer flavoprotein subunit alpha, mitochondrial (Alpha-ETF)	IPR001308: Electron transfer flavoprotein alpha subunit/FixB; IPR014729: Rossmann-like alpha/beta/alpha sandwich fold; IPR014730: Electron transfer flavoprotein, alpha/beta-subunit, N-terminal; IPR014731: Electron transfer flavoprotein, alpha subunit, C-terminal; IPR018206: Electron transfer flavoprotein subunit alpha, conserved site; IPR029035: DHS-like NAD/FAD-binding domain superfamily	Reactome: R-HSA-611105: Respiratory electron transport	GO:0005739; GO:0005759; GO:0009055; GO:0016491; GO:0022904; GO:0033539; GO:0050660	mitochondrial matrix [GO:0005759]; mitochondrion [GO:0005739]; electron transfer activity [GO:0009055]; flavin adenine dinucleotide binding [GO:0050660]; oxidoreductase activity [GO:0016491]; fatty acid beta-oxidation using acyl-CoA dehydrogenase [GO:0033539]; respiratory electron transport chain [GO:0022904]	fatty acid beta-oxidation using acyl-CoA dehydrogenase [GO:0033539]; respiratory electron transport chain [GO:0022904]	mitochondrial matrix [GO:0005759]; mitochondrion [GO:0005739]	electron transfer activity [GO:0009055]; flavin adenine dinucleotide binding [GO:0050660]; oxidoreductase activity [GO:0016491]	-	-2.88453	-
TRINITY_DN265_c0_g1_i3	E9Q4Z2	Acetyl-CoA carboxylase 2 (EC 6.4.1.2) (ACC-beta)	IPR000089: Biotin/lipoyl attachment; IPR001882: Biotin-binding site; IPR005479: Carbamoyl-phosphate synthetase large subunit-like, ATP-binding domain; IPR005481: Biotin carboxylase-like, N-terminal domain; IPR005482: Biotin carboxylase, C-terminal; IPR011053: Single hybrid motif; IPR011054: Rudiment single hybrid motif; IPR011761: ATP-grasp fold; IPR011762: Acetyl-coenzyme A carboxyltransferase, …	KEGG: 00061: Fatty acid biosynthesis,KEGG: 00254: Aflatoxin biosynthesis,KEGG: 00620: Pyruvate metabolism,KEGG: 00640: Propanoate metabolism,KEGG: 00720: Carbon fixation pathways in prokaryotes,MetaCyc: PWY-4381fatty acid biosynthesis initiation I,MetaCyc: PWY-57433-hydroxypropanoate cycle,MetaCyc: PWY-5744glyoxylate assimilation,MetaCyc: PWY-57893-hydroxypropanoate/4-hydroxybutanate cycle,MetaCy…	GO:0003989; GO:0005524; GO:0005634; GO:0005739; GO:0006084; GO:0006633; GO:0009374; GO:0010629; GO:0010884; GO:0010906; GO:0014070; GO:0031667; GO:0031999; GO:0042493; GO:0042802; GO:0043086; GO:0046322; GO:0046872; GO:0050995; GO:0051289; GO:0060421; GO:0097009; GO:2001295	mitochondrion [GO:0005739]; nucleus [GO:0005634]; acetyl-CoA carboxylase activity [GO:0003989]; ATP binding [GO:0005524]; biotin binding [GO:0009374]; identical protein binding [GO:0042802]; metal ion binding [GO:0046872]; acetyl-CoA metabolic process [GO:0006084]; energy homeostasis [GO:0097009]; fatty acid biosynthetic process [GO:0006633]; malonyl-CoA biosynthetic process [GO:2001295]; negativ…	acetyl-CoA metabolic process [GO:0006084]; energy homeostasis [GO:0097009]; fatty acid biosynthetic process [GO:0006633]; malonyl-CoA biosynthetic process [GO:2001295]; negative regulation of catalytic activity [GO:0043086]; negative regulation of fatty acid beta-oxidation [GO:0031999]; negative regulation of fatty acid oxidation [GO:0046322]; negative regulation of gene expression [GO:0010629]; …	mitochondrion [GO:0005739]; nucleus [GO:0005634]	acetyl-CoA carboxylase activity [GO:0003989]; ATP binding [GO:0005524]; biotin binding [GO:0009374]; identical protein binding [GO:0042802]; metal ion binding [GO:0046872]	-	-2.48877	-1.70932
TRINITY_DN7492_c0_g1_i4	Q6JQN1	Acyl-CoA dehydrogenase family member 10 (ACAD-10) (EC 1.3.99.-)	IPR002575: Aminoglycoside phosphotransferase; IPR011009: Protein kinase-like domain superfamily	-	GO:0005739; GO:0005759; GO:0006635; GO:0016627; GO:0016787; GO:0050660	mitochondrial matrix [GO:0005759]; mitochondrion [GO:0005739]; flavin adenine dinucleotide binding [GO:0050660]; hydrolase activity [GO:0016787]; oxidoreductase activity, acting on the CH-CH group of donors [GO:0016627]; fatty acid beta-oxidation [GO:0006635]	fatty acid beta-oxidation [GO:0006635]	mitochondrial matrix [GO:0005759]; mitochondrion [GO:0005739]	flavin adenine dinucleotide binding [GO:0050660]; hydrolase activity [GO:0016787]; oxidoreductase activity, acting on the CH-CH group of donors [GO:0016627]	-	-2.13486	-1.63446
TRINITY_DN2673_c0_g1_i2	P09110	3-ketoacyl-CoA thiolase, peroxisomal (EC 2.3.1.16) (Acetyl-CoA C-myristoyltransferase) (EC 2.3.1.155) (Acetyl-CoA acyltransferase) (EC 2.3.1.9) (Beta-ketothiolase) (Peroxisomal 3-oxoacyl-CoA thiolase)	IPR002155: Thiolase; IPR016039: Thiolase-like; IPR020610: Thiolase, active site; IPR020613: Thiolase, conserved site; IPR020615: Thiolase, acyl-enzyme intermediate active site; IPR020616: Thiolase, N-terminal; IPR020617: Thiolase, C-terminal	-	GO:0000038; GO:0003985; GO:0003988; GO:0005576; GO:0005777; GO:0005782; GO:0005829; GO:0006635; GO:0008104; GO:0008206; GO:0008775; GO:0010124; GO:0016020; GO:0016401; GO:0033540; GO:0035580; GO:0036109; GO:0043312; GO:0050633	cytosol [GO:0005829]; extracellular region [GO:0005576]; membrane [GO:0016020]; peroxisomal matrix [GO:0005782]; peroxisome [GO:0005777]; specific granule lumen [GO:0035580]; acetate CoA-transferase activity [GO:0008775]; acetyl-CoA C-acetyltransferase activity [GO:0003985]; acetyl-CoA C-acyltransferase activity [GO:0003988]; acetyl-CoA C-myristoyltransferase activity [GO:0050633]; palmitoyl-CoA …	alpha-linolenic acid metabolic process [GO:0036109]; bile acid metabolic process [GO:0008206]; fatty acid beta-oxidation [GO:0006635]; fatty acid beta-oxidation using acyl-CoA oxidase [GO:0033540]; neutrophil degranulation [GO:0043312]; phenylacetate catabolic process [GO:0010124]; protein localization [GO:0008104]; very long-chain fatty acid metabolic process [GO:0000038]	cytosol [GO:0005829]; extracellular region [GO:0005576]; membrane [GO:0016020]; peroxisomal matrix [GO:0005782]; peroxisome [GO:0005777]; specific granule lumen [GO:0035580]	acetate CoA-transferase activity [GO:0008775]; acetyl-CoA C-acetyltransferase activity [GO:0003985]; acetyl-CoA C-acyltransferase activity [GO:0003988]; acetyl-CoA C-myristoyltransferase activity [GO:0050633]; palmitoyl-CoA oxidase activity [GO:0016401]	-	-2.10031	-2.13213
TRINITY_DN932_c0_g1_i1	Q62651	Delta(3,5)-Delta(2,4)-dienoyl-CoA isomerase, mitochondrial (EC 5.3.3.-)	IPR001753: Enoyl-CoA hydratase/isomerase; IPR014748: Enoyl-CoA hydratase, C-terminal; IPR029045: ClpP/crotonase-like domain superfamily	-	GO:0005739; GO:0005777; GO:0006635; GO:0051750	mitochondrion [GO:0005739]; peroxisome [GO:0005777]; delta3,5-delta2,4-dienoyl-CoA isomerase activity [GO:0051750]; fatty acid beta-oxidation [GO:0006635]	fatty acid beta-oxidation [GO:0006635]	mitochondrion [GO:0005739]; peroxisome [GO:0005777]	delta3,5-delta2,4-dienoyl-CoA isomerase activity [GO:0051750]	-	-2.08657	-3.84976
TRINITY_DN7492_c0_g1_i3	Q6JQN1	Acyl-CoA dehydrogenase family member 10 (ACAD-10) (EC 1.3.99.-)	IPR002575: Aminoglycoside phosphotransferase; IPR011009: Protein kinase-like domain superfamily	-	GO:0005739; GO:0005759; GO:0006635; GO:0016627; GO:0016787; GO:0050660	mitochondrial matrix [GO:0005759]; mitochondrion [GO:0005739]; flavin adenine dinucleotide binding [GO:0050660]; hydrolase activity [GO:0016787]; oxidoreductase activity, acting on the CH-CH group of donors [GO:0016627]; fatty acid beta-oxidation [GO:0006635]	fatty acid beta-oxidation [GO:0006635]	mitochondrial matrix [GO:0005759]; mitochondrion [GO:0005739]	flavin adenine dinucleotide binding [GO:0050660]; hydrolase activity [GO:0016787]; oxidoreductase activity, acting on the CH-CH group of donors [GO:0016627]	-	-1.92368	-1.60589
TRINITY_DN6074_c0_g1_i1	B3DMA2	Acyl-CoA dehydrogenase family member 11 (ACAD-11) (EC 1.3.8.-)	IPR009075: Acyl-CoA dehydrogenase/oxidase C-terminal; IPR036250: Acyl-CoA dehydrogenase-like, C-terminal	-	GO:0004466; GO:0005634; GO:0005739; GO:0005777; GO:0017099; GO:0031966; GO:0033539; GO:0050660; GO:0070991	mitochondrial membrane [GO:0031966]; mitochondrion [GO:0005739]; nucleus [GO:0005634]; peroxisome [GO:0005777]; flavin adenine dinucleotide binding [GO:0050660]; long-chain-acyl-CoA dehydrogenase activity [GO:0004466]; medium-chain-acyl-CoA dehydrogenase activity [GO:0070991]; very-long-chain-acyl-CoA dehydrogenase activity [GO:0017099]; fatty acid beta-oxidation using acyl-CoA dehydrogenase [GO:…	fatty acid beta-oxidation using acyl-CoA dehydrogenase [GO:0033539]	mitochondrial membrane [GO:0031966]; mitochondrion [GO:0005739]; nucleus [GO:0005634]; peroxisome [GO:0005777]	flavin adenine dinucleotide binding [GO:0050660]; long-chain-acyl-CoA dehydrogenase activity [GO:0004466]; medium-chain-acyl-CoA dehydrogenase activity [GO:0070991]; very-long-chain-acyl-CoA dehydrogenase activity [GO:0017099]	-	-1.85629	-2.51311
TRINITY_DN4089_c0_g1_i1	Q869N6	3-hydroxybutyryl-CoA dehydratase-like protein, mitochondrial (EC 4.2.1.-)	IPR001753: Enoyl-CoA hydratase/isomerase; IPR018376: Enoyl-CoA hydratase/isomerase, conserved site; IPR029045: ClpP/crotonase-like domain superfamily	-	GO:0004300; GO:0005739; GO:0006635	mitochondrion [GO:0005739]; enoyl-CoA hydratase activity [GO:0004300]; fatty acid beta-oxidation [GO:0006635]	fatty acid beta-oxidation [GO:0006635]	mitochondrion [GO:0005739]	enoyl-CoA hydratase activity [GO:0004300]	-	-1.84747	-1.84497
TRINITY_DN21222_c0_g1_i1	P32020	Sterol carrier protein 2 (SCP-2) (Acetyl-CoA C-myristoyltransferase) (EC 2.3.1.155) (Non-specific lipid-transfer protein) (NSL-TP) (Propanoyl-CoA C-acyltransferase) (EC 2.3.1.176) (SCP-2/3-oxoacyl-CoA thiolase) (SCP-2/thiolase) (EC 2.3.1.16) (SCP-chi) (Sterol carrier protein X) (SCP-X) (Straight-chain acyl-CoA oxidase) (SCPX)	-	-	GO:0000062; GO:0003988; GO:0005102; GO:0005634; GO:0005654; GO:0005737; GO:0005739; GO:0005777; GO:0005782; GO:0005783; GO:0005829; GO:0006635; GO:0006637; GO:0006694; GO:0006701; GO:0007031; GO:0007568; GO:0008206; GO:0008526; GO:0010893; GO:0015485; GO:0015914; GO:0016020; GO:0019898; GO:0031315; GO:0032367; GO:0032385; GO:0032934; GO:0032959; GO:0032991; GO:0033814; GO:0036042; GO:0042802; GO:…	cytoplasm [GO:0005737]; cytosol [GO:0005829]; endoplasmic reticulum [GO:0005783]; extrinsic component of membrane [GO:0019898]; extrinsic component of mitochondrial outer membrane [GO:0031315]; intracellular membrane-bounded organelle [GO:0043231]; membrane [GO:0016020]; mitochondrion [GO:0005739]; nucleoplasm [GO:0005654]; nucleus [GO:0005634]; peroxisomal matrix [GO:0005782]; peroxisome [GO:000…	acyl-CoA metabolic process [GO:0006637]; aging [GO:0007568]; bile acid metabolic process [GO:0008206]; fatty acid beta-oxidation [GO:0006635]; inositol trisphosphate biosynthetic process [GO:0032959]; intracellular cholesterol transport [GO:0032367]; lipid hydroperoxide transport [GO:1901373]; peroxisome organization [GO:0007031]; phospholipid transport [GO:0015914]; positive regulation of apopto…	cytoplasm [GO:0005737]; cytosol [GO:0005829]; endoplasmic reticulum [GO:0005783]; extrinsic component of membrane [GO:0019898]; extrinsic component of mitochondrial outer membrane [GO:0031315]; intracellular membrane-bounded organelle [GO:0043231]; membrane [GO:0016020]; mitochondrion [GO:0005739]; nucleoplasm [GO:0005654]; nucleus [GO:0005634]; peroxisomal matrix [GO:0005782]; peroxisome [GO:000…	acetyl-CoA C-acyltransferase activity [GO:0003988]; acetyl-CoA C-myristoyltransferase activity [GO:0050633]; cholesterol binding [GO:0015485]; cholesterol transfer activity [GO:0120020]; fatty-acyl-CoA binding [GO:0000062]; identical protein binding [GO:0042802]; long-chain fatty acyl-CoA binding [GO:0036042]; oleic acid binding [GO:0070538]; phosphatidylcholine transfer activity [GO:0120019]; ph…	2.57412	1.71605	-
TRINITY_DN35850_c0_g1_i2	Q54R47	Glutaryl-CoA dehydrogenase, mitochondrial (GCD) (EC 1.3.8.6)	IPR006089: Acyl-CoA dehydrogenase, conserved site; IPR009075: Acyl-CoA dehydrogenase/oxidase C-terminal; IPR036250: Acyl-CoA dehydrogenase-like, C-terminal	-	GO:0000062; GO:0004361; GO:0005739; GO:0005759; GO:0006568; GO:0033539; GO:0046949; GO:0050660	mitochondrial matrix [GO:0005759]; mitochondrion [GO:0005739]; fatty-acyl-CoA binding [GO:0000062]; flavin adenine dinucleotide binding [GO:0050660]; glutaryl-CoA dehydrogenase activity [GO:0004361]; fatty acid beta-oxidation using acyl-CoA dehydrogenase [GO:0033539]; fatty-acyl-CoA biosynthetic process [GO:0046949]; tryptophan metabolic process [GO:0006568]	fatty acid beta-oxidation using acyl-CoA dehydrogenase [GO:0033539]; fatty-acyl-CoA biosynthetic process [GO:0046949]; tryptophan metabolic process [GO:0006568]	mitochondrial matrix [GO:0005759]; mitochondrion [GO:0005739]	fatty-acyl-CoA binding [GO:0000062]; flavin adenine dinucleotide binding [GO:0050660]; glutaryl-CoA dehydrogenase activity [GO:0004361]	2.36071	1.92551	-
TRINITY_DN32026_c0_g1_i1	Q9BUT1	3-hydroxybutyrate dehydrogenase type 2 (EC 1.1.1.-) (EC 1.1.1.30) (Dehydrogenase/reductase SDR family member 6) (Oxidoreductase UCPA) (R-beta-hydroxybutyrate dehydrogenase) (Short chain dehydrogenase/reductase family 15C member 1)	IPR002347: Short-chain dehydrogenase/reductase SDR; IPR020904: Short-chain dehydrogenase/reductase, conserved site; IPR036291: NAD(P)-binding domain superfamily	-	GO:0003858; GO:0005737; GO:0005829; GO:0006635; GO:0016616; GO:0016628; GO:0019290; GO:0030855; GO:0042168; GO:0046951; GO:0051287; GO:0055072; GO:0070062	cytoplasm [GO:0005737]; cytosol [GO:0005829]; extracellular exosome [GO:0070062]; 3-hydroxybutyrate dehydrogenase activity [GO:0003858]; NAD binding [GO:0051287]; oxidoreductase activity, acting on the CH-CH group of donors, NAD or NADP as acceptor [GO:0016628]; oxidoreductase activity, acting on the CH-OH group of donors, NAD or NADP as acceptor [GO:0016616]; epithelial cell differentiation [GO:…	epithelial cell differentiation [GO:0030855]; fatty acid beta-oxidation [GO:0006635]; heme metabolic process [GO:0042168]; iron ion homeostasis [GO:0055072]; ketone body biosynthetic process [GO:0046951]; siderophore biosynthetic process [GO:0019290]	cytoplasm [GO:0005737]; cytosol [GO:0005829]; extracellular exosome [GO:0070062]	3-hydroxybutyrate dehydrogenase activity [GO:0003858]; NAD binding [GO:0051287]; oxidoreductase activity, acting on the CH-CH group of donors, NAD or NADP as acceptor [GO:0016628]; oxidoreductase activity, acting on the CH-OH group of donors, NAD or NADP as acceptor [GO:0016616]	2.96441	2.07441	-
TRINITY_DN4243_c0_g1_i3	P15651	Short-chain specific acyl-CoA dehydrogenase, mitochondrial (SCAD) (EC 1.3.8.1) (Butyryl-CoA dehydrogenase)	IPR006089: Acyl-CoA dehydrogenase, conserved site; IPR009075: Acyl-CoA dehydrogenase/oxidase C-terminal; IPR009100: Acyl-CoA dehydrogenase/oxidase, N-terminal and middle domain superfamily; IPR036250: Acyl-CoA dehydrogenase-like, C-terminal	-	GO:0000062; GO:0003995; GO:0004085; GO:0005739; GO:0005759; GO:0006635; GO:0031966; GO:0033539; GO:0042594; GO:0042802; GO:0046359; GO:0050660; GO:0051384	mitochondrial matrix [GO:0005759]; mitochondrial membrane [GO:0031966]; mitochondrion [GO:0005739]; acyl-CoA dehydrogenase activity [GO:0003995]; butyryl-CoA dehydrogenase activity [GO:0004085]; fatty-acyl-CoA binding [GO:0000062]; flavin adenine dinucleotide binding [GO:0050660]; identical protein binding [GO:0042802]; butyrate catabolic process [GO:0046359]; fatty acid beta-oxidation [GO:000663…	butyrate catabolic process [GO:0046359]; fatty acid beta-oxidation [GO:0006635]; fatty acid beta-oxidation using acyl-CoA dehydrogenase [GO:0033539]; response to glucocorticoid [GO:0051384]; response to starvation [GO:0042594]	mitochondrial matrix [GO:0005759]; mitochondrial membrane [GO:0031966]; mitochondrion [GO:0005739]	acyl-CoA dehydrogenase activity [GO:0003995]; butyryl-CoA dehydrogenase activity [GO:0004085]; fatty-acyl-CoA binding [GO:0000062]; flavin adenine dinucleotide binding [GO:0050660]; identical protein binding [GO:0042802]	-	2.33987	4.80306
TRINITY_DN6567_c0_g1_i6	Q9FIK7	Probable acetyl-CoA acetyltransferase, cytosolic 2 (EC 2.3.1.9) (Cytosolic acetoacetyl-CoA thiolase 2) (Thiolase 2)	IPR016039: Thiolase-like; IPR020615: Thiolase, acyl-enzyme intermediate active site; IPR020616: Thiolase, N-terminal	-	GO:0003985; GO:0005737; GO:0006635; GO:0046872	cytoplasm [GO:0005737]; acetyl-CoA C-acetyltransferase activity [GO:0003985]; metal ion binding [GO:0046872]; fatty acid beta-oxidation [GO:0006635]	fatty acid beta-oxidation [GO:0006635]	cytoplasm [GO:0005737]	acetyl-CoA C-acetyltransferase activity [GO:0003985]; metal ion binding [GO:0046872]	-	3.13285	3.8013
TRINITY_DN6567_c0_g1_i3	Q9FIK7	Probable acetyl-CoA acetyltransferase, cytosolic 2 (EC 2.3.1.9) (Cytosolic acetoacetyl-CoA thiolase 2) (Thiolase 2)	IPR002155: Thiolase; IPR016039: Thiolase-like; IPR020613: Thiolase, conserved site; IPR020615: Thiolase, acyl-enzyme intermediate active site; IPR020616: Thiolase, N-terminal; IPR020617: Thiolase, C-terminal	-	GO:0003985; GO:0005737; GO:0006635; GO:0046872	cytoplasm [GO:0005737]; acetyl-CoA C-acetyltransferase activity [GO:0003985]; metal ion binding [GO:0046872]; fatty acid beta-oxidation [GO:0006635]	fatty acid beta-oxidation [GO:0006635]	cytoplasm [GO:0005737]	acetyl-CoA C-acetyltransferase activity [GO:0003985]; metal ion binding [GO:0046872]	-	3.26485	3.67596
TRINITY_DN4243_c0_g1_i2	P15651	Short-chain specific acyl-CoA dehydrogenase, mitochondrial (SCAD) (EC 1.3.8.1) (Butyryl-CoA dehydrogenase)	IPR006089: Acyl-CoA dehydrogenase, conserved site; IPR006091: Acyl-CoA oxidase/dehydrogenase, central domain; IPR009075: Acyl-CoA dehydrogenase/oxidase C-terminal; IPR009100: Acyl-CoA dehydrogenase/oxidase, N-terminal and middle domain superfamily; IPR013786: Acyl-CoA dehydrogenase/oxidase, N-terminal; IPR036250: Acyl-CoA dehydrogenase-like, C-terminal; IPR037069: Acyl-CoA dehydrogenase/oxidase, …	-	GO:0000062; GO:0003995; GO:0004085; GO:0005739; GO:0005759; GO:0006635; GO:0031966; GO:0033539; GO:0042594; GO:0042802; GO:0046359; GO:0050660; GO:0051384	mitochondrial matrix [GO:0005759]; mitochondrial membrane [GO:0031966]; mitochondrion [GO:0005739]; acyl-CoA dehydrogenase activity [GO:0003995]; butyryl-CoA dehydrogenase activity [GO:0004085]; fatty-acyl-CoA binding [GO:0000062]; flavin adenine dinucleotide binding [GO:0050660]; identical protein binding [GO:0042802]; butyrate catabolic process [GO:0046359]; fatty acid beta-oxidation [GO:000663…	butyrate catabolic process [GO:0046359]; fatty acid beta-oxidation [GO:0006635]; fatty acid beta-oxidation using acyl-CoA dehydrogenase [GO:0033539]; response to glucocorticoid [GO:0051384]; response to starvation [GO:0042594]	mitochondrial matrix [GO:0005759]; mitochondrial membrane [GO:0031966]; mitochondrion [GO:0005739]	acyl-CoA dehydrogenase activity [GO:0003995]; butyryl-CoA dehydrogenase activity [GO:0004085]; fatty-acyl-CoA binding [GO:0000062]; flavin adenine dinucleotide binding [GO:0050660]; identical protein binding [GO:0042802]	1.88961	3.2747	5.66186
TRINITY_DN6424_c0_g1_i1	P42125	Enoyl-CoA delta isomerase 1, mitochondrial (EC 5.3.3.8) (3,2-trans-enoyl-CoA isomerase) (Delta(3),Delta(2)-enoyl-CoA isomerase) (D3,D2-enoyl-CoA isomerase) (Dodecenoyl-CoA isomerase)	IPR001753: Enoyl-CoA hydratase/isomerase; IPR029045: ClpP/crotonase-like domain superfamily	-	GO:0004165; GO:0004300; GO:0005739; GO:0005743; GO:0005759; GO:0006635; GO:0016863; GO:0042802	mitochondrial inner membrane [GO:0005743]; mitochondrial matrix [GO:0005759]; mitochondrion [GO:0005739]; dodecenoyl-CoA delta-isomerase activity [GO:0004165]; enoyl-CoA hydratase activity [GO:0004300]; identical protein binding [GO:0042802]; intramolecular oxidoreductase activity, transposing C=C bonds [GO:0016863]; fatty acid beta-oxidation [GO:0006635]	fatty acid beta-oxidation [GO:0006635]	mitochondrial inner membrane [GO:0005743]; mitochondrial matrix [GO:0005759]; mitochondrion [GO:0005739]	dodecenoyl-CoA delta-isomerase activity [GO:0004165]; enoyl-CoA hydratase activity [GO:0004300]; identical protein binding [GO:0042802]; intramolecular oxidoreductase activity, transposing C=C bonds [GO:0016863]	3.80194	3.99475	7.26071
TRINITY_DN26513_c0_g1_i1	Q9R0H0	Peroxisomal acyl-coenzyme A oxidase 1 (AOX) (EC 1.3.3.6) (Palmitoyl-CoA oxidase) [Cleaved into: Peroxisomal acyl-CoA oxidase 1, A chain; Peroxisomal acyl-CoA oxidase 1, B chain; Peroxisomal acyl-CoA oxidase 1, C chain]	IPR009100: Acyl-CoA dehydrogenase/oxidase, N-terminal and middle domain superfamily; IPR029320: Acyl-coenzyme A oxidase, N-terminal; IPR037069: Acyl-CoA dehydrogenase/oxidase, N-terminal domain superfamily	-	GO:0000038; GO:0003997; GO:0005504; GO:0005737; GO:0005739; GO:0005777; GO:0005778; GO:0005829; GO:0006091; GO:0006629; GO:0006635; GO:0006693; GO:0007283; GO:0009062; GO:0016401; GO:0016559; GO:0019395; GO:0030165; GO:0033540; GO:0042632; GO:0042803; GO:0047485; GO:0050660; GO:0050665; GO:0055088; GO:0071949; GO:0140493	cytoplasm [GO:0005737]; cytosol [GO:0005829]; mitochondrion [GO:0005739]; peroxisomal membrane [GO:0005778]; peroxisome [GO:0005777]; acyl-CoA oxidase activity [GO:0003997]; FAD binding [GO:0071949]; fatty acid binding [GO:0005504]; flavin adenine dinucleotide binding [GO:0050660]; palmitoyl-CoA oxidase activity [GO:0016401]; PDZ domain binding [GO:0030165]; protein homodimerization activity [GO:…	cholesterol homeostasis [GO:0042632]; fatty acid beta-oxidation [GO:0006635]; fatty acid beta-oxidation using acyl-CoA oxidase [GO:0033540]; fatty acid catabolic process [GO:0009062]; fatty acid oxidation [GO:0019395]; generation of precursor metabolites and energy [GO:0006091]; hydrogen peroxide biosynthetic process [GO:0050665]; lipid homeostasis [GO:0055088]; lipid metabolic process [GO:000662…	cytoplasm [GO:0005737]; cytosol [GO:0005829]; mitochondrion [GO:0005739]; peroxisomal membrane [GO:0005778]; peroxisome [GO:0005777]	acyl-CoA oxidase activity [GO:0003997]; FAD binding [GO:0071949]; fatty acid binding [GO:0005504]; flavin adenine dinucleotide binding [GO:0050660]; palmitoyl-CoA oxidase activity [GO:0016401]; PDZ domain binding [GO:0030165]; protein homodimerization activity [GO:0042803]; protein N-terminus binding [GO:0047485]	-	4.22965	4.79351
TRINITY_DN8999_c0_g1_i4	O35459	Delta(3,5)-Delta(2,4)-dienoyl-CoA isomerase, mitochondrial (EC 5.3.3.-)	IPR001753: Enoyl-CoA hydratase/isomerase; IPR014748: Enoyl-CoA hydratase, C-terminal; IPR018376: Enoyl-CoA hydratase/isomerase, conserved site; IPR029045: ClpP/crotonase-like domain superfamily; IPR032259: Enoyl-CoA hydratase/isomerase, HIBYL-CoA-H type	Reactome: R-HSA-70895: Branched-chain amino acid catabolism	GO:0005739; GO:0005777; GO:0006635; GO:0051750	mitochondrion [GO:0005739]; peroxisome [GO:0005777]; delta3,5-delta2,4-dienoyl-CoA isomerase activity [GO:0051750]; fatty acid beta-oxidation [GO:0006635]	fatty acid beta-oxidation [GO:0006635]	mitochondrion [GO:0005739]; peroxisome [GO:0005777]	delta3,5-delta2,4-dienoyl-CoA isomerase activity [GO:0051750]	2.42145	4.70509	5.41452
TRINITY_DN1559_c0_g1_i5	P47934	Carnitine O-acetyltransferase (Carnitine acetylase) (EC 2.3.1.137) (EC 2.3.1.7) (Carnitine acetyltransferase) (CAT) (CrAT)	IPR000542: Acyltransferase ChoActase/COT/CPT; IPR023213: Chloramphenicol acetyltransferase-like domain superfamily; IPR039551: Choline/carnitine acyltransferase domain	-	GO:0003997; GO:0004092; GO:0005739; GO:0005743; GO:0005777; GO:0005783; GO:0006631; GO:0008458; GO:0019254; GO:0033540; GO:0046459; GO:0051791	endoplasmic reticulum [GO:0005783]; mitochondrial inner membrane [GO:0005743]; mitochondrion [GO:0005739]; peroxisome [GO:0005777]; acyl-CoA oxidase activity [GO:0003997]; carnitine O-acetyltransferase activity [GO:0004092]; carnitine O-octanoyltransferase activity [GO:0008458]; carnitine metabolic process, CoA-linked [GO:0019254]; fatty acid beta-oxidation using acyl-CoA oxidase [GO:0033540]; fa…	carnitine metabolic process, CoA-linked [GO:0019254]; fatty acid beta-oxidation using acyl-CoA oxidase [GO:0033540]; fatty acid metabolic process [GO:0006631]; medium-chain fatty acid metabolic process [GO:0051791]; short-chain fatty acid metabolic process [GO:0046459]	endoplasmic reticulum [GO:0005783]; mitochondrial inner membrane [GO:0005743]; mitochondrion [GO:0005739]; peroxisome [GO:0005777]	acyl-CoA oxidase activity [GO:0003997]; carnitine O-acetyltransferase activity [GO:0004092]; carnitine O-octanoyltransferase activity [GO:0008458]	2.17678	4.82717	6.32948
TRINITY_DN5823_c0_g1_i3	P51660	Peroxisomal multifunctional enzyme type 2 (MFE-2) (17-beta-hydroxysteroid dehydrogenase 4) (17-beta-HSD 4) (D-bifunctional protein) (DBP) (Multifunctional protein 2) (MFP-2) [Cleaved into: (3R)-hydroxyacyl-CoA dehydrogenase (EC 1.1.1.n12); Enoyl-CoA hydratase 2 (EC 4.2.1.107) (EC 4.2.1.119) (3-alpha,7-alpha,12-alpha-trihydroxy-5-beta-cholest-24-enoyl-CoA hydratase)]	IPR002539: MaoC-like dehydratase domain; IPR029069: HotDog domain superfamily	-	GO:0000038; GO:0003857; GO:0004300; GO:0004303; GO:0005739; GO:0005777; GO:0005782; GO:0006635; GO:0008209; GO:0008210; GO:0016508; GO:0016853; GO:0018812; GO:0033989; GO:0036111; GO:0036112; GO:0042802; GO:0042803; GO:0044594; GO:0060009	mitochondrion [GO:0005739]; peroxisomal matrix [GO:0005782]; peroxisome [GO:0005777]; 17-beta-hydroxysteroid dehydrogenase (NAD+) activity [GO:0044594]; 3-hydroxyacyl-CoA dehydratase activity [GO:0018812]; 3-hydroxyacyl-CoA dehydrogenase activity [GO:0003857]; 3alpha,7alpha,12alpha-trihydroxy-5beta-cholest-24-enoyl-CoA hydratase activity [GO:0033989]; enoyl-CoA hydratase activity [GO:0004300]; es…	androgen metabolic process [GO:0008209]; estrogen metabolic process [GO:0008210]; fatty acid beta-oxidation [GO:0006635]; medium-chain fatty-acyl-CoA metabolic process [GO:0036112]; Sertoli cell development [GO:0060009]; very long-chain fatty acid metabolic process [GO:0000038]; very long-chain fatty-acyl-CoA metabolic process [GO:0036111]	mitochondrion [GO:0005739]; peroxisomal matrix [GO:0005782]; peroxisome [GO:0005777]	17-beta-hydroxysteroid dehydrogenase (NAD+) activity [GO:0044594]; 3alpha,7alpha,12alpha-trihydroxy-5beta-cholest-24-enoyl-CoA hydratase activity [GO:0033989]; 3-hydroxyacyl-CoA dehydratase activity [GO:0018812]; 3-hydroxyacyl-CoA dehydrogenase activity [GO:0003857]; enoyl-CoA hydratase activity [GO:0004300]; estradiol 17-beta-dehydrogenase activity [GO:0004303]; identical protein binding [GO:004…	3.2294	6.07166	6.48898
TRINITY_DN17548_c0_g1_i3	Q5RFG0	Delta(3,5)-Delta(2,4)-dienoyl-CoA isomerase, mitochondrial (EC 5.3.3.-)	-	-	GO:0005739; GO:0005777; GO:0006635; GO:0016853	mitochondrion [GO:0005739]; peroxisome [GO:0005777]; isomerase activity [GO:0016853]; fatty acid beta-oxidation [GO:0006635]	fatty acid beta-oxidation [GO:0006635]	mitochondrion [GO:0005739]; peroxisome [GO:0005777]	isomerase activity [GO:0016853]	-	-	-1.60969
TRINITY_DN17508_c0_g1_i1	P11915	Sterol carrier protein 2 (SCP-2) (Acetyl-CoA C-myristoyltransferase) (EC 2.3.1.155) (Non-specific lipid-transfer protein) (NSL-TP) (Propanoyl-CoA C-acyltransferase) (EC 2.3.1.176) (SCP-2/3-oxoacyl-CoA thiolase) (SCP-2/thiolase) (EC 2.3.1.16) (SCP-chi) (Sterol carrier protein X) (SCP-X) (Straight-chain acyl-CoA oxidase) (SCPX)	-	-	GO:0000062; GO:0003988; GO:0005102; GO:0005634; GO:0005737; GO:0005739; GO:0005777; GO:0005782; GO:0005783; GO:0005829; GO:0006635; GO:0006694; GO:0007031; GO:0007568; GO:0008206; GO:0010893; GO:0015485; GO:0015914; GO:0016020; GO:0019898; GO:0031315; GO:0032355; GO:0032367; GO:0032385; GO:0032934; GO:0032991; GO:0033814; GO:0034699; GO:0036042; GO:0042802; GO:0043065; GO:0044877; GO:0045542; GO:…	cytoplasm [GO:0005737]; cytosol [GO:0005829]; endoplasmic reticulum [GO:0005783]; extrinsic component of membrane [GO:0019898]; extrinsic component of mitochondrial outer membrane [GO:0031315]; membrane [GO:0016020]; mitochondrion [GO:0005739]; nucleus [GO:0005634]; peroxisomal matrix [GO:0005782]; peroxisome [GO:0005777]; protein-containing complex [GO:0032991]; acetyl-CoA C-acyltransferase acti…	aging [GO:0007568]; bile acid metabolic process [GO:0008206]; cellular response to cholesterol [GO:0071397]; fatty acid beta-oxidation [GO:0006635]; intracellular cholesterol transport [GO:0032367]; lipid hydroperoxide transport [GO:1901373]; peroxisome organization [GO:0007031]; phospholipid transport [GO:0015914]; positive regulation of apoptotic process [GO:0043065]; positive regulation of cho…	cytoplasm [GO:0005737]; cytosol [GO:0005829]; endoplasmic reticulum [GO:0005783]; extrinsic component of membrane [GO:0019898]; extrinsic component of mitochondrial outer membrane [GO:0031315]; membrane [GO:0016020]; mitochondrion [GO:0005739]; nucleus [GO:0005634]; peroxisomal matrix [GO:0005782]; peroxisome [GO:0005777]; protein-containing complex [GO:0032991]	acetyl-CoA C-acyltransferase activity [GO:0003988]; acetyl-CoA C-myristoyltransferase activity [GO:0050633]; cholesterol binding [GO:0015485]; cholesterol transfer activity [GO:0120020]; fatty-acyl-CoA binding [GO:0000062]; identical protein binding [GO:0042802]; long-chain fatty acyl-CoA binding [GO:0036042]; oleic acid binding [GO:0070538]; phosphatidylcholine transfer activity [GO:0120019]; ph…	2.04208	-	-
TRINITY_DN22564_c0_g1_i2	Q8VZS0	Peroxisomal adenine nucleotide carrier 2	IPR018108: Mitochondrial substrate/solute carrier; IPR023395: Mitochondrial carrier domain superfamily	-	GO:0005347; GO:0005777; GO:0005779; GO:0006635; GO:0007031; GO:0015217; GO:0015297; GO:0015866; GO:0015867; GO:0080024	integral component of peroxisomal membrane [GO:0005779]; peroxisome [GO:0005777]; ADP transmembrane transporter activity [GO:0015217]; antiporter activity [GO:0015297]; ATP transmembrane transporter activity [GO:0005347]; ADP transport [GO:0015866]; ATP transport [GO:0015867]; fatty acid beta-oxidation [GO:0006635]; indolebutyric acid metabolic process [GO:0080024]; peroxisome organization [GO:00…	ADP transport [GO:0015866]; ATP transport [GO:0015867]; fatty acid beta-oxidation [GO:0006635]; indolebutyric acid metabolic process [GO:0080024]; peroxisome organization [GO:0007031]	integral component of peroxisomal membrane [GO:0005779]; peroxisome [GO:0005777]	ADP transmembrane transporter activity [GO:0015217]; antiporter activity [GO:0015297]; ATP transmembrane transporter activity [GO:0005347]	-	-	1.53371
TRINITY_DN2428_c0_g1_i1	O35459	Delta(3,5)-Delta(2,4)-dienoyl-CoA isomerase, mitochondrial (EC 5.3.3.-)	IPR001753: Enoyl-CoA hydratase/isomerase; IPR018376: Enoyl-CoA hydratase/isomerase, conserved site; IPR029045: ClpP/crotonase-like domain superfamily	-	GO:0005739; GO:0005777; GO:0006635; GO:0051750	mitochondrion [GO:0005739]; peroxisome [GO:0005777]; delta3,5-delta2,4-dienoyl-CoA isomerase activity [GO:0051750]; fatty acid beta-oxidation [GO:0006635]	fatty acid beta-oxidation [GO:0006635]	mitochondrion [GO:0005739]; peroxisome [GO:0005777]	delta3,5-delta2,4-dienoyl-CoA isomerase activity [GO:0051750]	-	-	-3.0034
TRINITY_DN2428_c0_g1_i2	O35459	Delta(3,5)-Delta(2,4)-dienoyl-CoA isomerase, mitochondrial (EC 5.3.3.-)	IPR001753: Enoyl-CoA hydratase/isomerase; IPR018376: Enoyl-CoA hydratase/isomerase, conserved site; IPR029045: ClpP/crotonase-like domain superfamily	-	GO:0005739; GO:0005777; GO:0006635; GO:0051750	mitochondrion [GO:0005739]; peroxisome [GO:0005777]; delta3,5-delta2,4-dienoyl-CoA isomerase activity [GO:0051750]; fatty acid beta-oxidation [GO:0006635]	fatty acid beta-oxidation [GO:0006635]	mitochondrion [GO:0005739]; peroxisome [GO:0005777]	delta3,5-delta2,4-dienoyl-CoA isomerase activity [GO:0051750]	-	-	-2.87995
TRINITY_DN2428_c0_g1_i3	O35459	Delta(3,5)-Delta(2,4)-dienoyl-CoA isomerase, mitochondrial (EC 5.3.3.-)	IPR001753: Enoyl-CoA hydratase/isomerase; IPR018376: Enoyl-CoA hydratase/isomerase, conserved site; IPR029045: ClpP/crotonase-like domain superfamily	-	GO:0005739; GO:0005777; GO:0006635; GO:0051750	mitochondrion [GO:0005739]; peroxisome [GO:0005777]; delta3,5-delta2,4-dienoyl-CoA isomerase activity [GO:0051750]; fatty acid beta-oxidation [GO:0006635]	fatty acid beta-oxidation [GO:0006635]	mitochondrion [GO:0005739]; peroxisome [GO:0005777]	delta3,5-delta2,4-dienoyl-CoA isomerase activity [GO:0051750]	-	-	-2.51295
TRINITY_DN2428_c0_g1_i4	O35459	Delta(3,5)-Delta(2,4)-dienoyl-CoA isomerase, mitochondrial (EC 5.3.3.-)	IPR001753: Enoyl-CoA hydratase/isomerase; IPR018376: Enoyl-CoA hydratase/isomerase, conserved site; IPR029045: ClpP/crotonase-like domain superfamily	-	GO:0005739; GO:0005777; GO:0006635; GO:0051750	mitochondrion [GO:0005739]; peroxisome [GO:0005777]; delta3,5-delta2,4-dienoyl-CoA isomerase activity [GO:0051750]; fatty acid beta-oxidation [GO:0006635]	fatty acid beta-oxidation [GO:0006635]	mitochondrion [GO:0005739]; peroxisome [GO:0005777]	delta3,5-delta2,4-dienoyl-CoA isomerase activity [GO:0051750]	-	-	-2.78412
TRINITY_DN26463_c0_g1_i1	B3DMA2	Acyl-CoA dehydrogenase family member 11 (ACAD-11) (EC 1.3.8.-)	IPR011009: Protein kinase-like domain superfamily	-	GO:0004466; GO:0005634; GO:0005739; GO:0005777; GO:0017099; GO:0031966; GO:0033539; GO:0050660; GO:0070991	mitochondrial membrane [GO:0031966]; mitochondrion [GO:0005739]; nucleus [GO:0005634]; peroxisome [GO:0005777]; flavin adenine dinucleotide binding [GO:0050660]; long-chain-acyl-CoA dehydrogenase activity [GO:0004466]; medium-chain-acyl-CoA dehydrogenase activity [GO:0070991]; very-long-chain-acyl-CoA dehydrogenase activity [GO:0017099]; fatty acid beta-oxidation using acyl-CoA dehydrogenase [GO:…	fatty acid beta-oxidation using acyl-CoA dehydrogenase [GO:0033539]	mitochondrial membrane [GO:0031966]; mitochondrion [GO:0005739]; nucleus [GO:0005634]; peroxisome [GO:0005777]	flavin adenine dinucleotide binding [GO:0050660]; long-chain-acyl-CoA dehydrogenase activity [GO:0004466]; medium-chain-acyl-CoA dehydrogenase activity [GO:0070991]; very-long-chain-acyl-CoA dehydrogenase activity [GO:0017099]	1.65376	-	-
TRINITY_DN5151_c0_g1_i2	Q64428	Trifunctional enzyme subunit alpha, mitochondrial (Monolysocardiolipin acyltransferase) (EC 2.3.1.-) (TP-alpha) [Includes: Long-chain enoyl-CoA hydratase (EC 4.2.1.17); Long chain 3-hydroxyacyl-CoA dehydrogenase (EC 1.1.1.211)]	IPR001753: Enoyl-CoA hydratase/isomerase; IPR006108: 3-hydroxyacyl-CoA dehydrogenase, C-terminal; IPR006176: 3-hydroxyacyl-CoA dehydrogenase, NAD binding; IPR006180: 3-hydroxyacyl-CoA dehydrogenase, conserved site; IPR008927: 6-phosphogluconate dehydrogenase-like, C-terminal domain superfamily; IPR029045: ClpP/crotonase-like domain superfamily; IPR036291: NAD(P)-binding domain superfamily	KEGG: 00062: Fatty acid elongation,KEGG: 00071: Fatty acid degradation,KEGG: 00071: Fatty acid degradation,KEGG: 00280: Valine, leucine and isoleucine degradation,KEGG: 00281: Geraniol degradation,KEGG: 00310: Lysine degradation,KEGG: 00360: Phenylalanine metabolism,KEGG: 00362: Benzoate degradation,KEGG: 00380: Tryptophan metabolism,KEGG: 00410: beta-Alanine metabolism,KEGG: 00592: alpha-Linolen…	GO:0000062; GO:0003857; GO:0003988; GO:0004300; GO:0005739; GO:0005743; GO:0006635; GO:0016507; GO:0016508; GO:0016509; GO:0032868; GO:0035965; GO:0042493; GO:0042645; GO:0044877; GO:0051287; GO:0070403	mitochondrial fatty acid beta-oxidation multienzyme complex [GO:0016507]; mitochondrial inner membrane [GO:0005743]; mitochondrial nucleoid [GO:0042645]; mitochondrion [GO:0005739]; 3-hydroxyacyl-CoA dehydrogenase activity [GO:0003857]; acetyl-CoA C-acyltransferase activity [GO:0003988]; enoyl-CoA hydratase activity [GO:0004300]; fatty-acyl-CoA binding [GO:0000062]; long-chain-3-hydroxyacyl-CoA d…	cardiolipin acyl-chain remodeling [GO:0035965]; fatty acid beta-oxidation [GO:0006635]; response to drug [GO:0042493]; response to insulin [GO:0032868]	mitochondrial fatty acid beta-oxidation multienzyme complex [GO:0016507]; mitochondrial inner membrane [GO:0005743]; mitochondrial nucleoid [GO:0042645]; mitochondrion [GO:0005739]	3-hydroxyacyl-CoA dehydrogenase activity [GO:0003857]; acetyl-CoA C-acyltransferase activity [GO:0003988]; enoyl-CoA hydratase activity [GO:0004300]; fatty-acyl-CoA binding [GO:0000062]; long-chain-3-hydroxyacyl-CoA dehydrogenase activity [GO:0016509]; long-chain-enoyl-CoA hydratase activity [GO:0016508]; NAD+ binding [GO:0070403]; NAD binding [GO:0051287]; protein-containing complex binding [GO:…	-	-	1.6489
TRINITY_DN6074_c0_g1_i6	B3DMA2	Acyl-CoA dehydrogenase family member 11 (ACAD-11) (EC 1.3.8.-)	-	-	GO:0004466; GO:0005634; GO:0005739; GO:0005777; GO:0017099; GO:0031966; GO:0033539; GO:0050660; GO:0070991	mitochondrial membrane [GO:0031966]; mitochondrion [GO:0005739]; nucleus [GO:0005634]; peroxisome [GO:0005777]; flavin adenine dinucleotide binding [GO:0050660]; long-chain-acyl-CoA dehydrogenase activity [GO:0004466]; medium-chain-acyl-CoA dehydrogenase activity [GO:0070991]; very-long-chain-acyl-CoA dehydrogenase activity [GO:0017099]; fatty acid beta-oxidation using acyl-CoA dehydrogenase [GO:…	fatty acid beta-oxidation using acyl-CoA dehydrogenase [GO:0033539]	mitochondrial membrane [GO:0031966]; mitochondrion [GO:0005739]; nucleus [GO:0005634]; peroxisome [GO:0005777]	flavin adenine dinucleotide binding [GO:0050660]; long-chain-acyl-CoA dehydrogenase activity [GO:0004466]; medium-chain-acyl-CoA dehydrogenase activity [GO:0070991]; very-long-chain-acyl-CoA dehydrogenase activity [GO:0017099]	-	-	-2.53789
TRINITY_DN9519_c0_g1_i1	O35459	Delta(3,5)-Delta(2,4)-dienoyl-CoA isomerase, mitochondrial (EC 5.3.3.-)	IPR001753: Enoyl-CoA hydratase/isomerase; IPR018376: Enoyl-CoA hydratase/isomerase, conserved site; IPR029045: ClpP/crotonase-like domain superfamily	-	GO:0005739; GO:0005777; GO:0006635; GO:0051750	mitochondrion [GO:0005739]; peroxisome [GO:0005777]; delta3,5-delta2,4-dienoyl-CoA isomerase activity [GO:0051750]; fatty acid beta-oxidation [GO:0006635]	fatty acid beta-oxidation [GO:0006635]	mitochondrion [GO:0005739]; peroxisome [GO:0005777]	delta3,5-delta2,4-dienoyl-CoA isomerase activity [GO:0051750]	1.97435	-	-
TRINITY_DN4870_c0_g1_i2	P41938	Probable 3-hydroxyacyl-CoA dehydrogenase B0272.3 (EC 1.1.1.35)	IPR006108: 3-hydroxyacyl-CoA dehydrogenase, C-terminal; IPR006176: 3-hydroxyacyl-CoA dehydrogenase, NAD binding; IPR008927: 6-phosphogluconate dehydrogenase-like, C-terminal domain superfamily; IPR013328: 6-phosphogluconate dehydrogenase, domain 2; IPR022694: 3-hydroxyacyl-CoA dehydrogenase; IPR036291: NAD(P)-binding domain superfamily	KEGG: 00062: Fatty acid elongation,KEGG: 00071: Fatty acid degradation,KEGG: 00280: Valine, leucine and isoleucine degradation,KEGG: 00281: Geraniol degradation,KEGG: 00310: Lysine degradation,KEGG: 00360: Phenylalanine metabolism,KEGG: 00362: Benzoate degradation,KEGG: 00380: Tryptophan metabolism,KEGG: 00410: beta-Alanine metabolism,KEGG: 00592: alpha-Linolenic acid metabolism,KEGG: 00623: Tolu…	GO:0003857; GO:0005759; GO:0006635; GO:0070403	mitochondrial matrix [GO:0005759]; 3-hydroxyacyl-CoA dehydrogenase activity [GO:0003857]; NAD+ binding [GO:0070403]; fatty acid beta-oxidation [GO:0006635]	fatty acid beta-oxidation [GO:0006635]	mitochondrial matrix [GO:0005759]	3-hydroxyacyl-CoA dehydrogenase activity [GO:0003857]; NAD+ binding [GO:0070403]	-	-	2.85187
List of DEGs related to diatom Carbon metabolism.
	Functional Annotation									DEGs
TRANSCRIPT_ID	SwissProt_ID	SwissProt_funtion	InterPRO	Pathway	GO_Ids	GO_function	GO_biological_process	GO_cellular_component	GO_molecular_function	T2vsC2	T3vsC2	T4vsC2
TRINITY_DN15204_c0_g1_i1	O35156	UTP--glucose-1-phosphate uridylyltransferase (EC 2.7.7.9) (UDP-glucose pyrophosphorylase) (UDPGP) (UGPase)	IPR002618: UDPGP family; IPR029044: Nucleotide-diphospho-sugar transferases	-	GO:0003983; GO:0005737; GO:0005978; GO:0006011; GO:0046872	cytoplasm [GO:0005737]; metal ion binding [GO:0046872]; UTP:glucose-1-phosphate uridylyltransferase activity [GO:0003983]; glycogen biosynthetic process [GO:0005978]; UDP-glucose metabolic process [GO:0006011]	glycogen biosynthetic process [GO:0005978]; UDP-glucose metabolic process [GO:0006011]	cytoplasm [GO:0005737]	metal ion binding [GO:0046872]; UTP:glucose-1-phosphate uridylyltransferase activity [GO:0003983]	-	-	1.85927
TRINITY_DN5473_c0_g1_i2	P32861	UTP--glucose-1-phosphate uridylyltransferase (EC 2.7.7.9) (UDP-glucose pyrophosphorylase) (UDPGP) (UGPase)	IPR002618: UDPGP family; IPR029044: Nucleotide-diphospho-sugar transferases	-	GO:0003983; GO:0005737; GO:0005886; GO:0005977; GO:0005978; GO:0005992; GO:0006011; GO:0006078; GO:0010494; GO:0046872; GO:0070569	cytoplasm [GO:0005737]; cytoplasmic stress granule [GO:0010494]; plasma membrane [GO:0005886]; metal ion binding [GO:0046872]; uridylyltransferase activity [GO:0070569]; UTP:glucose-1-phosphate uridylyltransferase activity [GO:0003983]; (1->6)-beta-D-glucan biosynthetic process [GO:0006078]; glycogen biosynthetic process [GO:0005978]; glycogen metabolic process [GO:0005977]; trehalose biosyntheti…	(1->6)-beta-D-glucan biosynthetic process [GO:0006078]; glycogen biosynthetic process [GO:0005978]; glycogen metabolic process [GO:0005977]; trehalose biosynthetic process [GO:0005992]; UDP-glucose metabolic process [GO:0006011]	cytoplasm [GO:0005737]; cytoplasmic stress granule [GO:0010494]; plasma membrane [GO:0005886]	metal ion binding [GO:0046872]; uridylyltransferase activity [GO:0070569]; UTP:glucose-1-phosphate uridylyltransferase activity [GO:0003983]	-	-1.6869	-1.86818
TRINITY_DN30058_c0_g1_i1	Q9SL03	Callose synthase 2 (EC 2.4.1.34) (1,3-beta-glucan synthase) (Protein GLUCAN SYNTHASE-LIKE 3)	IPR026899: 1,3-beta-glucan synthase subunit FKS1-like, domain-1	-	GO:0000148; GO:0003843; GO:0005886; GO:0006075; GO:0008360; GO:0016021; GO:0046527; GO:0071555	1,3-beta-D-glucan synthase complex [GO:0000148]; integral component of membrane [GO:0016021]; plasma membrane [GO:0005886]; 1,3-beta-D-glucan synthase activity [GO:0003843]; glucosyltransferase activity [GO:0046527]; (1->3)-beta-D-glucan biosynthetic process [GO:0006075]; cell wall organization [GO:0071555]; regulation of cell shape [GO:0008360]	(1->3)-beta-D-glucan biosynthetic process [GO:0006075]; cell wall organization [GO:0071555]; regulation of cell shape [GO:0008360]	1,3-beta-D-glucan synthase complex [GO:0000148]; integral component of membrane [GO:0016021]; plasma membrane [GO:0005886]	1,3-beta-D-glucan synthase activity [GO:0003843]; glucosyltransferase activity [GO:0046527]	6.86896	8.38138	8.97499
TRINITY_DN17192_c0_g1_i1	Q9LUD7	Putative callose synthase 8 (EC 2.4.1.34) (1,3-beta-glucan synthase) (Protein GLUCAN SYNTHASE-LIKE 4)	IPR026899: 1,3-beta-glucan synthase subunit FKS1-like, domain-1	-	GO:0000148; GO:0003843; GO:0005886; GO:0006075; GO:0008360; GO:0016021; GO:0046527; GO:0071555	1,3-beta-D-glucan synthase complex [GO:0000148]; integral component of membrane [GO:0016021]; plasma membrane [GO:0005886]; 1,3-beta-D-glucan synthase activity [GO:0003843]; glucosyltransferase activity [GO:0046527]; (1->3)-beta-D-glucan biosynthetic process [GO:0006075]; cell wall organization [GO:0071555]; regulation of cell shape [GO:0008360]	(1->3)-beta-D-glucan biosynthetic process [GO:0006075]; cell wall organization [GO:0071555]; regulation of cell shape [GO:0008360]	1,3-beta-D-glucan synthase complex [GO:0000148]; integral component of membrane [GO:0016021]; plasma membrane [GO:0005886]	1,3-beta-D-glucan synthase activity [GO:0003843]; glucosyltransferase activity [GO:0046527]	-	4.74871	5.21956
TRINITY_DN58_c0_g1_i7	Q9SHJ3	Callose synthase 7 (EC 2.4.1.34) (1,3-beta-glucan synthase) (Protein GLUCAN SYNTHASE-LIKE 7)	IPR003440: Glycosyl transferase, family 48	KEGG: 00500: Starch and sucrose metabolism,MetaCyc: PWY-67731,3-&beta;-D-glucan biosynthesis	GO:0000148; GO:0003843; GO:0005886; GO:0006075; GO:0008360; GO:0010233; GO:0016021; GO:0046527; GO:0071555; GO:0080165	1,3-beta-D-glucan synthase complex [GO:0000148]; integral component of membrane [GO:0016021]; plasma membrane [GO:0005886]; 1,3-beta-D-glucan synthase activity [GO:0003843]; glucosyltransferase activity [GO:0046527]; (1->3)-beta-D-glucan biosynthetic process [GO:0006075]; callose deposition in phloem sieve plate [GO:0080165]; cell wall organization [GO:0071555]; phloem transport [GO:0010233]; reg…	(1->3)-beta-D-glucan biosynthetic process [GO:0006075]; callose deposition in phloem sieve plate [GO:0080165]; cell wall organization [GO:0071555]; phloem transport [GO:0010233]; regulation of cell shape [GO:0008360]	1,3-beta-D-glucan synthase complex [GO:0000148]; integral component of membrane [GO:0016021]; plasma membrane [GO:0005886]	1,3-beta-D-glucan synthase activity [GO:0003843]; glucosyltransferase activity [GO:0046527]	-	-2.61325	-2.05647
TRINITY_DN349_c0_g1_i3	O93983	Glucan 1,3-beta-glucosidase 2 (EC 3.2.1.58) (Exo-1,3-beta-glucanase 2)	IPR017853: Glycoside hydrolase superfamily	-	GO:0004338; GO:0005576; GO:0005975; GO:0071555	extracellular region [GO:0005576]; glucan exo-1,3-beta-glucosidase activity [GO:0004338]; carbohydrate metabolic process [GO:0005975]; cell wall organization [GO:0071555]	carbohydrate metabolic process [GO:0005975]; cell wall organization [GO:0071555]	extracellular region [GO:0005576]	glucan exo-1,3-beta-glucosidase activity [GO:0004338]	1.82828	5.30227	5.77506
TRINITY_DN7655_c0_g1_i4	Q96V64	Glucan 1,3-beta-glucosidase (EC 3.2.1.58) (Exo-1,3-beta-glucanase)	IPR001547: Glycoside hydrolase, family 5; IPR017853: Glycoside hydrolase superfamily	-	GO:0004338; GO:0005576; GO:0071555; GO:0071704	extracellular region [GO:0005576]; glucan exo-1,3-beta-glucosidase activity [GO:0004338]; cell wall organization [GO:0071555]; organic substance metabolic process [GO:0071704]	cell wall organization [GO:0071555]; organic substance metabolic process [GO:0071704]	extracellular region [GO:0005576]	glucan exo-1,3-beta-glucosidase activity [GO:0004338]	4.73501	5.25075	6.74193
TRINITY_DN349_c0_g1_i14	O93983	Glucan 1,3-beta-glucosidase 2 (EC 3.2.1.58) (Exo-1,3-beta-glucanase 2)	IPR017853: Glycoside hydrolase superfamily	-	GO:0004338; GO:0005576; GO:0005975; GO:0071555	extracellular region [GO:0005576]; glucan exo-1,3-beta-glucosidase activity [GO:0004338]; carbohydrate metabolic process [GO:0005975]; cell wall organization [GO:0071555]	carbohydrate metabolic process [GO:0005975]; cell wall organization [GO:0071555]	extracellular region [GO:0005576]	glucan exo-1,3-beta-glucosidase activity [GO:0004338]	1.6301	5.17469	5.59015
TRINITY_DN13926_c0_g1_i2	Q12626	Glucan 1,3-beta-glucosidase (EC 3.2.1.58) (Exo-1,3-beta-glucanase)	IPR017853: Glycoside hydrolase superfamily	-	GO:0004338; GO:0005576; GO:0005975; GO:0071555	extracellular region [GO:0005576]; glucan exo-1,3-beta-glucosidase activity [GO:0004338]; carbohydrate metabolic process [GO:0005975]; cell wall organization [GO:0071555]	carbohydrate metabolic process [GO:0005975]; cell wall organization [GO:0071555]	extracellular region [GO:0005576]	glucan exo-1,3-beta-glucosidase activity [GO:0004338]	-	4.42238	3.97151
TRINITY_DN13021_c0_g1_i1	Q7Z9L3	Glucan 1,3-beta-glucosidase A (EC 3.2.1.58) (Exo-1,3-beta-glucanase 1) (Exo-1,3-beta-glucanase A)	IPR017853: Glycoside hydrolase superfamily	-	GO:0000272; GO:0004338; GO:0005576; GO:0046872; GO:0071555	extracellular region [GO:0005576]; glucan exo-1,3-beta-glucosidase activity [GO:0004338]; metal ion binding [GO:0046872]; cell wall organization [GO:0071555]; polysaccharide catabolic process [GO:0000272]	cell wall organization [GO:0071555]; polysaccharide catabolic process [GO:0000272]	extracellular region [GO:0005576]	glucan exo-1,3-beta-glucosidase activity [GO:0004338]; metal ion binding [GO:0046872]	3.60335	4.4194	5.83223
TRINITY_DN7655_c0_g1_i6	Q96V64	Glucan 1,3-beta-glucosidase (EC 3.2.1.58) (Exo-1,3-beta-glucanase)	IPR001547: Glycoside hydrolase, family 5; IPR017853: Glycoside hydrolase superfamily	-	GO:0004338; GO:0005576; GO:0071555; GO:0071704	extracellular region [GO:0005576]; glucan exo-1,3-beta-glucosidase activity [GO:0004338]; cell wall organization [GO:0071555]; organic substance metabolic process [GO:0071704]	cell wall organization [GO:0071555]; organic substance metabolic process [GO:0071704]	extracellular region [GO:0005576]	glucan exo-1,3-beta-glucosidase activity [GO:0004338]	-	2.99804	4.60629
TRINITY_DN34626_c0_g1_i1	Q12700	Glucan 1,3-beta-glucosidase (EC 3.2.1.58) (Exo-1,3-beta-glucanase)	IPR017853: Glycoside hydrolase superfamily	-	GO:0004338; GO:0005576; GO:0005975; GO:0071555	extracellular region [GO:0005576]; glucan exo-1,3-beta-glucosidase activity [GO:0004338]; carbohydrate metabolic process [GO:0005975]; cell wall organization [GO:0071555]	carbohydrate metabolic process [GO:0005975]; cell wall organization [GO:0071555]	extracellular region [GO:0005576]	glucan exo-1,3-beta-glucosidase activity [GO:0004338]	-	2.77391	-
TRINITY_DN7249_c0_g1_i3	P23776	Glucan 1,3-beta-glucosidase I/II (EC 3.2.1.58) (Exo-1,3-beta-glucanase I/II) (Soluble cell wall protein 6)	IPR017853: Glycoside hydrolase superfamily	-	GO:0000324; GO:0004338; GO:0005576; GO:0006073; GO:0008422; GO:0009251; GO:0009277; GO:0009986; GO:0031505	cell surface [GO:0009986]; extracellular region [GO:0005576]; fungal-type cell wall [GO:0009277]; fungal-type vacuole [GO:0000324]; beta-glucosidase activity [GO:0008422]; glucan exo-1,3-beta-glucosidase activity [GO:0004338]; cellular glucan metabolic process [GO:0006073]; fungal-type cell wall organization [GO:0031505]; glucan catabolic process [GO:0009251]	cellular glucan metabolic process [GO:0006073]; fungal-type cell wall organization [GO:0031505]; glucan catabolic process [GO:0009251]	cell surface [GO:0009986]; extracellular region [GO:0005576]; fungal-type cell wall [GO:0009277]; fungal-type vacuole [GO:0000324]	beta-glucosidase activity [GO:0008422]; glucan exo-1,3-beta-glucosidase activity [GO:0004338]	-	1.95421	-
TRINITY_DN4843_c0_g1_i12	Q23892	Lysosomal beta glucosidase (EC 3.2.1.21)	IPR001764: Glycoside hydrolase, family 3, N-terminal; IPR002772: Glycoside hydrolase family 3 C-terminal domain; IPR013783: Immunoglobulin-like fold; IPR017853: Glycoside hydrolase superfamily; IPR026891: Fibronectin type III-like domain; IPR036881: Glycoside hydrolase family 3 C-terminal domain superfamily; IPR036962: Glycoside hydrolase, family 3, N-terminal domain superfamily	-	GO:0005764; GO:0008422; GO:0009251; GO:0102483	lysosome [GO:0005764]; beta-glucosidase activity [GO:0008422]; scopolin beta-glucosidase activity [GO:0102483]; glucan catabolic process [GO:0009251]	glucan catabolic process [GO:0009251]	lysosome [GO:0005764]	beta-glucosidase activity [GO:0008422]; scopolin beta-glucosidase activity [GO:0102483]	-	-	2.06119
TRINITY_DN2793_c0_g1_i4	Q23892	Lysosomal beta glucosidase (EC 3.2.1.21)	IPR001764: Glycoside hydrolase, family 3, N-terminal; IPR002772: Glycoside hydrolase family 3 C-terminal domain; IPR013783: Immunoglobulin-like fold; IPR017853: Glycoside hydrolase superfamily; IPR026891: Fibronectin type III-like domain; IPR036881: Glycoside hydrolase family 3 C-terminal domain superfamily; IPR036962: Glycoside hydrolase, family 3, N-terminal domain superfamily	-	GO:0005764; GO:0008422; GO:0009251; GO:0102483	lysosome [GO:0005764]; beta-glucosidase activity [GO:0008422]; scopolin beta-glucosidase activity [GO:0102483]; glucan catabolic process [GO:0009251]	glucan catabolic process [GO:0009251]	lysosome [GO:0005764]	beta-glucosidase activity [GO:0008422]; scopolin beta-glucosidase activity [GO:0102483]	-	-	-1.78101
TRINITY_DN13695_c0_g1_i1	Q23892	Lysosomal beta glucosidase (EC 3.2.1.21)	IPR001764: Glycoside hydrolase, family 3, N-terminal; IPR017853: Glycoside hydrolase superfamily; IPR036962: Glycoside hydrolase, family 3, N-terminal domain superfamily	-	GO:0005764; GO:0008422; GO:0009251; GO:0102483	lysosome [GO:0005764]; beta-glucosidase activity [GO:0008422]; scopolin beta-glucosidase activity [GO:0102483]; glucan catabolic process [GO:0009251]	glucan catabolic process [GO:0009251]	lysosome [GO:0005764]	beta-glucosidase activity [GO:0008422]; scopolin beta-glucosidase activity [GO:0102483]	-	3.54375	3.82393
TRINITY_DN26075_c0_g1_i1	P40433	6-phosphofructo-2-kinase 1 (6PF-2-K 1) (EC 2.7.1.105) (Phosphofructokinase 2 I)	IPR013078: Histidine phosphatase superfamily, clade-1; IPR029033: Histidine phosphatase superfamily	-	GO:0003873; GO:0005524; GO:0005737; GO:0005829; GO:0006000; GO:0006003	cytoplasm [GO:0005737]; cytosol [GO:0005829]; 6-phosphofructo-2-kinase activity [GO:0003873]; ATP binding [GO:0005524]; fructose 2,6-bisphosphate metabolic process [GO:0006003]; fructose metabolic process [GO:0006000]	fructose 2,6-bisphosphate metabolic process [GO:0006003]; fructose metabolic process [GO:0006000]	cytoplasm [GO:0005737]; cytosol [GO:0005829]	6-phosphofructo-2-kinase activity [GO:0003873]; ATP binding [GO:0005524]	2.33703	2.30396	-
TRINITY_DN9390_c0_g1_i1	Q9URB4	Fructose-bisphosphate aldolase (FBP aldolase) (FBPA) (EC 4.1.2.13) (37 kDa major allergen) (Fructose-1,6-bisphosphate aldolase) (IgE-binding allergen)	IPR000771: Fructose-bisphosphate aldolase, class-II; IPR006411: Fructose-bisphosphate aldolase, class II, yeast/E. coli subtype; IPR013785: Aldolase-type TIM barrel	KEGG: 00010: Glycolysis / Gluconeogenesis,KEGG: 00030: Pentose phosphate pathway,KEGG: 00051: Fructose and mannose metabolism,KEGG: 00680: Methane metabolism,KEGG: 00710: Carbon fixation in photosynthetic organisms,MetaCyc: PWY-1042glycolysis IV (plant cytosol),MetaCyc: PWY-1861formaldehyde assimilation II (assimilatory RuMP Cycle),MetaCyc: PWY-5484glycolysis II (from fructose 6-phosphate),MetaCy…	GO:0004332; GO:0005829; GO:0005886; GO:0006094; GO:0006096; GO:0008270; GO:0009277; GO:0009986; GO:0030446; GO:0044416; GO:0051701	cell surface [GO:0009986]; cytosol [GO:0005829]; fungal-type cell wall [GO:0009277]; hyphal cell wall [GO:0030446]; plasma membrane [GO:0005886]; fructose-bisphosphate aldolase activity [GO:0004332]; zinc ion binding [GO:0008270]; biological process involved in interaction with host [GO:0051701]; gluconeogenesis [GO:0006094]; glycolytic process [GO:0006096]; induction by symbiont of host defense …	biological process involved in interaction with host [GO:0051701]; gluconeogenesis [GO:0006094]; glycolytic process [GO:0006096]; induction by symbiont of host defense response [GO:0044416]	cell surface [GO:0009986]; cytosol [GO:0005829]; fungal-type cell wall [GO:0009277]; hyphal cell wall [GO:0030446]; plasma membrane [GO:0005886]	fructose-bisphosphate aldolase activity [GO:0004332]; zinc ion binding [GO:0008270]	3.49069	-	3.6661
TRINITY_DN18526_c0_g1_i1	P42862	Glucose-6-phosphate isomerase, cytosolic A (GPI-A) (EC 5.3.1.9) (Phosphoglucose isomerase A) (PGI-A) (Phosphohexose isomerase A) (PHI-A)	IPR001672: Phosphoglucose isomerase (PGI)	KEGG: 00010: Glycolysis / Gluconeogenesis,KEGG: 00030: Pentose phosphate pathway,KEGG: 00500: Starch and sucrose metabolism,KEGG: 00520: Amino sugar and nucleotide sugar metabolism,MetaCyc: PWY-3801sucrose degradation II (sucrose synthase),MetaCyc: PWY-5054D-sorbitol biosynthesis I,MetaCyc: PWY-5384sucrose degradation IV (sucrose phosphorylase),MetaCyc: PWY-5514UDP-<i>N</i>-acetyl-D-galactosamine…	GO:0004347; GO:0005829; GO:0006094; GO:0006096; GO:0016853; GO:0048029; GO:0051156	cytosol [GO:0005829]; glucose-6-phosphate isomerase activity [GO:0004347]; isomerase activity [GO:0016853]; monosaccharide binding [GO:0048029]; gluconeogenesis [GO:0006094]; glucose 6-phosphate metabolic process [GO:0051156]; glycolytic process [GO:0006096]	gluconeogenesis [GO:0006094]; glucose 6-phosphate metabolic process [GO:0051156]; glycolytic process [GO:0006096]	cytosol [GO:0005829]	glucose-6-phosphate isomerase activity [GO:0004347]; isomerase activity [GO:0016853]; monosaccharide binding [GO:0048029]	-	1.64263	1.81809
TRINITY_DN4069_c0_g1_i2	Q86A67	Fructose-bisphosphate aldolase (ALDO) (EC 4.1.2.13)	IPR000741: Fructose-bisphosphate aldolase, class-I; IPR013785: Aldolase-type TIM barrel	KEGG: 00010: Glycolysis / Gluconeogenesis,KEGG: 00030: Pentose phosphate pathway,KEGG: 00051: Fructose and mannose metabolism,KEGG: 00680: Methane metabolism,KEGG: 00710: Carbon fixation in photosynthetic organisms,MetaCyc: PWY-1042glycolysis IV (plant cytosol),MetaCyc: PWY-1861formaldehyde assimilation II (assimilatory RuMP Cycle),MetaCyc: PWY-5484glycolysis II (from fructose 6-phosphate),MetaCy…	GO:0004332; GO:0005829; GO:0006000; GO:0006096; GO:0030388; GO:0031012; GO:0045335	cytosol [GO:0005829]; extracellular matrix [GO:0031012]; phagocytic vesicle [GO:0045335]; fructose-bisphosphate aldolase activity [GO:0004332]; fructose 1,6-bisphosphate metabolic process [GO:0030388]; fructose metabolic process [GO:0006000]; glycolytic process [GO:0006096]	fructose 1,6-bisphosphate metabolic process [GO:0030388]; fructose metabolic process [GO:0006000]; glycolytic process [GO:0006096]	cytosol [GO:0005829]; extracellular matrix [GO:0031012]; phagocytic vesicle [GO:0045335]	fructose-bisphosphate aldolase activity [GO:0004332]	-	-3.31987	-2.7217
TRINITY_DN3566_c0_g1_i16	P54243	Glucose-6-phosphate isomerase, cytosolic (GPI) (EC 5.3.1.9) (Phosphoglucose isomerase) (PGI) (Phosphohexose isomerase) (PHI)	IPR001672: Phosphoglucose isomerase (PGI); IPR018189: Phosphoglucose isomerase, conserved site; IPR035476: Phosphoglucose isomerase, SIS domain 1	KEGG: 00010: Glycolysis / Gluconeogenesis,KEGG: 00030: Pentose phosphate pathway,KEGG: 00500: Starch and sucrose metabolism,KEGG: 00520: Amino sugar and nucleotide sugar metabolism,MetaCyc: PWY-3801sucrose degradation II (sucrose synthase),MetaCyc: PWY-5054D-sorbitol biosynthesis I,MetaCyc: PWY-5384sucrose degradation IV (sucrose phosphorylase),MetaCyc: PWY-5514UDP-<i>N</i>-acetyl-D-galactosamine…	GO:0004347; GO:0005737; GO:0006094; GO:0006096	cytoplasm [GO:0005737]; glucose-6-phosphate isomerase activity [GO:0004347]; gluconeogenesis [GO:0006094]; glycolytic process [GO:0006096]	gluconeogenesis [GO:0006094]; glycolytic process [GO:0006096]	cytoplasm [GO:0005737]	glucose-6-phosphate isomerase activity [GO:0004347]	-	-	-1.56339
TRINITY_DN15095_c0_g1_i1	Q27775	Triosephosphate isomerase (TIM) (EC 5.3.1.1) (Triose-phosphate isomerase)	IPR000652: Triosephosphate isomerase; IPR013785: Aldolase-type TIM barrel; IPR020861: Triosephosphate isomerase, active site; IPR035990: Triosephosphate isomerase superfamily	KEGG: 00010: Glycolysis / Gluconeogenesis,KEGG: 00051: Fructose and mannose metabolism,KEGG: 00562: Inositol phosphate metabolism,KEGG: 00710: Carbon fixation in photosynthetic organisms,MetaCyc: PWY-1042glycolysis IV (plant cytosol),MetaCyc: PWY-5484glycolysis II (from fructose 6-phosphate),MetaCyc: PWY-6142gluconeogenesis II (<i>Methanobacterium thermoautotrophicum</i>),MetaCyc: PWY-7003glycero…	GO:0004807; GO:0006094; GO:0006096	triose-phosphate isomerase activity [GO:0004807]; gluconeogenesis [GO:0006094]; glycolytic process [GO:0006096]	gluconeogenesis [GO:0006094]; glycolytic process [GO:0006096]	-	triose-phosphate isomerase activity [GO:0004807]	-	-1.53325	-
TRINITY_DN23345_c0_g1_i2	Q8TFJ2	Glyceraldehyde-3-phosphate dehydrogenase (GAPDH) (EC 1.2.1.12)	IPR020828: Glyceraldehyde 3-phosphate dehydrogenase, NAD(P) binding domain; IPR036291: NAD(P)-binding domain superfamily	Reactome: R-HSA-70171: Glycolysis,Reactome: R-HSA-70263: Gluconeogenesis	GO:0004365; GO:0005737; GO:0006006; GO:0006096; GO:0050661; GO:0051287	cytoplasm [GO:0005737]; glyceraldehyde-3-phosphate dehydrogenase (NAD+) (phosphorylating) activity [GO:0004365]; NAD binding [GO:0051287]; NADP binding [GO:0050661]; glucose metabolic process [GO:0006006]; glycolytic process [GO:0006096]	glucose metabolic process [GO:0006006]; glycolytic process [GO:0006096]	cytoplasm [GO:0005737]	glyceraldehyde-3-phosphate dehydrogenase (NAD+) (phosphorylating) activity [GO:0004365]; NAD binding [GO:0051287]; NADP binding [GO:0050661]	5.07091	5.38869	7.29357
TRINITY_DN5080_c0_g1_i1	P48494	Triosephosphate isomerase, cytosolic (TIM) (Triose-phosphate isomerase) (EC 5.3.1.1)	IPR000652: Triosephosphate isomerase; IPR013785: Aldolase-type TIM barrel; IPR020828: Glyceraldehyde 3-phosphate dehydrogenase, NAD(P) binding domain; IPR020861: Triosephosphate isomerase, active site; IPR022896: Triosephosphate isomerase, bacterial/eukaryotic; IPR035990: Triosephosphate isomerase superfamily; IPR036291: NAD(P)-binding domain superfamily	KEGG: 00010: Glycolysis / Gluconeogenesis,KEGG: 00051: Fructose and mannose metabolism,KEGG: 00562: Inositol phosphate metabolism,KEGG: 00710: Carbon fixation in photosynthetic organisms,MetaCyc: PWY-1042glycolysis IV (plant cytosol),MetaCyc: PWY-5484glycolysis II (from fructose 6-phosphate),MetaCyc: PWY-6142gluconeogenesis II (<i>Methanobacterium thermoautotrophicum</i>),MetaCyc: PWY-7003glycero…	GO:0004807; GO:0005829; GO:0006094; GO:0006096; GO:0019563; GO:0046166	cytosol [GO:0005829]; triose-phosphate isomerase activity [GO:0004807]; gluconeogenesis [GO:0006094]; glyceraldehyde-3-phosphate biosynthetic process [GO:0046166]; glycerol catabolic process [GO:0019563]; glycolytic process [GO:0006096]	gluconeogenesis [GO:0006094]; glyceraldehyde-3-phosphate biosynthetic process [GO:0046166]; glycerol catabolic process [GO:0019563]; glycolytic process [GO:0006096]	cytosol [GO:0005829]	triose-phosphate isomerase activity [GO:0004807]	-	-	1.60419
TRINITY_DN2113_c0_g1_i5	P26988	Glyceraldehyde-3-phosphate dehydrogenase (GAPDH) (EC 1.2.1.12)	IPR006424: Glyceraldehyde-3-phosphate dehydrogenase, type I; IPR020828: Glyceraldehyde 3-phosphate dehydrogenase, NAD(P) binding domain; IPR020829: Glyceraldehyde 3-phosphate dehydrogenase, catalytic domain; IPR020830: Glyceraldehyde 3-phosphate dehydrogenase, active site; IPR020831: Glyceraldehyde/Erythrose phosphate dehydrogenase family; IPR036291: NAD(P)-binding domain superfamily	KEGG: 00010: Glycolysis / Gluconeogenesis,KEGG: 00710: Carbon fixation in photosynthetic organisms,MetaCyc: PWY-1042glycolysis IV (plant cytosol),MetaCyc: PWY-5484glycolysis II (from fructose 6-phosphate),MetaCyc: PWY-6901superpathway of glucose and xylose degradation,MetaCyc: PWY-7003glycerol degradation to butanol,MetaCyc: PWY-8004Entner-Doudoroff pathway I,Reactome: R-HSA-70171: Glycolysis,Rea…	GO:0004365; GO:0005737; GO:0006006; GO:0006096; GO:0050661; GO:0051287	cytoplasm [GO:0005737]; glyceraldehyde-3-phosphate dehydrogenase (NAD+) (phosphorylating) activity [GO:0004365]; NAD binding [GO:0051287]; NADP binding [GO:0050661]; glucose metabolic process [GO:0006006]; glycolytic process [GO:0006096]	glucose metabolic process [GO:0006006]; glycolytic process [GO:0006096]	cytoplasm [GO:0005737]	glyceraldehyde-3-phosphate dehydrogenase (NAD+) (phosphorylating) activity [GO:0004365]; NAD binding [GO:0051287]; NADP binding [GO:0050661]	-	-1.97518	-
TRINITY_DN34871_c0_g1_i1	P13707	Glycerol-3-phosphate dehydrogenase [NAD(+)], cytoplasmic (GPD-C) (GPDH-C) (EC 1.1.1.8)	-	-	GO:0004367; GO:0004368; GO:0005739; GO:0005829; GO:0005975; GO:0006072; GO:0006094; GO:0006116; GO:0006127; GO:0006734; GO:0009331; GO:0042803; GO:0045821; GO:0046168; GO:0046486; GO:0051287; GO:0071320; GO:0071356	cytosol [GO:0005829]; glycerol-3-phosphate dehydrogenase complex [GO:0009331]; mitochondrion [GO:0005739]; glycerol-3-phosphate dehydrogenase (quinone) activity [GO:0004368]; glycerol-3-phosphate dehydrogenase [NAD+] activity [GO:0004367]; NAD binding [GO:0051287]; protein homodimerization activity [GO:0042803]; carbohydrate metabolic process [GO:0005975]; cellular response to cAMP [GO:0071320]; …	carbohydrate metabolic process [GO:0005975]; cellular response to cAMP [GO:0071320]; cellular response to tumor necrosis factor [GO:0071356]; gluconeogenesis [GO:0006094]; glycerol-3-phosphate catabolic process [GO:0046168]; glycerol-3-phosphate metabolic process [GO:0006072]; glycerolipid metabolic process [GO:0046486]; glycerophosphate shuttle [GO:0006127]; NADH metabolic process [GO:0006734]; …	cytosol [GO:0005829]; glycerol-3-phosphate dehydrogenase complex [GO:0009331]; mitochondrion [GO:0005739]	glycerol-3-phosphate dehydrogenase (quinone) activity [GO:0004368]; glycerol-3-phosphate dehydrogenase [NAD+] activity [GO:0004367]; NAD binding [GO:0051287]; protein homodimerization activity [GO:0042803]	-	4.08602	3.95713
TRINITY_DN2123_c0_g1_i1	P51913	Alpha-enolase (EC 4.2.1.11) (2-phospho-D-glycerate hydro-lyase) (Phosphopyruvate hydratase)	IPR000941: Enolase; IPR020809: Enolase, conserved site; IPR020810: Enolase, C-terminal TIM barrel domain; IPR020811: Enolase, N-terminal; IPR029017: Enolase-like, N-terminal; IPR036849: Enolase-like, C-terminal domain superfamily	KEGG: 00010: Glycolysis / Gluconeogenesis,KEGG: 00680: Methane metabolism,MetaCyc: PWY-1042glycolysis IV (plant cytosol),MetaCyc: PWY-1622formaldehyde assimilation I (serine pathway),MetaCyc: PWY-2221Entner-Doudoroff pathway III (semi-phosphorylative),MetaCyc: PWY-5484glycolysis II (from fructose 6-phosphate),MetaCyc: PWY-5723Rubisco shunt,MetaCyc: PWY-6142gluconeogenesis II (<i>Methanobacterium …	GO:0000015; GO:0000287; GO:0004634; GO:0005829; GO:0006094; GO:0006096; GO:0032889	cytosol [GO:0005829]; phosphopyruvate hydratase complex [GO:0000015]; magnesium ion binding [GO:0000287]; phosphopyruvate hydratase activity [GO:0004634]; gluconeogenesis [GO:0006094]; glycolytic process [GO:0006096]; regulation of vacuole fusion, non-autophagic [GO:0032889]	gluconeogenesis [GO:0006094]; glycolytic process [GO:0006096]; regulation of vacuole fusion, non-autophagic [GO:0032889]	cytosol [GO:0005829]; phosphopyruvate hydratase complex [GO:0000015]	magnesium ion binding [GO:0000287]; phosphopyruvate hydratase activity [GO:0004634]	-	-2.21859	-
TRINITY_DN2556_c0_g1_i1	P41759	Phosphoglycerate kinase (EC 2.7.2.3)	IPR001576: Phosphoglycerate kinase; IPR015824: Phosphoglycerate kinase, N-terminal; IPR015911: Phosphoglycerate kinase, conserved site; IPR036043: Phosphoglycerate kinase superfamily	KEGG: 00010: Glycolysis / Gluconeogenesis,KEGG: 00710: Carbon fixation in photosynthetic organisms,MetaCyc: PWY-1042glycolysis IV (plant cytosol),MetaCyc: PWY-5484glycolysis II (from fructose 6-phosphate),MetaCyc: PWY-68861-butanol autotrophic biosynthesis (engineered),MetaCyc: PWY-6901superpathway of glucose and xylose degradation,MetaCyc: PWY-7003glycerol degradation to butanol,MetaCyc: PWY-800…	GO:0004618; GO:0005524; GO:0006096; GO:0016310	ATP binding [GO:0005524]; phosphoglycerate kinase activity [GO:0004618]; glycolytic process [GO:0006096]; phosphorylation [GO:0016310]	glycolytic process [GO:0006096]; phosphorylation [GO:0016310]	-	ATP binding [GO:0005524]; phosphoglycerate kinase activity [GO:0004618]	-	-5.39038	-3.89447
TRINITY_DN4302_c0_g1_i1	Q54NE6	Probable phosphoglycerate mutase (EC 5.4.2.11) (EC 5.4.2.4) (BPG-dependent PGAM) (dPGM)	IPR001345: Phosphoglycerate/bisphosphoglycerate mutase, active site; IPR005952: Phosphoglycerate mutase 1; IPR013078: Histidine phosphatase superfamily, clade-1; IPR029033: Histidine phosphatase superfamily	KEGG: 00010: Glycolysis / Gluconeogenesis,KEGG: 00260: Glycine, serine and threonine metabolism,KEGG: 00680: Methane metabolism,MetaCyc: PWY-1622formaldehyde assimilation I (serine pathway),MetaCyc: PWY-5484glycolysis II (from fructose 6-phosphate),MetaCyc: PWY-8004Entner-Doudoroff pathway I	GO:0004082; GO:0004619; GO:0005829; GO:0006094; GO:0006096; GO:0016787; GO:0045335	cytosol [GO:0005829]; phagocytic vesicle [GO:0045335]; bisphosphoglycerate mutase activity [GO:0004082]; hydrolase activity [GO:0016787]; phosphoglycerate mutase activity [GO:0004619]; gluconeogenesis [GO:0006094]; glycolytic process [GO:0006096]	gluconeogenesis [GO:0006094]; glycolytic process [GO:0006096]	cytosol [GO:0005829]; phagocytic vesicle [GO:0045335]	bisphosphoglycerate mutase activity [GO:0004082]; hydrolase activity [GO:0016787]; phosphoglycerate mutase activity [GO:0004619]	-	-4.09582	-1.84284
TRINITY_DN13059_c0_g1_i3	P26300	Enolase (EC 4.2.1.11) (2-phospho-D-glycerate hydro-lyase) (2-phosphoglycerate dehydratase)	IPR000941: Enolase; IPR020809: Enolase, conserved site; IPR020810: Enolase, C-terminal TIM barrel domain; IPR020811: Enolase, N-terminal; IPR029017: Enolase-like, N-terminal; IPR036849: Enolase-like, C-terminal domain superfamily	KEGG: 00010: Glycolysis / Gluconeogenesis,KEGG: 00680: Methane metabolism,MetaCyc: PWY-1042glycolysis IV (plant cytosol),MetaCyc: PWY-1622formaldehyde assimilation I (serine pathway),MetaCyc: PWY-2221Entner-Doudoroff pathway III (semi-phosphorylative),MetaCyc: PWY-5484glycolysis II (from fructose 6-phosphate),MetaCyc: PWY-5723Rubisco shunt,MetaCyc: PWY-6142gluconeogenesis II (<i>Methanobacterium …	GO:0000015; GO:0000287; GO:0004634; GO:0006096; GO:0032889	phosphopyruvate hydratase complex [GO:0000015]; magnesium ion binding [GO:0000287]; phosphopyruvate hydratase activity [GO:0004634]; glycolytic process [GO:0006096]; regulation of vacuole fusion, non-autophagic [GO:0032889]	glycolytic process [GO:0006096]; regulation of vacuole fusion, non-autophagic [GO:0032889]	phosphopyruvate hydratase complex [GO:0000015]	magnesium ion binding [GO:0000287]; phosphopyruvate hydratase activity [GO:0004634]	-	-2.63092	-
TRINITY_DN611_c0_g1_i10	O44006	Pyruvate kinase (PK) (EC 2.7.1.40)	IPR001697: Pyruvate kinase; IPR011037: Pyruvate kinase-like, insert domain superfamily; IPR015793: Pyruvate kinase, barrel; IPR015795: Pyruvate kinase, C-terminal; IPR015806: Pyruvate kinase, insert domain superfamily; IPR015813: Pyruvate/Phosphoenolpyruvate kinase-like domain superfamily; IPR036918: Pyruvate kinase, C-terminal domain superfamily; IPR040442: Pyruvate kinase-like domain superfamily	KEGG: 00010: Glycolysis / Gluconeogenesis,KEGG: 00230: Purine metabolism,KEGG: 00620: Pyruvate metabolism,MetaCyc: PWY-1042glycolysis IV (plant cytosol),MetaCyc: PWY-2221Entner-Doudoroff pathway III (semi-phosphorylative),MetaCyc: PWY-5484glycolysis II (from fructose 6-phosphate),MetaCyc: PWY-5723Rubisco shunt,MetaCyc: PWY-6142gluconeogenesis II (<i>Methanobacterium thermoautotrophicum</i>),MetaC…	GO:0000287; GO:0004743; GO:0005524; GO:0016301; GO:0030955	ATP binding [GO:0005524]; kinase activity [GO:0016301]; magnesium ion binding [GO:0000287]; potassium ion binding [GO:0030955]; pyruvate kinase activity [GO:0004743]	-	-	ATP binding [GO:0005524]; kinase activity [GO:0016301]; magnesium ion binding [GO:0000287]; potassium ion binding [GO:0030955]; pyruvate kinase activity [GO:0004743]	-	-	2.08197
TRINITY_DN4200_c0_g1_i2	O62619	Pyruvate kinase (PK) (EC 2.7.1.40)	IPR001697: Pyruvate kinase; IPR011037: Pyruvate kinase-like, insert domain superfamily; IPR015793: Pyruvate kinase, barrel; IPR015806: Pyruvate kinase, insert domain superfamily; IPR015813: Pyruvate/Phosphoenolpyruvate kinase-like domain superfamily; IPR040442: Pyruvate kinase-like domain superfamily	KEGG: 00010: Glycolysis / Gluconeogenesis,KEGG: 00230: Purine metabolism,KEGG: 00620: Pyruvate metabolism,MetaCyc: PWY-1042glycolysis IV (plant cytosol),MetaCyc: PWY-2221Entner-Doudoroff pathway III (semi-phosphorylative),MetaCyc: PWY-5484glycolysis II (from fructose 6-phosphate),MetaCyc: PWY-5723Rubisco shunt,MetaCyc: PWY-6142gluconeogenesis II (<i>Methanobacterium thermoautotrophicum</i>),MetaC…	GO:0000287; GO:0004743; GO:0005524; GO:0005737; GO:0005829; GO:0006090; GO:0006096; GO:0009744; GO:0016301; GO:0030955; GO:0042593; GO:0043186	cytoplasm [GO:0005737]; cytosol [GO:0005829]; P granule [GO:0043186]; ATP binding [GO:0005524]; kinase activity [GO:0016301]; magnesium ion binding [GO:0000287]; potassium ion binding [GO:0030955]; pyruvate kinase activity [GO:0004743]; glucose homeostasis [GO:0042593]; glycolytic process [GO:0006096]; pyruvate metabolic process [GO:0006090]; response to sucrose [GO:0009744]	glucose homeostasis [GO:0042593]; glycolytic process [GO:0006096]; pyruvate metabolic process [GO:0006090]; response to sucrose [GO:0009744]	cytoplasm [GO:0005737]; cytosol [GO:0005829]; P granule [GO:0043186]	ATP binding [GO:0005524]; kinase activity [GO:0016301]; magnesium ion binding [GO:0000287]; potassium ion binding [GO:0030955]; pyruvate kinase activity [GO:0004743]	-	2.32703	-
TRINITY_DN10885_c0_g1_i2	O23404	Pyruvate, phosphate dikinase 1, chloroplastic (EC 2.7.9.1) (Pyruvate, orthophosphate dikinase 1)	IPR000121: PEP-utilising enzyme, C-terminal; IPR002192: Pyruvate phosphate dikinase, PEP/pyruvate-binding; IPR008279: PEP-utilising enzyme, mobile domain; IPR010121: Pyruvate, phosphate dikinase; IPR013815: ATP-grasp fold, subdomain 1; IPR015813: Pyruvate/Phosphoenolpyruvate kinase-like domain superfamily; IPR018274: PEP-utilising enzyme, active site; IPR023151: PEP-utilising enzyme, conserved si…	KEGG: 00620: Pyruvate metabolism,KEGG: 00710: Carbon fixation in photosynthetic organisms,KEGG: 00720: Carbon fixation pathways in prokaryotes,MetaCyc: PWY-241C4 photosynthetic carbon assimilation cycle, NADP-ME type,MetaCyc: PWY-6549L-glutamine biosynthesis III,MetaCyc: PWY-7115C4 photosynthetic carbon assimilation cycle, NAD-ME type,MetaCyc: PWY-7117C4 photosynthetic carbon assimilation cycle, …	GO:0005524; GO:0005634; GO:0005829; GO:0006090; GO:0009507; GO:0009570; GO:0015979; GO:0016301; GO:0046872; GO:0050242	chloroplast [GO:0009507]; chloroplast stroma [GO:0009570]; cytosol [GO:0005829]; nucleus [GO:0005634]; ATP binding [GO:0005524]; kinase activity [GO:0016301]; metal ion binding [GO:0046872]; pyruvate, phosphate dikinase activity [GO:0050242]; photosynthesis [GO:0015979]; pyruvate metabolic process [GO:0006090]	photosynthesis [GO:0015979]; pyruvate metabolic process [GO:0006090]	chloroplast [GO:0009507]; chloroplast stroma [GO:0009570]; cytosol [GO:0005829]; nucleus [GO:0005634]	ATP binding [GO:0005524]; kinase activity [GO:0016301]; metal ion binding [GO:0046872]; pyruvate, phosphate dikinase activity [GO:0050242]	-	5.95136	8.69455
TRINITY_DN447_c0_g1_i3	Q07204	Fructose-1,6-bisphosphatase, chloroplastic (FBPase) (EC 3.1.3.11) (D-fructose-1,6-bisphosphate 1-phosphohydrolase)	IPR000146: Fructose-1,6-bisphosphatase class 1; IPR020548: Fructose-1,6-bisphosphatase, active site; IPR028343: Fructose-1,6-bisphosphatase; IPR033391: Fructose-1-6-bisphosphatase class I, N-terminal	KEGG: 00010: Glycolysis / Gluconeogenesis,KEGG: 00030: Pentose phosphate pathway,KEGG: 00051: Fructose and mannose metabolism,KEGG: 00680: Methane metabolism,KEGG: 00710: Carbon fixation in photosynthetic organisms,MetaCyc: PWY-5484glycolysis II (from fructose 6-phosphate),Reactome: R-HSA-70263: Gluconeogenesis	GO:0009570; GO:0019253; GO:0042132; GO:0046872	chloroplast stroma [GO:0009570]; fructose 1,6-bisphosphate 1-phosphatase activity [GO:0042132]; metal ion binding [GO:0046872]; reductive pentose-phosphate cycle [GO:0019253]	reductive pentose-phosphate cycle [GO:0019253]	chloroplast stroma [GO:0009570]	fructose 1,6-bisphosphate 1-phosphatase activity [GO:0042132]; metal ion binding [GO:0046872]	-	-3.39652	-3.28235
TRINITY_DN4644_c0_g1_i3	P22418	Fructose-1,6-bisphosphatase, chloroplastic (FBPase) (EC 3.1.3.11) (D-fructose-1,6-bisphosphate 1-phosphohydrolase)	IPR000146: Fructose-1,6-bisphosphatase class 1; IPR020548: Fructose-1,6-bisphosphatase, active site; IPR028343: Fructose-1,6-bisphosphatase; IPR033391: Fructose-1-6-bisphosphatase class I, N-terminal	KEGG: 00010: Glycolysis / Gluconeogenesis,KEGG: 00030: Pentose phosphate pathway,KEGG: 00051: Fructose and mannose metabolism,KEGG: 00680: Methane metabolism,KEGG: 00710: Carbon fixation in photosynthetic organisms,MetaCyc: PWY-5484glycolysis II (from fructose 6-phosphate),Reactome: R-HSA-70263: Gluconeogenesis	GO:0009507; GO:0019253; GO:0042132; GO:0046872	chloroplast [GO:0009507]; fructose 1,6-bisphosphate 1-phosphatase activity [GO:0042132]; metal ion binding [GO:0046872]; reductive pentose-phosphate cycle [GO:0019253]	reductive pentose-phosphate cycle [GO:0019253]	chloroplast [GO:0009507]	fructose 1,6-bisphosphate 1-phosphatase activity [GO:0042132]; metal ion binding [GO:0046872]	-	-4.11491	-2.83695
TRINITY_DN8018_c0_g1_i1	P46285	Sedoheptulose-1,7-bisphosphatase, chloroplastic (EC 3.1.3.37) (SED(1,7)P2ase) (Sedoheptulose bisphosphatase) (SBPase)	IPR000146: Fructose-1,6-bisphosphatase class 1; IPR023079: Sedoheptulose-1,7-bisphosphatase; IPR028343: Fructose-1,6-bisphosphatase; IPR033391: Fructose-1-6-bisphosphatase class I, N-terminal	KEGG: 00010: Glycolysis / Gluconeogenesis,KEGG: 00030: Pentose phosphate pathway,KEGG: 00051: Fructose and mannose metabolism,KEGG: 00680: Methane metabolism,KEGG: 00710: Carbon fixation in photosynthetic organisms,MetaCyc: PWY-5484glycolysis II (from fructose 6-phosphate),MetaCyc: PWY-5484glycolysis II (from fructose 6-phosphate),Reactome: R-HSA-70263: Gluconeogenesis	GO:0005737; GO:0005986; GO:0006000; GO:0006002; GO:0006094; GO:0009507; GO:0019253; GO:0030388; GO:0042132; GO:0046872; GO:0050278	chloroplast [GO:0009507]; cytoplasm [GO:0005737]; fructose 1,6-bisphosphate 1-phosphatase activity [GO:0042132]; metal ion binding [GO:0046872]; sedoheptulose-bisphosphatase activity [GO:0050278]; fructose 1,6-bisphosphate metabolic process [GO:0030388]; fructose 6-phosphate metabolic process [GO:0006002]; fructose metabolic process [GO:0006000]; gluconeogenesis [GO:0006094]; reductive pentose-ph…	fructose 1,6-bisphosphate metabolic process [GO:0030388]; fructose 6-phosphate metabolic process [GO:0006002]; fructose metabolic process [GO:0006000]; gluconeogenesis [GO:0006094]; reductive pentose-phosphate cycle [GO:0019253]; sucrose biosynthetic process [GO:0005986]	chloroplast [GO:0009507]; cytoplasm [GO:0005737]	fructose 1,6-bisphosphate 1-phosphatase activity [GO:0042132]; metal ion binding [GO:0046872]; sedoheptulose-bisphosphatase activity [GO:0050278]	-	-	-1.51366
TRINITY_DN2206_c0_g1_i5	Q9SBN4	Phosphoglycerate kinase, chloroplastic (EC 2.7.2.3)	IPR001576: Phosphoglycerate kinase; IPR015824: Phosphoglycerate kinase, N-terminal; IPR036043: Phosphoglycerate kinase superfamily	KEGG: 00010: Glycolysis / Gluconeogenesis,KEGG: 00710: Carbon fixation in photosynthetic organisms,MetaCyc: PWY-1042glycolysis IV (plant cytosol),MetaCyc: PWY-5484glycolysis II (from fructose 6-phosphate),MetaCyc: PWY-68861-butanol autotrophic biosynthesis (engineered),MetaCyc: PWY-6901superpathway of glucose and xylose degradation,MetaCyc: PWY-7003glycerol degradation to butanol,MetaCyc: PWY-800…	GO:0004618; GO:0005524; GO:0006096; GO:0009507; GO:0019253	chloroplast [GO:0009507]; ATP binding [GO:0005524]; phosphoglycerate kinase activity [GO:0004618]; glycolytic process [GO:0006096]; reductive pentose-phosphate cycle [GO:0019253]	glycolytic process [GO:0006096]; reductive pentose-phosphate cycle [GO:0019253]	chloroplast [GO:0009507]	ATP binding [GO:0005524]; phosphoglycerate kinase activity [GO:0004618]	-	1.70572	2.92653
TRINITY_DN1148_c1_g1_i4	O09452	Glyceraldehyde-3-phosphate dehydrogenase, chloroplastic (EC 1.2.1.59) (NAD(P)-dependent glyceraldehyde-3-phosphate dehydrogenase)	IPR020828: Glyceraldehyde 3-phosphate dehydrogenase, NAD(P) binding domain; IPR020829: Glyceraldehyde 3-phosphate dehydrogenase, catalytic domain; IPR020830: Glyceraldehyde 3-phosphate dehydrogenase, active site; IPR020831: Glyceraldehyde/Erythrose phosphate dehydrogenase family; IPR036291: NAD(P)-binding domain superfamily	Reactome: R-HSA-70171: Glycolysis,Reactome: R-HSA-70263: Gluconeogenesis	GO:0004365; GO:0006006; GO:0009507; GO:0019253; GO:0047100; GO:0050661; GO:0051287	chloroplast [GO:0009507]; glyceraldehyde-3-phosphate dehydrogenase (NAD+) (phosphorylating) activity [GO:0004365]; glyceraldehyde-3-phosphate dehydrogenase (NADP+) (phosphorylating) activity [GO:0047100]; NAD binding [GO:0051287]; NADP binding [GO:0050661]; glucose metabolic process [GO:0006006]; reductive pentose-phosphate cycle [GO:0019253]	glucose metabolic process [GO:0006006]; reductive pentose-phosphate cycle [GO:0019253]	chloroplast [GO:0009507]	glyceraldehyde-3-phosphate dehydrogenase (NAD+) (phosphorylating) activity [GO:0004365]; glyceraldehyde-3-phosphate dehydrogenase (NADP+) (phosphorylating) activity [GO:0047100]; NAD binding [GO:0051287]; NADP binding [GO:0050661]	-	-2.36001	-2.86707
TRINITY_DN3615_c0_g1_i3	Q9SBN4	Phosphoglycerate kinase, chloroplastic (EC 2.7.2.3)	IPR001576: Phosphoglycerate kinase; IPR015824: Phosphoglycerate kinase, N-terminal; IPR015911: Phosphoglycerate kinase, conserved site; IPR036043: Phosphoglycerate kinase superfamily	KEGG: 00010: Glycolysis / Gluconeogenesis,KEGG: 00710: Carbon fixation in photosynthetic organisms,MetaCyc: PWY-1042glycolysis IV (plant cytosol),MetaCyc: PWY-5484glycolysis II (from fructose 6-phosphate),MetaCyc: PWY-68861-butanol autotrophic biosynthesis (engineered),MetaCyc: PWY-6901superpathway of glucose and xylose degradation,MetaCyc: PWY-7003glycerol degradation to butanol,MetaCyc: PWY-800…	GO:0004618; GO:0005524; GO:0006096; GO:0009507; GO:0019253	chloroplast [GO:0009507]; ATP binding [GO:0005524]; phosphoglycerate kinase activity [GO:0004618]; glycolytic process [GO:0006096]; reductive pentose-phosphate cycle [GO:0019253]	glycolytic process [GO:0006096]; reductive pentose-phosphate cycle [GO:0019253]	chloroplast [GO:0009507]	ATP binding [GO:0005524]; phosphoglycerate kinase activity [GO:0004618]	-	-3.40291	-3.89032
TRINITY_DN7647_c0_g1_i1	Q43848	Transketolase, chloroplastic (TK) (EC 2.2.1.1)	IPR005474: Transketolase, N-terminal; IPR005475: Transketolase-like, pyrimidine-binding domain; IPR029061: Thiamin diphosphate-binding fold	-	GO:0004802; GO:0005829; GO:0006098; GO:0009535; GO:0019253; GO:0046872	chloroplast thylakoid membrane [GO:0009535]; cytosol [GO:0005829]; metal ion binding [GO:0046872]; transketolase activity [GO:0004802]; pentose-phosphate shunt [GO:0006098]; reductive pentose-phosphate cycle [GO:0019253]	pentose-phosphate shunt [GO:0006098]; reductive pentose-phosphate cycle [GO:0019253]	chloroplast thylakoid membrane [GO:0009535]; cytosol [GO:0005829]	metal ion binding [GO:0046872]; transketolase activity [GO:0004802]	3.39992	6.99182	7.96264
TRINITY_DN2232_c0_g1_i2	Q556J0	Transketolase (TK) (EC 2.2.1.1)	IPR005474: Transketolase, N-terminal; IPR005475: Transketolase-like, pyrimidine-binding domain; IPR029061: Thiamin diphosphate-binding fold	-	GO:0004802; GO:0005829; GO:0006098; GO:0045335; GO:0046872	cytosol [GO:0005829]; phagocytic vesicle [GO:0045335]; metal ion binding [GO:0046872]; transketolase activity [GO:0004802]; pentose-phosphate shunt [GO:0006098]	pentose-phosphate shunt [GO:0006098]	cytosol [GO:0005829]; phagocytic vesicle [GO:0045335]	metal ion binding [GO:0046872]; transketolase activity [GO:0004802]	-	-3.6758	-2.83045
TRINITY_DN10286_c0_g1_i1	Q9SE42	Ribulose-phosphate 3-epimerase, cytoplasmic isoform (EC 5.1.3.1) (Cyt-RPEase) (Pentose-5-phosphate 3-epimerase) (PPE) (RPEcyt) (Ribulose-5-phosphate-epimerase)	IPR000056: Ribulose-phosphate 3-epimerase-like; IPR011060: Ribulose-phosphate binding barrel; IPR013785: Aldolase-type TIM barrel	KEGG: 00030: Pentose phosphate pathway,KEGG: 00040: Pentose and glucuronate interconversions,KEGG: 00710: Carbon fixation in photosynthetic organisms,MetaCyc: PWY-1861formaldehyde assimilation II (assimilatory RuMP Cycle),MetaCyc: PWY-5723Rubisco shunt,Reactome: R-HSA-71336: Pentose phosphate pathway	GO:0004750; GO:0005829; GO:0009052; GO:0019323; GO:0044262; GO:0046872	cytosol [GO:0005829]; metal ion binding [GO:0046872]; ribulose-phosphate 3-epimerase activity [GO:0004750]; cellular carbohydrate metabolic process [GO:0044262]; pentose catabolic process [GO:0019323]; pentose-phosphate shunt, non-oxidative branch [GO:0009052]	cellular carbohydrate metabolic process [GO:0044262]; pentose catabolic process [GO:0019323]; pentose-phosphate shunt, non-oxidative branch [GO:0009052]	cytosol [GO:0005829]	metal ion binding [GO:0046872]; ribulose-phosphate 3-epimerase activity [GO:0004750]	-	-	2.03796
TRINITY_DN4292_c0_g1_i1	P26302	Phosphoribulokinase, chloroplastic (PRK) (PRKase) (EC 2.7.1.19) (Phosphopentokinase)	IPR006082: Phosphoribulokinase; IPR006083: Phosphoribulokinase/uridine kinase; IPR027417: P-loop containing nucleoside triphosphate hydrolase	KEGG: 00710: Carbon fixation in photosynthetic organisms,MetaCyc: PWY-5723Rubisco shunt,Reactome: R-HSA-73614: Pyrimidine salvage	GO:0005524; GO:0005737; GO:0008974; GO:0009507; GO:0019253	chloroplast [GO:0009507]; cytoplasm [GO:0005737]; ATP binding [GO:0005524]; phosphoribulokinase activity [GO:0008974]; reductive pentose-phosphate cycle [GO:0019253]	reductive pentose-phosphate cycle [GO:0019253]	chloroplast [GO:0009507]; cytoplasm [GO:0005737]	ATP binding [GO:0005524]; phosphoribulokinase activity [GO:0008974]	-	-3.45902	-3.11269
TRINITY_DN4091_c0_g1_i1	O98945	Ribulose bisphosphate carboxylase large chain (RuBisCO large subunit) (EC 4.1.1.39)	-	-	GO:0000287; GO:0004497; GO:0009507; GO:0016984; GO:0019253	chloroplast [GO:0009507]; magnesium ion binding [GO:0000287]; monooxygenase activity [GO:0004497]; ribulose-bisphosphate carboxylase activity [GO:0016984]; reductive pentose-phosphate cycle [GO:0019253]	reductive pentose-phosphate cycle [GO:0019253]	chloroplast [GO:0009507]	magnesium ion binding [GO:0000287]; monooxygenase activity [GO:0004497]; ribulose-bisphosphate carboxylase activity [GO:0016984]	1.75029	-	-
TRINITY_DN4095_c0_g1_i5	Q43088	Ribulose-1,5 bisphosphate carboxylase/oxygenase large subunit N-methyltransferase, chloroplastic (EC 2.1.1.127) ([Fructose-bisphosphate aldolase]-lysine N-methyltransferase) (EC 2.1.1.259) ([Ribulose-bisphosphate carboxylase]-lysine N-methyltransferase) (PsLSMT) (RuBisCO LSMT) (RuBisCO methyltransferase) (rbcMT)	IPR015353: Rubisco LSMT, substrate-binding domain; IPR036464: Rubisco LSMT, substrate-binding domain superfamily	-	GO:0009507; GO:0016279; GO:0030785	chloroplast [GO:0009507]; [ribulose-bisphosphate carboxylase]-lysine N-methyltransferase activity [GO:0030785]; protein-lysine N-methyltransferase activity [GO:0016279]	-	chloroplast [GO:0009507]	[ribulose-bisphosphate carboxylase]-lysine N-methyltransferase activity [GO:0030785]; protein-lysine N-methyltransferase activity [GO:0016279]	-	-5.59603	-3.62281
TRINITY_DN3698_c0_g1_i6	Q9S726	Probable ribose-5-phosphate isomerase 3, chloroplastic (EC 5.3.1.6) (Phosphoriboisomerase 3) (Protein EMBRYO DEFECTIVE 3119)	IPR037171: NagB/RpiA transferase-like	-	GO:0004751; GO:0005829; GO:0009052; GO:0009507; GO:0009535; GO:0009570; GO:0009579; GO:0009941; GO:0019253; GO:0042742	chloroplast [GO:0009507]; chloroplast envelope [GO:0009941]; chloroplast stroma [GO:0009570]; chloroplast thylakoid membrane [GO:0009535]; cytosol [GO:0005829]; thylakoid [GO:0009579]; ribose-5-phosphate isomerase activity [GO:0004751]; defense response to bacterium [GO:0042742]; pentose-phosphate shunt, non-oxidative branch [GO:0009052]; reductive pentose-phosphate cycle [GO:0019253]	defense response to bacterium [GO:0042742]; pentose-phosphate shunt, non-oxidative branch [GO:0009052]; reductive pentose-phosphate cycle [GO:0019253]	chloroplast [GO:0009507]; chloroplast envelope [GO:0009941]; chloroplast stroma [GO:0009570]; chloroplast thylakoid membrane [GO:0009535]; cytosol [GO:0005829]; thylakoid [GO:0009579]	ribose-5-phosphate isomerase activity [GO:0004751]	-	-1.8224	-
TRINITY_DN36461_c0_g1_i1	Q9LK23	Glucose-6-phosphate 1-dehydrogenase 5, cytoplasmic (AtG6PD5) (G6PDH5) (EC 1.1.1.49)	-	-	GO:0004345; GO:0005829; GO:0006006; GO:0009051; GO:0009507; GO:0046686; GO:0050661	chloroplast [GO:0009507]; cytosol [GO:0005829]; glucose-6-phosphate dehydrogenase activity [GO:0004345]; NADP binding [GO:0050661]; glucose metabolic process [GO:0006006]; pentose-phosphate shunt, oxidative branch [GO:0009051]; response to cadmium ion [GO:0046686]	glucose metabolic process [GO:0006006]; pentose-phosphate shunt, oxidative branch [GO:0009051]; response to cadmium ion [GO:0046686]	chloroplast [GO:0009507]; cytosol [GO:0005829]	glucose-6-phosphate dehydrogenase activity [GO:0004345]; NADP binding [GO:0050661]	-	-	3.9677
TRINITY_DN6446_c0_g1_i5	Q42919	Glucose-6-phosphate 1-dehydrogenase, cytoplasmic isoform (G6PD) (EC 1.1.1.49)	IPR001282: Glucose-6-phosphate dehydrogenase; IPR019796: Glucose-6-phosphate dehydrogenase, active site; IPR022674: Glucose-6-phosphate dehydrogenase, NAD-binding; IPR022675: Glucose-6-phosphate dehydrogenase, C-terminal; IPR036291: NAD(P)-binding domain superfamily	KEGG: 00030: Pentose phosphate pathway,KEGG: 00480: Glutathione metabolism,MetaCyc: PWY-7268NAD/NADP-NADH/NADPH cytosolic interconversion (yeast),MetaCyc: PWY-8004Entner-Doudoroff pathway I	GO:0004345; GO:0005829; GO:0006006; GO:0006098; GO:0050661	cytosol [GO:0005829]; glucose-6-phosphate dehydrogenase activity [GO:0004345]; NADP binding [GO:0050661]; glucose metabolic process [GO:0006006]; pentose-phosphate shunt [GO:0006098]	glucose metabolic process [GO:0006006]; pentose-phosphate shunt [GO:0006098]	cytosol [GO:0005829]	glucose-6-phosphate dehydrogenase activity [GO:0004345]; NADP binding [GO:0050661]	-	1.8978	-
TRINITY_DN2808_c0_g1_i8	Q8LG70	Probable 6-phosphogluconolactonase 2 (6PGL2) (EC 3.1.1.31)	IPR006148: Glucosamine/galactosamine-6-phosphate isomerase; IPR037171: NagB/RpiA transferase-like	KEGG: 00520: Amino sugar and nucleotide sugar metabolism,MetaCyc: PWY-5514UDP-<i>N</i>-acetyl-D-galactosamine biosynthesis II,MetaCyc: PWY-6855chitin degradation I (archaea),MetaCyc: PWY-6906chitin derivatives degradation	GO:0005737; GO:0005774; GO:0005829; GO:0005975; GO:0009051; GO:0017057	cytoplasm [GO:0005737]; cytosol [GO:0005829]; vacuolar membrane [GO:0005774]; 6-phosphogluconolactonase activity [GO:0017057]; carbohydrate metabolic process [GO:0005975]; pentose-phosphate shunt, oxidative branch [GO:0009051]	carbohydrate metabolic process [GO:0005975]; pentose-phosphate shunt, oxidative branch [GO:0009051]	cytoplasm [GO:0005737]; cytosol [GO:0005829]; vacuolar membrane [GO:0005774]	6-phosphogluconolactonase activity [GO:0017057]	-	-3.98962	-2.91137
TRINITY_DN22156_c0_g1_i1	Q9SH69	6-phosphogluconate dehydrogenase, decarboxylating 1, chloroplastic (EC 1.1.1.44)	IPR006115: 6-phosphogluconate dehydrogenase, NADP-binding; IPR006183: 6-phosphogluconate dehydrogenase; IPR036291: NAD(P)-binding domain superfamily	KEGG: 00030: Pentose phosphate pathway,KEGG: 00480: Glutathione metabolism,Reactome: R-HSA-71336: Pentose phosphate pathway	GO:0004616; GO:0005829; GO:0008114; GO:0009051; GO:0009507; GO:0009536; GO:0009570; GO:0046177; GO:0050661; GO:0099503	chloroplast [GO:0009507]; chloroplast stroma [GO:0009570]; cytosol [GO:0005829]; plastid [GO:0009536]; secretory vesicle [GO:0099503]; NADP binding [GO:0050661]; phosphogluconate 2-dehydrogenase activity [GO:0008114]; phosphogluconate dehydrogenase (decarboxylating) activity [GO:0004616]; D-gluconate catabolic process [GO:0046177]; pentose-phosphate shunt, oxidative branch [GO:0009051]	D-gluconate catabolic process [GO:0046177]; pentose-phosphate shunt, oxidative branch [GO:0009051]	chloroplast [GO:0009507]; chloroplast stroma [GO:0009570]; cytosol [GO:0005829]; plastid [GO:0009536]; secretory vesicle [GO:0099503]	NADP binding [GO:0050661]; phosphogluconate 2-dehydrogenase activity [GO:0008114]; phosphogluconate dehydrogenase (decarboxylating) activity [GO:0004616]	-	6.08785	5.86643
TRINITY_DN16817_c0_g1_i1	Q94KU1	6-phosphogluconate dehydrogenase, decarboxylating 1 (EC 1.1.1.44)	IPR006114: 6-phosphogluconate dehydrogenase, C-terminal; IPR008927: 6-phosphogluconate dehydrogenase-like, C-terminal domain superfamily; IPR013328: 6-phosphogluconate dehydrogenase, domain 2	KEGG: 00030: Pentose phosphate pathway,KEGG: 00480: Glutathione metabolism,Reactome: R-HSA-71336: Pentose phosphate pathway	GO:0004616; GO:0005737; GO:0006098; GO:0019521; GO:0050661	cytoplasm [GO:0005737]; NADP binding [GO:0050661]; phosphogluconate dehydrogenase (decarboxylating) activity [GO:0004616]; D-gluconate metabolic process [GO:0019521]; pentose-phosphate shunt [GO:0006098]	D-gluconate metabolic process [GO:0019521]; pentose-phosphate shunt [GO:0006098]	cytoplasm [GO:0005737]	NADP binding [GO:0050661]; phosphogluconate dehydrogenase (decarboxylating) activity [GO:0004616]	-	6.49832	7.04789
List of DEGs related to diatom cell wall biosynthesis.
	Functional Annotation									DEGs
TRANSCRIPT_ID	SwissProt_ID	SwissProt_funtion	InterPRO	Pathway	GO_Ids	GO_function	GO_biological_process	GO_cellular_component	GO_molecular_function	T2vsC2	T3vsC2	T4vsC2
TRINITY_DN5089_c0_g1_i1	Q96557	Spermidine synthase 2 (SPDSY 2) (EC 2.5.1.16) (Putrescine aminopropyltransferase 2)	IPR001045: Spermidine/spermine synthases; IPR029063: S-adenosyl-L-methionine-dependent methyltransferase; IPR030373: Polyamine biosynthesis domain, conserved site; IPR030374: Polyamine biosynthesis domain; IPR035246: Spermidine synthase, tetramerisation domain; IPR037163: Spermidine synthase, tetramerisation domain superfamily	KEGG: 00270: Cysteine and methionine metabolism,KEGG: 00330: Arginine and proline metabolism,KEGG: 00410: beta-Alanine metabolism,KEGG: 00480: Glutathione metabolism,Reactome: R-HSA-351202: Metabolism of polyamines	GO:0004766; GO:0008295	spermidine synthase activity [GO:0004766]; spermidine biosynthetic process [GO:0008295]	spermidine biosynthetic process [GO:0008295]	-	spermidine synthase activity [GO:0004766]	-	-	1.99065
TRINITY_DN7273_c0_g1_i2	Q64674	Spermidine synthase (SPDSY) (EC 2.5.1.16) (Putrescine aminopropyltransferase)	IPR001045: Spermidine/spermine synthases; IPR029063: S-adenosyl-L-methionine-dependent methyltransferase; IPR030373: Polyamine biosynthesis domain, conserved site; IPR030374: Polyamine biosynthesis domain; IPR035246: Spermidine synthase, tetramerisation domain; IPR037163: Spermidine synthase, tetramerisation domain superfamily	KEGG: 00270: Cysteine and methionine metabolism,KEGG: 00330: Arginine and proline metabolism,KEGG: 00410: beta-Alanine metabolism,KEGG: 00480: Glutathione metabolism,Reactome: R-HSA-351202: Metabolism of polyamines	GO:0004766; GO:0006596; GO:0008295; GO:0042802; GO:0042803; GO:1990830	identical protein binding [GO:0042802]; protein homodimerization activity [GO:0042803]; spermidine synthase activity [GO:0004766]; cellular response to leukemia inhibitory factor [GO:1990830]; polyamine biosynthetic process [GO:0006596]; spermidine biosynthetic process [GO:0008295]	cellular response to leukemia inhibitory factor [GO:1990830]; polyamine biosynthetic process [GO:0006596]; spermidine biosynthetic process [GO:0008295]	-	identical protein binding [GO:0042802]; protein homodimerization activity [GO:0042803]; spermidine synthase activity [GO:0004766]	-	-	-
TRINITY_DN5112_c0_g1_i2	Q12074	Spermidine synthase (SPDSY) (EC 2.5.1.16) (Putrescine aminopropyltransferase)	IPR029063: S-adenosyl-L-methionine-dependent methyltransferase; IPR030373: Polyamine biosynthesis domain, conserved site; IPR030374: Polyamine biosynthesis domain; IPR035246: Spermidine synthase, tetramerisation domain; IPR037163: Spermidine synthase, tetramerisation domain superfamily	-	GO:0004766; GO:0005634; GO:0005737; GO:0006596; GO:0008295; GO:0015940; GO:0016765	cytoplasm [GO:0005737]; nucleus [GO:0005634]; spermidine synthase activity [GO:0004766]; transferase activity, transferring alkyl or aryl (other than methyl) groups [GO:0016765]; pantothenate biosynthetic process [GO:0015940]; polyamine biosynthetic process [GO:0006596]; spermidine biosynthetic process [GO:0008295]	pantothenate biosynthetic process [GO:0015940]; polyamine biosynthetic process [GO:0006596]; spermidine biosynthetic process [GO:0008295]	cytoplasm [GO:0005737]; nucleus [GO:0005634]	spermidine synthase activity [GO:0004766]; transferase activity, transferring alkyl or aryl (other than methyl) groups [GO:0016765]	-	4.39685	3.62251
TRINITY_DN5112_c0_g1_i4	Q12074	Spermidine synthase (SPDSY) (EC 2.5.1.16) (Putrescine aminopropyltransferase)	IPR001045: Spermidine/spermine synthases; IPR029063: S-adenosyl-L-methionine-dependent methyltransferase; IPR030373: Polyamine biosynthesis domain, conserved site; IPR030374: Polyamine biosynthesis domain; IPR035246: Spermidine synthase, tetramerisation domain; IPR037163: Spermidine synthase, tetramerisation domain superfamily	KEGG: 00270: Cysteine and methionine metabolism,KEGG: 00330: Arginine and proline metabolism,KEGG: 00410: beta-Alanine metabolism,KEGG: 00480: Glutathione metabolism,Reactome: R-HSA-351202: Metabolism of polyamines	GO:0004766; GO:0005634; GO:0005737; GO:0006596; GO:0008295; GO:0015940; GO:0016765	cytoplasm [GO:0005737]; nucleus [GO:0005634]; spermidine synthase activity [GO:0004766]; transferase activity, transferring alkyl or aryl (other than methyl) groups [GO:0016765]; pantothenate biosynthetic process [GO:0015940]; polyamine biosynthetic process [GO:0006596]; spermidine biosynthetic process [GO:0008295]	pantothenate biosynthetic process [GO:0015940]; polyamine biosynthetic process [GO:0006596]; spermidine biosynthetic process [GO:0008295]	cytoplasm [GO:0005737]; nucleus [GO:0005634]	spermidine synthase activity [GO:0004766]; transferase activity, transferring alkyl or aryl (other than methyl) groups [GO:0016765]	-	4.18611	3.56001
TRINITY_DN21800_c0_g1_i1	P19623	Spermidine synthase (SPDSY) (EC 2.5.1.16) (Putrescine aminopropyltransferase)	-	-	GO:0004766; GO:0005829; GO:0006595; GO:0006596; GO:0008295; GO:0042802; GO:0042803; GO:1990830	cytosol [GO:0005829]; identical protein binding [GO:0042802]; protein homodimerization activity [GO:0042803]; spermidine synthase activity [GO:0004766]; cellular response to leukemia inhibitory factor [GO:1990830]; polyamine biosynthetic process [GO:0006596]; polyamine metabolic process [GO:0006595]; spermidine biosynthetic process [GO:0008295]	cellular response to leukemia inhibitory factor [GO:1990830]; polyamine biosynthetic process [GO:0006596]; polyamine metabolic process [GO:0006595]; spermidine biosynthetic process [GO:0008295]	cytosol [GO:0005829]	identical protein binding [GO:0042802]; protein homodimerization activity [GO:0042803]; spermidine synthase activity [GO:0004766]	1.72879	1.94348	1.81261
TRINITY_DN8160_c0_g1_i1	P19623	Spermidine synthase (SPDSY) (EC 2.5.1.16) (Putrescine aminopropyltransferase)	IPR001045: Spermidine/spermine synthases; IPR029063: S-adenosyl-L-methionine-dependent methyltransferase; IPR030373: Polyamine biosynthesis domain, conserved site; IPR030374: Polyamine biosynthesis domain; IPR035246: Spermidine synthase, tetramerisation domain; IPR037163: Spermidine synthase, tetramerisation domain superfamily	KEGG: 00270: Cysteine and methionine metabolism,KEGG: 00330: Arginine and proline metabolism,KEGG: 00410: beta-Alanine metabolism,KEGG: 00480: Glutathione metabolism,Reactome: R-HSA-351202: Metabolism of polyamines	GO:0004766; GO:0005829; GO:0006595; GO:0006596; GO:0008295; GO:0042802; GO:0042803; GO:1990830	cytosol [GO:0005829]; identical protein binding [GO:0042802]; protein homodimerization activity [GO:0042803]; spermidine synthase activity [GO:0004766]; cellular response to leukemia inhibitory factor [GO:1990830]; polyamine biosynthetic process [GO:0006596]; polyamine metabolic process [GO:0006595]; spermidine biosynthetic process [GO:0008295]	cellular response to leukemia inhibitory factor [GO:1990830]; polyamine biosynthetic process [GO:0006596]; polyamine metabolic process [GO:0006595]; spermidine biosynthetic process [GO:0008295]	cytosol [GO:0005829]	identical protein binding [GO:0042802]; protein homodimerization activity [GO:0042803]; spermidine synthase activity [GO:0004766]	-	-2.66653	-
TRINITY_DN33957_c0_g1_i1	Q96A70	Antizyme inhibitor 2 (AzI2) (Arginine decarboxylase) (ADC) (ARGDC) (Ornithine decarboxylase-like protein) (ODC-like protein) (ornithine decarboxylase paralog) (ODC-p)	IPR022644: Orn/DAP/Arg decarboxylase 2, N-terminal; IPR029066: PLP-binding barrel	-	GO:0003824; GO:0005634; GO:0005737; GO:0005739; GO:0005801; GO:0005802; GO:0005829; GO:0007283; GO:0030133; GO:0030424; GO:0030425; GO:0031410; GO:0033116; GO:0033387; GO:0042177; GO:0042978; GO:0043085; GO:0043204; GO:0048471; GO:0097055; GO:0098629; GO:1902269; GO:1990005	axon [GO:0030424]; cis-Golgi network [GO:0005801]; cytoplasm [GO:0005737]; cytoplasmic vesicle [GO:0031410]; cytosol [GO:0005829]; dendrite [GO:0030425]; endoplasmic reticulum-Golgi intermediate compartment membrane [GO:0033116]; granular vesicle [GO:1990005]; mitochondrion [GO:0005739]; nucleus [GO:0005634]; perikaryon [GO:0043204]; perinuclear region of cytoplasm [GO:0048471]; trans-Golgi netwo…	agmatine biosynthetic process [GO:0097055]; negative regulation of protein catabolic process [GO:0042177]; positive regulation of catalytic activity [GO:0043085]; positive regulation of polyamine transmembrane transport [GO:1902269]; putrescine biosynthetic process from ornithine [GO:0033387]; spermatogenesis [GO:0007283]; trans-Golgi network membrane organization [GO:0098629]	axon [GO:0030424]; cis-Golgi network [GO:0005801]; cytoplasm [GO:0005737]; cytoplasmic vesicle [GO:0031410]; cytosol [GO:0005829]; dendrite [GO:0030425]; endoplasmic reticulum-Golgi intermediate compartment membrane [GO:0033116]; granular vesicle [GO:1990005]; mitochondrion [GO:0005739]; nucleus [GO:0005634]; perikaryon [GO:0043204]; perinuclear region of cytoplasm [GO:0048471]; trans-Golgi netwo…	catalytic activity [GO:0003824]; ornithine decarboxylase activator activity [GO:0042978]	2.68179	1.86403	1.57577
TRINITY_DN14784_c0_g1_i1	Q95JN5	Polyamine-transporting ATPase 13A3 (ATPase family homolog up-regulated in senescence cells 1) (Putrescine transporting ATPase) (EC 7.6.2.16)	-	-	GO:0005524; GO:0016021; GO:0019829	integral component of membrane [GO:0016021]; ATP binding [GO:0005524]; ATPase-coupled cation transmembrane transporter activity [GO:0019829]	-	integral component of membrane [GO:0016021]	ATPase-coupled cation transmembrane transporter activity [GO:0019829]; ATP binding [GO:0005524]	-	4.09332	3.87217
TRINITY_DN21906_c0_g1_i1	Q5XF89	Polyamine-transporting ATPase 13A3 (Putrescine transporting ATPase) (EC 7.6.2.16)	IPR023214: HAD superfamily; IPR023299: P-type ATPase, cytoplasmic domain N; IPR036412: HAD-like superfamily	Reactome: R-HSA-936837: Ion transport by P-type ATPases	GO:0005524; GO:0006874; GO:0016021; GO:0019829; GO:0046872	integral component of membrane [GO:0016021]; ATP binding [GO:0005524]; ATPase-coupled cation transmembrane transporter activity [GO:0019829]; metal ion binding [GO:0046872]; cellular calcium ion homeostasis [GO:0006874]	cellular calcium ion homeostasis [GO:0006874]	integral component of membrane [GO:0016021]	ATPase-coupled cation transmembrane transporter activity [GO:0019829]; ATP binding [GO:0005524]; metal ion binding [GO:0046872]	-	5.83134	6.63492
TRINITY_DN6230_c0_g1_i1	Q93XI4	N-carbamoylputrescine amidase (EC 3.5.1.53)	IPR003010: Carbon-nitrogen hydrolase; IPR036526: Carbon-nitrogen hydrolase superfamily	-	GO:0016811; GO:0033388; GO:0050126	hydrolase activity, acting on carbon-nitrogen (but not peptide) bonds, in linear amides [GO:0016811]; N-carbamoylputrescine amidase activity [GO:0050126]; putrescine biosynthetic process from arginine [GO:0033388]	putrescine biosynthetic process from arginine [GO:0033388]	-	hydrolase activity, acting on carbon-nitrogen (but not peptide) bonds, in linear amides [GO:0016811]; N-carbamoylputrescine amidase activity [GO:0050126]	2.60548	2.15321	4.03237
TRINITY_DN28232_c0_g1_i1	Q9S7X6	Thermospermine synthase ACAULIS5 (EC 2.5.1.79)	-	-	GO:0005737; GO:0006596; GO:0009926; GO:0010087; GO:0010487; GO:0016768; GO:0048759	cytoplasm [GO:0005737]; spermine synthase activity [GO:0016768]; thermospermine synthase activity [GO:0010487]; auxin polar transport [GO:0009926]; phloem or xylem histogenesis [GO:0010087]; polyamine biosynthetic process [GO:0006596]; xylem vessel member cell differentiation [GO:0048759]	auxin polar transport [GO:0009926]; phloem or xylem histogenesis [GO:0010087]; polyamine biosynthetic process [GO:0006596]; xylem vessel member cell differentiation [GO:0048759]	cytoplasm [GO:0005737]	spermine synthase activity [GO:0016768]; thermospermine synthase activity [GO:0010487]	-	-	2.23841
TRINITY_DN7651_c0_g1_i13	Q9C6S5	Probable polyamine transporter At1g31830	IPR002293: Amino acid/polyamine transporter I	-	GO:0005886; GO:0015203; GO:0015293; GO:0015846; GO:0016021	integral component of membrane [GO:0016021]; plasma membrane [GO:0005886]; polyamine transmembrane transporter activity [GO:0015203]; symporter activity [GO:0015293]; polyamine transport [GO:0015846]	polyamine transport [GO:0015846]	integral component of membrane [GO:0016021]; plasma membrane [GO:0005886]	polyamine transmembrane transporter activity [GO:0015203]; symporter activity [GO:0015293]	-	-	-1.73919
TRINITY_DN7651_c0_g1_i17	Q9C6S5	Probable polyamine transporter At1g31830	IPR002293: Amino acid/polyamine transporter I	-	GO:0005886; GO:0015203; GO:0015293; GO:0015846; GO:0016021	integral component of membrane [GO:0016021]; plasma membrane [GO:0005886]; polyamine transmembrane transporter activity [GO:0015203]; symporter activity [GO:0015293]; polyamine transport [GO:0015846]	polyamine transport [GO:0015846]	integral component of membrane [GO:0016021]; plasma membrane [GO:0005886]	polyamine transmembrane transporter activity [GO:0015203]; symporter activity [GO:0015293]	-	-	-1.91439
TRINITY_DN9184_c0_g1_i1	Q9FFL1	Polyamine transporter RMV1 (Protein RESISTANT TO METHYL VIOLOGEN 1)	-	-	GO:0005886; GO:0009408; GO:0015203; GO:0015293; GO:0015839; GO:0015846; GO:0016021	integral component of membrane [GO:0016021]; plasma membrane [GO:0005886]; polyamine transmembrane transporter activity [GO:0015203]; symporter activity [GO:0015293]; cadaverine transport [GO:0015839]; polyamine transport [GO:0015846]; response to heat [GO:0009408]	cadaverine transport [GO:0015839]; polyamine transport [GO:0015846]; response to heat [GO:0009408]	integral component of membrane [GO:0016021]; plasma membrane [GO:0005886]	polyamine transmembrane transporter activity [GO:0015203]; symporter activity [GO:0015293]	-	7.36747	7.55391
TRINITY_DN14741_c0_g1_i1	Q7XR46	Polyamine oxidase 4 (OsPAO4) (EC 1.5.3.-)	IPR002937: Amine oxidase; IPR036188: FAD/NAD(P)-binding domain superfamily	-	GO:0005777; GO:0006598; GO:0016491; GO:0046208; GO:0046592; GO:0050660; GO:0052894; GO:0052901; GO:1903602	peroxisome [GO:0005777]; flavin adenine dinucleotide binding [GO:0050660]; norspermine:oxygen oxidoreductase activity [GO:0052894]; oxidoreductase activity [GO:0016491]; polyamine oxidase activity [GO:0046592]; spermine:oxygen oxidoreductase (spermidine-forming) activity [GO:0052901]; polyamine catabolic process [GO:0006598]; spermine catabolic process [GO:0046208]; thermospermine catabolic proce…	polyamine catabolic process [GO:0006598]; spermine catabolic process [GO:0046208]; thermospermine catabolic process [GO:1903602]	peroxisome [GO:0005777]	flavin adenine dinucleotide binding [GO:0050660]; norspermine:oxygen oxidoreductase activity [GO:0052894]; oxidoreductase activity [GO:0016491]; polyamine oxidase activity [GO:0046592]; spermine:oxygen oxidoreductase (spermidine-forming) activity [GO:0052901]	-	6.10312	7.95575
TRINITY_DN2449_c0_g1_i4	Q0J290	Polyamine oxidase 7 (OsPAO7) (EC 1.5.3.-)	IPR002937: Amine oxidase; IPR036188: FAD/NAD(P)-binding domain superfamily	-	GO:0016491; GO:0046203; GO:0046208; GO:0048046; GO:0050660; GO:0052894; GO:0052901; GO:0052902; GO:0052903; GO:0052904; GO:1903602	apoplast [GO:0048046]; flavin adenine dinucleotide binding [GO:0050660]; N1-acetylspermidine:oxygen oxidoreductase (3-acetamidopropanal-forming) activity [GO:0052904]; N1-acetylspermine:oxygen oxidoreductase (3-acetamidopropanal-forming) activity [GO:0052903]; norspermine:oxygen oxidoreductase activity [GO:0052894]; oxidoreductase activity [GO:0016491]; spermidine:oxygen oxidoreductase (3-aminopr…	spermidine catabolic process [GO:0046203]; spermine catabolic process [GO:0046208]; thermospermine catabolic process [GO:1903602]	apoplast [GO:0048046]	flavin adenine dinucleotide binding [GO:0050660]; N1-acetylspermidine:oxygen oxidoreductase (3-acetamidopropanal-forming) activity [GO:0052904]; N1-acetylspermine:oxygen oxidoreductase (3-acetamidopropanal-forming) activity [GO:0052903]; norspermine:oxygen oxidoreductase activity [GO:0052894]; oxidoreductase activity [GO:0016491]; spermidine:oxygen oxidoreductase (3-aminopropanal-forming) activit…	3.34008	4.83802	6.66089
TRINITY_DN8592_c0_g1_i19	Q9ASS7	Cationic amino acid transporter 2, vacuolar	IPR002293: Amino acid/polyamine transporter I	-	GO:0005773; GO:0005774; GO:0006865; GO:0009705; GO:0015171; GO:0016021; GO:0080144	integral component of membrane [GO:0016021]; plant-type vacuole membrane [GO:0009705]; vacuolar membrane [GO:0005774]; vacuole [GO:0005773]; amino acid transmembrane transporter activity [GO:0015171]; amino acid homeostasis [GO:0080144]; amino acid transport [GO:0006865]	amino acid homeostasis [GO:0080144]; amino acid transport [GO:0006865]	integral component of membrane [GO:0016021]; plant-type vacuole membrane [GO:0009705]; vacuolar membrane [GO:0005774]; vacuole [GO:0005773]	amino acid transmembrane transporter activity [GO:0015171]	-	-1.81628	-1.78797
TRINITY_DN1856_c0_g1_i4	P54904	Pyrroline-5-carboxylate reductase (P5C reductase) (P5CR) (EC 1.5.1.2) (Protein EMBRYO DEFECTIVE 2772)	IPR000304: Pyrroline-5-carboxylate reductase; IPR008927: 6-phosphogluconate dehydrogenase-like, C-terminal domain superfamily; IPR028939: Pyrroline-5-carboxylate reductase, catalytic, N-terminal; IPR029036: Pyrroline-5-carboxylate reductase, dimerisation domain; IPR036291: NAD(P)-binding domain superfamily	KEGG: 00330: Arginine and proline metabolism,MetaCyc: PWY-3341L-proline biosynthesis III,MetaCyc: PWY-4981L-proline biosynthesis II (from arginine),MetaCyc: PWY-6344L-ornithine degradation II (Stickland reaction),Reactome: R-HSA-70614: Amino acid synthesis and interconversion (transamination)	GO:0004735; GO:0005618; GO:0005829; GO:0009408; GO:0009651; GO:0055129	cell wall [GO:0005618]; cytosol [GO:0005829]; pyrroline-5-carboxylate reductase activity [GO:0004735]; L-proline biosynthetic process [GO:0055129]; response to heat [GO:0009408]; response to salt stress [GO:0009651]	L-proline biosynthetic process [GO:0055129]; response to heat [GO:0009408]; response to salt stress [GO:0009651]	cell wall [GO:0005618]; cytosol [GO:0005829]	pyrroline-5-carboxylate reductase activity [GO:0004735]	-	-3.61496	-2.52834
TRINITY_DN1058_c0_g1_i1	Q9AV23	Silicon efflux transporter LSI3 (Low silicon protein 3)	IPR004680: Citrate transporter-like domain	Reactome: R-HSA-5662702: Melanin biosynthesis	GO:0005886; GO:0016021; GO:0055085	integral component of membrane [GO:0016021]; plasma membrane [GO:0005886]; transmembrane transport [GO:0055085]	transmembrane transport [GO:0055085]	integral component of membrane [GO:0016021]; plasma membrane [GO:0005886]	-	-	4.59898	4.87453
TRINITY_DN1067_c0_g1_i2	Q10SY9	Silicon efflux transporter LSI2 (Low silicon protein 2)	IPR004680: Citrate transporter-like domain	Reactome: R-HSA-5662702: Melanin biosynthesis	GO:0005886; GO:0016021; GO:0055085	integral component of membrane [GO:0016021]; plasma membrane [GO:0005886]; transmembrane transport [GO:0055085]	transmembrane transport [GO:0055085]	integral component of membrane [GO:0016021]; plasma membrane [GO:0005886]	-	1.61161	4.30311	4.57006
TRINITY_DN57_c1_g1_i1	IPR004693: Silicon transporter	-	-	-	-	-	-	-	11.6293	11.7648	7.33198	7.42848
TRINITY_DN2752_c0_g1_i1	IPR004693: Silicon transporter	-	-	-	-	-	-	3.63427	9.21793	9.47298	5.64065	5.80752
TRINITY_DN708_c0_g1_i1	IPR004693: Silicon transporter	-	-	-	-	-	-	-	9.05271	9.2856	6.03831	6.20662
TRINITY_DN708_c0_g2_i1	IPR004693: Silicon transporter	-	-	-	-	-	-	-	8.75241	8.74677	5.20449	5.13774
TRINITY_DN57_c0_g1_i32	IPR004693: Silicon transporter	-	-	-	-	-	-	2.94533	7.55581	7.99679	4.63894	5.01171
TRINITY_DN57_c0_g1_i6	IPR004693: Silicon transporter	-	-	-	-	-	-	1.83349	6.64831	7.06923	4.86203	5.18836
TRINITY_DN5521_c0_g1_i19	IPR004693: Silicon transporter	-	-	-	-	-	-	-	2.93011	3.30547	2.87941	3.15471
