# Supplementary material for: Gene expression during the formation of resting spores induced by nitrogen starvation in the marine diatom Chaetoceros socialis
Source: BMC Genomics. 2023 Mar 10;24:106. doi: 10.1186/s12864-023-09175-x (PMC9999646; doi:10.1186/s12864-023-09175-x)
Supplement: Supplementary file 13 — Additional file 13. Table S7 [file 12864_2023_9175_MOESM13_ESM.xls]

## Sheet: Table S7
Table S7 (xlsx): List of DEGs of C. socialis related to chemical signaling. The detected functional annotation and relative Log2(FC) value are reported
List of DEGs related to oxylipin-mediated signaling.
	Functional Annotation									DEGs
TRANSCRIPT_ID	SwissProt_ID	SwissProt_funtion	InterPRO	Pathway	GO_Ids	GO_function	GO_biological_process	GO_cellular_component	GO_molecular_function	T2vsC2	T3vsC2	T4vsC2
TRINITY_DN4903_c0_g1_i2	Q8K4F2	Polyunsaturated fatty acid lipoxygenase ALOX15B (15-lipoxygenase 2) (15-LOX-2) (Arachidonate 15-lipoxygenase B) (15-LOX-B) (EC 1.13.11.33) (Arachidonate 15-lipoxygenase type II) (Linoleate 13-lipoxygenase 15-LOb) (EC 1.13.11.-)	IPR036226: Lipoxigenase, C-terminal domain superfamily	-	GO:0005506; GO:0005509; GO:0005634; GO:0005829; GO:0005856; GO:0005886; GO:0005912; GO:0005925; GO:0006629; GO:0006644; GO:0008285; GO:0008289; GO:0010744; GO:0016020; GO:0016165; GO:0016702; GO:0019369; GO:0019372; GO:0019898; GO:0032722; GO:0034440; GO:0035360; GO:0036403; GO:0043651; GO:0045618; GO:0045786; GO:0045926; GO:0050473; GO:0051122; GO:0071926; GO:1901696; GO:1990136; GO:2001303	adherens junction [GO:0005912]; cytoskeleton [GO:0005856]; cytosol [GO:0005829]; extrinsic component of membrane [GO:0019898]; focal adhesion [GO:0005925]; membrane [GO:0016020]; nucleus [GO:0005634]; plasma membrane [GO:0005886]; arachidonate 15-lipoxygenase activity [GO:0050473]; arachidonate 8(S)-lipoxygenase activity [GO:0036403]; calcium ion binding [GO:0005509]; iron ion binding [GO:0005506…	arachidonic acid metabolic process [GO:0019369]; cannabinoid biosynthetic process [GO:1901696]; endocannabinoid signaling pathway [GO:0071926]; hepoxilin biosynthetic process [GO:0051122]; linoleic acid metabolic process [GO:0043651]; lipid metabolic process [GO:0006629]; lipid oxidation [GO:0034440]; lipoxin A4 biosynthetic process [GO:2001303]; lipoxygenase pathway [GO:0019372]; negative regula…	adherens junction [GO:0005912]; cytoskeleton [GO:0005856]; cytosol [GO:0005829]; extrinsic component of membrane [GO:0019898]; focal adhesion [GO:0005925]; membrane [GO:0016020]; nucleus [GO:0005634]; plasma membrane [GO:0005886]	arachidonate 15-lipoxygenase activity [GO:0050473]; arachidonate 8(S)-lipoxygenase activity [GO:0036403]; calcium ion binding [GO:0005509]; iron ion binding [GO:0005506]; linoleate 13S-lipoxygenase activity [GO:0016165]; linoleate 9S-lipoxygenase activity [GO:1990136]; lipid binding [GO:0008289]; oxidoreductase activity, acting on single donors with incorporation of molecular oxygen, incorporatio…	-	10.2186	10.8064
TRINITY_DN2737_c0_g1_i2	Q40255	Probable aldehyde dehydrogenase (EC 1.2.1.3) (Flax-inducible sequence 1)	IPR015590: Aldehyde dehydrogenase domain; IPR016160: Aldehyde dehydrogenase, cysteine active site; IPR016161: Aldehyde/histidinol dehydrogenase; IPR016162: Aldehyde dehydrogenase, N-terminal; IPR016163: Aldehyde dehydrogenase, C-terminal	-	GO:0004029; GO:0043878	aldehyde dehydrogenase (NAD+) activity [GO:0004029]; glyceraldehyde-3-phosphate dehydrogenase (NAD+) (non-phosphorylating) activity [GO:0043878]	-	-	aldehyde dehydrogenase (NAD+) activity [GO:0004029]; glyceraldehyde-3-phosphate dehydrogenase (NAD+) (non-phosphorylating) activity [GO:0043878]	-	-	1.67188
TRINITY_DN1966_c0_g1_i13	Q9SU63	Aldehyde dehydrogenase family 2 member B4, mitochondrial (ALDH2a) (EC 1.2.1.3)	IPR015590: Aldehyde dehydrogenase domain; IPR016160: Aldehyde dehydrogenase, cysteine active site; IPR016161: Aldehyde/histidinol dehydrogenase; IPR016162: Aldehyde dehydrogenase, N-terminal; IPR016163: Aldehyde dehydrogenase, C-terminal; IPR029510: Aldehyde dehydrogenase, glutamic acid active site	-	GO:0004029; GO:0005524; GO:0005739; GO:0005759; GO:0005829; GO:0043878; GO:0046686	cytosol [GO:0005829]; mitochondrial matrix [GO:0005759]; mitochondrion [GO:0005739]; aldehyde dehydrogenase (NAD+) activity [GO:0004029]; ATP binding [GO:0005524]; glyceraldehyde-3-phosphate dehydrogenase (NAD+) (non-phosphorylating) activity [GO:0043878]; response to cadmium ion [GO:0046686]	response to cadmium ion [GO:0046686]	cytosol [GO:0005829]; mitochondrial matrix [GO:0005759]; mitochondrion [GO:0005739]	aldehyde dehydrogenase (NAD+) activity [GO:0004029]; ATP binding [GO:0005524]; glyceraldehyde-3-phosphate dehydrogenase (NAD+) (non-phosphorylating) activity [GO:0043878]	2.45378	1.53333	1.90266
TRINITY_DN1568_c0_g1_i8	Q0WSF1	Aldehyde dehydrogenase 22A1 (EC 1.2.1.3) (Novel aldehyde dehydrogenase family 22 member A1)	IPR015590: Aldehyde dehydrogenase domain; IPR016160: Aldehyde dehydrogenase, cysteine active site; IPR016161: Aldehyde/histidinol dehydrogenase; IPR016162: Aldehyde dehydrogenase, N-terminal; IPR016163: Aldehyde dehydrogenase, C-terminal; IPR029510: Aldehyde dehydrogenase, glutamic acid active site	-	GO:0004029; GO:0005576; GO:0005783; GO:0043878	endoplasmic reticulum [GO:0005783]; extracellular region [GO:0005576]; aldehyde dehydrogenase (NAD+) activity [GO:0004029]; glyceraldehyde-3-phosphate dehydrogenase (NAD+) (non-phosphorylating) activity [GO:0043878]	-	endoplasmic reticulum [GO:0005783]; extracellular region [GO:0005576]	aldehyde dehydrogenase (NAD+) activity [GO:0004029]; glyceraldehyde-3-phosphate dehydrogenase (NAD+) (non-phosphorylating) activity [GO:0043878]	-	-	-
TRINITY_DN20252_c0_g1_i1	A6QR56	Aldehyde dehydrogenase family 16 member A1	IPR015590: Aldehyde dehydrogenase domain; IPR016161: Aldehyde/histidinol dehydrogenase; IPR016162: Aldehyde dehydrogenase, N-terminal	-	GO:0016620	oxidoreductase activity, acting on the aldehyde or oxo group of donors, NAD or NADP as acceptor [GO:0016620]	-	-	oxidoreductase activity, acting on the aldehyde or oxo group of donors, NAD or NADP as acceptor [GO:0016620]	2.55315	-	-
TRINITY_DN24303_c0_g1_i1	Q8IZ83	Aldehyde dehydrogenase family 16 member A1	IPR015590: Aldehyde dehydrogenase domain; IPR016161: Aldehyde/histidinol dehydrogenase; IPR016162: Aldehyde dehydrogenase, N-terminal	-	GO:0016020; GO:0016620	membrane [GO:0016020]; oxidoreductase activity, acting on the aldehyde or oxo group of donors, NAD or NADP as acceptor [GO:0016620]	-	membrane [GO:0016020]	oxidoreductase activity, acting on the aldehyde or oxo group of donors, NAD or NADP as acceptor [GO:0016620]	2.37202	-	-
TRINITY_DN1179_c0_g2_i2	Q8VXQ2	Aldehyde dehydrogenase (EC 1.2.1.3) (Cp-ALDH)	IPR012394: Aldehyde dehydrogenase NAD(P)-dependent; IPR015590: Aldehyde dehydrogenase domain; IPR016161: Aldehyde/histidinol dehydrogenase; IPR016162: Aldehyde dehydrogenase, N-terminal; IPR016163: Aldehyde dehydrogenase, C-terminal	-	GO:0004029; GO:0006081; GO:0009501; GO:0009507; GO:0043878	amyloplast [GO:0009501]; chloroplast [GO:0009507]; aldehyde dehydrogenase (NAD+) activity [GO:0004029]; glyceraldehyde-3-phosphate dehydrogenase (NAD+) (non-phosphorylating) activity [GO:0043878]; cellular aldehyde metabolic process [GO:0006081]	cellular aldehyde metabolic process [GO:0006081]	amyloplast [GO:0009501]; chloroplast [GO:0009507]	aldehyde dehydrogenase (NAD+) activity [GO:0004029]; glyceraldehyde-3-phosphate dehydrogenase (NAD+) (non-phosphorylating) activity [GO:0043878]	3.69405	7.7582	8.32101
TRINITY_DN517_c0_g1_i1	P47738	Aldehyde dehydrogenase, mitochondrial (EC 1.2.1.3) (AHD-M1) (ALDH class 2) (ALDH-E2) (ALDHI)	IPR015590: Aldehyde dehydrogenase domain; IPR016160: Aldehyde dehydrogenase, cysteine active site; IPR016161: Aldehyde/histidinol dehydrogenase; IPR016162: Aldehyde dehydrogenase, N-terminal; IPR016163: Aldehyde dehydrogenase, C-terminal; IPR029510: Aldehyde dehydrogenase, glutamic acid active site	-	GO:0004029; GO:0005739; GO:0005759; GO:0006068; GO:0006117; GO:0008631; GO:0014070; GO:0042802; GO:0043066; GO:0043878; GO:0048149; GO:0050727; GO:0051287; GO:0070404; GO:0110095; GO:2000377	mitochondrial matrix [GO:0005759]; mitochondrion [GO:0005739]; aldehyde dehydrogenase (NAD+) activity [GO:0004029]; glyceraldehyde-3-phosphate dehydrogenase (NAD+) (non-phosphorylating) activity [GO:0043878]; identical protein binding [GO:0042802]; NAD binding [GO:0051287]; NADH binding [GO:0070404]; acetaldehyde metabolic process [GO:0006117]; behavioral response to ethanol [GO:0048149]; cellula…	acetaldehyde metabolic process [GO:0006117]; behavioral response to ethanol [GO:0048149]; cellular detoxification of aldehyde [GO:0110095]; ethanol catabolic process [GO:0006068]; intrinsic apoptotic signaling pathway in response to oxidative stress [GO:0008631]; negative regulation of apoptotic process [GO:0043066]; regulation of inflammatory response [GO:0050727]; regulation of reactive oxygen …	mitochondrial matrix [GO:0005759]; mitochondrion [GO:0005739]	aldehyde dehydrogenase (NAD+) activity [GO:0004029]; glyceraldehyde-3-phosphate dehydrogenase (NAD+) (non-phosphorylating) activity [GO:0043878]; identical protein binding [GO:0042802]; NAD binding [GO:0051287]; NADH binding [GO:0070404]	-	6.52969	13.6597
TRINITY_DN3129_c0_g1_i12	P11884	Aldehyde dehydrogenase, mitochondrial (EC 1.2.1.3) (ALDH class 2) (ALDH-E2) (ALDH1)	IPR015590: Aldehyde dehydrogenase domain; IPR016160: Aldehyde dehydrogenase, cysteine active site; IPR016161: Aldehyde/histidinol dehydrogenase; IPR016162: Aldehyde dehydrogenase, N-terminal; IPR016163: Aldehyde dehydrogenase, C-terminal; IPR029510: Aldehyde dehydrogenase, glutamic acid active site	-	GO:0001889; GO:0002931; GO:0004029; GO:0005739; GO:0005759; GO:0006067; GO:0006068; GO:0006117; GO:0008631; GO:0008637; GO:0009408; GO:0014070; GO:0032355; GO:0032496; GO:0032570; GO:0032870; GO:0033574; GO:0035094; GO:0042802; GO:0043066; GO:0043878; GO:0045471; GO:0048149; GO:0050727; GO:0055093; GO:0070404; GO:0071398; GO:0110095; GO:1902882; GO:1904639; GO:2000377	mitochondrial matrix [GO:0005759]; mitochondrion [GO:0005739]; aldehyde dehydrogenase (NAD+) activity [GO:0004029]; glyceraldehyde-3-phosphate dehydrogenase (NAD+) (non-phosphorylating) activity [GO:0043878]; identical protein binding [GO:0042802]; NADH binding [GO:0070404]; acetaldehyde metabolic process [GO:0006117]; apoptotic mitochondrial changes [GO:0008637]; behavioral response to ethanol […	acetaldehyde metabolic process [GO:0006117]; apoptotic mitochondrial changes [GO:0008637]; behavioral response to ethanol [GO:0048149]; cellular detoxification of aldehyde [GO:0110095]; cellular response to fatty acid [GO:0071398]; cellular response to hormone stimulus [GO:0032870]; cellular response to resveratrol [GO:1904639]; ethanol catabolic process [GO:0006068]; ethanol metabolic process [G…	mitochondrial matrix [GO:0005759]; mitochondrion [GO:0005739]	aldehyde dehydrogenase (NAD+) activity [GO:0004029]; glyceraldehyde-3-phosphate dehydrogenase (NAD+) (non-phosphorylating) activity [GO:0043878]; identical protein binding [GO:0042802]; NADH binding [GO:0070404]	-	4.52763	5.95616
TRINITY_DN3129_c0_g1_i8	P11884	Aldehyde dehydrogenase, mitochondrial (EC 1.2.1.3) (ALDH class 2) (ALDH-E2) (ALDH1)	IPR015590: Aldehyde dehydrogenase domain; IPR016160: Aldehyde dehydrogenase, cysteine active site; IPR016161: Aldehyde/histidinol dehydrogenase; IPR016162: Aldehyde dehydrogenase, N-terminal; IPR016163: Aldehyde dehydrogenase, C-terminal; IPR029510: Aldehyde dehydrogenase, glutamic acid active site	-	GO:0001889; GO:0002931; GO:0004029; GO:0005739; GO:0005759; GO:0006067; GO:0006068; GO:0006117; GO:0008631; GO:0008637; GO:0009408; GO:0014070; GO:0032355; GO:0032496; GO:0032570; GO:0032870; GO:0033574; GO:0035094; GO:0042802; GO:0043066; GO:0043878; GO:0045471; GO:0048149; GO:0050727; GO:0055093; GO:0070404; GO:0071398; GO:0110095; GO:1902882; GO:1904639; GO:2000377	mitochondrial matrix [GO:0005759]; mitochondrion [GO:0005739]; aldehyde dehydrogenase (NAD+) activity [GO:0004029]; glyceraldehyde-3-phosphate dehydrogenase (NAD+) (non-phosphorylating) activity [GO:0043878]; identical protein binding [GO:0042802]; NADH binding [GO:0070404]; acetaldehyde metabolic process [GO:0006117]; apoptotic mitochondrial changes [GO:0008637]; behavioral response to ethanol […	acetaldehyde metabolic process [GO:0006117]; apoptotic mitochondrial changes [GO:0008637]; behavioral response to ethanol [GO:0048149]; cellular detoxification of aldehyde [GO:0110095]; cellular response to fatty acid [GO:0071398]; cellular response to hormone stimulus [GO:0032870]; cellular response to resveratrol [GO:1904639]; ethanol catabolic process [GO:0006068]; ethanol metabolic process [G…	mitochondrial matrix [GO:0005759]; mitochondrion [GO:0005739]	aldehyde dehydrogenase (NAD+) activity [GO:0004029]; glyceraldehyde-3-phosphate dehydrogenase (NAD+) (non-phosphorylating) activity [GO:0043878]; identical protein binding [GO:0042802]; NADH binding [GO:0070404]	-	4.40729	5.75217
TRINITY_DN33998_c0_g1_i1	Q8W033	Aldehyde dehydrogenase family 3 member I1, chloroplastic (AtALDH3) (Ath-ALDH3) (EC 1.2.1.3)	IPR002759: Ribonuclease P/MRP protein subunit; IPR038085: Rnp2-like domain superfamily	Reactome: R-HSA-6784531: tRNA processing in the nucleus	GO:0004028; GO:0004029; GO:0005886; GO:0006081; GO:0009414; GO:0009507; GO:0009536; GO:0009737; GO:0009941; GO:0033721; GO:0043878	chloroplast [GO:0009507]; chloroplast envelope [GO:0009941]; plasma membrane [GO:0005886]; plastid [GO:0009536]; 3-chloroallyl aldehyde dehydrogenase activity [GO:0004028]; aldehyde dehydrogenase (NAD+) activity [GO:0004029]; aldehyde dehydrogenase (NADP+) activity [GO:0033721]; glyceraldehyde-3-phosphate dehydrogenase (NAD+) (non-phosphorylating) activity [GO:0043878]; cellular aldehyde metaboli…	cellular aldehyde metabolic process [GO:0006081]; response to abscisic acid [GO:0009737]; response to water deprivation [GO:0009414]	chloroplast [GO:0009507]; chloroplast envelope [GO:0009941]; plasma membrane [GO:0005886]; plastid [GO:0009536]	3-chloroallyl aldehyde dehydrogenase activity [GO:0004028]; aldehyde dehydrogenase (NAD+) activity [GO:0004029]; aldehyde dehydrogenase (NADP+) activity [GO:0033721]; glyceraldehyde-3-phosphate dehydrogenase (NAD+) (non-phosphorylating) activity [GO:0043878]	-	2.71379	3.20496
List of DEGs related to ROS production and programmed cell death (PCD).
	Functional Annotation									DEGs
TRANSCRIPT_ID	SwissProt_ID	SwissProt_funtion	InterPRO	Pathway	GO_Ids	GO_function	GO_biological_process	GO_cellular_component	GO_molecular_function	T2vsC2	T3vsC2	T4vsC2
TRINITY_DN10696_c0_g1_i4	Q8T137	Glutathione reductase (GR) (GRase) (EC 1.8.1.7)	IPR001100: Pyridine nucleotide-disulphide oxidoreductase, class I; IPR004099: Pyridine nucleotide-disulphide oxidoreductase, dimerisation domain; IPR006322: Glutathione reductase, eukaryote/bacterial; IPR012999: Pyridine nucleotide-disulphide oxidoreductase, class I, active site; IPR016156: FAD/NAD-linked reductase, dimerisation domain superfamily; IPR023753: FAD/NAD(P)-binding domain; IPR036188:…	KEGG: 00480: Glutathione metabolism,MetaCyc: PWY-4081glutathione-peroxide redox reactions,Reactome: R-HSA-2408550: Metabolism of ingested H2SeO4 and H2SeO3 into H2Se,Reactome: R-HSA-3299685: Detoxification of Reactive Oxygen Species,Reactome: R-HSA-499943: Interconversion of nucleotide di- and triphosphates,Reactome: R-HSA-5628897: TP53 Regulates Metabolic Genes	GO:0004362; GO:0005739; GO:0005829; GO:0006749; GO:0031154; GO:0034599; GO:0043295; GO:0045454; GO:0050660; GO:0050661	cytosol [GO:0005829]; mitochondrion [GO:0005739]; flavin adenine dinucleotide binding [GO:0050660]; glutathione binding [GO:0043295]; glutathione-disulfide reductase activity [GO:0004362]; NADP binding [GO:0050661]; cell redox homeostasis [GO:0045454]; cellular response to oxidative stress [GO:0034599]; culmination involved in sorocarp development [GO:0031154]; glutathione metabolic process [GO:0…	cell redox homeostasis [GO:0045454]; cellular response to oxidative stress [GO:0034599]; culmination involved in sorocarp development [GO:0031154]; glutathione metabolic process [GO:0006749]	cytosol [GO:0005829]; mitochondrion [GO:0005739]	flavin adenine dinucleotide binding [GO:0050660]; glutathione binding [GO:0043295]; glutathione-disulfide reductase activity [GO:0004362]; NADP binding [GO:0050661]	-	-	-2.02301
TRINITY_DN1097_c0_g1_i4	O73888	Hematopoietic prostaglandin D synthase (H-PGDS) (EC 5.3.99.2) (GST class-sigma) (Glutathione S-transferase) (EC 2.5.1.18) (Glutathione-dependent PGD synthase) (Glutathione-requiring prostaglandin D synthase) (Prostaglandin-H2 D-isomerase)	IPR004045: Glutathione S-transferase, N-terminal; IPR036249: Thioredoxin-like superfamily	-	GO:0000287; GO:0001516; GO:0004364; GO:0004667; GO:0005509; GO:0005654; GO:0005829; GO:0006693; GO:0006749; GO:0042803; GO:2000255	cytosol [GO:0005829]; nucleoplasm [GO:0005654]; calcium ion binding [GO:0005509]; glutathione transferase activity [GO:0004364]; magnesium ion binding [GO:0000287]; prostaglandin-D synthase activity [GO:0004667]; protein homodimerization activity [GO:0042803]; glutathione metabolic process [GO:0006749]; negative regulation of male germ cell proliferation [GO:2000255]; prostaglandin biosynthetic p…	glutathione metabolic process [GO:0006749]; negative regulation of male germ cell proliferation [GO:2000255]; prostaglandin biosynthetic process [GO:0001516]; prostaglandin metabolic process [GO:0006693]	cytosol [GO:0005829]; nucleoplasm [GO:0005654]	calcium ion binding [GO:0005509]; glutathione transferase activity [GO:0004364]; magnesium ion binding [GO:0000287]; prostaglandin-D synthase activity [GO:0004667]; protein homodimerization activity [GO:0042803]	-	-	1.72004
TRINITY_DN1340_c0_g2_i6	A1CQZ0	Metacaspase-1A (EC 3.4.22.-)	IPR029030: Caspase-like domain superfamily	-	GO:0006915; GO:0008234	cysteine-type peptidase activity [GO:0008234]; apoptotic process [GO:0006915]	apoptotic process [GO:0006915]	-	cysteine-type peptidase activity [GO:0008234]	-	-	-3.39061
TRINITY_DN15035_c0_g1_i1	C8VDQ3	Putative glutathione-dependent formaldehyde-activating enzyme (EC 4.4.1.22) (S-(hydroxymethyl)glutathione synthase)	-	-	GO:0008270; GO:0046294; GO:0051907	S-(hydroxymethyl)glutathione synthase activity [GO:0051907]; zinc ion binding [GO:0008270]; formaldehyde catabolic process [GO:0046294]	formaldehyde catabolic process [GO:0046294]	-	S-(hydroxymethyl)glutathione synthase activity [GO:0051907]; zinc ion binding [GO:0008270]	2.931	-	-
TRINITY_DN15549_c0_g1_i1	Q9C8G9	ABC transporter C family member 1 (ABC transporter ABCC.1) (AtABCC1) (EC 7.6.2.2) (ATP-energized glutathione S-conjugate pump 1) (Glutathione S-conjugate-transporting ATPase 1) (Multidrug resistance-associated protein 1)	-	-	GO:0000325; GO:0005516; GO:0005524; GO:0005773; GO:0005774; GO:0008559; GO:0009506; GO:0015446; GO:0015700; GO:0016020; GO:0016021; GO:0042626; GO:0044604; GO:0046685; GO:0055085; GO:1902417; GO:1902418	integral component of membrane [GO:0016021]; membrane [GO:0016020]; plant-type vacuole [GO:0000325]; plasmodesma [GO:0009506]; vacuolar membrane [GO:0005774]; vacuole [GO:0005773]; (+)-abscisic acid D-glucopyranosyl ester transmembrane transporter activity [GO:1902417]; ABC-type phytochelatin transporter activity [GO:0044604]; ABC-type xenobiotic transporter activity [GO:0008559]; ATP binding [GO…	(+)-abscisic acid D-glucopyranosyl ester transmembrane transport [GO:1902418]; arsenite transport [GO:0015700]; response to arsenic-containing substance [GO:0046685]; transmembrane transport [GO:0055085]	integral component of membrane [GO:0016021]; membrane [GO:0016020]; plant-type vacuole [GO:0000325]; plasmodesma [GO:0009506]; vacuolar membrane [GO:0005774]; vacuole [GO:0005773]	(+)-abscisic acid D-glucopyranosyl ester transmembrane transporter activity [GO:1902417]; ABC-type phytochelatin transporter activity [GO:0044604]; ABC-type xenobiotic transporter activity [GO:0008559]; ATPase-coupled arsenite transmembrane transporter activity [GO:0015446]; ATPase-coupled transmembrane transporter activity [GO:0042626]; ATP binding [GO:0005524]; calmodulin binding [GO:0005516]	-	-	4.04392
TRINITY_DN16444_c0_g1_i2	Q18938	Probable maleylacetoacetate isomerase (MAAI) (EC 5.2.1.2) (Glutathione S-transferase gst-42)	IPR004045: Glutathione S-transferase, N-terminal; IPR036249: Thioredoxin-like superfamily; IPR040079: Glutathione Transferase family	-	GO:0004364; GO:0005739; GO:0006559; GO:0006572; GO:0006749; GO:0016034; GO:0042802	mitochondrion [GO:0005739]; glutathione transferase activity [GO:0004364]; identical protein binding [GO:0042802]; maleylacetoacetate isomerase activity [GO:0016034]; glutathione metabolic process [GO:0006749]; L-phenylalanine catabolic process [GO:0006559]; tyrosine catabolic process [GO:0006572]	glutathione metabolic process [GO:0006749]; L-phenylalanine catabolic process [GO:0006559]; tyrosine catabolic process [GO:0006572]	mitochondrion [GO:0005739]	glutathione transferase activity [GO:0004364]; identical protein binding [GO:0042802]; maleylacetoacetate isomerase activity [GO:0016034]	2.66974	-	-
TRINITY_DN16561_c0_g1_i1	Q42093	ABC transporter C family member 2 (ABC transporter ABCC.2) (AtABCC2) (EC 7.6.2.2) (ATP-energized glutathione S-conjugate pump 2) (Glutathione S-conjugate-transporting ATPase 2) (Multidrug resistance-associated protein 2)	-	-	GO:0000325; GO:0005516; GO:0005524; GO:0005773; GO:0005774; GO:0005783; GO:0008559; GO:0016020; GO:0016021; GO:0042626; GO:0055085; GO:1902417; GO:1902418	endoplasmic reticulum [GO:0005783]; integral component of membrane [GO:0016021]; membrane [GO:0016020]; plant-type vacuole [GO:0000325]; vacuolar membrane [GO:0005774]; vacuole [GO:0005773]; (+)-abscisic acid D-glucopyranosyl ester transmembrane transporter activity [GO:1902417]; ABC-type xenobiotic transporter activity [GO:0008559]; ATP binding [GO:0005524]; ATPase-coupled transmembrane transpor…	(+)-abscisic acid D-glucopyranosyl ester transmembrane transport [GO:1902418]; transmembrane transport [GO:0055085]	endoplasmic reticulum [GO:0005783]; integral component of membrane [GO:0016021]; membrane [GO:0016020]; plant-type vacuole [GO:0000325]; vacuolar membrane [GO:0005774]; vacuole [GO:0005773]	(+)-abscisic acid D-glucopyranosyl ester transmembrane transporter activity [GO:1902417]; ABC-type xenobiotic transporter activity [GO:0008559]; ATPase-coupled transmembrane transporter activity [GO:0042626]; ATP binding [GO:0005524]; calmodulin binding [GO:0005516]	-	-	4.50477
TRINITY_DN18045_c0_g1_i1	Q54E83	Glutathione synthetase (GSH synthetase) (GSH-S) (EC 6.3.2.3) (Glutathione synthase)	IPR004887: Glutathione synthase, substrate-binding domain; IPR005615: Glutathione synthase; IPR014042: Glutathione synthase, alpha-helical; IPR016185: Pre-ATP-grasp domain superfamily; IPR037013: Glutathione synthase, substrate-binding domain superfamily	KEGG: 00270: Cysteine and methionine metabolism,KEGG: 00480: Glutathione metabolism,Reactome: R-HSA-174403: Glutathione synthesis and recycling,Reactome: R-HSA-5579006: Defective GSS causes Glutathione synthetase deficiency (GSS deficiency)	GO:0000287; GO:0004363; GO:0005524; GO:0005829; GO:0006750; GO:0043295	cytosol [GO:0005829]; ATP binding [GO:0005524]; glutathione binding [GO:0043295]; glutathione synthase activity [GO:0004363]; magnesium ion binding [GO:0000287]; glutathione biosynthetic process [GO:0006750]	glutathione biosynthetic process [GO:0006750]	cytosol [GO:0005829]	ATP binding [GO:0005524]; glutathione binding [GO:0043295]; glutathione synthase activity [GO:0004363]; magnesium ion binding [GO:0000287]	-	-	2.54469
TRINITY_DN20606_c0_g1_i1	P39109	Metal resistance protein YCF1 (ABC-type Cd(2+) transporter) (EC 7.2.2.2) (ABC-type glutathione-S-conjugate transporter) (EC 7.6.2.3) (Yeast cadmium factor 1)	-	-	GO:0000324; GO:0000329; GO:0005524; GO:0006749; GO:0008551; GO:0010038; GO:0015127; GO:0015431; GO:0015434; GO:0015440; GO:0015723; GO:0016020; GO:0016021; GO:0042144; GO:0042626; GO:0045454; GO:0046686; GO:0055085	fungal-type vacuole [GO:0000324]; fungal-type vacuole membrane [GO:0000329]; integral component of membrane [GO:0016021]; membrane [GO:0016020]; ABC-type cadmium transporter activity [GO:0015434]; ABC-type glutathione S-conjugate transporter activity [GO:0015431]; ABC-type peptide transporter activity [GO:0015440]; ATP binding [GO:0005524]; ATPase-coupled transmembrane transporter activity [GO:00…	bilirubin transport [GO:0015723]; cell redox homeostasis [GO:0045454]; glutathione metabolic process [GO:0006749]; response to cadmium ion [GO:0046686]; response to metal ion [GO:0010038]; transmembrane transport [GO:0055085]; vacuole fusion, non-autophagic [GO:0042144]	fungal-type vacuole [GO:0000324]; fungal-type vacuole membrane [GO:0000329]; integral component of membrane [GO:0016021]; membrane [GO:0016020]	ABC-type cadmium transporter activity [GO:0015434]; ABC-type glutathione S-conjugate transporter activity [GO:0015431]; ABC-type peptide transporter activity [GO:0015440]; ATPase-coupled transmembrane transporter activity [GO:0042626]; ATP binding [GO:0005524]; bilirubin transmembrane transporter activity [GO:0015127]; P-type cadmium transporter activity [GO:0008551]	-	-	7.3804
TRINITY_DN21833_c0_g1_i3	A9PCL4	Peroxiredoxin-2 (Prx) (EC 1.11.1.25) (1-Cys D-peroxiredoxin) (Glutaredoxin-dependent peroxiredoxin) (Peroxiredoxin II) (Thioredoxin peroxidase)	IPR013740: Redoxin; IPR013766: Thioredoxin domain; IPR036249: Thioredoxin-like superfamily; IPR037944: Peroxiredoxin-5-like	Reactome: R-HSA-3299685: Detoxification of Reactive Oxygen Species,Reactome: R-HSA-5628897: TP53 Regulates Metabolic Genes	GO:0004601	peroxidase activity [GO:0004601]	-	-	peroxidase activity [GO:0004601]	1.89372	-	-
TRINITY_DN23206_c0_g1_i1	Q12390	Glutathione S-transferase 2 (EC 2.5.1.18) (GST-II)	IPR004045: Glutathione S-transferase, N-terminal; IPR034345: Gtt2-like, N-terminal; IPR036249: Thioredoxin-like superfamily; IPR040079: Glutathione Transferase family	-	GO:0004364; GO:0005737; GO:0005739; GO:0006749; GO:0043295	cytoplasm [GO:0005737]; mitochondrion [GO:0005739]; glutathione binding [GO:0043295]; glutathione transferase activity [GO:0004364]; glutathione metabolic process [GO:0006749]	glutathione metabolic process [GO:0006749]	cytoplasm [GO:0005737]; mitochondrion [GO:0005739]	glutathione binding [GO:0043295]; glutathione transferase activity [GO:0004364]	1.88813	-	-
TRINITY_DN25139_c0_g1_i1	P43616	Cys-Gly metallodipeptidase DUG1 (EC 3.4.13.-) (Deficient in utilization of glutathione protein 1) (GSH degradosomal complex subunit DUG1)	-	-	GO:0005737; GO:0005739; GO:0006508; GO:0006751; GO:0008233; GO:0008242; GO:0042802; GO:0046872; GO:0070573	cytoplasm [GO:0005737]; mitochondrion [GO:0005739]; identical protein binding [GO:0042802]; metal ion binding [GO:0046872]; metallodipeptidase activity [GO:0070573]; omega peptidase activity [GO:0008242]; peptidase activity [GO:0008233]; glutathione catabolic process [GO:0006751]; proteolysis [GO:0006508]	glutathione catabolic process [GO:0006751]; proteolysis [GO:0006508]	cytoplasm [GO:0005737]; mitochondrion [GO:0005739]	identical protein binding [GO:0042802]; metal ion binding [GO:0046872]; metallodipeptidase activity [GO:0070573]; omega peptidase activity [GO:0008242]; peptidase activity [GO:0008233]	2.15405	-	-
TRINITY_DN27025_c0_g1_i1	Q8C0R9	Leucine-rich repeat and death domain-containing protein 1	-	-	GO:0007165; GO:0046579	positive regulation of Ras protein signal transduction [GO:0046579]; signal transduction [GO:0007165]	positive regulation of Ras protein signal transduction [GO:0046579]; signal transduction [GO:0007165]	-	-	-	-	4.81673
TRINITY_DN27248_c0_g1_i1	Q38893	Zeta-carotene desaturase, chloroplastic/chromoplastic (EC 1.3.5.6) (9,9'-di-cis-zeta-carotene desaturase) (Carotene 7,8-desaturase) (Protein CHLOROPLAST BIOGENESIS 5) (Protein PIGMENT DEFECTIVE 181) (Protein SPONTANEOUS CELL DEATH 1)	IPR036188: FAD/NAD(P)-binding domain superfamily	-	GO:0009507; GO:0009509; GO:0009941; GO:0016117; GO:0016120; GO:0016491; GO:0016719; GO:0052886; GO:0052887; GO:0052889; GO:1901177	chloroplast [GO:0009507]; chloroplast envelope [GO:0009941]; chromoplast [GO:0009509]; 7,9,9'-tricis-neurosporene:quinone oxidoreductase activity [GO:0052887]; 9,9'-dicis-carotene:quinone oxidoreductase activity [GO:0052886]; carotene 7,8-desaturase activity [GO:0016719]; oxidoreductase activity [GO:0016491]; 9,9'-di-cis-zeta-carotene desaturation to 7,9,7',9'-tetra-cis-lycopene [GO:0052889]; car…	9,9'-di-cis-zeta-carotene desaturation to 7,9,7',9'-tetra-cis-lycopene [GO:0052889]; carotene biosynthetic process [GO:0016120]; carotenoid biosynthetic process [GO:0016117]; lycopene biosynthetic process [GO:1901177]	chloroplast [GO:0009507]; chloroplast envelope [GO:0009941]; chromoplast [GO:0009509]	7,9,9'-tricis-neurosporene:quinone oxidoreductase activity [GO:0052887]; 9,9'-dicis-carotene:quinone oxidoreductase activity [GO:0052886]; carotene 7,8-desaturase activity [GO:0016719]; oxidoreductase activity [GO:0016491]	-	-	2.55273
TRINITY_DN35141_c0_g1_i1	P21266	Glutathione S-transferase Mu 3 (EC 2.5.1.18) (GST class-mu 3) (GSTM3-3) (hGSTM3-3)	-	-	GO:0004364; GO:0005634; GO:0005737; GO:0005829; GO:0006749; GO:0008065; GO:0018916; GO:0019899; GO:0035686; GO:0042178; GO:0042802; GO:0042803; GO:0043295; GO:0043627; GO:0045171; GO:0070062; GO:0070458; GO:1901687	cytoplasm [GO:0005737]; cytosol [GO:0005829]; extracellular exosome [GO:0070062]; intercellular bridge [GO:0045171]; nucleus [GO:0005634]; sperm fibrous sheath [GO:0035686]; enzyme binding [GO:0019899]; glutathione binding [GO:0043295]; glutathione transferase activity [GO:0004364]; identical protein binding [GO:0042802]; protein homodimerization activity [GO:0042803]; cellular detoxification of …	cellular detoxification of nitrogen compound [GO:0070458]; establishment of blood-nerve barrier [GO:0008065]; glutathione derivative biosynthetic process [GO:1901687]; glutathione metabolic process [GO:0006749]; nitrobenzene metabolic process [GO:0018916]; response to estrogen [GO:0043627]; xenobiotic catabolic process [GO:0042178]	cytoplasm [GO:0005737]; cytosol [GO:0005829]; extracellular exosome [GO:0070062]; intercellular bridge [GO:0045171]; nucleus [GO:0005634]; sperm fibrous sheath [GO:0035686]	enzyme binding [GO:0019899]; glutathione binding [GO:0043295]; glutathione transferase activity [GO:0004364]; identical protein binding [GO:0042802]; protein homodimerization activity [GO:0042803]	3.67062	-	4.81807
TRINITY_DN5561_c0_g1_i2	Q5AF03	Glyoxalase 3 (EC 4.2.1.130) (Glutathione-independent glyoxalase)	IPR002818: DJ-1/PfpI; IPR029062: Class I glutamine amidotransferase-like	-	GO:0019172; GO:0019243; GO:0030445; GO:0030446; GO:0062040	fungal biofilm matrix [GO:0062040]; hyphal cell wall [GO:0030446]; yeast-form cell wall [GO:0030445]; glyoxalase III activity [GO:0019172]; methylglyoxal catabolic process to D-lactate via S-lactoyl-glutathione [GO:0019243]	methylglyoxal catabolic process to D-lactate via S-lactoyl-glutathione [GO:0019243]	fungal biofilm matrix [GO:0062040]; hyphal cell wall [GO:0030446]; yeast-form cell wall [GO:0030445]	glyoxalase III activity [GO:0019172]	-	-	-1.66853
TRINITY_DN6075_c0_g1_i1	P91252	Probable glutathione S-transferase 6 (EC 2.5.1.18) (GST class-sigma)	IPR004045: Glutathione S-transferase, N-terminal; IPR004046: Glutathione S-transferase, C-terminal; IPR010987: Glutathione S-transferase, C-terminal-like; IPR036249: Thioredoxin-like superfamily; IPR036282: Glutathione S-transferase, C-terminal domain superfamily	-	GO:0004364; GO:0006749; GO:0045087	glutathione transferase activity [GO:0004364]; glutathione metabolic process [GO:0006749]; innate immune response [GO:0045087]	glutathione metabolic process [GO:0006749]; innate immune response [GO:0045087]	-	glutathione transferase activity [GO:0004364]	1.77264	-	2.63234
TRINITY_DN666_c0_g1_i5	Q6F3A6	Calcium-dependent protein kinase 10 (OsCDPK10) (OsCPK10) (EC 2.7.11.1)	IPR000719: Protein kinase domain; IPR002048: EF-hand domain; IPR008271: Serine/threonine-protein kinase, active site; IPR011009: Protein kinase-like domain superfamily; IPR011992: EF-hand domain pair; IPR017441: Protein kinase, ATP binding site	-	GO:0004683; GO:0005509; GO:0005516; GO:0005524; GO:0005634; GO:0005737; GO:0009931; GO:0016020; GO:0018105; GO:0035556; GO:0046777; GO:0106310; GO:0106311	cytoplasm [GO:0005737]; membrane [GO:0016020]; nucleus [GO:0005634]; ATP binding [GO:0005524]; calcium ion binding [GO:0005509]; calcium-dependent protein serine/threonine kinase activity [GO:0009931]; calmodulin binding [GO:0005516]; calmodulin-dependent protein kinase activity [GO:0004683]; protein serine kinase activity [GO:0106310]; protein threonine kinase activity [GO:0106311]; intracellula…	intracellular signal transduction [GO:0035556]; peptidyl-serine phosphorylation [GO:0018105]; protein autophosphorylation [GO:0046777]	cytoplasm [GO:0005737]; membrane [GO:0016020]; nucleus [GO:0005634]	ATP binding [GO:0005524]; calcium-dependent protein serine/threonine kinase activity [GO:0009931]; calcium ion binding [GO:0005509]; calmodulin binding [GO:0005516]; calmodulin-dependent protein kinase activity [GO:0004683]; protein serine kinase activity [GO:0106310]; protein threonine kinase activity [GO:0106311]	-	-	1.50545
TRINITY_DN8740_c0_g1_i3	Q9H3N1	Thioredoxin-related transmembrane protein 1 (Thioredoxin domain-containing protein 1) (Transmembrane Trx-related protein)	IPR036249: Thioredoxin-like superfamily	-	GO:0005789; GO:0015036; GO:0016021; GO:0034976	endoplasmic reticulum membrane [GO:0005789]; integral component of membrane [GO:0016021]; disulfide oxidoreductase activity [GO:0015036]; response to endoplasmic reticulum stress [GO:0034976]	response to endoplasmic reticulum stress [GO:0034976]	endoplasmic reticulum membrane [GO:0005789]; integral component of membrane [GO:0016021]	disulfide oxidoreductase activity [GO:0015036]	-	-	-1.80006
TRINITY_DN9370_c0_g1_i1	P29474	Nitric oxide synthase, endothelial (EC 1.14.13.39) (Constitutive NOS) (cNOS) (EC-NOS) (Endothelial NOS) (eNOS) (NOS type III) (NOSIII)	IPR001094: Flavodoxin-like; IPR008254: Flavodoxin/nitric oxide synthase; IPR029039: Flavoprotein-like superfamily	-	GO:0000139; GO:0001974; GO:0003100; GO:0003180; GO:0003184; GO:0003203; GO:0003785; GO:0004517; GO:0005516; GO:0005634; GO:0005737; GO:0005794; GO:0005829; GO:0005856; GO:0005886; GO:0005901; GO:0006527; GO:0006809; GO:0007005; GO:0007263; GO:0008217; GO:0008285; GO:0009408; GO:0009725; GO:0010181; GO:0010544; GO:0010628; GO:0012506; GO:0014740; GO:0014806; GO:0016491; GO:0016709; GO:0019430; GO:…	caveola [GO:0005901]; cytoplasm [GO:0005737]; cytoskeleton [GO:0005856]; cytosol [GO:0005829]; endocytic vesicle membrane [GO:0030666]; Golgi apparatus [GO:0005794]; Golgi membrane [GO:0000139]; nucleus [GO:0005634]; plasma membrane [GO:0005886]; vesicle membrane [GO:0012506]; actin monomer binding [GO:0003785]; arginine binding [GO:0034618]; cadmium ion binding [GO:0046870]; calmodulin binding […	aortic valve morphogenesis [GO:0003180]; arginine catabolic process [GO:0006527]; blood vessel diameter maintenance [GO:0097746]; blood vessel remodeling [GO:0001974]; cell redox homeostasis [GO:0045454]; endocardial cushion morphogenesis [GO:0003203]; endothelial cell migration [GO:0043542]; homeostasis of number of cells within a tissue [GO:0048873]; mitochondrion organization [GO:0007005]; neg…	caveola [GO:0005901]; cytoplasm [GO:0005737]; cytoskeleton [GO:0005856]; cytosol [GO:0005829]; endocytic vesicle membrane [GO:0030666]; Golgi apparatus [GO:0005794]; Golgi membrane [GO:0000139]; nucleus [GO:0005634]; plasma membrane [GO:0005886]; vesicle membrane [GO:0012506]	actin monomer binding [GO:0003785]; arginine binding [GO:0034618]; cadmium ion binding [GO:0046870]; calmodulin binding [GO:0005516]; flavin adenine dinucleotide binding [GO:0050660]; FMN binding [GO:0010181]; heme binding [GO:0020037]; NADP binding [GO:0050661]; nitric-oxide synthase activity [GO:0004517]; oxidoreductase activity [GO:0016491]; oxidoreductase activity, acting on paired donors, wi…	-	-	-2.13373
TRINITY_DN9503_c0_g1_i1	P46436	Glutathione S-transferase 1 (EC 2.5.1.18) (GST class-sigma)	IPR004045: Glutathione S-transferase, N-terminal; IPR004046: Glutathione S-transferase, C-terminal; IPR010987: Glutathione S-transferase, C-terminal-like; IPR036249: Thioredoxin-like superfamily; IPR036282: Glutathione S-transferase, C-terminal domain superfamily; IPR040079: Glutathione Transferase family	-	GO:0004364; GO:0004602; GO:0005737; GO:0005903; GO:0006749; GO:0098869	brush border [GO:0005903]; cytoplasm [GO:0005737]; glutathione peroxidase activity [GO:0004602]; glutathione transferase activity [GO:0004364]; cellular oxidant detoxification [GO:0098869]; glutathione metabolic process [GO:0006749]	cellular oxidant detoxification [GO:0098869]; glutathione metabolic process [GO:0006749]	brush border [GO:0005903]; cytoplasm [GO:0005737]	glutathione peroxidase activity [GO:0004602]; glutathione transferase activity [GO:0004364]	-	-	1.99422
TRINITY_DN976_c0_g1_i1	Q42396	Calcium-dependent protein kinase 12 (EC 2.7.11.1) (Calcium-dependent protein kinase isoform CDPK9) (AtCDPK9)	IPR002048: EF-hand domain; IPR011009: Protein kinase-like domain superfamily; IPR011992: EF-hand domain pair	-	GO:0004683; GO:0005509; GO:0005516; GO:0005524; GO:0005634; GO:0005737; GO:0009738; GO:0009931; GO:0018105; GO:0035556; GO:0046777; GO:0106310; GO:0106311	cytoplasm [GO:0005737]; nucleus [GO:0005634]; ATP binding [GO:0005524]; calcium ion binding [GO:0005509]; calcium-dependent protein serine/threonine kinase activity [GO:0009931]; calmodulin binding [GO:0005516]; calmodulin-dependent protein kinase activity [GO:0004683]; protein serine kinase activity [GO:0106310]; protein threonine kinase activity [GO:0106311]; abscisic acid-activated signaling p…	abscisic acid-activated signaling pathway [GO:0009738]; intracellular signal transduction [GO:0035556]; peptidyl-serine phosphorylation [GO:0018105]; protein autophosphorylation [GO:0046777]	cytoplasm [GO:0005737]; nucleus [GO:0005634]	ATP binding [GO:0005524]; calcium-dependent protein serine/threonine kinase activity [GO:0009931]; calcium ion binding [GO:0005509]; calmodulin binding [GO:0005516]; calmodulin-dependent protein kinase activity [GO:0004683]; protein serine kinase activity [GO:0106310]; protein threonine kinase activity [GO:0106311]	-	-	1.57001
TRINITY_DN9795_c0_g1_i8	A1XBB7	Protein IN2-1 homolog B (Glutathione S-transferase GSTZ5)	IPR004046: Glutathione S-transferase, C-terminal; IPR010987: Glutathione S-transferase, C-terminal-like; IPR036282: Glutathione S-transferase, C-terminal domain superfamily	-	GO:0004364; GO:0006749	glutathione transferase activity [GO:0004364]; glutathione metabolic process [GO:0006749]	glutathione metabolic process [GO:0006749]	-	glutathione transferase activity [GO:0004364]	-	-	-3.10733
TRINITY_DN9821_c0_g1_i2	Q680I5	Glutathione hydrolase 2 (EC 3.4.19.13) (Gamma-glutamyltransferase 2) (Gamma-glutamyltranspeptidase 2) (EC 2.3.2.2)	IPR029055: Nucleophile aminohydrolases, N-terminal	-	GO:0000048; GO:0005886; GO:0006751; GO:0016756; GO:0034775; GO:0036374; GO:0048046; GO:0102953; GO:0103068	apoplast [GO:0048046]; plasma membrane [GO:0005886]; glutathione gamma-glutamylcysteinyltransferase activity [GO:0016756]; glutathione hydrolase activity [GO:0036374]; hypoglycin A gamma-glutamyl transpeptidase activity [GO:0102953]; leukotriene C4 gamma-glutamyl transferase activity [GO:0103068]; peptidyltransferase activity [GO:0000048]; glutathione catabolic process [GO:0006751]; glutathione t…	glutathione catabolic process [GO:0006751]; glutathione transmembrane transport [GO:0034775]	apoplast [GO:0048046]; plasma membrane [GO:0005886]	glutathione gamma-glutamylcysteinyltransferase activity [GO:0016756]; glutathione hydrolase activity [GO:0036374]; hypoglycin A gamma-glutamyl transpeptidase activity [GO:0102953]; leukotriene C4 gamma-glutamyl transferase activity [GO:0103068]; peptidyltransferase activity [GO:0000048]	-	-	1.63328
TRINITY_DN1112_c0_g1_i2	P30041	Peroxiredoxin-6 (EC 1.11.1.27) (1-Cys peroxiredoxin) (1-Cys PRX) (24 kDa protein) (Acidic calcium-independent phospholipase A2) (aiPLA2) (EC 3.1.1.4) (Antioxidant protein 2) (Glutathione-dependent peroxiredoxin) (Liver 2D page spot 40) (Lysophosphatidylcholine acyltransferase 5) (LPC acyltransferase 5) (LPCAT-5) (Lyso-PC acyltransferase 5) (EC 2.3.1.23) (Non-selenium glutathione peroxidase) (NSGP…	IPR000866: Alkyl hydroperoxide reductase subunit C/ Thiol specific antioxidant; IPR013766: Thioredoxin domain; IPR036249: Thioredoxin-like superfamily	KEGG: 00480: Glutathione metabolism,Reactome: R-HSA-3299685: Detoxification of Reactive Oxygen Species	GO:0004602; GO:0004623; GO:0005576; GO:0005615; GO:0005634; GO:0005737; GO:0005739; GO:0005829; GO:0006979; GO:0016020; GO:0031625; GO:0034599; GO:0035578; GO:0042744; GO:0042802; GO:0043312; GO:0045296; GO:0045454; GO:0046475; GO:0047184; GO:0047499; GO:0048026; GO:0048471; GO:0051920; GO:0070062; GO:0098869; GO:0102567; GO:0102568	azurophil granule lumen [GO:0035578]; cytoplasm [GO:0005737]; cytosol [GO:0005829]; extracellular exosome [GO:0070062]; extracellular region [GO:0005576]; extracellular space [GO:0005615]; membrane [GO:0016020]; mitochondrion [GO:0005739]; nucleus [GO:0005634]; perinuclear region of cytoplasm [GO:0048471]; 1-acylglycerophosphocholine O-acyltransferase activity [GO:0047184]; cadherin binding [GO:0…	cell redox homeostasis [GO:0045454]; cellular oxidant detoxification [GO:0098869]; cellular response to oxidative stress [GO:0034599]; glycerophospholipid catabolic process [GO:0046475]; hydrogen peroxide catabolic process [GO:0042744]; neutrophil degranulation [GO:0043312]; positive regulation of mRNA splicing, via spliceosome [GO:0048026]; response to oxidative stress [GO:0006979]	azurophil granule lumen [GO:0035578]; cytoplasm [GO:0005737]; cytosol [GO:0005829]; extracellular exosome [GO:0070062]; extracellular region [GO:0005576]; extracellular space [GO:0005615]; membrane [GO:0016020]; mitochondrion [GO:0005739]; nucleus [GO:0005634]; perinuclear region of cytoplasm [GO:0048471]	1-acylglycerophosphocholine O-acyltransferase activity [GO:0047184]; cadherin binding [GO:0045296]; calcium-independent phospholipase A2 activity [GO:0047499]; glutathione peroxidase activity [GO:0004602]; identical protein binding [GO:0042802]; peroxiredoxin activity [GO:0051920]; phospholipase A2 activity [GO:0004623]; phospholipase A2 activity (consuming 1,2-dipalmitoylphosphatidylcholine) [GO…	-	12.9817	-
TRINITY_DN5024_c0_g1_i1	Q6AVI8	Calcium-dependent protein kinase 9 (OsCDPK9) (OsCPK9) (EC 2.7.11.1)	IPR002048: EF-hand domain; IPR011992: EF-hand domain pair; IPR013714: Golgi apparatus membrane protein TVP15; IPR018247: EF-Hand 1, calcium-binding site	-	GO:0004683; GO:0005509; GO:0005516; GO:0005524; GO:0005634; GO:0005737; GO:0005886; GO:0006970; GO:0009931; GO:0010152; GO:0018105; GO:0035556; GO:0046777; GO:0106310; GO:0106311; GO:1902584	cytoplasm [GO:0005737]; nucleus [GO:0005634]; plasma membrane [GO:0005886]; ATP binding [GO:0005524]; calcium ion binding [GO:0005509]; calcium-dependent protein serine/threonine kinase activity [GO:0009931]; calmodulin binding [GO:0005516]; calmodulin-dependent protein kinase activity [GO:0004683]; protein serine kinase activity [GO:0106310]; protein threonine kinase activity [GO:0106311]; intra…	intracellular signal transduction [GO:0035556]; peptidyl-serine phosphorylation [GO:0018105]; pollen maturation [GO:0010152]; positive regulation of response to water deprivation [GO:1902584]; protein autophosphorylation [GO:0046777]; response to osmotic stress [GO:0006970]	cytoplasm [GO:0005737]; nucleus [GO:0005634]; plasma membrane [GO:0005886]	ATP binding [GO:0005524]; calcium-dependent protein serine/threonine kinase activity [GO:0009931]; calcium ion binding [GO:0005509]; calmodulin binding [GO:0005516]; calmodulin-dependent protein kinase activity [GO:0004683]; protein serine kinase activity [GO:0106310]; protein threonine kinase activity [GO:0106311]	-	11.6856	12.8095
TRINITY_DN2965_c0_g1_i5	Q14DN9	Ankyrin repeat and death domain-containing protein 1B	IPR020683: Ankyrin repeat-containing domain; IPR036770: Ankyrin repeat-containing domain superfamily	-	GO:0007165	signal transduction [GO:0007165]	signal transduction [GO:0007165]	-	-	2.29309	8.05705	9.25664
TRINITY_DN32324_c0_g1_i2	Q8C9B9	Death-inducer obliterator 1 (DIO-1) (Death-associated transcription factor 1) (DATF-1)	-	-	GO:0005634; GO:0005654; GO:0005737; GO:0005819; GO:0006351; GO:0046872; GO:0097190	cytoplasm [GO:0005737]; nucleoplasm [GO:0005654]; nucleus [GO:0005634]; spindle [GO:0005819]; metal ion binding [GO:0046872]; apoptotic signaling pathway [GO:0097190]; transcription, DNA-templated [GO:0006351]	apoptotic signaling pathway [GO:0097190]; transcription, DNA-templated [GO:0006351]	cytoplasm [GO:0005737]; nucleoplasm [GO:0005654]; nucleus [GO:0005634]; spindle [GO:0005819]	metal ion binding [GO:0046872]	5.04015	7.38034	7.58428
TRINITY_DN11617_c0_g1_i1	P46416	Glutathione synthetase, chloroplastic (GSH synthetase) (GSH-S) (Glutathione synthase) (EC 6.3.2.3)	IPR005615: Glutathione synthase; IPR014049: Glutathione synthase, N-terminal, eukaryotic	KEGG: 00270: Cysteine and methionine metabolism,KEGG: 00480: Glutathione metabolism,Reactome: R-HSA-174403: Glutathione synthesis and recycling,Reactome: R-HSA-5579006: Defective GSS causes Glutathione synthetase deficiency (GSS deficiency)	GO:0000287; GO:0004363; GO:0005524; GO:0005829; GO:0006750; GO:0009507; GO:0009536; GO:0009753; GO:0042803; GO:0043295	chloroplast [GO:0009507]; cytosol [GO:0005829]; plastid [GO:0009536]; ATP binding [GO:0005524]; glutathione binding [GO:0043295]; glutathione synthase activity [GO:0004363]; magnesium ion binding [GO:0000287]; protein homodimerization activity [GO:0042803]; glutathione biosynthetic process [GO:0006750]; response to jasmonic acid [GO:0009753]	glutathione biosynthetic process [GO:0006750]; response to jasmonic acid [GO:0009753]	chloroplast [GO:0009507]; cytosol [GO:0005829]; plastid [GO:0009536]	ATP binding [GO:0005524]; glutathione binding [GO:0043295]; glutathione synthase activity [GO:0004363]; magnesium ion binding [GO:0000287]; protein homodimerization activity [GO:0042803]	-	6.58178	7.46862
TRINITY_DN10858_c0_g1_i1	Q8LEK4	Thioredoxin-like 2-1, chloroplastic (Atypical cysteine/histidine-rich thioredoxin 1) (AtACHT1)	IPR013766: Thioredoxin domain; IPR036249: Thioredoxin-like superfamily	-	GO:0009507; GO:0009570; GO:0010109; GO:0016671; GO:0051776	chloroplast [GO:0009507]; chloroplast stroma [GO:0009570]; oxidoreductase activity, acting on a sulfur group of donors, disulfide as acceptor [GO:0016671]; detection of redox state [GO:0051776]; regulation of photosynthesis [GO:0010109]	detection of redox state [GO:0051776]; regulation of photosynthesis [GO:0010109]	chloroplast [GO:0009507]; chloroplast stroma [GO:0009570]	oxidoreductase activity, acting on a sulfur group of donors, disulfide as acceptor [GO:0016671]	4.42188	6.42244	7.07423
TRINITY_DN12831_c0_g1_i1	P46436	Glutathione S-transferase 1 (EC 2.5.1.18) (GST class-sigma)	IPR004045: Glutathione S-transferase, N-terminal; IPR010987: Glutathione S-transferase, C-terminal-like; IPR036249: Thioredoxin-like superfamily; IPR036282: Glutathione S-transferase, C-terminal domain superfamily; IPR040079: Glutathione Transferase family	-	GO:0004364; GO:0004602; GO:0005737; GO:0005903; GO:0006749; GO:0098869	brush border [GO:0005903]; cytoplasm [GO:0005737]; glutathione peroxidase activity [GO:0004602]; glutathione transferase activity [GO:0004364]; cellular oxidant detoxification [GO:0098869]; glutathione metabolic process [GO:0006749]	cellular oxidant detoxification [GO:0098869]; glutathione metabolic process [GO:0006749]	brush border [GO:0005903]; cytoplasm [GO:0005737]	glutathione peroxidase activity [GO:0004602]; glutathione transferase activity [GO:0004364]	-	6.40906	6.14631
TRINITY_DN947_c0_g1_i3	Q6CLS0	Metacaspase-1 (EC 3.4.22.-)	-	-	GO:0004198; GO:0005634; GO:0005829; GO:0006515; GO:0006915	cytosol [GO:0005829]; nucleus [GO:0005634]; calcium-dependent cysteine-type endopeptidase activity [GO:0004198]; apoptotic process [GO:0006915]; protein quality control for misfolded or incompletely synthesized proteins [GO:0006515]	apoptotic process [GO:0006915]; protein quality control for misfolded or incompletely synthesized proteins [GO:0006515]	cytosol [GO:0005829]; nucleus [GO:0005634]	calcium-dependent cysteine-type endopeptidase activity [GO:0004198]	1.70764	5.7974	7.70887
TRINITY_DN26653_c0_g1_i1	P83877	Thioredoxin-like protein 4A (DIM1 protein homolog) (Spliceosomal U5 snRNP-specific 15 kDa protein) (Thioredoxin-like U5 snRNP protein U5-15kD)	-	-	GO:0000398; GO:0005634; GO:0005654; GO:0005681; GO:0005682; GO:0005737; GO:0005829; GO:0007049; GO:0031965; GO:0046540; GO:0051301; GO:0071005	cytoplasm [GO:0005737]; cytosol [GO:0005829]; nuclear membrane [GO:0031965]; nucleoplasm [GO:0005654]; nucleus [GO:0005634]; spliceosomal complex [GO:0005681]; U2-type precatalytic spliceosome [GO:0071005]; U4/U6 x U5 tri-snRNP complex [GO:0046540]; U5 snRNP [GO:0005682]; cell cycle [GO:0007049]; cell division [GO:0051301]; mRNA splicing, via spliceosome [GO:0000398]	cell cycle [GO:0007049]; cell division [GO:0051301]; mRNA splicing, via spliceosome [GO:0000398]	cytoplasm [GO:0005737]; cytosol [GO:0005829]; nuclear membrane [GO:0031965]; nucleoplasm [GO:0005654]; nucleus [GO:0005634]; spliceosomal complex [GO:0005681]; U2-type precatalytic spliceosome [GO:0071005]; U4/U6 x U5 tri-snRNP complex [GO:0046540]; U5 snRNP [GO:0005682]	-	-	5.60157	7.2061
TRINITY_DN26195_c0_g1_i1	Q8CG09	Multidrug resistance-associated protein 1 (EC 7.6.2.2) (ATP-binding cassette sub-family C member 1) (Glutathione-S-conjugate-translocating ATPase ABCC1) (EC 7.6.2.3) (Leukotriene C(4) transporter) (LTC4 transporter)	IPR011527: ABC transporter type 1, transmembrane domain; IPR036640: ABC transporter type 1, transmembrane domain superfamily	-	GO:0005324; GO:0005524; GO:0005737; GO:0005886; GO:0005887; GO:0006979; GO:0008559; GO:0009925; GO:0015431; GO:0015562; GO:0015911; GO:0016020; GO:0016323; GO:0016324; GO:0016328; GO:0016491; GO:0016887; GO:0030335; GO:0033700; GO:0034040; GO:0034634; GO:0034775; GO:0042493; GO:0042626; GO:0042887; GO:0042908; GO:0042910; GO:0045332; GO:0046943; GO:0050729; GO:0055085; GO:0060326; GO:0060548; GO:…	apical plasma membrane [GO:0016324]; basal plasma membrane [GO:0009925]; basolateral plasma membrane [GO:0016323]; cytoplasm [GO:0005737]; integral component of plasma membrane [GO:0005887]; lateral plasma membrane [GO:0016328]; membrane [GO:0016020]; plasma membrane [GO:0005886]; ABC-type glutathione S-conjugate transporter activity [GO:0015431]; ABC-type transporter activity [GO:0140359]; ABC-t…	carboxylic acid transmembrane transport [GO:1905039]; cell chemotaxis [GO:0060326]; cellular response to amyloid-beta [GO:1904646]; export across plasma membrane [GO:0140115]; glutathione transmembrane transport [GO:0034775]; leukotriene transport [GO:0071716]; long-chain fatty acid import across plasma membrane [GO:0015911]; negative regulation of cell death [GO:0060548]; negative regulation of …	apical plasma membrane [GO:0016324]; basal plasma membrane [GO:0009925]; basolateral plasma membrane [GO:0016323]; cytoplasm [GO:0005737]; integral component of plasma membrane [GO:0005887]; lateral plasma membrane [GO:0016328]; membrane [GO:0016020]; plasma membrane [GO:0005886]	ABC-type glutathione S-conjugate transporter activity [GO:0015431]; ABC-type transporter activity [GO:0140359]; ABC-type xenobiotic transporter activity [GO:0008559]; amide transmembrane transporter activity [GO:0042887]; ATPase activity [GO:0016887]; ATPase-coupled lipid transmembrane transporter activity [GO:0034040]; ATPase-coupled transmembrane transporter activity [GO:0042626]; ATP binding […	-	5.52625	5.0235
TRINITY_DN31657_c0_g1_i1	Q10185	ATP-binding cassette transporter abc2 (ABC transporter abc2) (EC 7.-.-.-) (ATP-energized glutathione S-conjugate pump abc2) (Glutathione S-conjugate-transporting ATPase abc2)	IPR003439: ABC transporter-like; IPR017871: ABC transporter, conserved site; IPR027417: P-loop containing nucleoside triphosphate hydrolase	-	GO:0000324; GO:0000329; GO:0005524; GO:0005794; GO:0015440; GO:0016020; GO:0016021; GO:0036246; GO:0042626; GO:0044604; GO:0055085; GO:0071996; GO:0098849	fungal-type vacuole [GO:0000324]; fungal-type vacuole membrane [GO:0000329]; Golgi apparatus [GO:0005794]; integral component of membrane [GO:0016021]; membrane [GO:0016020]; ABC-type peptide transporter activity [GO:0015440]; ABC-type phytochelatin transporter activity [GO:0044604]; ATP binding [GO:0005524]; ATPase-coupled transmembrane transporter activity [GO:0042626]; cellular detoxification …	cellular detoxification of cadmium ion [GO:0098849]; glutathione transmembrane import into vacuole [GO:0071996]; phytochelatin 2 import into vacuole [GO:0036246]; transmembrane transport [GO:0055085]	fungal-type vacuole [GO:0000324]; fungal-type vacuole membrane [GO:0000329]; Golgi apparatus [GO:0005794]; integral component of membrane [GO:0016021]; membrane [GO:0016020]	ABC-type peptide transporter activity [GO:0015440]; ABC-type phytochelatin transporter activity [GO:0044604]; ATPase-coupled transmembrane transporter activity [GO:0042626]; ATP binding [GO:0005524]	-	5.41587	5.8049
TRINITY_DN12028_c0_g1_i2	F4HVW5	Protein VASCULAR ASSOCIATED DEATH 1, chloroplastic	-	-	GO:0005576; GO:0005783; GO:0009507; GO:0009626; GO:0009723; GO:0009751; GO:0009873; GO:0016021; GO:0042742; GO:0043069	chloroplast [GO:0009507]; endoplasmic reticulum [GO:0005783]; extracellular region [GO:0005576]; integral component of membrane [GO:0016021]; defense response to bacterium [GO:0042742]; ethylene-activated signaling pathway [GO:0009873]; negative regulation of programmed cell death [GO:0043069]; plant-type hypersensitive response [GO:0009626]; response to ethylene [GO:0009723]; response to salicyl…	defense response to bacterium [GO:0042742]; ethylene-activated signaling pathway [GO:0009873]; negative regulation of programmed cell death [GO:0043069]; plant-type hypersensitive response [GO:0009626]; response to ethylene [GO:0009723]; response to salicylic acid [GO:0009751]	chloroplast [GO:0009507]; endoplasmic reticulum [GO:0005783]; extracellular region [GO:0005576]; integral component of membrane [GO:0016021]	-	2.18259	5.40397	5.3352
TRINITY_DN36239_c0_g1_i1	Q8CG09	Multidrug resistance-associated protein 1 (EC 7.6.2.2) (ATP-binding cassette sub-family C member 1) (Glutathione-S-conjugate-translocating ATPase ABCC1) (EC 7.6.2.3) (Leukotriene C(4) transporter) (LTC4 transporter)	-	-	GO:0005324; GO:0005524; GO:0005737; GO:0005886; GO:0005887; GO:0006979; GO:0008559; GO:0009925; GO:0015431; GO:0015562; GO:0015911; GO:0016020; GO:0016323; GO:0016324; GO:0016328; GO:0016491; GO:0016887; GO:0030335; GO:0033700; GO:0034040; GO:0034634; GO:0034775; GO:0042493; GO:0042626; GO:0042887; GO:0042908; GO:0042910; GO:0045332; GO:0046943; GO:0050729; GO:0055085; GO:0060326; GO:0060548; GO:…	apical plasma membrane [GO:0016324]; basal plasma membrane [GO:0009925]; basolateral plasma membrane [GO:0016323]; cytoplasm [GO:0005737]; integral component of plasma membrane [GO:0005887]; lateral plasma membrane [GO:0016328]; membrane [GO:0016020]; plasma membrane [GO:0005886]; ABC-type glutathione S-conjugate transporter activity [GO:0015431]; ABC-type transporter activity [GO:0140359]; ABC-t…	carboxylic acid transmembrane transport [GO:1905039]; cell chemotaxis [GO:0060326]; cellular response to amyloid-beta [GO:1904646]; export across plasma membrane [GO:0140115]; glutathione transmembrane transport [GO:0034775]; leukotriene transport [GO:0071716]; long-chain fatty acid import across plasma membrane [GO:0015911]; negative regulation of cell death [GO:0060548]; negative regulation of …	apical plasma membrane [GO:0016324]; basal plasma membrane [GO:0009925]; basolateral plasma membrane [GO:0016323]; cytoplasm [GO:0005737]; integral component of plasma membrane [GO:0005887]; lateral plasma membrane [GO:0016328]; membrane [GO:0016020]; plasma membrane [GO:0005886]	ABC-type glutathione S-conjugate transporter activity [GO:0015431]; ABC-type transporter activity [GO:0140359]; ABC-type xenobiotic transporter activity [GO:0008559]; amide transmembrane transporter activity [GO:0042887]; ATPase activity [GO:0016887]; ATPase-coupled lipid transmembrane transporter activity [GO:0034040]; ATPase-coupled transmembrane transporter activity [GO:0042626]; ATP binding […	-	4.82458	4.49825
TRINITY_DN3160_c0_g1_i8	A7F075	Metacaspase-1 (EC 3.4.22.-)	-	-	GO:0004197; GO:0006915	cysteine-type endopeptidase activity [GO:0004197]; apoptotic process [GO:0006915]	apoptotic process [GO:0006915]	-	cysteine-type endopeptidase activity [GO:0004197]	2.18121	4.71625	5.07894
TRINITY_DN27968_c0_g1_i1	Q10185	ATP-binding cassette transporter abc2 (ABC transporter abc2) (EC 7.-.-.-) (ATP-energized glutathione S-conjugate pump abc2) (Glutathione S-conjugate-transporting ATPase abc2)	IPR027417: P-loop containing nucleoside triphosphate hydrolase	-	GO:0000324; GO:0000329; GO:0005524; GO:0005794; GO:0015440; GO:0016020; GO:0016021; GO:0036246; GO:0042626; GO:0044604; GO:0055085; GO:0071996; GO:0098849	fungal-type vacuole [GO:0000324]; fungal-type vacuole membrane [GO:0000329]; Golgi apparatus [GO:0005794]; integral component of membrane [GO:0016021]; membrane [GO:0016020]; ABC-type peptide transporter activity [GO:0015440]; ABC-type phytochelatin transporter activity [GO:0044604]; ATP binding [GO:0005524]; ATPase-coupled transmembrane transporter activity [GO:0042626]; cellular detoxification …	cellular detoxification of cadmium ion [GO:0098849]; glutathione transmembrane import into vacuole [GO:0071996]; phytochelatin 2 import into vacuole [GO:0036246]; transmembrane transport [GO:0055085]	fungal-type vacuole [GO:0000324]; fungal-type vacuole membrane [GO:0000329]; Golgi apparatus [GO:0005794]; integral component of membrane [GO:0016021]; membrane [GO:0016020]	ABC-type peptide transporter activity [GO:0015440]; ABC-type phytochelatin transporter activity [GO:0044604]; ATPase-coupled transmembrane transporter activity [GO:0042626]; ATP binding [GO:0005524]	-	4.64336	5.77317
TRINITY_DN22002_c0_g1_i1	P47816	Programmed cell death protein 2 (Zinc finger protein Rp-8)	-	-	GO:0003677; GO:0005634; GO:0005737; GO:0006915; GO:0006919; GO:0012501; GO:0019899; GO:0043065; GO:0046872; GO:1901532; GO:1902035	cytoplasm [GO:0005737]; nucleus [GO:0005634]; DNA binding [GO:0003677]; enzyme binding [GO:0019899]; metal ion binding [GO:0046872]; activation of cysteine-type endopeptidase activity involved in apoptotic process [GO:0006919]; apoptotic process [GO:0006915]; positive regulation of apoptotic process [GO:0043065]; positive regulation of hematopoietic stem cell proliferation [GO:1902035]; programme…	activation of cysteine-type endopeptidase activity involved in apoptotic process [GO:0006919]; apoptotic process [GO:0006915]; positive regulation of apoptotic process [GO:0043065]; positive regulation of hematopoietic stem cell proliferation [GO:1902035]; programmed cell death [GO:0012501]; regulation of hematopoietic progenitor cell differentiation [GO:1901532]	cytoplasm [GO:0005737]; nucleus [GO:0005634]	DNA binding [GO:0003677]; enzyme binding [GO:0019899]; metal ion binding [GO:0046872]	-	4.38798	6.28611
TRINITY_DN18160_c0_g1_i1	Q2QQR2	Calcium-dependent protein kinase 27 (OsCDPK27) (OsCPK27) (EC 2.7.11.1)	IPR000719: Protein kinase domain; IPR008271: Serine/threonine-protein kinase, active site; IPR011009: Protein kinase-like domain superfamily; IPR017441: Protein kinase, ATP binding site	-	GO:0004683; GO:0005509; GO:0005516; GO:0005524; GO:0005634; GO:0005737; GO:0009931; GO:0016020; GO:0018105; GO:0035556; GO:0046777; GO:0106310; GO:0106311	cytoplasm [GO:0005737]; membrane [GO:0016020]; nucleus [GO:0005634]; ATP binding [GO:0005524]; calcium ion binding [GO:0005509]; calcium-dependent protein serine/threonine kinase activity [GO:0009931]; calmodulin binding [GO:0005516]; calmodulin-dependent protein kinase activity [GO:0004683]; protein serine kinase activity [GO:0106310]; protein threonine kinase activity [GO:0106311]; intracellula…	intracellular signal transduction [GO:0035556]; peptidyl-serine phosphorylation [GO:0018105]; protein autophosphorylation [GO:0046777]	cytoplasm [GO:0005737]; membrane [GO:0016020]; nucleus [GO:0005634]	ATP binding [GO:0005524]; calcium-dependent protein serine/threonine kinase activity [GO:0009931]; calcium ion binding [GO:0005509]; calmodulin binding [GO:0005516]; calmodulin-dependent protein kinase activity [GO:0004683]; protein serine kinase activity [GO:0106310]; protein threonine kinase activity [GO:0106311]	-	4.31501	4.40552
TRINITY_DN14065_c0_g1_i2	Q9C6P3	Calcium-dependent protein kinase 33 (EC 2.7.11.1)	IPR000719: Protein kinase domain; IPR008271: Serine/threonine-protein kinase, active site; IPR011009: Protein kinase-like domain superfamily; IPR017441: Protein kinase, ATP binding site	-	GO:0004683; GO:0005509; GO:0005516; GO:0005524; GO:0005634; GO:0005737; GO:0005886; GO:0009931; GO:0018105; GO:0035556; GO:0046777; GO:0106310; GO:0106311	cytoplasm [GO:0005737]; nucleus [GO:0005634]; plasma membrane [GO:0005886]; ATP binding [GO:0005524]; calcium ion binding [GO:0005509]; calcium-dependent protein serine/threonine kinase activity [GO:0009931]; calmodulin binding [GO:0005516]; calmodulin-dependent protein kinase activity [GO:0004683]; protein serine kinase activity [GO:0106310]; protein threonine kinase activity [GO:0106311]; intra…	intracellular signal transduction [GO:0035556]; peptidyl-serine phosphorylation [GO:0018105]; protein autophosphorylation [GO:0046777]	cytoplasm [GO:0005737]; nucleus [GO:0005634]; plasma membrane [GO:0005886]	ATP binding [GO:0005524]; calcium-dependent protein serine/threonine kinase activity [GO:0009931]; calcium ion binding [GO:0005509]; calmodulin binding [GO:0005516]; calmodulin-dependent protein kinase activity [GO:0004683]; protein serine kinase activity [GO:0106310]; protein threonine kinase activity [GO:0106311]	3.55319	4.21081	3.66667
TRINITY_DN8538_c0_g1_i3	Q2YDC9	Programmed cell death protein 2	IPR007320: Programmed cell death protein 2, C-terminal	-	GO:0003677; GO:0005634; GO:0005737; GO:0006915; GO:0006919; GO:0019899; GO:0043065; GO:0046872; GO:1901532; GO:1902035	cytoplasm [GO:0005737]; nucleus [GO:0005634]; DNA binding [GO:0003677]; enzyme binding [GO:0019899]; metal ion binding [GO:0046872]; activation of cysteine-type endopeptidase activity involved in apoptotic process [GO:0006919]; apoptotic process [GO:0006915]; positive regulation of apoptotic process [GO:0043065]; positive regulation of hematopoietic stem cell proliferation [GO:1902035]; regulatio…	activation of cysteine-type endopeptidase activity involved in apoptotic process [GO:0006919]; apoptotic process [GO:0006915]; positive regulation of apoptotic process [GO:0043065]; positive regulation of hematopoietic stem cell proliferation [GO:1902035]; regulation of hematopoietic progenitor cell differentiation [GO:1901532]	cytoplasm [GO:0005737]; nucleus [GO:0005634]	DNA binding [GO:0003677]; enzyme binding [GO:0019899]; metal ion binding [GO:0046872]	3.88402	4.03505	5.06547
TRINITY_DN13217_c0_g1_i1	Q84X53	Transcription termination factor MTEF1, chloroplastic (Mitochondrial transcription termination factor 1) (Protein EMBRYO DEFECTIVE 93) (Protein SINGLET OXYGEN-LINKED DEATH ACTIVATOR 10)	IPR003690: Transcription termination factor, mitochondrial/chloroplastic; IPR038538: MTERF superfamily, mitochondrial/chloroplastic	-	GO:0003690; GO:0006353; GO:0006355; GO:0009507; GO:0009658; GO:0009793; GO:0032502; GO:0071452	chloroplast [GO:0009507]; double-stranded DNA binding [GO:0003690]; cellular response to singlet oxygen [GO:0071452]; chloroplast organization [GO:0009658]; developmental process [GO:0032502]; DNA-templated transcription, termination [GO:0006353]; embryo development ending in seed dormancy [GO:0009793]; regulation of transcription, DNA-templated [GO:0006355]	cellular response to singlet oxygen [GO:0071452]; chloroplast organization [GO:0009658]; developmental process [GO:0032502]; DNA-templated transcription, termination [GO:0006353]; embryo development ending in seed dormancy [GO:0009793]; regulation of transcription, DNA-templated [GO:0006355]	chloroplast [GO:0009507]	double-stranded DNA binding [GO:0003690]	4.06209	3.90498	4.25438
TRINITY_DN11627_c0_g1_i3	Q10075	Glutathione gamma-glutamylcysteinyltransferase (EC 2.3.2.15) (Phytochelatin synthase)	-	-	GO:0005634; GO:0005737; GO:0005829; GO:0010273; GO:0016756; GO:0046870; GO:0046938; GO:0071276; GO:0098849	cytoplasm [GO:0005737]; cytosol [GO:0005829]; nucleus [GO:0005634]; cadmium ion binding [GO:0046870]; glutathione gamma-glutamylcysteinyltransferase activity [GO:0016756]; cellular detoxification of cadmium ion [GO:0098849]; cellular response to cadmium ion [GO:0071276]; detoxification of copper ion [GO:0010273]; phytochelatin biosynthetic process [GO:0046938]	cellular detoxification of cadmium ion [GO:0098849]; cellular response to cadmium ion [GO:0071276]; detoxification of copper ion [GO:0010273]; phytochelatin biosynthetic process [GO:0046938]	cytoplasm [GO:0005737]; cytosol [GO:0005829]; nucleus [GO:0005634]	cadmium ion binding [GO:0046870]; glutathione gamma-glutamylcysteinyltransferase activity [GO:0016756]	2.71429	3.88598	4.03566
TRINITY_DN13217_c0_g1_i6	Q84X53	Transcription termination factor MTEF1, chloroplastic (Mitochondrial transcription termination factor 1) (Protein EMBRYO DEFECTIVE 93) (Protein SINGLET OXYGEN-LINKED DEATH ACTIVATOR 10)	IPR003690: Transcription termination factor, mitochondrial/chloroplastic; IPR038538: MTERF superfamily, mitochondrial/chloroplastic	-	GO:0003690; GO:0006353; GO:0006355; GO:0009507; GO:0009658; GO:0009793; GO:0032502; GO:0071452	chloroplast [GO:0009507]; double-stranded DNA binding [GO:0003690]; cellular response to singlet oxygen [GO:0071452]; chloroplast organization [GO:0009658]; developmental process [GO:0032502]; DNA-templated transcription, termination [GO:0006353]; embryo development ending in seed dormancy [GO:0009793]; regulation of transcription, DNA-templated [GO:0006355]	cellular response to singlet oxygen [GO:0071452]; chloroplast organization [GO:0009658]; developmental process [GO:0032502]; DNA-templated transcription, termination [GO:0006353]; embryo development ending in seed dormancy [GO:0009793]; regulation of transcription, DNA-templated [GO:0006355]	chloroplast [GO:0009507]	double-stranded DNA binding [GO:0003690]	3.76998	3.72756	3.8767
TRINITY_DN101_c0_g1_i2	O15865	Calcium-dependent protein kinase 2 (EC 2.7.11.1) (PfCDPK2)	IPR000719: Protein kinase domain; IPR002048: EF-hand domain; IPR008271: Serine/threonine-protein kinase, active site; IPR011009: Protein kinase-like domain superfamily; IPR011992: EF-hand domain pair; IPR017441: Protein kinase, ATP binding site	-	GO:0005509; GO:0005524; GO:0106310; GO:0106311	ATP binding [GO:0005524]; calcium ion binding [GO:0005509]; protein serine kinase activity [GO:0106310]; protein threonine kinase activity [GO:0106311]	-	-	ATP binding [GO:0005524]; calcium ion binding [GO:0005509]; protein serine kinase activity [GO:0106310]; protein threonine kinase activity [GO:0106311]	1.66629	3.66829	5.05114
TRINITY_DN12818_c0_g1_i1	Q557J5	Deaminated glutathione amidase (dGSH amidase) (EC 3.5.1.128) (Nitrilase homolog 1)	IPR003010: Carbon-nitrogen hydrolase; IPR036526: Carbon-nitrogen hydrolase superfamily	-	GO:0006807; GO:0016787	hydrolase activity [GO:0016787]; nitrogen compound metabolic process [GO:0006807]	nitrogen compound metabolic process [GO:0006807]	-	hydrolase activity [GO:0016787]	-	3.65882	4.62578
TRINITY_DN9441_c0_g1_i6	Q9W6C5	Programmed cell death 6-interacting protein (Signal transduction protein Xp95)	IPR004328: BRO1 domain; IPR038499: BRO1 domain superfamily	-	GO:0000281; GO:0005815; GO:0005829; GO:0005923; GO:0015031; GO:0042470; GO:0070062; GO:0090543	bicellular tight junction [GO:0005923]; cytosol [GO:0005829]; extracellular exosome [GO:0070062]; Flemming body [GO:0090543]; melanosome [GO:0042470]; microtubule organizing center [GO:0005815]; mitotic cytokinesis [GO:0000281]; protein transport [GO:0015031]	mitotic cytokinesis [GO:0000281]; protein transport [GO:0015031]	bicellular tight junction [GO:0005923]; cytosol [GO:0005829]; extracellular exosome [GO:0070062]; Flemming body [GO:0090543]; melanosome [GO:0042470]; microtubule organizing center [GO:0005815]	-	-	3.19891	3.67231
TRINITY_DN8370_c0_g1_i2	Q14690	Protein RRP5 homolog (NF-kappa-B-binding protein) (NFBP) (Programmed cell death protein 11)	IPR003029: S1 domain; IPR003107: HAT (Half-A-TPR) repeat; IPR011990: Tetratricopeptide-like helical domain superfamily; IPR012340: Nucleic acid-binding, OB-fold; IPR013026: Tetratricopeptide repeat-containing domain; IPR022967: RNA-binding domain, S1	-	GO:0003723; GO:0005634; GO:0005654; GO:0005730; GO:0006364; GO:0006397; GO:0008134; GO:0032040	nucleolus [GO:0005730]; nucleoplasm [GO:0005654]; nucleus [GO:0005634]; small-subunit processome [GO:0032040]; RNA binding [GO:0003723]; transcription factor binding [GO:0008134]; mRNA processing [GO:0006397]; rRNA processing [GO:0006364]	mRNA processing [GO:0006397]; rRNA processing [GO:0006364]	nucleolus [GO:0005730]; nucleoplasm [GO:0005654]; nucleus [GO:0005634]; small-subunit processome [GO:0032040]	RNA binding [GO:0003723]; transcription factor binding [GO:0008134]	3.15757	2.95982	5.20457
TRINITY_DN4975_c0_g1_i2	Q4N4N8	Thioredoxin domain-containing protein (Membrane protein 23) (mp23)	IPR013766: Thioredoxin domain; IPR036249: Thioredoxin-like superfamily	-	GO:0003756; GO:0005789; GO:0016021	endoplasmic reticulum membrane [GO:0005789]; integral component of membrane [GO:0016021]; protein disulfide isomerase activity [GO:0003756]	-	endoplasmic reticulum membrane [GO:0005789]; integral component of membrane [GO:0016021]	protein disulfide isomerase activity [GO:0003756]	-	2.86089	4.03942
TRINITY_DN4507_c0_g2_i3	O43396	Thioredoxin-like protein 1 (32 kDa thioredoxin-related protein)	-	-	GO:0000502; GO:0005634; GO:0005737; GO:0005829; GO:0015036	cytoplasm [GO:0005737]; cytosol [GO:0005829]; nucleus [GO:0005634]; proteasome complex [GO:0000502]; disulfide oxidoreductase activity [GO:0015036]	-	cytoplasm [GO:0005737]; cytosol [GO:0005829]; nucleus [GO:0005634]; proteasome complex [GO:0000502]	disulfide oxidoreductase activity [GO:0015036]	-	2.77869	2.49503
TRINITY_DN12537_c0_g1_i5	Q8ICR0	Calcium-dependent protein kinase 2 (EC 2.7.11.1) (PfCDPK2)	IPR000719: Protein kinase domain; IPR008271: Serine/threonine-protein kinase, active site; IPR011009: Protein kinase-like domain superfamily	-	GO:0004683; GO:0005509; GO:0005516; GO:0005524; GO:0005634; GO:0005737; GO:0006468; GO:0009931; GO:0018105; GO:0035556; GO:0046777; GO:0106310; GO:0106311	cytoplasm [GO:0005737]; nucleus [GO:0005634]; ATP binding [GO:0005524]; calcium ion binding [GO:0005509]; calcium-dependent protein serine/threonine kinase activity [GO:0009931]; calmodulin binding [GO:0005516]; calmodulin-dependent protein kinase activity [GO:0004683]; protein serine kinase activity [GO:0106310]; protein threonine kinase activity [GO:0106311]; intracellular signal transduction […	intracellular signal transduction [GO:0035556]; peptidyl-serine phosphorylation [GO:0018105]; protein autophosphorylation [GO:0046777]; protein phosphorylation [GO:0006468]	cytoplasm [GO:0005737]; nucleus [GO:0005634]	ATP binding [GO:0005524]; calcium-dependent protein serine/threonine kinase activity [GO:0009931]; calcium ion binding [GO:0005509]; calmodulin binding [GO:0005516]; calmodulin-dependent protein kinase activity [GO:0004683]; protein serine kinase activity [GO:0106310]; protein threonine kinase activity [GO:0106311]	-	2.69881	4.17632
TRINITY_DN12564_c0_g1_i1	Q9CQ79	Thioredoxin domain-containing protein 9 (ATP-binding protein associated with cell differentiation)	IPR036249: Thioredoxin-like superfamily	-	GO:0005634; GO:0005737; GO:0005813; GO:0005829; GO:0030496	centrosome [GO:0005813]; cytoplasm [GO:0005737]; cytosol [GO:0005829]; midbody [GO:0030496]; nucleus [GO:0005634]	-	centrosome [GO:0005813]; cytoplasm [GO:0005737]; cytosol [GO:0005829]; midbody [GO:0030496]; nucleus [GO:0005634]	-	1.5188	2.68492	3.38527
TRINITY_DN23073_c0_g1_i1	P43616	Cys-Gly metallodipeptidase DUG1 (EC 3.4.13.-) (Deficient in utilization of glutathione protein 1) (GSH degradosomal complex subunit DUG1)	IPR002933: Peptidase M20; IPR011650: Peptidase M20, dimerisation domain	-	GO:0005737; GO:0005739; GO:0006508; GO:0006751; GO:0008233; GO:0008242; GO:0042802; GO:0046872; GO:0070573	cytoplasm [GO:0005737]; mitochondrion [GO:0005739]; identical protein binding [GO:0042802]; metal ion binding [GO:0046872]; metallodipeptidase activity [GO:0070573]; omega peptidase activity [GO:0008242]; peptidase activity [GO:0008233]; glutathione catabolic process [GO:0006751]; proteolysis [GO:0006508]	glutathione catabolic process [GO:0006751]; proteolysis [GO:0006508]	cytoplasm [GO:0005737]; mitochondrion [GO:0005739]	identical protein binding [GO:0042802]; metal ion binding [GO:0046872]; metallodipeptidase activity [GO:0070573]; omega peptidase activity [GO:0008242]; peptidase activity [GO:0008233]	3.49051	2.59739	-
TRINITY_DN8673_c0_g1_i1	Q9FYC2	Pheophorbide a oxygenase, chloroplastic (AtPaO) (Pheide a oxygenase) (EC 1.14.15.17) (Accelerated cell death 1) (Lethal leaf-spot 1 homolog) (Lls1)	IPR017941: Rieske [2Fe-2S] iron-sulphur domain; IPR036922: Rieske [2Fe-2S] iron-sulphur domain superfamily	-	GO:0005829; GO:0008219; GO:0009507; GO:0009534; GO:0009535; GO:0009706; GO:0009908; GO:0009941; GO:0010154; GO:0010277; GO:0015996; GO:0032441; GO:0042742; GO:0046872; GO:0051536; GO:0051537	chloroplast [GO:0009507]; chloroplast envelope [GO:0009941]; chloroplast inner membrane [GO:0009706]; chloroplast thylakoid [GO:0009534]; chloroplast thylakoid membrane [GO:0009535]; cytosol [GO:0005829]; 2 iron, 2 sulfur cluster binding [GO:0051537]; chlorophyllide a oxygenase [overall] activity [GO:0010277]; iron-sulfur cluster binding [GO:0051536]; metal ion binding [GO:0046872]; pheophorbide …	cell death [GO:0008219]; chlorophyll catabolic process [GO:0015996]; defense response to bacterium [GO:0042742]; flower development [GO:0009908]; fruit development [GO:0010154]	chloroplast [GO:0009507]; chloroplast envelope [GO:0009941]; chloroplast inner membrane [GO:0009706]; chloroplast thylakoid [GO:0009534]; chloroplast thylakoid membrane [GO:0009535]; cytosol [GO:0005829]	2 iron, 2 sulfur cluster binding [GO:0051537]; chlorophyllide a oxygenase [overall] activity [GO:0010277]; iron-sulfur cluster binding [GO:0051536]; metal ion binding [GO:0046872]; pheophorbide a oxygenase activity [GO:0032441]	-	2.49693	3.29464
TRINITY_DN4439_c0_g1_i4	Q851R5	Thioredoxin H2-2 (OsTrxh2-2) (OsTrx10)	-	-	GO:0005737	cytoplasm [GO:0005737]	-	cytoplasm [GO:0005737]	-	-	2.17522	3.13946
TRINITY_DN2841_c0_g1_i1	Q5RL51	Glutathione S-transferase C-terminal domain-containing protein	IPR029063: S-adenosyl-L-methionine-dependent methyltransferase	-	GO:0005737	cytoplasm [GO:0005737]	-	cytoplasm [GO:0005737]	-	-	1.93427	2.04986
TRINITY_DN10729_c0_g1_i4	Q06518	Nitric oxide synthase, inducible (EC 1.14.13.39) (Inducible NO synthase) (Inducible NOS) (iNOS) (NOS type II) (Peptidyl-cysteine S-nitrosylase NOS2)	IPR001094: Flavodoxin-like; IPR008254: Flavodoxin/nitric oxide synthase; IPR029039: Flavoprotein-like superfamily	-	GO:0001666; GO:0001935; GO:0001974; GO:0003779; GO:0004517; GO:0005516; GO:0005615; GO:0005634; GO:0005737; GO:0005777; GO:0005829; GO:0005886; GO:0006527; GO:0006801; GO:0006809; GO:0006954; GO:0007165; GO:0007199; GO:0007263; GO:0007568; GO:0007623; GO:0008013; GO:0008016; GO:0008217; GO:0008603; GO:0009612; GO:0009617; GO:0009725; GO:0010181; GO:0010629; GO:0012506; GO:0014823; GO:0016137; GO:…	cortical cytoskeleton [GO:0030863]; cytoplasm [GO:0005737]; cytosol [GO:0005829]; extracellular space [GO:0005615]; nucleus [GO:0005634]; perinuclear region of cytoplasm [GO:0048471]; peroxisome [GO:0005777]; plasma membrane [GO:0005886]; vesicle membrane [GO:0012506]; actin binding [GO:0003779]; arginine binding [GO:0034618]; beta-catenin binding [GO:0008013]; cadherin binding [GO:0045296]; calm…	aging [GO:0007568]; arginine catabolic process [GO:0006527]; blood vessel remodeling [GO:0001974]; cellular response to cytokine stimulus [GO:0071345]; cellular response to drug [GO:0035690]; cellular response to interferon-gamma [GO:0071346]; cellular response to interleukin-1 [GO:0071347]; cellular response to lipopolysaccharide [GO:0071222]; cellular response to lithium ion [GO:0071285]; cellu…	cortical cytoskeleton [GO:0030863]; cytoplasm [GO:0005737]; cytosol [GO:0005829]; extracellular space [GO:0005615]; nucleus [GO:0005634]; perinuclear region of cytoplasm [GO:0048471]; peroxisome [GO:0005777]; plasma membrane [GO:0005886]; vesicle membrane [GO:0012506]	actin binding [GO:0003779]; arginine binding [GO:0034618]; beta-catenin binding [GO:0008013]; cadherin binding [GO:0045296]; calmodulin binding [GO:0005516]; cAMP-dependent protein kinase regulator activity [GO:0008603]; flavin adenine dinucleotide binding [GO:0050660]; FMN binding [GO:0010181]; heme binding [GO:0020037]; Hsp90 protein binding [GO:0051879]; identical protein binding [GO:0042802];…	-	1.7854	2.65551
TRINITY_DN18385_c0_g1_i1	O14530	Thioredoxin domain-containing protein 9 (ATP-binding protein associated with cell differentiation) (Protein 1-4)	IPR036249: Thioredoxin-like superfamily	-	GO:0005634; GO:0005813; GO:0005829; GO:0030496; GO:0045296	centrosome [GO:0005813]; cytosol [GO:0005829]; midbody [GO:0030496]; nucleus [GO:0005634]; cadherin binding [GO:0045296]	-	centrosome [GO:0005813]; cytosol [GO:0005829]; midbody [GO:0030496]; nucleus [GO:0005634]	cadherin binding [GO:0045296]	-	1.64261	1.59029
TRINITY_DN1543_c0_g1_i1	Q80YE7	Death-associated protein kinase 1 (DAP kinase 1) (EC 2.7.11.1)	IPR002110: Ankyrin repeat; IPR012098: SRP-independent targeting protein 3; IPR020683: Ankyrin repeat-containing domain; IPR036770: Ankyrin repeat-containing domain superfamily	-	GO:0004672; GO:0004674; GO:0004683; GO:0005516; GO:0005524; GO:0005525; GO:0005634; GO:0005737; GO:0005829; GO:0005886; GO:0006468; GO:0006915; GO:0008625; GO:0010508; GO:0015629; GO:0017075; GO:0017148; GO:0035556; GO:0042802; GO:0043065; GO:0043066; GO:0043280; GO:0046777; GO:0071346; GO:0071447; GO:0097190; GO:0106310; GO:0106311; GO:1902042; GO:2000310	actin cytoskeleton [GO:0015629]; cytoplasm [GO:0005737]; cytosol [GO:0005829]; nucleus [GO:0005634]; plasma membrane [GO:0005886]; ATP binding [GO:0005524]; calmodulin binding [GO:0005516]; calmodulin-dependent protein kinase activity [GO:0004683]; GTP binding [GO:0005525]; identical protein binding [GO:0042802]; protein kinase activity [GO:0004672]; protein serine kinase activity [GO:0106310]; p…	apoptotic process [GO:0006915]; apoptotic signaling pathway [GO:0097190]; cellular response to hydroperoxide [GO:0071447]; cellular response to interferon-gamma [GO:0071346]; extrinsic apoptotic signaling pathway via death domain receptors [GO:0008625]; intracellular signal transduction [GO:0035556]; negative regulation of apoptotic process [GO:0043066]; negative regulation of extrinsic apoptotic…	actin cytoskeleton [GO:0015629]; cytoplasm [GO:0005737]; cytosol [GO:0005829]; nucleus [GO:0005634]; plasma membrane [GO:0005886]	ATP binding [GO:0005524]; calmodulin binding [GO:0005516]; calmodulin-dependent protein kinase activity [GO:0004683]; GTP binding [GO:0005525]; identical protein binding [GO:0042802]; protein kinase activity [GO:0004672]; protein serine/threonine kinase activity [GO:0004674]; protein serine kinase activity [GO:0106310]; protein threonine kinase activity [GO:0106311]; syntaxin-1 binding [GO:001707…	-	1.60875	-
TRINITY_DN4882_c0_g1_i2	O15865	Calcium-dependent protein kinase 2 (EC 2.7.11.1) (PfCDPK2)	IPR000719: Protein kinase domain; IPR002048: EF-hand domain; IPR008271: Serine/threonine-protein kinase, active site; IPR011009: Protein kinase-like domain superfamily; IPR011992: EF-hand domain pair; IPR018247: EF-Hand 1, calcium-binding site	-	GO:0005509; GO:0005524; GO:0106310; GO:0106311	ATP binding [GO:0005524]; calcium ion binding [GO:0005509]; protein serine kinase activity [GO:0106310]; protein threonine kinase activity [GO:0106311]	-	-	ATP binding [GO:0005524]; calcium ion binding [GO:0005509]; protein serine kinase activity [GO:0106310]; protein threonine kinase activity [GO:0106311]	-	1.60421	2.00061
TRINITY_DN7268_c0_g1_i1	Q2HJH9	Programmed cell death protein 5	-	-	GO:0003677; GO:0005634; GO:0005829; GO:0006915; GO:0008201; GO:0008285; GO:0010628; GO:0010698; GO:0043065; GO:0043280; GO:0048487; GO:0071560; GO:0090200; GO:1903638; GO:1903645	cytosol [GO:0005829]; nucleus [GO:0005634]; acetyltransferase activator activity [GO:0010698]; beta-tubulin binding [GO:0048487]; DNA binding [GO:0003677]; heparin binding [GO:0008201]; apoptotic process [GO:0006915]; cellular response to transforming growth factor beta stimulus [GO:0071560]; negative regulation of cell population proliferation [GO:0008285]; negative regulation of chaperone-media…	apoptotic process [GO:0006915]; cellular response to transforming growth factor beta stimulus [GO:0071560]; negative regulation of cell population proliferation [GO:0008285]; negative regulation of chaperone-mediated protein folding [GO:1903645]; positive regulation of apoptotic process [GO:0043065]; positive regulation of cysteine-type endopeptidase activity involved in apoptotic process [GO:004…	cytosol [GO:0005829]; nucleus [GO:0005634]	acetyltransferase activator activity [GO:0010698]; beta-tubulin binding [GO:0048487]; DNA binding [GO:0003677]; heparin binding [GO:0008201]	-	1.58599	1.87393
TRINITY_DN14867_c0_g1_i1	Q42438	Calcium-dependent protein kinase 8 (EC 2.7.11.1) (Calcium-dependent protein kinase isoform CDPK19) (AtCDPK19)	IPR000719: Protein kinase domain; IPR011009: Protein kinase-like domain superfamily	-	GO:0004683; GO:0005509; GO:0005516; GO:0005524; GO:0005634; GO:0005737; GO:0005886; GO:0009931; GO:0018105; GO:0035556; GO:0046777; GO:0106310; GO:0106311	cytoplasm [GO:0005737]; nucleus [GO:0005634]; plasma membrane [GO:0005886]; ATP binding [GO:0005524]; calcium ion binding [GO:0005509]; calcium-dependent protein serine/threonine kinase activity [GO:0009931]; calmodulin binding [GO:0005516]; calmodulin-dependent protein kinase activity [GO:0004683]; protein serine kinase activity [GO:0106310]; protein threonine kinase activity [GO:0106311]; intra…	intracellular signal transduction [GO:0035556]; peptidyl-serine phosphorylation [GO:0018105]; protein autophosphorylation [GO:0046777]	cytoplasm [GO:0005737]; nucleus [GO:0005634]; plasma membrane [GO:0005886]	ATP binding [GO:0005524]; calcium-dependent protein serine/threonine kinase activity [GO:0009931]; calcium ion binding [GO:0005509]; calmodulin binding [GO:0005516]; calmodulin-dependent protein kinase activity [GO:0004683]; protein serine kinase activity [GO:0106310]; protein threonine kinase activity [GO:0106311]	2.35202	1.58497	-
TRINITY_DN11378_c0_g1_i1	Q5JMR9	Thioredoxin Y, chloroplastic (OsTrxy)	IPR005746: Thioredoxin; IPR013766: Thioredoxin domain; IPR017937: Thioredoxin, conserved site; IPR036249: Thioredoxin-like superfamily	-	GO:0005737; GO:0006662; GO:0009507; GO:0015035; GO:0016671; GO:0045454; GO:0047134	chloroplast [GO:0009507]; cytoplasm [GO:0005737]; oxidoreductase activity, acting on a sulfur group of donors, disulfide as acceptor [GO:0016671]; protein disulfide oxidoreductase activity [GO:0015035]; protein-disulfide reductase activity [GO:0047134]; cell redox homeostasis [GO:0045454]; glycerol ether metabolic process [GO:0006662]	cell redox homeostasis [GO:0045454]; glycerol ether metabolic process [GO:0006662]	chloroplast [GO:0009507]; cytoplasm [GO:0005737]	oxidoreductase activity, acting on a sulfur group of donors, disulfide as acceptor [GO:0016671]; protein disulfide oxidoreductase activity [GO:0015035]; protein-disulfide reductase activity [GO:0047134]	2.56715	1.55456	2.98407
TRINITY_DN8961_c0_g1_i8	Q8LCT3	Thioredoxin-like 2-2, chloroplastic (Atypical cysteine/histidine-rich thioredoxin 2) (AtACHT2)	IPR013766: Thioredoxin domain; IPR036249: Thioredoxin-like superfamily	-	GO:0009507; GO:0016671	chloroplast [GO:0009507]; oxidoreductase activity, acting on a sulfur group of donors, disulfide as acceptor [GO:0016671]	-	chloroplast [GO:0009507]	oxidoreductase activity, acting on a sulfur group of donors, disulfide as acceptor [GO:0016671]	-	1.53249	2.03611
TRINITY_DN3483_c0_g1_i1	Q06652	Probable phospholipid hydroperoxide glutathione peroxidase (PHGPx) (EC 1.11.1.12) (Salt-associated protein)	-	-	GO:0004602; GO:0005737; GO:0006979; GO:0047066	cytoplasm [GO:0005737]; glutathione peroxidase activity [GO:0004602]; phospholipid-hydroperoxide glutathione peroxidase activity [GO:0047066]; response to oxidative stress [GO:0006979]	response to oxidative stress [GO:0006979]	cytoplasm [GO:0005737]	glutathione peroxidase activity [GO:0004602]; phospholipid-hydroperoxide glutathione peroxidase activity [GO:0047066]	-	-1.56797	-
TRINITY_DN2939_c0_g1_i1	Q98TX1	Thioredoxin (Trx)	IPR005746: Thioredoxin; IPR013766: Thioredoxin domain; IPR017937: Thioredoxin, conserved site; IPR036249: Thioredoxin-like superfamily	-	GO:0005576; GO:0005634; GO:0005737; GO:0006662; GO:0009314; GO:0015035; GO:0043388	cytoplasm [GO:0005737]; extracellular region [GO:0005576]; nucleus [GO:0005634]; protein disulfide oxidoreductase activity [GO:0015035]; glycerol ether metabolic process [GO:0006662]; positive regulation of DNA binding [GO:0043388]; response to radiation [GO:0009314]	glycerol ether metabolic process [GO:0006662]; positive regulation of DNA binding [GO:0043388]; response to radiation [GO:0009314]	cytoplasm [GO:0005737]; extracellular region [GO:0005576]; nucleus [GO:0005634]	protein disulfide oxidoreductase activity [GO:0015035]	-	-1.58456	-
TRINITY_DN1134_c0_g1_i1	Q7KQL8	Thioredoxin (Trx)	IPR013766: Thioredoxin domain; IPR036249: Thioredoxin-like superfamily	-	GO:0005829; GO:0006662; GO:0015035	cytosol [GO:0005829]; protein disulfide oxidoreductase activity [GO:0015035]; glycerol ether metabolic process [GO:0006662]	glycerol ether metabolic process [GO:0006662]	cytosol [GO:0005829]	protein disulfide oxidoreductase activity [GO:0015035]	-	-1.61934	-
TRINITY_DN22237_c0_g1_i1	Q9VYV3	Thioredoxin domain-containing protein 5 homolog (Protein pretaporter)	IPR013766: Thioredoxin domain; IPR036249: Thioredoxin-like superfamily	-	GO:0003756; GO:0005783; GO:0009986; GO:0012505; GO:0043277; GO:2000427	cell surface [GO:0009986]; endomembrane system [GO:0012505]; endoplasmic reticulum [GO:0005783]; protein disulfide isomerase activity [GO:0003756]; apoptotic cell clearance [GO:0043277]; positive regulation of apoptotic cell clearance [GO:2000427]	apoptotic cell clearance [GO:0043277]; positive regulation of apoptotic cell clearance [GO:2000427]	cell surface [GO:0009986]; endomembrane system [GO:0012505]; endoplasmic reticulum [GO:0005783]	protein disulfide isomerase activity [GO:0003756]	-	-1.65807	-
TRINITY_DN2799_c0_g1_i2	Q80YE7	Death-associated protein kinase 1 (DAP kinase 1) (EC 2.7.11.1)	IPR002110: Ankyrin repeat; IPR020683: Ankyrin repeat-containing domain; IPR036770: Ankyrin repeat-containing domain superfamily	-	GO:0004672; GO:0004674; GO:0004683; GO:0005516; GO:0005524; GO:0005525; GO:0005634; GO:0005737; GO:0005829; GO:0005886; GO:0006468; GO:0006915; GO:0008625; GO:0010508; GO:0015629; GO:0017075; GO:0017148; GO:0035556; GO:0042802; GO:0043065; GO:0043066; GO:0043280; GO:0046777; GO:0071346; GO:0071447; GO:0097190; GO:0106310; GO:0106311; GO:1902042; GO:2000310	actin cytoskeleton [GO:0015629]; cytoplasm [GO:0005737]; cytosol [GO:0005829]; nucleus [GO:0005634]; plasma membrane [GO:0005886]; ATP binding [GO:0005524]; calmodulin binding [GO:0005516]; calmodulin-dependent protein kinase activity [GO:0004683]; GTP binding [GO:0005525]; identical protein binding [GO:0042802]; protein kinase activity [GO:0004672]; protein serine kinase activity [GO:0106310]; p…	apoptotic process [GO:0006915]; apoptotic signaling pathway [GO:0097190]; cellular response to hydroperoxide [GO:0071447]; cellular response to interferon-gamma [GO:0071346]; extrinsic apoptotic signaling pathway via death domain receptors [GO:0008625]; intracellular signal transduction [GO:0035556]; negative regulation of apoptotic process [GO:0043066]; negative regulation of extrinsic apoptotic…	actin cytoskeleton [GO:0015629]; cytoplasm [GO:0005737]; cytosol [GO:0005829]; nucleus [GO:0005634]; plasma membrane [GO:0005886]	ATP binding [GO:0005524]; calmodulin binding [GO:0005516]; calmodulin-dependent protein kinase activity [GO:0004683]; GTP binding [GO:0005525]; identical protein binding [GO:0042802]; protein kinase activity [GO:0004672]; protein serine/threonine kinase activity [GO:0004674]; protein serine kinase activity [GO:0106310]; protein threonine kinase activity [GO:0106311]; syntaxin-1 binding [GO:001707…	-	-1.73005	-
TRINITY_DN1791_c0_g1_i5	Q1ZXE0	Putative thioredoxin-4 (Trx-4)	-	-	GO:0003756; GO:0006662; GO:0015035; GO:0015036	disulfide oxidoreductase activity [GO:0015036]; protein disulfide isomerase activity [GO:0003756]; protein disulfide oxidoreductase activity [GO:0015035]; glycerol ether metabolic process [GO:0006662]	glycerol ether metabolic process [GO:0006662]	-	disulfide oxidoreductase activity [GO:0015036]; protein disulfide isomerase activity [GO:0003756]; protein disulfide oxidoreductase activity [GO:0015035]	-	-1.80137	-
TRINITY_DN3626_c0_g1_i1	Q3T100	Microsomal glutathione S-transferase 3 (Microsomal GST-3) (Glutathione peroxidase MGST3) (EC 1.11.1.-) (Microsomal glutathione S-transferase III) (Microsomal GST-III)	-	-	GO:0004364; GO:0004602; GO:0005635; GO:0005783; GO:0005789; GO:0016021	endoplasmic reticulum [GO:0005783]; endoplasmic reticulum membrane [GO:0005789]; integral component of membrane [GO:0016021]; nuclear envelope [GO:0005635]; glutathione peroxidase activity [GO:0004602]; glutathione transferase activity [GO:0004364]	-	endoplasmic reticulum [GO:0005783]; endoplasmic reticulum membrane [GO:0005789]; integral component of membrane [GO:0016021]; nuclear envelope [GO:0005635]	glutathione peroxidase activity [GO:0004602]; glutathione transferase activity [GO:0004364]	-	-1.81045	-
TRINITY_DN10035_c0_g1_i1	B5FXE5	Ferroptosis suppressor protein 1 (FSP1) (EC 1.6.5.-) (Apoptosis-inducing factor homologous mitochondrion-associated inducer of death) (AMID) (p53-responsive gene 3 protein)	IPR023753: FAD/NAD(P)-binding domain; IPR036188: FAD/NAD(P)-binding domain superfamily	-	GO:0003677; GO:0005634; GO:0005811; GO:0005886; GO:0006915; GO:0016021; GO:0016491; GO:0031966	integral component of membrane [GO:0016021]; lipid droplet [GO:0005811]; mitochondrial membrane [GO:0031966]; nucleus [GO:0005634]; plasma membrane [GO:0005886]; DNA binding [GO:0003677]; oxidoreductase activity [GO:0016491]; apoptotic process [GO:0006915]	apoptotic process [GO:0006915]	integral component of membrane [GO:0016021]; lipid droplet [GO:0005811]; mitochondrial membrane [GO:0031966]; nucleus [GO:0005634]; plasma membrane [GO:0005886]	DNA binding [GO:0003677]; oxidoreductase activity [GO:0016491]	-	-1.85741	-
TRINITY_DN7796_c0_g1_i1	P83877	Thioredoxin-like protein 4A (DIM1 protein homolog) (Spliceosomal U5 snRNP-specific 15 kDa protein) (Thioredoxin-like U5 snRNP protein U5-15kD)	IPR004123: Dim1 family; IPR036249: Thioredoxin-like superfamily	-	GO:0000398; GO:0005634; GO:0005654; GO:0005681; GO:0005682; GO:0005737; GO:0005829; GO:0007049; GO:0031965; GO:0046540; GO:0051301; GO:0071005	cytoplasm [GO:0005737]; cytosol [GO:0005829]; nuclear membrane [GO:0031965]; nucleoplasm [GO:0005654]; nucleus [GO:0005634]; spliceosomal complex [GO:0005681]; U2-type precatalytic spliceosome [GO:0071005]; U4/U6 x U5 tri-snRNP complex [GO:0046540]; U5 snRNP [GO:0005682]; cell cycle [GO:0007049]; cell division [GO:0051301]; mRNA splicing, via spliceosome [GO:0000398]	cell cycle [GO:0007049]; cell division [GO:0051301]; mRNA splicing, via spliceosome [GO:0000398]	cytoplasm [GO:0005737]; cytosol [GO:0005829]; nuclear membrane [GO:0031965]; nucleoplasm [GO:0005654]; nucleus [GO:0005634]; spliceosomal complex [GO:0005681]; U2-type precatalytic spliceosome [GO:0071005]; U4/U6 x U5 tri-snRNP complex [GO:0046540]; U5 snRNP [GO:0005682]	-	-	-1.8792	-
TRINITY_DN7719_c0_g1_i1	Q7S4N5	Metacaspase-1B (EC 3.4.22.-)	-	-	GO:0006915; GO:0008234	cysteine-type peptidase activity [GO:0008234]; apoptotic process [GO:0006915]	apoptotic process [GO:0006915]	-	cysteine-type peptidase activity [GO:0008234]	-	-1.90567	-3.98312
TRINITY_DN2043_c0_g1_i3	A1CQZ0	Metacaspase-1A (EC 3.4.22.-)	IPR029030: Caspase-like domain superfamily	-	GO:0006915; GO:0008234	cysteine-type peptidase activity [GO:0008234]; apoptotic process [GO:0006915]	apoptotic process [GO:0006915]	-	cysteine-type peptidase activity [GO:0008234]	-	-1.94168	-2.89114
TRINITY_DN8627_c0_g1_i1	Q9VHD3	Probable maleylacetoacetate isomerase 1 (MAAI 1) (EC 5.2.1.2) (Glutathione S-transferase zeta 1) (EC 2.5.1.18)	IPR010987: Glutathione S-transferase, C-terminal-like; IPR036282: Glutathione S-transferase, C-terminal domain superfamily	-	GO:0004364; GO:0005737; GO:0005739; GO:0006559; GO:0006572; GO:0006749; GO:0016034	cytoplasm [GO:0005737]; mitochondrion [GO:0005739]; glutathione transferase activity [GO:0004364]; maleylacetoacetate isomerase activity [GO:0016034]; glutathione metabolic process [GO:0006749]; L-phenylalanine catabolic process [GO:0006559]; tyrosine catabolic process [GO:0006572]	glutathione metabolic process [GO:0006749]; L-phenylalanine catabolic process [GO:0006559]; tyrosine catabolic process [GO:0006572]	cytoplasm [GO:0005737]; mitochondrion [GO:0005739]	glutathione transferase activity [GO:0004364]; maleylacetoacetate isomerase activity [GO:0016034]	-	-1.9571	-
TRINITY_DN2043_c0_g1_i6	Q4PEQ5	Metacaspase-1 (EC 3.4.22.-)	-	-	GO:0004198; GO:0005634; GO:0005829; GO:0006515; GO:0006915	cytosol [GO:0005829]; nucleus [GO:0005634]; calcium-dependent cysteine-type endopeptidase activity [GO:0004198]; apoptotic process [GO:0006915]; protein quality control for misfolded or incompletely synthesized proteins [GO:0006515]	apoptotic process [GO:0006915]; protein quality control for misfolded or incompletely synthesized proteins [GO:0006515]	cytosol [GO:0005829]; nucleus [GO:0005634]	calcium-dependent cysteine-type endopeptidase activity [GO:0004198]	-	-1.99392	-
TRINITY_DN3909_c0_g1_i1	P41348	Ferredoxin-thioredoxin reductase catalytic chain, chloroplastic (FTR-C) (EC 1.8.7.2) (B2) (Ferredoxin-thioredoxin reductase subunit B) (FTR-B)	IPR004209: Ferredoxin thioredoxin reductase catalytic beta subunit; IPR036644: Ferredoxin thioredoxin reductase catalytic beta subunit superfamily	-	GO:0009055; GO:0009507; GO:0016730; GO:0046872; GO:0051539; GO:0103012	chloroplast [GO:0009507]; 4 iron, 4 sulfur cluster binding [GO:0051539]; electron transfer activity [GO:0009055]; ferredoxin-thioredoxin reductase activity [GO:0103012]; metal ion binding [GO:0046872]; oxidoreductase activity, acting on iron-sulfur proteins as donors [GO:0016730]	-	chloroplast [GO:0009507]	4 iron, 4 sulfur cluster binding [GO:0051539]; electron transfer activity [GO:0009055]; ferredoxin-thioredoxin reductase activity [GO:0103012]; metal ion binding [GO:0046872]; oxidoreductase activity, acting on iron-sulfur proteins as donors [GO:0016730]	-	-2.04011	-
TRINITY_DN289_c0_g1_i2	Q95KV7	NADH dehydrogenase [ubiquinone] 1 alpha subcomplex subunit 13 (Cell death regulatory protein GRIM-19) (Complex I-B16.6) (CI-B16.6) (Gene associated with retinoic-interferon-induced mortality 19 protein) (GRIM-19) (NADH-ubiquinone oxidoreductase B16.6 subunit)	IPR009346: GRIM-19	-	GO:0005654; GO:0005737; GO:0005739; GO:0005746; GO:0005747; GO:0008137; GO:0016021; GO:0030308; GO:0032981; GO:0045892; GO:0097190; GO:0097191	cytoplasm [GO:0005737]; integral component of membrane [GO:0016021]; mitochondrial respirasome [GO:0005746]; mitochondrial respiratory chain complex I [GO:0005747]; mitochondrion [GO:0005739]; nucleoplasm [GO:0005654]; NADH dehydrogenase (ubiquinone) activity [GO:0008137]; apoptotic signaling pathway [GO:0097190]; extrinsic apoptotic signaling pathway [GO:0097191]; mitochondrial respiratory chain…	apoptotic signaling pathway [GO:0097190]; extrinsic apoptotic signaling pathway [GO:0097191]; mitochondrial respiratory chain complex I assembly [GO:0032981]; negative regulation of cell growth [GO:0030308]; negative regulation of transcription, DNA-templated [GO:0045892]	cytoplasm [GO:0005737]; integral component of membrane [GO:0016021]; mitochondrial respirasome [GO:0005746]; mitochondrial respiratory chain complex I [GO:0005747]; mitochondrion [GO:0005739]; nucleoplasm [GO:0005654]	NADH dehydrogenase (ubiquinone) activity [GO:0008137]	-	-2.08782	-2.05976
TRINITY_DN1518_c0_g1_i2	Q8LE52	Glutathione S-transferase DHAR3, chloroplastic (EC 2.5.1.18) (Chloride intracellular channel homolog 3) (CLIC homolog 3) (Glutathione-dependent dehydroascorbate reductase 3) (AtDHAR3) (ChlDHAR) (GSH-dependent dehydroascorbate reductase 3) (EC 1.8.5.1)	IPR004045: Glutathione S-transferase, N-terminal; IPR036249: Thioredoxin-like superfamily	-	GO:0004364; GO:0009507; GO:0009536; GO:0009570; GO:0009941; GO:0010731; GO:0033355; GO:0045174; GO:0140547	chloroplast [GO:0009507]; chloroplast envelope [GO:0009941]; chloroplast stroma [GO:0009570]; plastid [GO:0009536]; glutathione dehydrogenase (ascorbate) activity [GO:0045174]; glutathione transferase activity [GO:0004364]; acquisition of seed longevity [GO:0140547]; ascorbate glutathione cycle [GO:0033355]; protein glutathionylation [GO:0010731]	acquisition of seed longevity [GO:0140547]; ascorbate glutathione cycle [GO:0033355]; protein glutathionylation [GO:0010731]	chloroplast [GO:0009507]; chloroplast envelope [GO:0009941]; chloroplast stroma [GO:0009570]; plastid [GO:0009536]	glutathione dehydrogenase (ascorbate) activity [GO:0045174]; glutathione transferase activity [GO:0004364]	-	-2.13379	-2.67196
TRINITY_DN19239_c0_g1_i3	Q8ICR0	Calcium-dependent protein kinase 2 (EC 2.7.11.1) (PfCDPK2)	IPR000719: Protein kinase domain; IPR008271: Serine/threonine-protein kinase, active site; IPR011009: Protein kinase-like domain superfamily; IPR017441: Protein kinase, ATP binding site	-	GO:0004683; GO:0005509; GO:0005516; GO:0005524; GO:0005634; GO:0005737; GO:0006468; GO:0009931; GO:0018105; GO:0035556; GO:0046777; GO:0106310; GO:0106311	cytoplasm [GO:0005737]; nucleus [GO:0005634]; ATP binding [GO:0005524]; calcium ion binding [GO:0005509]; calcium-dependent protein serine/threonine kinase activity [GO:0009931]; calmodulin binding [GO:0005516]; calmodulin-dependent protein kinase activity [GO:0004683]; protein serine kinase activity [GO:0106310]; protein threonine kinase activity [GO:0106311]; intracellular signal transduction […	intracellular signal transduction [GO:0035556]; peptidyl-serine phosphorylation [GO:0018105]; protein autophosphorylation [GO:0046777]; protein phosphorylation [GO:0006468]	cytoplasm [GO:0005737]; nucleus [GO:0005634]	ATP binding [GO:0005524]; calcium-dependent protein serine/threonine kinase activity [GO:0009931]; calcium ion binding [GO:0005509]; calmodulin binding [GO:0005516]; calmodulin-dependent protein kinase activity [GO:0004683]; protein serine kinase activity [GO:0106310]; protein threonine kinase activity [GO:0106311]	-	-2.26071	-1.74825
TRINITY_DN414_c0_g1_i6	Q9SJ61	Calcium-dependent protein kinase 25 (EC 2.7.11.1)	IPR000719: Protein kinase domain; IPR011009: Protein kinase-like domain superfamily	-	GO:0004683; GO:0005509; GO:0005516; GO:0005524; GO:0005634; GO:0005737; GO:0009931; GO:0016020; GO:0018105; GO:0035556; GO:0046777; GO:0106310; GO:0106311	cytoplasm [GO:0005737]; membrane [GO:0016020]; nucleus [GO:0005634]; ATP binding [GO:0005524]; calcium ion binding [GO:0005509]; calcium-dependent protein serine/threonine kinase activity [GO:0009931]; calmodulin binding [GO:0005516]; calmodulin-dependent protein kinase activity [GO:0004683]; protein serine kinase activity [GO:0106310]; protein threonine kinase activity [GO:0106311]; intracellula…	intracellular signal transduction [GO:0035556]; peptidyl-serine phosphorylation [GO:0018105]; protein autophosphorylation [GO:0046777]	cytoplasm [GO:0005737]; membrane [GO:0016020]; nucleus [GO:0005634]	ATP binding [GO:0005524]; calcium-dependent protein serine/threonine kinase activity [GO:0009931]; calcium ion binding [GO:0005509]; calmodulin binding [GO:0005516]; calmodulin-dependent protein kinase activity [GO:0004683]; protein serine kinase activity [GO:0106310]; protein threonine kinase activity [GO:0106311]	-	-2.29846	-1.82755
TRINITY_DN3921_c0_g1_i3	P78965	Glutathione reductase (GR) (GRase) (EC 1.8.1.7)	IPR001100: Pyridine nucleotide-disulphide oxidoreductase, class I; IPR004099: Pyridine nucleotide-disulphide oxidoreductase, dimerisation domain; IPR006322: Glutathione reductase, eukaryote/bacterial; IPR012999: Pyridine nucleotide-disulphide oxidoreductase, class I, active site; IPR016156: FAD/NAD-linked reductase, dimerisation domain superfamily; IPR023753: FAD/NAD(P)-binding domain; IPR036188:…	KEGG: 00480: Glutathione metabolism,MetaCyc: PWY-4081glutathione-peroxide redox reactions,Reactome: R-HSA-2408550: Metabolism of ingested H2SeO4 and H2SeO3 into H2Se,Reactome: R-HSA-3299685: Detoxification of Reactive Oxygen Species,Reactome: R-HSA-499943: Interconversion of nucleotide di- and triphosphates,Reactome: R-HSA-5628897: TP53 Regulates Metabolic Genes	GO:0004362; GO:0005739; GO:0005829; GO:0006749; GO:0034599; GO:0036245; GO:0045454; GO:0050660; GO:0050661; GO:0098869	cytosol [GO:0005829]; mitochondrion [GO:0005739]; flavin adenine dinucleotide binding [GO:0050660]; glutathione-disulfide reductase activity [GO:0004362]; NADP binding [GO:0050661]; cell redox homeostasis [GO:0045454]; cellular oxidant detoxification [GO:0098869]; cellular response to menadione [GO:0036245]; cellular response to oxidative stress [GO:0034599]; glutathione metabolic process [GO:000…	cell redox homeostasis [GO:0045454]; cellular oxidant detoxification [GO:0098869]; cellular response to menadione [GO:0036245]; cellular response to oxidative stress [GO:0034599]; glutathione metabolic process [GO:0006749]	cytosol [GO:0005829]; mitochondrion [GO:0005739]	flavin adenine dinucleotide binding [GO:0050660]; glutathione-disulfide reductase activity [GO:0004362]; NADP binding [GO:0050661]	-	-2.42457	-
TRINITY_DN8930_c0_g1_i2	Q9FRL8	Glutathione S-transferase DHAR2 (EC 2.5.1.18) (Chloride intracellular channel homolog 2) (CLIC homolog 2) (Glutathione-dependent dehydroascorbate reductase 2) (AtDHAR2) (CytDHAR) (GSH-dependent dehydroascorbate reductase 2) (EC 1.8.5.1)	IPR004045: Glutathione S-transferase, N-terminal; IPR010987: Glutathione S-transferase, C-terminal-like; IPR036249: Thioredoxin-like superfamily; IPR036282: Glutathione S-transferase, C-terminal domain superfamily; IPR040079: Glutathione Transferase family	-	GO:0004364; GO:0005739; GO:0005829; GO:0005886; GO:0010731; GO:0033355; GO:0043295; GO:0045174; GO:0080151; GO:0140547	cytosol [GO:0005829]; mitochondrion [GO:0005739]; plasma membrane [GO:0005886]; glutathione binding [GO:0043295]; glutathione dehydrogenase (ascorbate) activity [GO:0045174]; glutathione transferase activity [GO:0004364]; acquisition of seed longevity [GO:0140547]; ascorbate glutathione cycle [GO:0033355]; positive regulation of salicylic acid mediated signaling pathway [GO:0080151]; protein glut…	acquisition of seed longevity [GO:0140547]; ascorbate glutathione cycle [GO:0033355]; positive regulation of salicylic acid mediated signaling pathway [GO:0080151]; protein glutathionylation [GO:0010731]	cytosol [GO:0005829]; mitochondrion [GO:0005739]; plasma membrane [GO:0005886]	glutathione binding [GO:0043295]; glutathione dehydrogenase (ascorbate) activity [GO:0045174]; glutathione transferase activity [GO:0004364]	-	-2.63812	-2.96554
TRINITY_DN7373_c0_g1_i1	Q0D840	Thioredoxin H1 (OsTrxh1) (Phloem sap 13 kDa protein 1)	IPR013766: Thioredoxin domain; IPR017937: Thioredoxin, conserved site; IPR036249: Thioredoxin-like superfamily	-	GO:0004857; GO:0005737; GO:0006662; GO:0006979; GO:0009409; GO:0010497; GO:0015035; GO:0016671; GO:0043086	cytoplasm [GO:0005737]; enzyme inhibitor activity [GO:0004857]; oxidoreductase activity, acting on a sulfur group of donors, disulfide as acceptor [GO:0016671]; protein disulfide oxidoreductase activity [GO:0015035]; glycerol ether metabolic process [GO:0006662]; negative regulation of catalytic activity [GO:0043086]; plasmodesmata-mediated intercellular transport [GO:0010497]; response to cold […	glycerol ether metabolic process [GO:0006662]; negative regulation of catalytic activity [GO:0043086]; plasmodesmata-mediated intercellular transport [GO:0010497]; response to cold [GO:0009409]; response to oxidative stress [GO:0006979]	cytoplasm [GO:0005737]	enzyme inhibitor activity [GO:0004857]; oxidoreductase activity, acting on a sulfur group of donors, disulfide as acceptor [GO:0016671]; protein disulfide oxidoreductase activity [GO:0015035]	-	-2.78682	-1.93468
TRINITY_DN5677_c0_g1_i1	Q4N4N8	Thioredoxin domain-containing protein (Membrane protein 23) (mp23)	IPR013766: Thioredoxin domain; IPR036249: Thioredoxin-like superfamily	-	GO:0003756; GO:0005789; GO:0016021	endoplasmic reticulum membrane [GO:0005789]; integral component of membrane [GO:0016021]; protein disulfide isomerase activity [GO:0003756]	-	endoplasmic reticulum membrane [GO:0005789]; integral component of membrane [GO:0016021]	protein disulfide isomerase activity [GO:0003756]	-	-2.90753	-2.01553
TRINITY_DN1827_c0_g1_i1	Q2UPB2	Glutathione S-transferase aclG (EC 2.5.1.18) (Aspirochlorine biosynthesis protein G)	IPR004045: Glutathione S-transferase, N-terminal; IPR004046: Glutathione S-transferase, C-terminal; IPR010987: Glutathione S-transferase, C-terminal-like; IPR036249: Thioredoxin-like superfamily; IPR036282: Glutathione S-transferase, C-terminal domain superfamily	-	GO:0004364; GO:0006749	glutathione transferase activity [GO:0004364]; glutathione metabolic process [GO:0006749]	glutathione metabolic process [GO:0006749]	-	glutathione transferase activity [GO:0004364]	-	-3.01589	-3.2667
TRINITY_DN7738_c0_g1_i2	Q9VJ34	Glutathione S-transferase C-terminal domain-containing protein homolog	IPR025714: Methyltransferase domain; IPR029063: S-adenosyl-L-methionine-dependent methyltransferase	-	GO:0005737	cytoplasm [GO:0005737]	-	cytoplasm [GO:0005737]	-	-	-3.0758	-2.22701
TRINITY_DN7990_c0_g1_i1	O48897	Thioredoxin F-type, chloroplastic (Trx-F)	IPR013766: Thioredoxin domain; IPR017937: Thioredoxin, conserved site; IPR036249: Thioredoxin-like superfamily	-	GO:0009507	chloroplast [GO:0009507]	-	chloroplast [GO:0009507]	-	-	-3.12989	-2.37359
TRINITY_DN1299_c0_g1_i1	Q09751	Lactoylglutathione lyase (EC 4.4.1.5) (Aldoketomutase) (Glyoxalase I) (Glx I) (Ketone-aldehyde mutase) (Methylglyoxalase) (S-D-lactoylglutathione methylglyoxal lyase)	IPR004360: Glyoxalase/fosfomycin resistance/dioxygenase domain; IPR004361: Glyoxalase I; IPR018146: Glyoxalase I, conserved site; IPR029068: Glyoxalase/Bleomycin resistance protein/Dihydroxybiphenyl dioxygenase; IPR037523: Vicinal oxygen chelate (VOC) domain	KEGG: 00620: Pyruvate metabolism,MetaCyc: PWY-5386methylglyoxal degradation I,Reactome: R-HSA-70268: Pyruvate metabolism	GO:0004462; GO:0005634; GO:0005829; GO:0006749; GO:0008270; GO:0019243; GO:0071470; GO:1990748	cytosol [GO:0005829]; nucleus [GO:0005634]; lactoylglutathione lyase activity [GO:0004462]; zinc ion binding [GO:0008270]; cellular detoxification [GO:1990748]; cellular response to osmotic stress [GO:0071470]; glutathione metabolic process [GO:0006749]; methylglyoxal catabolic process to D-lactate via S-lactoyl-glutathione [GO:0019243]	cellular detoxification [GO:1990748]; cellular response to osmotic stress [GO:0071470]; glutathione metabolic process [GO:0006749]; methylglyoxal catabolic process to D-lactate via S-lactoyl-glutathione [GO:0019243]	cytosol [GO:0005829]; nucleus [GO:0005634]	lactoylglutathione lyase activity [GO:0004462]; zinc ion binding [GO:0008270]	-	-3.50778	-4.49451
TRINITY_DN11333_c0_g1_i1	P52032	Phospholipid hydroperoxide glutathione peroxidase 1, chloroplastic (PHGPx) (EC 1.11.1.12)	IPR000889: Glutathione peroxidase; IPR036249: Thioredoxin-like superfamily	Reactome: R-HSA-3299685: Detoxification of Reactive Oxygen Species	GO:0004601; GO:0004602; GO:0005773; GO:0006979; GO:0009507; GO:0009535; GO:0009570; GO:0009941; GO:0047066	chloroplast [GO:0009507]; chloroplast envelope [GO:0009941]; chloroplast stroma [GO:0009570]; chloroplast thylakoid membrane [GO:0009535]; vacuole [GO:0005773]; glutathione peroxidase activity [GO:0004602]; peroxidase activity [GO:0004601]; phospholipid-hydroperoxide glutathione peroxidase activity [GO:0047066]; response to oxidative stress [GO:0006979]	response to oxidative stress [GO:0006979]	chloroplast [GO:0009507]; chloroplast envelope [GO:0009941]; chloroplast stroma [GO:0009570]; chloroplast thylakoid membrane [GO:0009535]; vacuole [GO:0005773]	glutathione peroxidase activity [GO:0004602]; peroxidase activity [GO:0004601]; phospholipid-hydroperoxide glutathione peroxidase activity [GO:0047066]	-	-3.60773	-2.39277
TRINITY_DN11082_c0_g1_i1	P62343	Calcium-dependent protein kinase 1 (EC 2.7.11.1) (PfCDPK1) (PfCPK)	-	-	GO:0005509; GO:0005524; GO:0005886; GO:0020003; GO:0106310; GO:0106311	plasma membrane [GO:0005886]; symbiont-containing vacuole [GO:0020003]; ATP binding [GO:0005524]; calcium ion binding [GO:0005509]; protein serine kinase activity [GO:0106310]; protein threonine kinase activity [GO:0106311]	-	plasma membrane [GO:0005886]; symbiont-containing vacuole [GO:0020003]	ATP binding [GO:0005524]; calcium ion binding [GO:0005509]; protein serine kinase activity [GO:0106310]; protein threonine kinase activity [GO:0106311]	-	-3.70267	-3.64653
TRINITY_DN1299_c0_g1_i2	Q09751	Lactoylglutathione lyase (EC 4.4.1.5) (Aldoketomutase) (Glyoxalase I) (Glx I) (Ketone-aldehyde mutase) (Methylglyoxalase) (S-D-lactoylglutathione methylglyoxal lyase)	IPR004360: Glyoxalase/fosfomycin resistance/dioxygenase domain; IPR018146: Glyoxalase I, conserved site; IPR029068: Glyoxalase/Bleomycin resistance protein/Dihydroxybiphenyl dioxygenase; IPR037523: Vicinal oxygen chelate (VOC) domain	KEGG: 00620: Pyruvate metabolism,MetaCyc: PWY-5386methylglyoxal degradation I,Reactome: R-HSA-70268: Pyruvate metabolism	GO:0004462; GO:0005634; GO:0005829; GO:0006749; GO:0008270; GO:0019243; GO:0071470; GO:1990748	cytosol [GO:0005829]; nucleus [GO:0005634]; lactoylglutathione lyase activity [GO:0004462]; zinc ion binding [GO:0008270]; cellular detoxification [GO:1990748]; cellular response to osmotic stress [GO:0071470]; glutathione metabolic process [GO:0006749]; methylglyoxal catabolic process to D-lactate via S-lactoyl-glutathione [GO:0019243]	cellular detoxification [GO:1990748]; cellular response to osmotic stress [GO:0071470]; glutathione metabolic process [GO:0006749]; methylglyoxal catabolic process to D-lactate via S-lactoyl-glutathione [GO:0019243]	cytosol [GO:0005829]; nucleus [GO:0005634]	lactoylglutathione lyase activity [GO:0004462]; zinc ion binding [GO:0008270]	-	-3.762	-4.51644
TRINITY_DN7133_c0_g1_i1	Q65XA0	Probable glutathione S-transferase DHAR1, cytosolic (EC 2.5.1.18) (GSH-dependent dehydroascorbate reductase 1) (OsDHAR1) (EC 1.8.5.1) (Glutathione-dependent dehydroascorbate reductase 1)	IPR004045: Glutathione S-transferase, N-terminal; IPR010987: Glutathione S-transferase, C-terminal-like; IPR036249: Thioredoxin-like superfamily; IPR036282: Glutathione S-transferase, C-terminal domain superfamily; IPR040079: Glutathione Transferase family	-	GO:0004364; GO:0005829; GO:0010731; GO:0033355; GO:0045174; GO:0098869	cytosol [GO:0005829]; glutathione dehydrogenase (ascorbate) activity [GO:0045174]; glutathione transferase activity [GO:0004364]; ascorbate glutathione cycle [GO:0033355]; cellular oxidant detoxification [GO:0098869]; protein glutathionylation [GO:0010731]	ascorbate glutathione cycle [GO:0033355]; cellular oxidant detoxification [GO:0098869]; protein glutathionylation [GO:0010731]	cytosol [GO:0005829]	glutathione dehydrogenase (ascorbate) activity [GO:0045174]; glutathione transferase activity [GO:0004364]	-	-3.84323	-4.14322
TRINITY_DN1940_c0_g1_i5	P92979	5'-adenylylsulfate reductase 1, chloroplastic (EC 1.8.4.9) (3'-phosphoadenosine-5'-phosphosulfate reductase homolog 19) (PAPS reductase homolog 19) (Prh-19) (Adenosine 5'-phosphosulfate 5'-adenylylsulfate sulfotransferase 1) (APS sulfotransferase 1) (Thioredoxin-independent APS reductase 1)	IPR002500: Phosphoadenosine phosphosulphate reductase; IPR013766: Thioredoxin domain; IPR014729: Rossmann-like alpha/beta/alpha sandwich fold; IPR036249: Thioredoxin-like superfamily	Reactome: R-HSA-196843: Vitamin B2 (riboflavin) metabolism	GO:0000103; GO:0009507; GO:0009536; GO:0009570; GO:0009973; GO:0019344; GO:0019419; GO:0033741; GO:0046872; GO:0051539	chloroplast [GO:0009507]; chloroplast stroma [GO:0009570]; plastid [GO:0009536]; 4 iron, 4 sulfur cluster binding [GO:0051539]; adenylyl-sulfate reductase (glutathione) activity [GO:0033741]; adenylyl-sulfate reductase activity [GO:0009973]; metal ion binding [GO:0046872]; cysteine biosynthetic process [GO:0019344]; sulfate assimilation [GO:0000103]; sulfate reduction [GO:0019419]	cysteine biosynthetic process [GO:0019344]; sulfate assimilation [GO:0000103]; sulfate reduction [GO:0019419]	chloroplast [GO:0009507]; chloroplast stroma [GO:0009570]; plastid [GO:0009536]	4 iron, 4 sulfur cluster binding [GO:0051539]; adenylyl-sulfate reductase (glutathione) activity [GO:0033741]; adenylyl-sulfate reductase activity [GO:0009973]; metal ion binding [GO:0046872]	-	-4.49142	-2.17337
TRINITY_DN7731_c0_g1_i4	Q7F8S5	Peroxiredoxin-2E-2, chloroplastic (EC 1.11.1.25) (Glutaredoxin-dependent peroxiredoxin) (Peroxiredoxin IIE-2) (Thioredoxin peroxidase 2E-2)	IPR013740: Redoxin; IPR013766: Thioredoxin domain; IPR036249: Thioredoxin-like superfamily; IPR037944: Peroxiredoxin-5-like	Reactome: R-HSA-3299685: Detoxification of Reactive Oxygen Species,Reactome: R-HSA-5628897: TP53 Regulates Metabolic Genes	GO:0005737; GO:0008379; GO:0009570; GO:0034599; GO:0042744; GO:0045454	chloroplast stroma [GO:0009570]; cytoplasm [GO:0005737]; thioredoxin peroxidase activity [GO:0008379]; cell redox homeostasis [GO:0045454]; cellular response to oxidative stress [GO:0034599]; hydrogen peroxide catabolic process [GO:0042744]	cell redox homeostasis [GO:0045454]; cellular response to oxidative stress [GO:0034599]; hydrogen peroxide catabolic process [GO:0042744]	chloroplast stroma [GO:0009570]; cytoplasm [GO:0005737]	thioredoxin peroxidase activity [GO:0008379]	-1.58875	-4.83761	-3.69996
TRINITY_DN7731_c0_g1_i1	Q7F8S5	Peroxiredoxin-2E-2, chloroplastic (EC 1.11.1.25) (Glutaredoxin-dependent peroxiredoxin) (Peroxiredoxin IIE-2) (Thioredoxin peroxidase 2E-2)	IPR013740: Redoxin; IPR013766: Thioredoxin domain; IPR036249: Thioredoxin-like superfamily; IPR037944: Peroxiredoxin-5-like	Reactome: R-HSA-3299685: Detoxification of Reactive Oxygen Species,Reactome: R-HSA-5628897: TP53 Regulates Metabolic Genes	GO:0005737; GO:0008379; GO:0009570; GO:0034599; GO:0042744; GO:0045454	chloroplast stroma [GO:0009570]; cytoplasm [GO:0005737]; thioredoxin peroxidase activity [GO:0008379]; cell redox homeostasis [GO:0045454]; cellular response to oxidative stress [GO:0034599]; hydrogen peroxide catabolic process [GO:0042744]	cell redox homeostasis [GO:0045454]; cellular response to oxidative stress [GO:0034599]; hydrogen peroxide catabolic process [GO:0042744]	chloroplast stroma [GO:0009570]; cytoplasm [GO:0005737]	thioredoxin peroxidase activity [GO:0008379]	-1.57891	-4.96815	-3.77107
TRINITY_DN3742_c0_g1_i1	F4HVW5	Protein VASCULAR ASSOCIATED DEATH 1, chloroplastic	-	-	GO:0005576; GO:0005783; GO:0009507; GO:0009626; GO:0009723; GO:0009751; GO:0009873; GO:0016021; GO:0042742; GO:0043069	chloroplast [GO:0009507]; endoplasmic reticulum [GO:0005783]; extracellular region [GO:0005576]; integral component of membrane [GO:0016021]; defense response to bacterium [GO:0042742]; ethylene-activated signaling pathway [GO:0009873]; negative regulation of programmed cell death [GO:0043069]; plant-type hypersensitive response [GO:0009626]; response to ethylene [GO:0009723]; response to salicyl…	defense response to bacterium [GO:0042742]; ethylene-activated signaling pathway [GO:0009873]; negative regulation of programmed cell death [GO:0043069]; plant-type hypersensitive response [GO:0009626]; response to ethylene [GO:0009723]; response to salicylic acid [GO:0009751]	chloroplast [GO:0009507]; endoplasmic reticulum [GO:0005783]; extracellular region [GO:0005576]; integral component of membrane [GO:0016021]	-	-1.64898	-5.77237	-3.77064
TRINITY_DN6582_c0_g1_i2	O01700	Mitogen-activated protein kinase kinase kinase dlk-1 (EC 2.7.11.25) (DAP kinase-like kinase) (Death-associated protein kinase-like kinase)	IPR000719: Protein kinase domain; IPR011009: Protein kinase-like domain superfamily	-	GO:0000186; GO:0000187; GO:0004672; GO:0004709; GO:0005524; GO:0005737; GO:0005929; GO:0007165; GO:0030424; GO:0030425; GO:0031103; GO:0031625; GO:0038066; GO:0043025; GO:0045202; GO:0045773; GO:0046777; GO:0046872; GO:0048677; GO:0048689; GO:0048691; GO:0048841; GO:0050807; GO:0106310; GO:0106311; GO:1905868	axon [GO:0030424]; cilium [GO:0005929]; cytoplasm [GO:0005737]; dendrite [GO:0030425]; neuronal cell body [GO:0043025]; synapse [GO:0045202]; ATP binding [GO:0005524]; MAP kinase kinase kinase activity [GO:0004709]; metal ion binding [GO:0046872]; protein kinase activity [GO:0004672]; protein serine kinase activity [GO:0106310]; protein threonine kinase activity [GO:0106311]; ubiquitin protein li…	activation of MAPK activity [GO:0000187]; activation of MAPKK activity [GO:0000186]; axon extension involved in regeneration [GO:0048677]; axon regeneration [GO:0031103]; formation of growth cone in injured axon [GO:0048689]; p38MAPK cascade [GO:0038066]; positive regulation of axon extension [GO:0045773]; positive regulation of axon extension involved in regeneration [GO:0048691]; protein autoph…	axon [GO:0030424]; cilium [GO:0005929]; cytoplasm [GO:0005737]; dendrite [GO:0030425]; neuronal cell body [GO:0043025]; synapse [GO:0045202]	ATP binding [GO:0005524]; MAP kinase kinase kinase activity [GO:0004709]; metal ion binding [GO:0046872]; protein kinase activity [GO:0004672]; protein serine kinase activity [GO:0106310]; protein threonine kinase activity [GO:0106311]; ubiquitin protein ligase binding [GO:0031625]	-	-6.39005	-5.63423
