# Supplementary material for: Gene expression during the formation of resting spores induced by nitrogen starvation in the marine diatom Chaetoceros socialis
Source: BMC Genomics. 2023 Mar 10;24:106. doi: 10.1186/s12864-023-09175-x (PMC9999646; doi:10.1186/s12864-023-09175-x)
Supplement: Supplementary file 14 — Additional file 14. Table S8 [file 12864_2023_9175_MOESM14_ESM.xls]

## Sheet: Table S8
Table S8 (.xlxs): List of DEGs of C. socialis related to quiescence. The detected functional annotation and relative Log2(FC) value are reported.
	Functional Annotation									DEGs
TRANSCRIPT_ID	SwissProt_ID	SwissProt_funtion	InterPRO	Pathway	GO_Ids	GO_function	GO_biological_process	GO_cellular_component	GO_molecular_function	T2vsC2	T3vsC2	T4vsC2
TRINITY_DN30954_c0_g1_i1	Q9LV27	Target of rapamycin complex subunit LST8-1 (TORC subunit LST8 homolog 1) (Lethal with SEC13 protein 8 homolog 1)	IPR001680: WD40 repeat; IPR015943: WD40/YVTN repeat-like-containing domain superfamily; IPR017986: WD40-repeat-containing domain; IPR019775: WD40 repeat, conserved site; IPR036322: WD40-repeat-containing domain superfamily	-	GO:0005768; GO:0007275; GO:0016020; GO:0031929; GO:0031931; GO:0031932; GO:0032956; GO:0040008; GO:0048571; GO:1900088; GO:1900091	endosome [GO:0005768]; membrane [GO:0016020]; TORC1 complex [GO:0031931]; TORC2 complex [GO:0031932]; long-day photoperiodism [GO:0048571]; multicellular organism development [GO:0007275]; regulation of actin cytoskeleton organization [GO:0032956]; regulation of growth [GO:0040008]; regulation of inositol biosynthetic process [GO:1900088]; regulation of raffinose biosynthetic process [GO:1900091]…	long-day photoperiodism [GO:0048571]; multicellular organism development [GO:0007275]; regulation of actin cytoskeleton organization [GO:0032956]; regulation of growth [GO:0040008]; regulation of inositol biosynthetic process [GO:1900088]; regulation of raffinose biosynthetic process [GO:1900091]; TOR signaling [GO:0031929]	endosome [GO:0005768]; membrane [GO:0016020]; TORC1 complex [GO:0031931]; TORC2 complex [GO:0031932]	-	-	1.73156	2.75785
TRINITY_DN21185_c0_g1_i1	Q9FR53	Serine/threonine-protein kinase TOR (EC 2.7.11.1) (Protein TARGET OF RAPAMYCIN) (AtTOR)	-	-	GO:0000976; GO:0004672; GO:0004674; GO:0005524; GO:0005634; GO:0005737; GO:0005844; GO:0006952; GO:0009303; GO:0009615; GO:0009630; GO:0009688; GO:0009733; GO:0009734; GO:0009742; GO:0009745; GO:0009791; GO:0009793; GO:0010116; GO:0010507; GO:0010929; GO:0016032; GO:0016242; GO:0016303; GO:0016311; GO:0030307; GO:0031931; GO:0031932; GO:0038202; GO:0040019; GO:0042802; GO:0043621; GO:0044877; GO:…	cytoplasm [GO:0005737]; nucleus [GO:0005634]; polysome [GO:0005844]; TORC1 complex [GO:0031931]; TORC2 complex [GO:0031932]; 1-phosphatidylinositol-3-kinase activity [GO:0016303]; ATP binding [GO:0005524]; identical protein binding [GO:0042802]; protein kinase activity [GO:0004672]; protein self-association [GO:0043621]; protein serine kinase activity [GO:0106310]; protein serine/threonine kinase…	abscisic acid biosynthetic process [GO:0009688]; auxin-activated signaling pathway [GO:0009734]; brassinosteroid mediated signaling pathway [GO:0009742]; defense response [GO:0006952]; dephosphorylation [GO:0016311]; embryo development ending in seed dormancy [GO:0009793]; gravitropism [GO:0009630]; negative regulation of autophagy [GO:0010507]; negative regulation of defense response to virus [G…	cytoplasm [GO:0005737]; nucleus [GO:0005634]; polysome [GO:0005844]; TORC1 complex [GO:0031931]; TORC2 complex [GO:0031932]	1-phosphatidylinositol-3-kinase activity [GO:0016303]; ATP binding [GO:0005524]; identical protein binding [GO:0042802]; protein-containing complex binding [GO:0044877]; protein kinase activity [GO:0004672]; protein self-association [GO:0043621]; protein serine/threonine kinase activity [GO:0004674]; protein serine kinase activity [GO:0106310]; protein threonine kinase activity [GO:0106311]; tran…	-	2.20493	3.10329
TRINITY_DN20733_c0_g1_i1	Q8N122	Regulatory-associated protein of mTOR (Raptor) (p150 target of rapamycin (TOR)-scaffold protein)	-	-	GO:0001002; GO:0001003; GO:0001006; GO:0001156; GO:0001558; GO:0001938; GO:0005654; GO:0005737; GO:0005764; GO:0005765; GO:0005829; GO:0007050; GO:0008361; GO:0009267; GO:0009410; GO:0010494; GO:0010506; GO:0010800; GO:0016032; GO:0016241; GO:0019901; GO:0030291; GO:0030295; GO:0030307; GO:0030425; GO:0030674; GO:0031669; GO:0031929; GO:0031931; GO:0032008; GO:0033138; GO:0034198; GO:0035176; GO:…	cytoplasm [GO:0005737]; cytoplasmic stress granule [GO:0010494]; cytosol [GO:0005829]; dendrite [GO:0030425]; lysosomal membrane [GO:0005765]; lysosome [GO:0005764]; neuronal cell body [GO:0043025]; nucleoplasm [GO:0005654]; TORC1 complex [GO:0031931]; 14-3-3 protein binding [GO:0071889]; protein kinase activator activity [GO:0030295]; protein kinase binding [GO:0019901]; protein serine/threonine…	cell cycle arrest [GO:0007050]; cellular response to amino acid starvation [GO:0034198]; cellular response to amino acid stimulus [GO:0071230]; cellular response to leucine [GO:0071233]; cellular response to nutrient levels [GO:0031669]; cellular response to starvation [GO:0009267]; positive regulation of cell growth [GO:0030307]; positive regulation of endothelial cell proliferation [GO:0001938]…	cytoplasm [GO:0005737]; cytoplasmic stress granule [GO:0010494]; cytosol [GO:0005829]; dendrite [GO:0030425]; lysosomal membrane [GO:0005765]; lysosome [GO:0005764]; neuronal cell body [GO:0043025]; nucleoplasm [GO:0005654]; TORC1 complex [GO:0031931]	14-3-3 protein binding [GO:0071889]; protein-containing complex binding [GO:0044877]; protein kinase activator activity [GO:0030295]; protein kinase binding [GO:0019901]; protein-macromolecule adaptor activity [GO:0030674]; protein serine/threonine kinase inhibitor activity [GO:0030291]; RNA polymerase III type 1 promoter sequence-specific DNA binding [GO:0001002]; RNA polymerase III type 2 promo…	-	-	3.98095
TRINITY_DN20715_c0_g1_i1	Q0DJS1	Serine/threonine-protein kinase TOR (EC 2.7.11.1) (Protein TARGET OF RAPAMYCIN) (OsTOR)	-	-	GO:0000976; GO:0004674; GO:0005524; GO:0005634; GO:0005737; GO:0005844; GO:0009303; GO:0009615; GO:0009630; GO:0009733; GO:0009745; GO:0009793; GO:0010116; GO:0010929; GO:0016242; GO:0016311; GO:0030307; GO:0031931; GO:0031932; GO:0038202; GO:0040019; GO:0042802; GO:0043621; GO:0044877; GO:0045893; GO:0050687; GO:0106310; GO:0106311; GO:1900459; GO:1901355; GO:1902661; GO:2000234	cytoplasm [GO:0005737]; nucleus [GO:0005634]; polysome [GO:0005844]; TORC1 complex [GO:0031931]; TORC2 complex [GO:0031932]; ATP binding [GO:0005524]; identical protein binding [GO:0042802]; protein self-association [GO:0043621]; protein serine kinase activity [GO:0106310]; protein serine/threonine kinase activity [GO:0004674]; protein threonine kinase activity [GO:0106311]; protein-containing co…	dephosphorylation [GO:0016311]; embryo development ending in seed dormancy [GO:0009793]; gravitropism [GO:0009630]; negative regulation of defense response to virus [GO:0050687]; negative regulation of macroautophagy [GO:0016242]; positive regulation of abscisic acid biosynthetic process [GO:0010116]; positive regulation of auxin mediated signaling pathway [GO:0010929]; positive regulation of bra…	cytoplasm [GO:0005737]; nucleus [GO:0005634]; polysome [GO:0005844]; TORC1 complex [GO:0031931]; TORC2 complex [GO:0031932]	ATP binding [GO:0005524]; identical protein binding [GO:0042802]; protein-containing complex binding [GO:0044877]; protein self-association [GO:0043621]; protein serine/threonine kinase activity [GO:0004674]; protein serine kinase activity [GO:0106310]; protein threonine kinase activity [GO:0106311]; transcription regulatory region sequence-specific DNA binding [GO:0000976]	-	-	4.36937
TRINITY_DN34977_c0_g1_i1	Q9Y7K2	Serine/threonine-protein kinase tor2 (EC 2.7.11.1) (Phosphatidylinositol kinase homolog tor2) (Target of rapamycin kinase 2)	IPR016024: Armadillo-type fold	-	GO:0000785; GO:0004672; GO:0004674; GO:0005524; GO:0005634; GO:0005737; GO:0005829; GO:0007165; GO:0010507; GO:0010515; GO:0010972; GO:0016242; GO:0030435; GO:0031931; GO:0031932; GO:0032436; GO:0034064; GO:0038202; GO:0044877; GO:0048471; GO:0051321; GO:0071851; GO:0106310; GO:0106311; GO:0110045; GO:1900087	chromatin [GO:0000785]; cytoplasm [GO:0005737]; cytosol [GO:0005829]; nucleus [GO:0005634]; perinuclear region of cytoplasm [GO:0048471]; Tor2-Mei2-Ste11 complex [GO:0034064]; TORC1 complex [GO:0031931]; TORC2 complex [GO:0031932]; ATP binding [GO:0005524]; protein kinase activity [GO:0004672]; protein serine kinase activity [GO:0106310]; protein serine/threonine kinase activity [GO:0004674]; pro…	meiotic cell cycle [GO:0051321]; mitotic G1 cell cycle arrest in response to nitrogen starvation [GO:0071851]; negative regulation of autophagy [GO:0010507]; negative regulation of cell cycle switching, mitotic to meiotic cell cycle [GO:0110045]; negative regulation of G2/M transition of mitotic cell cycle [GO:0010972]; negative regulation of induction of conjugation with cellular fusion [GO:0010…	chromatin [GO:0000785]; cytoplasm [GO:0005737]; cytosol [GO:0005829]; nucleus [GO:0005634]; perinuclear region of cytoplasm [GO:0048471]; Tor2-Mei2-Ste11 complex [GO:0034064]; TORC1 complex [GO:0031931]; TORC2 complex [GO:0031932]	ATP binding [GO:0005524]; protein-containing complex binding [GO:0044877]; protein kinase activity [GO:0004672]; protein serine/threonine kinase activity [GO:0004674]; protein serine kinase activity [GO:0106310]; protein threonine kinase activity [GO:0106311]	-	4.99354	5.36711
TRINITY_DN34886_c0_g1_i1	Q6BX45	FK506-binding protein 1 (FKBP) (EC 5.2.1.8) (Peptidyl-prolyl cis-trans isomerase) (PPIase) (Rapamycin-binding protein)	IPR001179: FKBP-type peptidyl-prolyl cis-trans isomerase domain	-	GO:0003755; GO:0005527; GO:0005737; GO:0006325; GO:0006457; GO:1901710	cytoplasm [GO:0005737]; macrolide binding [GO:0005527]; peptidyl-prolyl cis-trans isomerase activity [GO:0003755]; chromatin organization [GO:0006325]; protein folding [GO:0006457]; regulation of homoserine biosynthetic process [GO:1901710]	chromatin organization [GO:0006325]; protein folding [GO:0006457]; regulation of homoserine biosynthetic process [GO:1901710]	cytoplasm [GO:0005737]	macrolide binding [GO:0005527]; peptidyl-prolyl cis-trans isomerase activity [GO:0003755]	-	5.09822	5.43075
TRINITY_DN29698_c0_g1_i1	Q86C65	Serine/threonine-protein kinase tor (EC 2.7.11.1) (Target of rapamycin)	-	-	GO:0004674; GO:0005524; GO:0005634; GO:0005829; GO:0005886; GO:0006935; GO:0007049; GO:0016242; GO:0031000; GO:0031156; GO:0031931; GO:0031932; GO:0038202; GO:0044877; GO:0106310; GO:0106311; GO:1903664	cytosol [GO:0005829]; nucleus [GO:0005634]; plasma membrane [GO:0005886]; TORC1 complex [GO:0031931]; TORC2 complex [GO:0031932]; ATP binding [GO:0005524]; protein serine kinase activity [GO:0106310]; protein serine/threonine kinase activity [GO:0004674]; protein threonine kinase activity [GO:0106311]; protein-containing complex binding [GO:0044877]; cell cycle [GO:0007049]; chemotaxis [GO:000693…	cell cycle [GO:0007049]; chemotaxis [GO:0006935]; negative regulation of macroautophagy [GO:0016242]; regulation of asexual reproduction [GO:1903664]; regulation of sorocarp development [GO:0031156]; response to caffeine [GO:0031000]; TORC1 signaling [GO:0038202]	cytosol [GO:0005829]; nucleus [GO:0005634]; plasma membrane [GO:0005886]; TORC1 complex [GO:0031931]; TORC2 complex [GO:0031932]	ATP binding [GO:0005524]; protein-containing complex binding [GO:0044877]; protein serine/threonine kinase activity [GO:0004674]; protein serine kinase activity [GO:0106310]; protein threonine kinase activity [GO:0106311]	-	4.58358	6.00205
TRINITY_DN31028_c0_g1_i1	P35169	Serine/threonine-protein kinase TOR1 (EC 2.7.11.1) (Dominant rapamycin resistance protein 1) (Phosphatidylinositol kinase homolog TOR1) (Target of rapamycin kinase 1)	IPR011990: Tetratricopeptide-like helical domain superfamily; IPR014009: PIK-related kinase	-	GO:0000139; GO:0000329; GO:0001558; GO:0004672; GO:0004674; GO:0005524; GO:0005634; GO:0005737; GO:0005886; GO:0006413; GO:0006468; GO:0006974; GO:0010008; GO:0010507; GO:0016242; GO:0018105; GO:0031234; GO:0031505; GO:0031929; GO:0031930; GO:0031931; GO:0031932; GO:0034599; GO:0034605; GO:0034976; GO:0038202; GO:0042254; GO:0042790; GO:0044387; GO:0044877; GO:0051321; GO:0051726; GO:0090153; GO:…	cytoplasm [GO:0005737]; endosome membrane [GO:0010008]; extrinsic component of cytoplasmic side of plasma membrane [GO:0031234]; fungal-type vacuole membrane [GO:0000329]; Golgi membrane [GO:0000139]; nucleus [GO:0005634]; plasma membrane [GO:0005886]; TORC1 complex [GO:0031931]; TORC2 complex [GO:0031932]; ATP binding [GO:0005524]; protein kinase activity [GO:0004672]; protein serine kinase acti…	cellular response to DNA damage stimulus [GO:0006974]; cellular response to heat [GO:0034605]; cellular response to oxidative stress [GO:0034599]; fungal-type cell wall organization [GO:0031505]; meiotic cell cycle [GO:0051321]; mitochondria-nucleus signaling pathway [GO:0031930]; negative regulation of autophagy [GO:0010507]; negative regulation of macroautophagy [GO:0016242]; negative regulatio…	cytoplasm [GO:0005737]; endosome membrane [GO:0010008]; extrinsic component of cytoplasmic side of plasma membrane [GO:0031234]; fungal-type vacuole membrane [GO:0000329]; Golgi membrane [GO:0000139]; nucleus [GO:0005634]; plasma membrane [GO:0005886]; TORC1 complex [GO:0031931]; TORC2 complex [GO:0031932]	ATP binding [GO:0005524]; protein-containing complex binding [GO:0044877]; protein kinase activity [GO:0004672]; protein serine/threonine kinase activity [GO:0004674]; protein serine kinase activity [GO:0106310]; protein threonine kinase activity [GO:0106311]	-	5.39843	6.51642
TRINITY_DN29698_c0_g1_i1	Q86C65	Serine/threonine-protein kinase tor (EC 2.7.11.1) (Target of rapamycin)	-	-	GO:0004674; GO:0005524; GO:0005634; GO:0005829; GO:0005886; GO:0006935; GO:0007049; GO:0016242; GO:0031000; GO:0031156; GO:0031931; GO:0031932; GO:0038202; GO:0044877; GO:0106310; GO:0106311; GO:1903664	cytosol [GO:0005829]; nucleus [GO:0005634]; plasma membrane [GO:0005886]; TORC1 complex [GO:0031931]; TORC2 complex [GO:0031932]; ATP binding [GO:0005524]; protein serine kinase activity [GO:0106310]; protein serine/threonine kinase activity [GO:0004674]; protein threonine kinase activity [GO:0106311]; protein-containing complex binding [GO:0044877]; cell cycle [GO:0007049]; chemotaxis [GO:000693…	cell cycle [GO:0007049]; chemotaxis [GO:0006935]; negative regulation of macroautophagy [GO:0016242]; regulation of asexual reproduction [GO:1903664]; regulation of sorocarp development [GO:0031156]; response to caffeine [GO:0031000]; TORC1 signaling [GO:0038202]	cytosol [GO:0005829]; nucleus [GO:0005634]; plasma membrane [GO:0005886]; TORC1 complex [GO:0031931]; TORC2 complex [GO:0031932]	ATP binding [GO:0005524]; protein-containing complex binding [GO:0044877]; protein serine/threonine kinase activity [GO:0004674]; protein serine kinase activity [GO:0106310]; protein threonine kinase activity [GO:0106311]	-	4.58358	6.00205
TRINITY_DN31028_c0_g1_i1	P35169	Serine/threonine-protein kinase TOR1 (EC 2.7.11.1) (Dominant rapamycin resistance protein 1) (Phosphatidylinositol kinase homolog TOR1) (Target of rapamycin kinase 1)	IPR011990: Tetratricopeptide-like helical domain superfamily; IPR014009: PIK-related kinase	-	GO:0000139; GO:0000329; GO:0001558; GO:0004672; GO:0004674; GO:0005524; GO:0005634; GO:0005737; GO:0005886; GO:0006413; GO:0006468; GO:0006974; GO:0010008; GO:0010507; GO:0016242; GO:0018105; GO:0031234; GO:0031505; GO:0031929; GO:0031930; GO:0031931; GO:0031932; GO:0034599; GO:0034605; GO:0034976; GO:0038202; GO:0042254; GO:0042790; GO:0044387; GO:0044877; GO:0051321; GO:0051726; GO:0090153; GO:…	cytoplasm [GO:0005737]; endosome membrane [GO:0010008]; extrinsic component of cytoplasmic side of plasma membrane [GO:0031234]; fungal-type vacuole membrane [GO:0000329]; Golgi membrane [GO:0000139]; nucleus [GO:0005634]; plasma membrane [GO:0005886]; TORC1 complex [GO:0031931]; TORC2 complex [GO:0031932]; ATP binding [GO:0005524]; protein kinase activity [GO:0004672]; protein serine kinase acti…	cellular response to DNA damage stimulus [GO:0006974]; cellular response to heat [GO:0034605]; cellular response to oxidative stress [GO:0034599]; fungal-type cell wall organization [GO:0031505]; meiotic cell cycle [GO:0051321]; mitochondria-nucleus signaling pathway [GO:0031930]; negative regulation of autophagy [GO:0010507]; negative regulation of macroautophagy [GO:0016242]; negative regulatio…	cytoplasm [GO:0005737]; endosome membrane [GO:0010008]; extrinsic component of cytoplasmic side of plasma membrane [GO:0031234]; fungal-type vacuole membrane [GO:0000329]; Golgi membrane [GO:0000139]; nucleus [GO:0005634]; plasma membrane [GO:0005886]; TORC1 complex [GO:0031931]; TORC2 complex [GO:0031932]	ATP binding [GO:0005524]; protein-containing complex binding [GO:0044877]; protein kinase activity [GO:0004672]; protein serine/threonine kinase activity [GO:0004674]; protein serine kinase activity [GO:0106310]; protein threonine kinase activity [GO:0106311]	-	5.39843	6.51642
TRINITY_DN30131_c0_g1_i1	P35169	Serine/threonine-protein kinase TOR1 (EC 2.7.11.1) (Dominant rapamycin resistance protein 1) (Phosphatidylinositol kinase homolog TOR1) (Target of rapamycin kinase 1)	IPR003151: PIK-related kinase, FAT	KEGG: 04150: mTOR signaling pathway,KEGG: 04151: PI3K-Akt signaling pathway,KEGG: 04714: Thermogenesis,KEGG: 04926: Relaxin signaling pathway,KEGG: 05163: Human cytomegalovirus infection,KEGG: 05165: Human papillomavirus infection,KEGG: 05170: Human immunodeficiency virus 1 infection	GO:0000139; GO:0000329; GO:0001558; GO:0004672; GO:0004674; GO:0005524; GO:0005634; GO:0005737; GO:0005886; GO:0006413; GO:0006468; GO:0006974; GO:0010008; GO:0010507; GO:0016242; GO:0018105; GO:0031234; GO:0031505; GO:0031929; GO:0031930; GO:0031931; GO:0031932; GO:0034599; GO:0034605; GO:0034976; GO:0038202; GO:0042254; GO:0042790; GO:0044387; GO:0044877; GO:0051321; GO:0051726; GO:0090153; GO:…	cytoplasm [GO:0005737]; endosome membrane [GO:0010008]; extrinsic component of cytoplasmic side of plasma membrane [GO:0031234]; fungal-type vacuole membrane [GO:0000329]; Golgi membrane [GO:0000139]; nucleus [GO:0005634]; plasma membrane [GO:0005886]; TORC1 complex [GO:0031931]; TORC2 complex [GO:0031932]; ATP binding [GO:0005524]; protein kinase activity [GO:0004672]; protein serine kinase acti…	cellular response to DNA damage stimulus [GO:0006974]; cellular response to heat [GO:0034605]; cellular response to oxidative stress [GO:0034599]; fungal-type cell wall organization [GO:0031505]; meiotic cell cycle [GO:0051321]; mitochondria-nucleus signaling pathway [GO:0031930]; negative regulation of autophagy [GO:0010507]; negative regulation of macroautophagy [GO:0016242]; negative regulatio…	cytoplasm [GO:0005737]; endosome membrane [GO:0010008]; extrinsic component of cytoplasmic side of plasma membrane [GO:0031234]; fungal-type vacuole membrane [GO:0000329]; Golgi membrane [GO:0000139]; nucleus [GO:0005634]; plasma membrane [GO:0005886]; TORC1 complex [GO:0031931]; TORC2 complex [GO:0031932]	ATP binding [GO:0005524]; protein-containing complex binding [GO:0044877]; protein kinase activity [GO:0004672]; protein serine/threonine kinase activity [GO:0004674]; protein serine kinase activity [GO:0106310]; protein threonine kinase activity [GO:0106311]	-	6.9007	7.27686
TRINITY_DN13701_c0_g1_i1	Q8N122	Regulatory-associated protein of mTOR (Raptor) (p150 target of rapamycin (TOR)-scaffold protein)	-	-	GO:0001002; GO:0001003; GO:0001006; GO:0001156; GO:0001558; GO:0001938; GO:0005654; GO:0005737; GO:0005764; GO:0005765; GO:0005829; GO:0007050; GO:0008361; GO:0009267; GO:0009410; GO:0010494; GO:0010506; GO:0010800; GO:0016032; GO:0016241; GO:0019901; GO:0030291; GO:0030295; GO:0030307; GO:0030425; GO:0030674; GO:0031669; GO:0031929; GO:0031931; GO:0032008; GO:0033138; GO:0034198; GO:0035176; GO:…	cytoplasm [GO:0005737]; cytoplasmic stress granule [GO:0010494]; cytosol [GO:0005829]; dendrite [GO:0030425]; lysosomal membrane [GO:0005765]; lysosome [GO:0005764]; neuronal cell body [GO:0043025]; nucleoplasm [GO:0005654]; TORC1 complex [GO:0031931]; 14-3-3 protein binding [GO:0071889]; protein kinase activator activity [GO:0030295]; protein kinase binding [GO:0019901]; protein serine/threonine…	cell cycle arrest [GO:0007050]; cellular response to amino acid starvation [GO:0034198]; cellular response to amino acid stimulus [GO:0071230]; cellular response to leucine [GO:0071233]; cellular response to nutrient levels [GO:0031669]; cellular response to starvation [GO:0009267]; positive regulation of cell growth [GO:0030307]; positive regulation of endothelial cell proliferation [GO:0001938]…	cytoplasm [GO:0005737]; cytoplasmic stress granule [GO:0010494]; cytosol [GO:0005829]; dendrite [GO:0030425]; lysosomal membrane [GO:0005765]; lysosome [GO:0005764]; neuronal cell body [GO:0043025]; nucleoplasm [GO:0005654]; TORC1 complex [GO:0031931]	14-3-3 protein binding [GO:0071889]; protein-containing complex binding [GO:0044877]; protein kinase activator activity [GO:0030295]; protein kinase binding [GO:0019901]; protein-macromolecule adaptor activity [GO:0030674]; protein serine/threonine kinase inhibitor activity [GO:0030291]; RNA polymerase III type 1 promoter sequence-specific DNA binding [GO:0001002]; RNA polymerase III type 2 promo…	-	3.55792	4.80694
TRINITY_DN850_c0_g1_i2	Q4WLV6	FK506-binding protein 1A (FKBP) (EC 5.2.1.8) (Peptidyl-prolyl cis-trans isomerase) (PPIase) (Rapamycin-binding protein)	IPR001179: FKBP-type peptidyl-prolyl cis-trans isomerase domain	-	GO:0000413; GO:0003755; GO:0005634; GO:0005737; GO:0005829; GO:0061077	cytoplasm [GO:0005737]; cytosol [GO:0005829]; nucleus [GO:0005634]; peptidyl-prolyl cis-trans isomerase activity [GO:0003755]; chaperone-mediated protein folding [GO:0061077]; protein peptidyl-prolyl isomerization [GO:0000413]	chaperone-mediated protein folding [GO:0061077]; protein peptidyl-prolyl isomerization [GO:0000413]	cytoplasm [GO:0005737]; cytosol [GO:0005829]; nucleus [GO:0005634]	peptidyl-prolyl cis-trans isomerase activity [GO:0003755]	-	-3.33161	-2.84094
TRINITY_DN16692_c0_g1_i1	Q55BR7	Protein raptor homolog	-	-	GO:0005737; GO:0005776; GO:0009267; GO:0010506; GO:0030307; GO:0030674; GO:0031929; GO:0031931; GO:0071230; GO:0071902; GO:1903666	autophagosome [GO:0005776]; cytoplasm [GO:0005737]; TORC1 complex [GO:0031931]; protein-macromolecule adaptor activity [GO:0030674]; cellular response to amino acid stimulus [GO:0071230]; cellular response to starvation [GO:0009267]; positive regulation of asexual reproduction [GO:1903666]; positive regulation of cell growth [GO:0030307]; positive regulation of protein serine/threonine kinase act…	cellular response to amino acid stimulus [GO:0071230]; cellular response to starvation [GO:0009267]; positive regulation of asexual reproduction [GO:1903666]; positive regulation of cell growth [GO:0030307]; positive regulation of protein serine/threonine kinase activity [GO:0071902]; regulation of autophagy [GO:0010506]; TOR signaling [GO:0031929]	autophagosome [GO:0005776]; cytoplasm [GO:0005737]; TORC1 complex [GO:0031931]	protein-macromolecule adaptor activity [GO:0030674]	-	4.05601	5.19589
TRINITY_DN33346_c1_g1_i1	Q55BR7	Protein raptor homolog	IPR016024: Armadillo-type fold	-	GO:0005737; GO:0005776; GO:0009267; GO:0010506; GO:0030307; GO:0030674; GO:0031929; GO:0031931; GO:0071230; GO:0071902; GO:1903666	autophagosome [GO:0005776]; cytoplasm [GO:0005737]; TORC1 complex [GO:0031931]; protein-macromolecule adaptor activity [GO:0030674]; cellular response to amino acid stimulus [GO:0071230]; cellular response to starvation [GO:0009267]; positive regulation of asexual reproduction [GO:1903666]; positive regulation of cell growth [GO:0030307]; positive regulation of protein serine/threonine kinase act…	cellular response to amino acid stimulus [GO:0071230]; cellular response to starvation [GO:0009267]; positive regulation of asexual reproduction [GO:1903666]; positive regulation of cell growth [GO:0030307]; positive regulation of protein serine/threonine kinase activity [GO:0071902]; regulation of autophagy [GO:0010506]; TOR signaling [GO:0031929]	autophagosome [GO:0005776]; cytoplasm [GO:0005737]; TORC1 complex [GO:0031931]	protein-macromolecule adaptor activity [GO:0030674]	-	4.63574	5.83268
TRINITY_DN8270_c0_g1_i4	Q9WUE4	GATOR complex protein NPRL2 (Gene 21 protein) (G21 protein) (Nitrogen permease regulator 2-like protein) (NPR2-like protein)	IPR009348: Nitrogen permease regulator 2	-	GO:0004672; GO:0005096; GO:0005765; GO:0006995; GO:0010508; GO:0032007; GO:0033673; GO:0034198; GO:0043547; GO:1990130; GO:2000785	GATOR1 complex [GO:1990130]; lysosomal membrane [GO:0005765]; GTPase activator activity [GO:0005096]; protein kinase activity [GO:0004672]; cellular response to amino acid starvation [GO:0034198]; cellular response to nitrogen starvation [GO:0006995]; negative regulation of kinase activity [GO:0033673]; negative regulation of TOR signaling [GO:0032007]; positive regulation of autophagy [GO:001050…	cellular response to amino acid starvation [GO:0034198]; cellular response to nitrogen starvation [GO:0006995]; negative regulation of kinase activity [GO:0033673]; negative regulation of TOR signaling [GO:0032007]; positive regulation of autophagy [GO:0010508]; positive regulation of GTPase activity [GO:0043547]; regulation of autophagosome assembly [GO:2000785]	GATOR1 complex [GO:1990130]; lysosomal membrane [GO:0005765]	GTPase activator activity [GO:0005096]; protein kinase activity [GO:0004672]	-	1.65122	2.04373
TRINITY_DN27062_c0_g1_i1	Q9W0E3	GATOR complex protein Iml1 (Increased minichromosome loss 1)	-	-	GO:0005096; GO:0005764; GO:0005765; GO:0010506; GO:0032007; GO:0034198; GO:0035859; GO:0045792; GO:0048142; GO:0051321; GO:0051729; GO:1904262; GO:1990130	GATOR1 complex [GO:1990130]; lysosomal membrane [GO:0005765]; lysosome [GO:0005764]; Seh1-associated complex [GO:0035859]; GTPase activator activity [GO:0005096]; cellular response to amino acid starvation [GO:0034198]; germarium-derived cystoblast division [GO:0048142]; germline cell cycle switching, mitotic to meiotic cell cycle [GO:0051729]; meiotic cell cycle [GO:0051321]; negative regulation…	cellular response to amino acid starvation [GO:0034198]; germarium-derived cystoblast division [GO:0048142]; germline cell cycle switching, mitotic to meiotic cell cycle [GO:0051729]; meiotic cell cycle [GO:0051321]; negative regulation of cell size [GO:0045792]; negative regulation of TORC1 signaling [GO:1904262]; negative regulation of TOR signaling [GO:0032007]; regulation of autophagy [GO:001…	GATOR1 complex [GO:1990130]; lysosomal membrane [GO:0005765]; lysosome [GO:0005764]; Seh1-associated complex [GO:0035859]	GTPase activator activity [GO:0005096]	-	-	4.62817
TRINITY_DN31417_c0_g1_i1	O75140	GATOR complex protein DEPDC5 (DEP domain-containing protein 5)	-	-	GO:0005096; GO:0005764; GO:0005765; GO:0005829; GO:0010506; GO:0032007; GO:0034198; GO:0035556; GO:0043547; GO:0044877; GO:0048471; GO:1904262; GO:1990130	cytosol [GO:0005829]; GATOR1 complex [GO:1990130]; lysosomal membrane [GO:0005765]; lysosome [GO:0005764]; perinuclear region of cytoplasm [GO:0048471]; GTPase activator activity [GO:0005096]; protein-containing complex binding [GO:0044877]; cellular response to amino acid starvation [GO:0034198]; intracellular signal transduction [GO:0035556]; negative regulation of TOR signaling [GO:0032007]; n…	cellular response to amino acid starvation [GO:0034198]; intracellular signal transduction [GO:0035556]; negative regulation of TORC1 signaling [GO:1904262]; negative regulation of TOR signaling [GO:0032007]; positive regulation of GTPase activity [GO:0043547]; regulation of autophagy [GO:0010506]	cytosol [GO:0005829]; GATOR1 complex [GO:1990130]; lysosomal membrane [GO:0005765]; lysosome [GO:0005764]; perinuclear region of cytoplasm [GO:0048471]	GTPase activator activity [GO:0005096]; protein-containing complex binding [GO:0044877]	-	4.42055	4.47563
TRINITY_DN13902_c0_g1_i1	P49815	Tuberin (Tuberous sclerosis 2 protein)	IPR000331: Rap GTPase activating protein domain; IPR035974: Rap/Ran-GAP superfamily	-	GO:0001843; GO:0005096; GO:0005634; GO:0005737; GO:0005764; GO:0005794; GO:0005829; GO:0006469; GO:0006606; GO:0006897; GO:0007507; GO:0008104; GO:0008285; GO:0014067; GO:0014069; GO:0016020; GO:0016032; GO:0016192; GO:0016239; GO:0019902; GO:0030100; GO:0030178; GO:0031267; GO:0032007; GO:0033596; GO:0042803; GO:0043276; GO:0043491; GO:0046626; GO:0046627; GO:0048009; GO:0048471; GO:0050918; GO:…	cytoplasm [GO:0005737]; cytosol [GO:0005829]; Golgi apparatus [GO:0005794]; lysosome [GO:0005764]; membrane [GO:0016020]; nucleus [GO:0005634]; perinuclear region of cytoplasm [GO:0048471]; postsynaptic density [GO:0014069]; TSC1-TSC2 complex [GO:0033596]; GTPase activator activity [GO:0005096]; Hsp90 protein binding [GO:0051879]; phosphatase binding [GO:0019902]; protein homodimerization activit…	anoikis [GO:0043276]; endocytosis [GO:0006897]; heart development [GO:0007507]; insulin-like growth factor receptor signaling pathway [GO:0048009]; negative regulation of cell population proliferation [GO:0008285]; negative regulation of insulin receptor signaling pathway [GO:0046627]; negative regulation of mitophagy [GO:1901525]; negative regulation of phosphatidylinositol 3-kinase signaling [G…	cytoplasm [GO:0005737]; cytosol [GO:0005829]; Golgi apparatus [GO:0005794]; lysosome [GO:0005764]; membrane [GO:0016020]; nucleus [GO:0005634]; perinuclear region of cytoplasm [GO:0048471]; postsynaptic density [GO:0014069]; TSC1-TSC2 complex [GO:0033596]	GTPase activator activity [GO:0005096]; Hsp90 protein binding [GO:0051879]; phosphatase binding [GO:0019902]; protein homodimerization activity [GO:0042803]; small GTPase binding [GO:0031267]	-	5.67037	7.59298
TRINITY_DN7844_c0_g1_i1	Q550Q4	GTP-binding protein Rheb homolog	IPR001806: Small GTPase; IPR005225: Small GTP-binding protein domain; IPR020849: Small GTPase superfamily, Ras-type; IPR027417: P-loop containing nucleoside triphosphate hydrolase	-	GO:0003924; GO:0005525; GO:0005776; GO:0005886; GO:0007264; GO:0019003; GO:0031410; GO:0032008; GO:0050765	autophagosome [GO:0005776]; cytoplasmic vesicle [GO:0031410]; plasma membrane [GO:0005886]; GDP binding [GO:0019003]; GTP binding [GO:0005525]; GTPase activity [GO:0003924]; negative regulation of phagocytosis [GO:0050765]; positive regulation of TOR signaling [GO:0032008]; small GTPase mediated signal transduction [GO:0007264]	negative regulation of phagocytosis [GO:0050765]; positive regulation of TOR signaling [GO:0032008]; small GTPase mediated signal transduction [GO:0007264]	autophagosome [GO:0005776]; cytoplasmic vesicle [GO:0031410]; plasma membrane [GO:0005886]	GDP binding [GO:0019003]; GTPase activity [GO:0003924]; GTP binding [GO:0005525]	-	-2.08208	-1.96818
TRINITY_DN7844_c0_g1_i2	Q550Q4	GTP-binding protein Rheb homolog	IPR001806: Small GTPase; IPR005225: Small GTP-binding protein domain; IPR020849: Small GTPase superfamily, Ras-type; IPR027417: P-loop containing nucleoside triphosphate hydrolase	-	GO:0003924; GO:0005525; GO:0005776; GO:0005886; GO:0007264; GO:0019003; GO:0031410; GO:0032008; GO:0050765	autophagosome [GO:0005776]; cytoplasmic vesicle [GO:0031410]; plasma membrane [GO:0005886]; GDP binding [GO:0019003]; GTP binding [GO:0005525]; GTPase activity [GO:0003924]; negative regulation of phagocytosis [GO:0050765]; positive regulation of TOR signaling [GO:0032008]; small GTPase mediated signal transduction [GO:0007264]	negative regulation of phagocytosis [GO:0050765]; positive regulation of TOR signaling [GO:0032008]; small GTPase mediated signal transduction [GO:0007264]	autophagosome [GO:0005776]; cytoplasmic vesicle [GO:0031410]; plasma membrane [GO:0005886]	GDP binding [GO:0019003]; GTPase activity [GO:0003924]; GTP binding [GO:0005525]	-	-2.05713	-2.03688
TRINITY_DN8818_c0_g1_i4	O81360	Zeaxanthin epoxidase, chloroplastic (EC 1.14.15.21) (PA-ZE)	IPR002938: FAD-binding domain; IPR036188: FAD/NAD(P)-binding domain superfamily	-	GO:0009507; GO:0009540; GO:0009688; GO:0016020; GO:0071949	chloroplast [GO:0009507]; membrane [GO:0016020]; FAD binding [GO:0071949]; zeaxanthin epoxidase [overall] activity [GO:0009540]; abscisic acid biosynthetic process [GO:0009688]	abscisic acid biosynthetic process [GO:0009688]	chloroplast [GO:0009507]; membrane [GO:0016020]	FAD binding [GO:0071949]; zeaxanthin epoxidase [overall] activity [GO:0009540]	-	-3.13694	-2.16808
TRINITY_DN4027_c0_g1_i2	O81360	Zeaxanthin epoxidase, chloroplastic (EC 1.14.15.21) (PA-ZE)	IPR002938: FAD-binding domain; IPR036188: FAD/NAD(P)-binding domain superfamily	-	GO:0009507; GO:0009540; GO:0009688; GO:0016020; GO:0071949	chloroplast [GO:0009507]; membrane [GO:0016020]; FAD binding [GO:0071949]; zeaxanthin epoxidase [overall] activity [GO:0009540]; abscisic acid biosynthetic process [GO:0009688]	abscisic acid biosynthetic process [GO:0009688]	chloroplast [GO:0009507]; membrane [GO:0016020]	FAD binding [GO:0071949]; zeaxanthin epoxidase [overall] activity [GO:0009540]	-	-2.21266	-2.47288
TRINITY_DN11729_c0_g1_i2	O81360	Zeaxanthin epoxidase, chloroplastic (EC 1.14.15.21) (PA-ZE)	IPR002938: FAD-binding domain; IPR036188: FAD/NAD(P)-binding domain superfamily	-	GO:0009507; GO:0009540; GO:0009688; GO:0016020; GO:0071949	chloroplast [GO:0009507]; membrane [GO:0016020]; FAD binding [GO:0071949]; zeaxanthin epoxidase [overall] activity [GO:0009540]; abscisic acid biosynthetic process [GO:0009688]	abscisic acid biosynthetic process [GO:0009688]	chloroplast [GO:0009507]; membrane [GO:0016020]	FAD binding [GO:0071949]; zeaxanthin epoxidase [overall] activity [GO:0009540]	-	-2.71815	-3.07943
TRINITY_DN28466_c0_g1_i1	Q38920	Protein farnesyltransferase subunit beta (FTase-beta) (EC 2.5.1.58) (CAAX farnesyltransferase subunit beta) (Enhanced response to abscisic acid 1) (Ras proteins prenyltransferase subunit beta)	IPR001330: PFTB repeat; IPR008930: Terpenoid cyclases/protein prenyltransferase alpha-alpha toroid	-	GO:0004311; GO:0004660; GO:0005965; GO:0008270; GO:0009414; GO:0009620; GO:0009737; GO:0009788; GO:0009934; GO:0018342; GO:0018343; GO:0042335; GO:0047484; GO:1901000; GO:1990069	protein farnesyltransferase complex [GO:0005965]; farnesyltranstransferase activity [GO:0004311]; protein farnesyltransferase activity [GO:0004660]; zinc ion binding [GO:0008270]; cuticle development [GO:0042335]; negative regulation of abscisic acid-activated signaling pathway [GO:0009788]; protein farnesylation [GO:0018343]; protein prenylation [GO:0018342]; regulation of meristem structural or…	cuticle development [GO:0042335]; negative regulation of abscisic acid-activated signaling pathway [GO:0009788]; protein farnesylation [GO:0018343]; protein prenylation [GO:0018342]; regulation of meristem structural organization [GO:0009934]; regulation of response to osmotic stress [GO:0047484]; regulation of response to salt stress [GO:1901000]; response to abscisic acid [GO:0009737]; response…	protein farnesyltransferase complex [GO:0005965]	farnesyltranstransferase activity [GO:0004311]; protein farnesyltransferase activity [GO:0004660]; zinc ion binding [GO:0008270]	-	5.32551	6.72504
TRINITY_DN31510_c0_g1_i2	Q9LRM7	9-cis-epoxycarotenoid dioxygenase NCED6, chloroplastic (AtNCED6) (EC 1.13.11.51)	IPR004294: Carotenoid oxygenase	-	GO:0009535; GO:0009570; GO:0009639; GO:0009688; GO:0010114; GO:0010436; GO:0016121; GO:0045549; GO:0046872	chloroplast stroma [GO:0009570]; chloroplast thylakoid membrane [GO:0009535]; 9-cis-epoxycarotenoid dioxygenase activity [GO:0045549]; carotenoid dioxygenase activity [GO:0010436]; metal ion binding [GO:0046872]; abscisic acid biosynthetic process [GO:0009688]; carotene catabolic process [GO:0016121]; response to red light [GO:0010114]; response to red or far red light [GO:0009639]	abscisic acid biosynthetic process [GO:0009688]; carotene catabolic process [GO:0016121]; response to red light [GO:0010114]; response to red or far red light [GO:0009639]	chloroplast stroma [GO:0009570]; chloroplast thylakoid membrane [GO:0009535]	9-cis-epoxycarotenoid dioxygenase activity [GO:0045549]; carotenoid dioxygenase activity [GO:0010436]; metal ion binding [GO:0046872]	-	2.62848	5.74704
