# Supplementary material for: Gene expression during the formation of resting spores induced by nitrogen starvation in the marine diatom Chaetoceros socialis
Source: BMC Genomics. 2023 Mar 10;24:106. doi: 10.1186/s12864-023-09175-x (PMC9999646; doi:10.1186/s12864-023-09175-x)
Supplement: Supplementary file 15 — Additional file 15. Table S9 [file 12864_2023_9175_MOESM15_ESM.xlsx]

## Sheet: Table S9
Table S9: Comparison between T. pseudonana and C. socialis during the early phase of N limitation.
Expression trends of C. socialis transcripts orthologs of downregulated T.pseudonana transcripts.
			Functional Annotation									DEGs			THALASSIOSIRA EXPRESSION
TRANSCRIPT_ID	LENGTH	ENCODED PROTEIN	SwissProt_ID	SwissProt_funtion	SwissProt_pathway	Pathway	GO_Ids	GO_function	GO_biological_process	GO_cellular_component	GO_molecular_function	T2vsC2	T3vsC2	T4vsC2	THALASSIOSIRA ORTHOLOGS	Bender_2014
TRINITY_DN15035_c0_g1_i1	336	YES	C8VDQ3	Putative glutathione-dependent formaldehyde-activating enzyme (EC 4.4.1.22) (S-(hydroxymethyl)glutathione synthase)	PATHWAY: One-carbon metabolism; formaldehyde degradation; formate from formaldehyde (glutathione route): step 1/3. {ECO:0000255|HAMAP-Rule:MF_03142}.	-	GO:0008270; GO:0046294; GO:0051907	S-(hydroxymethyl)glutathione synthase activity [GO:0051907]; zinc ion binding [GO:0008270]; formaldehyde catabolic process [GO:0046294]	formaldehyde catabolic process [GO:0046294]	-	S-(hydroxymethyl)glutathione synthase activity [GO:0051907]; zinc ion binding [GO:0008270]	2.931	-	-	Thaps3|1060	DOWN
TRINITY_DN27226_c0_g1_i1	1078	YES	-	-	-	-	-	-	-	-	-	1.56816	-	1.55723	Thaps3|21769	DOWN
TRINITY_DN7317_c0_g1_i2	1389	YES	Q8BH86	D-glutamate cyclase, mitochondrial (EC 4.2.1.48)	-	-	GO:0005739; GO:0005759; GO:0006536; GO:0047820	mitochondrial matrix [GO:0005759]; mitochondrion [GO:0005739]; D-glutamate cyclase activity [GO:0047820]; glutamate metabolic process [GO:0006536]	glutamate metabolic process [GO:0006536]	mitochondrial matrix [GO:0005759]; mitochondrion [GO:0005739]	D-glutamate cyclase activity [GO:0047820]	1.61296	-	1.9395	Thaps3|5083	DOWN
TRINITY_DN12398_c0_g1_i1	1483	YES	Q9ASU1	Diacylglycerol O-acyltransferase 2 (AtDGAT2) (EC 2.3.1.20)	PATHWAY: Glycerolipid metabolism; triacylglycerol biosynthesis.	-	GO:0004144; GO:0005789; GO:0005811; GO:0006071; GO:0006629; GO:0008374; GO:0016021; GO:0019432; GO:0034389; GO:0046460	endoplasmic reticulum membrane [GO:0005789]; integral component of membrane [GO:0016021]; lipid droplet [GO:0005811]; diacylglycerol O-acyltransferase activity [GO:0004144]; O-acyltransferase activity [GO:0008374]; glycerol metabolic process [GO:0006071]; lipid droplet organization [GO:0034389]; lipid metabolic process [GO:0006629]; neutral lipid biosynthetic process [GO:0046460]; triglyceride bi…	glycerol metabolic process [GO:0006071]; lipid droplet organization [GO:0034389]; lipid metabolic process [GO:0006629]; neutral lipid biosynthetic process [GO:0046460]; triglyceride biosynthetic process [GO:0019432]	endoplasmic reticulum membrane [GO:0005789]; integral component of membrane [GO:0016021]; lipid droplet [GO:0005811]	diacylglycerol O-acyltransferase activity [GO:0004144]; O-acyltransferase activity [GO:0008374]	-	-	-3.25121	Thaps3|928	DOWN
TRINITY_DN13908_c0_g1_i10	2148	YES	-	-	-	-	-	-	-	-	-	2.22211	-	2.5686	Thaps3|2611	DOWN
TRINITY_DN9022_c0_g1_i1	1617	YES	Q2VEX9	Prolycopene isomerase, chloroplastic (CrtISO) (EC 5.2.1.13) (Carotenoid isomerase)	PATHWAY: Carotenoid biosynthesis; lycopene biosynthesis.	-	GO:0009662; GO:0016117; GO:0016491; GO:0031969; GO:0046608	chloroplast membrane [GO:0031969]; carotenoid isomerase activity [GO:0046608]; oxidoreductase activity [GO:0016491]; carotenoid biosynthetic process [GO:0016117]; etioplast organization [GO:0009662]	carotenoid biosynthetic process [GO:0016117]; etioplast organization [GO:0009662]	chloroplast membrane [GO:0031969]	carotenoid isomerase activity [GO:0046608]; oxidoreductase activity [GO:0016491]	-	-	-3.0784	Thaps3|21900	DOWN
TRINITY_DN4870_c0_g1_i2	1241	YES	P41938	Probable 3-hydroxyacyl-CoA dehydrogenase B0272.3 (EC 1.1.1.35)	PATHWAY: Lipid metabolism; fatty acid beta-oxidation.	KEGG: 00062: Fatty acid elongation,KEGG: 00071: Fatty acid degradation,KEGG: 00280: Valine, leucine and isoleucine degradation,KEGG: 00281: Geraniol degradation,KEGG: 00310: Lysine degradation,KEGG: 00360: Phenylalanine metabolism,KEGG: 00362: Benzoate degradation,KEGG: 00380: Tryptophan metabolism,KEGG: 00410: beta-Alanine metabolism,KEGG: 00592: alpha-Linolenic acid metabolism,KEGG: 00623: Tolu…	GO:0003857; GO:0005759; GO:0006635; GO:0070403	mitochondrial matrix [GO:0005759]; 3-hydroxyacyl-CoA dehydrogenase activity [GO:0003857]; NAD+ binding [GO:0070403]; fatty acid beta-oxidation [GO:0006635]	fatty acid beta-oxidation [GO:0006635]	mitochondrial matrix [GO:0005759]	3-hydroxyacyl-CoA dehydrogenase activity [GO:0003857]; NAD+ binding [GO:0070403]	-	-	2.85187	Thaps3|11182	DOWN
TRINITY_DN10473_c0_g1_i1	1131	YES	Q55BK0	Ubiquitin fusion degradation protein 1 homolog	PATHWAY: Protein degradation; proteasomal ubiquitin-dependent pathway.	Reactome: R-HSA-110320: Translesion Synthesis by POLH,Reactome: R-HSA-5689880: Ub-specific processing proteases	GO:0006511; GO:0030433; GO:0031593; GO:0034098; GO:0071712	VCP-NPL4-UFD1 AAA ATPase complex [GO:0034098]; polyubiquitin modification-dependent protein binding [GO:0031593]; ER-associated misfolded protein catabolic process [GO:0071712]; ubiquitin-dependent ERAD pathway [GO:0030433]; ubiquitin-dependent protein catabolic process [GO:0006511]	ER-associated misfolded protein catabolic process [GO:0071712]; ubiquitin-dependent ERAD pathway [GO:0030433]; ubiquitin-dependent protein catabolic process [GO:0006511]	VCP-NPL4-UFD1 AAA ATPase complex [GO:0034098]	polyubiquitin modification-dependent protein binding [GO:0031593]	-	-	-	Thaps3|22140	DOWN
TRINITY_DN11393_c0_g1_i2	1462	YES	Q9P3R1	Sterol 24-C-methyltransferase erg-4 (EC 2.1.1.-) (Delta(24)-sterol C-methyltransferase) (S-adenosyl-L-methionine:sterol C-24 methyl transferasee) (SAM:SMT)	PATHWAY: Steroid metabolism; ergosterol biosynthesis. {ECO:0000305|PubMed:1838342}.	-	GO:0003838; GO:0005783; GO:0006696; GO:0016126; GO:0032259	endoplasmic reticulum [GO:0005783]; sterol 24-C-methyltransferase activity [GO:0003838]; ergosterol biosynthetic process [GO:0006696]; methylation [GO:0032259]; sterol biosynthetic process [GO:0016126]	ergosterol biosynthetic process [GO:0006696]; methylation [GO:0032259]; sterol biosynthetic process [GO:0016126]	endoplasmic reticulum [GO:0005783]	sterol 24-C-methyltransferase activity [GO:0003838]	-	-	-	Thaps3|7523	DOWN
TRINITY_DN11533_c0_g1_i1	1079	YES	Q3ZBE9	Sterol-4-alpha-carboxylate 3-dehydrogenase, decarboxylating (EC 1.1.1.170)	PATHWAY: Steroid biosynthesis; zymosterol biosynthesis; zymosterol from lanosterol: step 4/6.	-	GO:0000252; GO:0001942; GO:0003854; GO:0005783; GO:0005789; GO:0005811; GO:0006695; GO:0007224; GO:0008203; GO:0016021; GO:0016616; GO:0047012; GO:0060716; GO:0102175; GO:0103066; GO:0103067	endoplasmic reticulum [GO:0005783]; endoplasmic reticulum membrane [GO:0005789]; integral component of membrane [GO:0016021]; lipid droplet [GO:0005811]; 3-beta-hydroxy-delta5-steroid dehydrogenase activity [GO:0003854]; 3-beta-hydroxysteroid dehydrogenase/C4-decarboxylase activity [GO:0102175]; 4alpha-carboxy-4beta-methyl-5alpha-cholesta-8-en-3beta-ol:NAD(P)+ 3-oxidoreductase (decarboxylating) a…	cholesterol biosynthetic process [GO:0006695]; cholesterol metabolic process [GO:0008203]; hair follicle development [GO:0001942]; labyrinthine layer blood vessel development [GO:0060716]; smoothened signaling pathway [GO:0007224]	endoplasmic reticulum [GO:0005783]; endoplasmic reticulum membrane [GO:0005789]; integral component of membrane [GO:0016021]; lipid droplet [GO:0005811]	3-beta-hydroxy-delta5-steroid dehydrogenase activity [GO:0003854]; 3-beta-hydroxysteroid dehydrogenase/C4-decarboxylase activity [GO:0102175]; 4alpha-carboxy-4beta-methyl-5alpha-cholesta-8-en-3beta-ol:NAD(P)+ 3-oxidoreductase (decarboxylating) activity [GO:0103066]; 4alpha-carboxy-5alpha-cholesta-8-en-3beta-ol:NAD(P)+ 3-dehydrogenase (decarboxylating) activity [GO:0103067]; C-3 sterol dehydrogena…	-	-	-	Thaps3|4552	DOWN
TRINITY_DN12271_c0_g1_i2	761	YES	Q9DB25	Dolichyl-phosphate beta-glucosyltransferase (DolP-glucosyltransferase) (EC 2.4.1.117) (Asparagine-linked glycosylation protein 5 homolog)	PATHWAY: Protein modification; protein glycosylation.	-	GO:0004581; GO:0005789; GO:0006487; GO:0007368; GO:0016021	endoplasmic reticulum membrane [GO:0005789]; integral component of membrane [GO:0016021]; dolichyl-phosphate beta-glucosyltransferase activity [GO:0004581]; determination of left/right symmetry [GO:0007368]; protein N-linked glycosylation [GO:0006487]	determination of left/right symmetry [GO:0007368]; protein N-linked glycosylation [GO:0006487]	endoplasmic reticulum membrane [GO:0005789]; integral component of membrane [GO:0016021]	dolichyl-phosphate beta-glucosyltransferase activity [GO:0004581]	-	-	-	Thaps3|16378	DOWN
TRINITY_DN1564_c0_g1_i2	1821	YES	O94489	Elongation factor 3 (EF-3) (EC 3.6.4.-)	PATHWAY: Protein biosynthesis; polypeptide chain elongation. {ECO:0000305}.	-	GO:0002181; GO:0002182; GO:0003746; GO:0005524; GO:0005829; GO:0016887; GO:0042626	cytosol [GO:0005829]; ATP binding [GO:0005524]; ATPase activity [GO:0016887]; ATPase-coupled transmembrane transporter activity [GO:0042626]; translation elongation factor activity [GO:0003746]; cytoplasmic translation [GO:0002181]; cytoplasmic translational elongation [GO:0002182]	cytoplasmic translation [GO:0002181]; cytoplasmic translational elongation [GO:0002182]	cytosol [GO:0005829]	ATPase activity [GO:0016887]; ATPase-coupled transmembrane transporter activity [GO:0042626]; ATP binding [GO:0005524]; translation elongation factor activity [GO:0003746]	-	-	-	Thaps3|22879	DOWN
TRINITY_DN1610_c0_g1_i4	4728	YES	P20054	Protein PYR1-3 [Includes: Glutamine-dependent carbamoyl-phosphate synthase (EC 6.3.5.5); Aspartate carbamoyltransferase (EC 2.1.3.2); Dihydroorotase (EC 3.5.2.3)]	PATHWAY: Pyrimidine metabolism; UMP biosynthesis via de novo pathway; (S)-dihydroorotate from bicarbonate: step 1/3.; PATHWAY: Pyrimidine metabolism; UMP biosynthesis via de novo pathway; (S)-dihydroorotate from bicarbonate: step 2/3.; PATHWAY: Pyrimidine metabolism; UMP biosynthesis via de novo pathway; (S)-dihydroorotate from bicarbonate: step 3/3.	KEGG: 00240: Pyrimidine metabolism,KEGG: 00250: Alanine, aspartate and glutamate metabolism,MetaCyc: PWY-5154L-arginine biosynthesis III (via <i>N</i>-acetyl-L-citrulline),MetaCyc: PWY-5686UMP biosynthesis I,MetaCyc: PWY-7400L-arginine biosynthesis IV (archaebacteria),MetaCyc: PWY-7790UMP biosynthesis II,MetaCyc: PWY-7791UMP biosynthesis III	GO:0004070; GO:0004088; GO:0004151; GO:0005524; GO:0005737; GO:0006207; GO:0006541; GO:0006807; GO:0016597; GO:0044205; GO:0046872	cytoplasm [GO:0005737]; amino acid binding [GO:0016597]; aspartate carbamoyltransferase activity [GO:0004070]; ATP binding [GO:0005524]; carbamoyl-phosphate synthase (glutamine-hydrolyzing) activity [GO:0004088]; dihydroorotase activity [GO:0004151]; metal ion binding [GO:0046872]; 'de novo' pyrimidine nucleobase biosynthetic process [GO:0006207]; 'de novo' UMP biosynthetic process [GO:0044205]; …	'de novo' pyrimidine nucleobase biosynthetic process [GO:0006207]; 'de novo' UMP biosynthetic process [GO:0044205]; glutamine metabolic process [GO:0006541]; nitrogen compound metabolic process [GO:0006807]	cytoplasm [GO:0005737]	amino acid binding [GO:0016597]; aspartate carbamoyltransferase activity [GO:0004070]; ATP binding [GO:0005524]; carbamoyl-phosphate synthase (glutamine-hydrolyzing) activity [GO:0004088]; dihydroorotase activity [GO:0004151]; metal ion binding [GO:0046872]	-	-	-	Thaps3|24248	DOWN
TRINITY_DN18398_c0_g1_i1	887	YES	Q8S8S2	Lysophospholipid acyltransferase LPEAT2 (EC 2.3.1.25) (Lysophosphatidylethanolamine acyltransferase 2) (AtLPEAT2)	PATHWAY: Lipid metabolism; phospholipid metabolism. {ECO:0000305}.	-	GO:0000038; GO:0005509; GO:0006644; GO:0008654; GO:0016021; GO:0047159; GO:0050200; GO:0071618	integral component of membrane [GO:0016021]; 1-alkenylglycerophosphocholine O-acyltransferase activity [GO:0047159]; calcium ion binding [GO:0005509]; lysophosphatidylethanolamine acyltransferase activity [GO:0071618]; plasmalogen synthase activity [GO:0050200]; phospholipid biosynthetic process [GO:0008654]; phospholipid metabolic process [GO:0006644]; very long-chain fatty acid metabolic proces…	phospholipid biosynthetic process [GO:0008654]; phospholipid metabolic process [GO:0006644]; very long-chain fatty acid metabolic process [GO:0000038]	integral component of membrane [GO:0016021]	1-alkenylglycerophosphocholine O-acyltransferase activity [GO:0047159]; calcium ion binding [GO:0005509]; lysophosphatidylethanolamine acyltransferase activity [GO:0071618]; plasmalogen synthase activity [GO:0050200]	-	-	-	Thaps3|1937	DOWN
TRINITY_DN4077_c0_g1_i1	1168	YES	Q2KIJ5	3-ketodihydrosphingosine reductase (KDS reductase) (EC 1.1.1.102) (3-dehydrosphinganine reductase) (Follicular variant translocation protein 1 homolog) (FVT-1)	PATHWAY: Lipid metabolism; sphingolipid metabolism.	-	GO:0005789; GO:0006666; GO:0016021; GO:0030148; GO:0047560	endoplasmic reticulum membrane [GO:0005789]; integral component of membrane [GO:0016021]; 3-dehydrosphinganine reductase activity [GO:0047560]; 3-keto-sphinganine metabolic process [GO:0006666]; sphingolipid biosynthetic process [GO:0030148]	3-keto-sphinganine metabolic process [GO:0006666]; sphingolipid biosynthetic process [GO:0030148]	endoplasmic reticulum membrane [GO:0005789]; integral component of membrane [GO:0016021]	3-dehydrosphinganine reductase activity [GO:0047560]	-	-	-	Thaps3|3928	DOWN
TRINITY_DN6407_c0_g1_i1	1499	YES	Q54QG9	NEDD8-activating enzyme E1 catalytic subunit (EC 6.2.1.64) (NEDD8-activating enzyme E1C) (Ubiquitin-activating enzyme E1C) (Ubiquitin-like modifier-activating enzyme 3) (Ubiquitin-activating enzyme 3)	PATHWAY: Protein modification; protein neddylation.	-	GO:0005524; GO:0005634; GO:0005737; GO:0019781; GO:0032446; GO:0045116	cytoplasm [GO:0005737]; nucleus [GO:0005634]; ATP binding [GO:0005524]; NEDD8 activating enzyme activity [GO:0019781]; protein modification by small protein conjugation [GO:0032446]; protein neddylation [GO:0045116]	protein modification by small protein conjugation [GO:0032446]; protein neddylation [GO:0045116]	cytoplasm [GO:0005737]; nucleus [GO:0005634]	ATP binding [GO:0005524]; NEDD8 activating enzyme activity [GO:0019781]	-	-	-	Thaps3|7506	DOWN
TRINITY_DN6456_c0_g1_i3	2762	YES	P46975	Dolichyl-diphosphooligosaccharide--protein glycosyltransferase subunit stt-3 (Oligosaccharyl transferase subunit stt-3) (EC 2.4.99.18)	PATHWAY: Protein modification; protein glycosylation. {ECO:0000250|UniProtKB:P39007}.	-	GO:0004579; GO:0005789; GO:0016021; GO:0018279; GO:0043687; GO:0046872	endoplasmic reticulum membrane [GO:0005789]; integral component of membrane [GO:0016021]; dolichyl-diphosphooligosaccharide-protein glycotransferase activity [GO:0004579]; metal ion binding [GO:0046872]; post-translational protein modification [GO:0043687]; protein N-linked glycosylation via asparagine [GO:0018279]	post-translational protein modification [GO:0043687]; protein N-linked glycosylation via asparagine [GO:0018279]	endoplasmic reticulum membrane [GO:0005789]; integral component of membrane [GO:0016021]	dolichyl-diphosphooligosaccharide-protein glycotransferase activity [GO:0004579]; metal ion binding [GO:0046872]	-	-	-	Thaps3|4160	DOWN
TRINITY_DN8010_c0_g1_i1	3359	YES	P22314	Ubiquitin-like modifier-activating enzyme 1 (EC 6.2.1.45) (Protein A1S9) (Ubiquitin-activating enzyme E1)	PATHWAY: Protein modification; protein ubiquitination. {ECO:0000269|PubMed:1447181, ECO:0000269|PubMed:1606621}.	-	GO:0003723; GO:0004839; GO:0005524; GO:0005634; GO:0005654; GO:0005737; GO:0005739; GO:0005829; GO:0006511; GO:0006974; GO:0016567; GO:0032446; GO:0070062	cytoplasm [GO:0005737]; cytosol [GO:0005829]; extracellular exosome [GO:0070062]; mitochondrion [GO:0005739]; nucleoplasm [GO:0005654]; nucleus [GO:0005634]; ATP binding [GO:0005524]; RNA binding [GO:0003723]; ubiquitin activating enzyme activity [GO:0004839]; cellular response to DNA damage stimulus [GO:0006974]; protein modification by small protein conjugation [GO:0032446]; protein ubiquitinat…	cellular response to DNA damage stimulus [GO:0006974]; protein modification by small protein conjugation [GO:0032446]; protein ubiquitination [GO:0016567]; ubiquitin-dependent protein catabolic process [GO:0006511]	cytoplasm [GO:0005737]; cytosol [GO:0005829]; extracellular exosome [GO:0070062]; mitochondrion [GO:0005739]; nucleoplasm [GO:0005654]; nucleus [GO:0005634]	ATP binding [GO:0005524]; RNA binding [GO:0003723]; ubiquitin activating enzyme activity [GO:0004839]	-	-	-	Thaps3|268541	DOWN
TRINITY_DN13400_c0_g1_i1	883	YES	-	-	-	-	-	-	-	-	-	-	-	-3.88109	Thaps3|7655	DOWN
TRINITY_DN12637_c0_g1_i1	280	NO	-	-	-	-	-	-	-	-	-	-	-	-2.80213	Thaps3|9747	DOWN
TRINITY_DN5189_c0_g1_i1	1342	YES	-	-	-	-	-	-	-	-	-	-	-	-2.6136	Thaps3|9133	DOWN
TRINITY_DN7843_c0_g1_i1	1044	YES	-	-	-	-	-	-	-	-	-	-	-	-2.61072	Thaps3|1071	DOWN
TRINITY_DN8293_c0_g1_i13	1645	YES	-	-	-	-	-	-	-	-	-	-	-	-2.57607	Thaps3|1417	DOWN
TRINITY_DN16640_c0_g1_i2	568	YES	-	-	-	-	-	-	-	-	-	-	-	-2.56174	Thaps3|11799	DOWN
TRINITY_DN15076_c0_g1_i1	527	YES	-	-	-	-	-	-	-	-	-	-	-	-2.5073	Thaps3|12089	DOWN
TRINITY_DN10429_c0_g1_i2	781	YES	Q8LAP6	Probable plastid-lipid-associated protein 12, chloroplastic (Fibrillin-10)	-	-	GO:0005634; GO:0009507; GO:0009534; GO:0009535; GO:0009941	chloroplast [GO:0009507]; chloroplast envelope [GO:0009941]; chloroplast thylakoid [GO:0009534]; chloroplast thylakoid membrane [GO:0009535]; nucleus [GO:0005634]	-	chloroplast [GO:0009507]; chloroplast envelope [GO:0009941]; chloroplast thylakoid [GO:0009534]; chloroplast thylakoid membrane [GO:0009535]; nucleus [GO:0005634]	-	-	-	-2.49229	Thaps3|5555	DOWN
TRINITY_DN9323_c0_g1_i9	1177	YES	-	-	-	-	-	-	-	-	-	-	-	-2.26351	Thaps3|11146	DOWN
TRINITY_DN2175_c0_g1_i6	1484	YES	O35516	Neurogenic locus notch homolog protein 2 (Notch 2) (Motch B) [Cleaved into: Notch 2 extracellular truncation; Notch 2 intracellular domain]	-	-	GO:0000122; GO:0001501; GO:0001701; GO:0001709; GO:0001889; GO:0001890; GO:0001947; GO:0002011; GO:0002315; GO:0002437; GO:0003184; GO:0005509; GO:0005576; GO:0005634; GO:0005654; GO:0005829; GO:0005886; GO:0005887; GO:0005929; GO:0006357; GO:0006959; GO:0007050; GO:0007219; GO:0007368; GO:0007417; GO:0008284; GO:0009887; GO:0009986; GO:0010629; GO:0010838; GO:0019899; GO:0030326; GO:0030513; GO:…	cell surface [GO:0009986]; cilium [GO:0005929]; cytosol [GO:0005829]; extracellular matrix [GO:0031012]; extracellular region [GO:0005576]; integral component of plasma membrane [GO:0005887]; nucleoplasm [GO:0005654]; nucleus [GO:0005634]; plasma membrane [GO:0005886]; receptor complex [GO:0043235]; calcium ion binding [GO:0005509]; enzyme binding [GO:0019899]; NF-kappaB binding [GO:0051059]; sig…	animal organ morphogenesis [GO:0009887]; atrial septum morphogenesis [GO:0060413]; bone remodeling [GO:0046849]; cell cycle arrest [GO:0007050]; cell fate determination [GO:0001709]; central nervous system development [GO:0007417]; cholangiocyte proliferation [GO:1990705]; ciliary body morphogenesis [GO:0061073]; defense response to bacterium [GO:0042742]; determination of left/right symmetry [GO…	cell surface [GO:0009986]; cilium [GO:0005929]; cytosol [GO:0005829]; extracellular matrix [GO:0031012]; extracellular region [GO:0005576]; integral component of plasma membrane [GO:0005887]; nucleoplasm [GO:0005654]; nucleus [GO:0005634]; plasma membrane [GO:0005886]; receptor complex [GO:0043235]	calcium ion binding [GO:0005509]; enzyme binding [GO:0019899]; NF-kappaB binding [GO:0051059]; signaling receptor activity [GO:0038023]	-	-	-2.19696	Thaps3|24894	DOWN
TRINITY_DN33748_c0_g1_i2	579	YES	-	-	-	-	-	-	-	-	-	-	-	-2.02987	Thaps3|6015	DOWN
TRINITY_DN3794_c0_g1_i1	1027	YES	O09053	Werner syndrome ATP-dependent helicase homolog (EC 3.6.4.12) (Exonuclease WRN) (EC 3.1.-.-)	-	-	GO:0000287; GO:0000400; GO:0000403; GO:0000405; GO:0000723; GO:0000724; GO:0000731; GO:0000781; GO:0003677; GO:0003678; GO:0003682; GO:0004386; GO:0004527; GO:0005524; GO:0005634; GO:0005654; GO:0005657; GO:0005694; GO:0005730; GO:0005737; GO:0005813; GO:0006259; GO:0006260; GO:0006268; GO:0006281; GO:0006284; GO:0006302; GO:0006310; GO:0006974; GO:0006979; GO:0007420; GO:0007569; GO:0008408; GO:…	centrosome [GO:0005813]; chromosome [GO:0005694]; chromosome, telomeric region [GO:0000781]; cytoplasm [GO:0005737]; neuron projection [GO:0043005]; nuclear speck [GO:0016607]; nucleolus [GO:0005730]; nucleoplasm [GO:0005654]; nucleus [GO:0005634]; replication fork [GO:0005657]; 3'-5' DNA helicase activity [GO:0043138]; 3'-5' exonuclease activity [GO:0008408]; 3'-flap-structured DNA binding [GO:0…	base-excision repair [GO:0006284]; brain development [GO:0007420]; cell aging [GO:0007569]; cellular response to DNA damage stimulus [GO:0006974]; cellular response to gamma radiation [GO:0071480]; cellular response to starvation [GO:0009267]; DNA duplex unwinding [GO:0032508]; DNA metabolic process [GO:0006259]; DNA recombination [GO:0006310]; DNA repair [GO:0006281]; DNA replication [GO:0006260…	centrosome [GO:0005813]; chromosome [GO:0005694]; chromosome, telomeric region [GO:0000781]; cytoplasm [GO:0005737]; neuron projection [GO:0043005]; nuclear speck [GO:0016607]; nucleolus [GO:0005730]; nucleoplasm [GO:0005654]; nucleus [GO:0005634]; replication fork [GO:0005657]	3'-5' DNA helicase activity [GO:0043138]; 3'-5' exonuclease activity [GO:0008408]; 3'-flap-structured DNA binding [GO:0070337]; 8-hydroxy-2'-deoxyguanosine DNA binding [GO:1905773]; ATPase activity [GO:0016887]; ATP binding [GO:0005524]; bubble DNA binding [GO:0000405]; chromatin binding [GO:0003682]; DNA binding [GO:0003677]; DNA helicase activity [GO:0003678]; exonuclease activity [GO:0004527];…	-	-	-2.02475	Thaps3|957	DOWN
TRINITY_DN8639_c0_g1_i8	1426	YES	-	-	-	-	-	-	-	-	-	-	-	-2.00006	Thaps3|6535	DOWN
TRINITY_DN1773_c0_g1_i1	677	YES	O75970	Multiple PDZ domain protein (Multi-PDZ domain protein 1)	-	-	GO:0005737; GO:0005923; GO:0008022; GO:0014069; GO:0016032; GO:0016324; GO:0016327; GO:0030425	apical plasma membrane [GO:0016324]; apicolateral plasma membrane [GO:0016327]; bicellular tight junction [GO:0005923]; cytoplasm [GO:0005737]; dendrite [GO:0030425]; postsynaptic density [GO:0014069]; protein C-terminus binding [GO:0008022]; viral process [GO:0016032]	viral process [GO:0016032]	apical plasma membrane [GO:0016324]; apicolateral plasma membrane [GO:0016327]; bicellular tight junction [GO:0005923]; cytoplasm [GO:0005737]; dendrite [GO:0030425]; postsynaptic density [GO:0014069]	protein C-terminus binding [GO:0008022]	-	-	-1.96898	Thaps3|21595	DOWN
TRINITY_DN26116_c0_g1_i1	714	YES	-	-	-	-	-	-	-	-	-	-	-	-1.90095	Thaps3|11084	DOWN
TRINITY_DN7127_c0_g1_i4	1022	NO	-	-	-	-	-	-	-	-	-	-	-	-1.85789	Thaps3|21249	DOWN
TRINITY_DN1584_c0_g1_i1	1139	YES	Q9FI43	Calcium-dependent mitochondrial ATP-magnesium/phosphate carrier protein 2 (AtAPC2) (Mitochondrial ATP-Mg/Pi carrier protein 2)	-	-	GO:0005347; GO:0005509; GO:0005739; GO:0005743; GO:0015085; GO:0015114; GO:0015217; GO:0015866; GO:0015867; GO:0016021; GO:0035435; GO:0070588; GO:0080121; GO:0080122	integral component of membrane [GO:0016021]; mitochondrial inner membrane [GO:0005743]; mitochondrion [GO:0005739]; ADP transmembrane transporter activity [GO:0015217]; AMP transmembrane transporter activity [GO:0080122]; ATP transmembrane transporter activity [GO:0005347]; calcium ion binding [GO:0005509]; calcium ion transmembrane transporter activity [GO:0015085]; phosphate ion transmembrane t…	ADP transport [GO:0015866]; AMP transport [GO:0080121]; ATP transport [GO:0015867]; calcium ion transmembrane transport [GO:0070588]; phosphate ion transmembrane transport [GO:0035435]	integral component of membrane [GO:0016021]; mitochondrial inner membrane [GO:0005743]; mitochondrion [GO:0005739]	ADP transmembrane transporter activity [GO:0015217]; AMP transmembrane transporter activity [GO:0080122]; ATP transmembrane transporter activity [GO:0005347]; calcium ion binding [GO:0005509]; calcium ion transmembrane transporter activity [GO:0015085]; phosphate ion transmembrane transporter activity [GO:0015114]	-	-	-1.8017	Thaps3|3932	DOWN
TRINITY_DN9174_c0_g1_i1	870	YES	-	-	-	-	-	-	-	-	-	-	-	-1.7881	Thaps3|6932	DOWN
TRINITY_DN6485_c0_g1_i3	1018	YES	O65154	RNA polymerase II transcriptional coactivator KIWI	-	-	GO:0003677; GO:0003713; GO:0005634; GO:0005667; GO:0060261	nucleus [GO:0005634]; transcription regulator complex [GO:0005667]; DNA binding [GO:0003677]; transcription coactivator activity [GO:0003713]; positive regulation of transcription initiation from RNA polymerase II promoter [GO:0060261]	positive regulation of transcription initiation from RNA polymerase II promoter [GO:0060261]	nucleus [GO:0005634]; transcription regulator complex [GO:0005667]	DNA binding [GO:0003677]; transcription coactivator activity [GO:0003713]	-	-	-1.78518	Thaps3|5643	DOWN
TRINITY_DN6485_c0_g1_i5	992	YES	O65154	RNA polymerase II transcriptional coactivator KIWI	-	-	GO:0003677; GO:0003713; GO:0005634; GO:0005667; GO:0060261	nucleus [GO:0005634]; transcription regulator complex [GO:0005667]; DNA binding [GO:0003677]; transcription coactivator activity [GO:0003713]; positive regulation of transcription initiation from RNA polymerase II promoter [GO:0060261]	positive regulation of transcription initiation from RNA polymerase II promoter [GO:0060261]	nucleus [GO:0005634]; transcription regulator complex [GO:0005667]	DNA binding [GO:0003677]; transcription coactivator activity [GO:0003713]	-	-	-1.7803	Thaps3|5643	DOWN
TRINITY_DN8824_c0_g1_i1	1048	YES	-	-	-	-	-	-	-	-	-	-	-	-1.73815	Thaps3|3951	DOWN
TRINITY_DN10715_c0_g1_i7	1228	YES	-	-	-	-	-	-	-	-	-	-	-	-1.72169	Thaps3|12053	DOWN
TRINITY_DN26062_c0_g1_i4	1458	YES	P80471	Light-induced protein, chloroplastic (Drought-induced stress protein CDSP-34)	-	-	GO:0009414; GO:0009535	chloroplast thylakoid membrane [GO:0009535]; response to water deprivation [GO:0009414]	response to water deprivation [GO:0009414]	chloroplast thylakoid membrane [GO:0009535]	-	-	-	-1.63742	Thaps3|21957	DOWN
TRINITY_DN4966_c0_g1_i1	1367	YES	-	-	-	-	-	-	-	-	-	-	-	-1.62104	Thaps3|11460	DOWN
TRINITY_DN31019_c0_g1_i1	437	YES	-	-	-	-	-	-	-	-	-	-	-	-1.58121	Thaps3|10641	DOWN
TRINITY_DN2083_c0_g1_i2	1545	YES	-	-	-	-	-	-	-	-	-	-	-	-1.54997	Thaps3|11557	DOWN
TRINITY_DN6112_c1_g1_i2	3534	YES	-	-	-	-	-	-	-	-	-	-	-	1.50916	Thaps3|24862	DOWN
TRINITY_DN543_c0_g1_i6	2194	YES	Q29460	Platelet-activating factor acetylhydrolase IB subunit alpha1 (EC 3.1.1.47) (PAF acetylhydrolase 29 kDa subunit) (PAF-AH 29 kDa subunit) (PAF-AH subunit gamma) (PAFAH subunit gamma)	-	-	GO:0003847; GO:0005737; GO:0007283; GO:0007420; GO:0008247; GO:0016042; GO:0042803; GO:0046982; GO:0047179	1-alkyl-2-acetylglycerophosphocholine esterase complex [GO:0008247]; cytoplasm [GO:0005737]; 1-alkyl-2-acetylglycerophosphocholine esterase activity [GO:0003847]; platelet-activating factor acetyltransferase activity [GO:0047179]; protein heterodimerization activity [GO:0046982]; protein homodimerization activity [GO:0042803]; brain development [GO:0007420]; lipid catabolic process [GO:0016042]; …	brain development [GO:0007420]; lipid catabolic process [GO:0016042]; spermatogenesis [GO:0007283]	1-alkyl-2-acetylglycerophosphocholine esterase complex [GO:0008247]; cytoplasm [GO:0005737]	1-alkyl-2-acetylglycerophosphocholine esterase activity [GO:0003847]; platelet-activating factor acetyltransferase activity [GO:0047179]; protein heterodimerization activity [GO:0046982]; protein homodimerization activity [GO:0042803]	-	-	1.53923	Thaps3|9880	DOWN
TRINITY_DN661_c0_g2_i1	867	YES	Q50KB1	Protein disulfide-isomerase-like protein EhSep2	-	-	GO:0003756; GO:0005783; GO:0005788	endoplasmic reticulum [GO:0005783]; endoplasmic reticulum lumen [GO:0005788]; protein disulfide isomerase activity [GO:0003756]	-	endoplasmic reticulum [GO:0005783]; endoplasmic reticulum lumen [GO:0005788]	protein disulfide isomerase activity [GO:0003756]	-	-	1.57184	Thaps3|28842	DOWN
TRINITY_DN28702_c0_g1_i1	304	NO	A9LLI8	Protein RRP6-like 3 (AtRRP6L3)	-	-	GO:0000166; GO:0000175; GO:0000176; GO:0000467; GO:0003727; GO:0005730; GO:0005737; GO:0005829; GO:0071035; GO:0071036; GO:0071037; GO:0071038; GO:0071039; GO:0071040; GO:0071044; GO:0071048; GO:0071051	cytoplasm [GO:0005737]; cytosol [GO:0005829]; nuclear exosome (RNase complex) [GO:0000176]; nucleolus [GO:0005730]; 3'-5'-exoribonuclease activity [GO:0000175]; nucleotide binding [GO:0000166]; single-stranded RNA binding [GO:0003727]; exonucleolytic trimming to generate mature 3'-end of 5.8S rRNA from tricistronic rRNA transcript (SSU-rRNA, 5.8S rRNA, LSU-rRNA) [GO:0000467]; histone mRNA catabol…	exonucleolytic trimming to generate mature 3'-end of 5.8S rRNA from tricistronic rRNA transcript (SSU-rRNA, 5.8S rRNA, LSU-rRNA) [GO:0000467]; histone mRNA catabolic process [GO:0071044]; nuclear polyadenylation-dependent antisense transcript catabolic process [GO:0071040]; nuclear polyadenylation-dependent CUT catabolic process [GO:0071039]; nuclear polyadenylation-dependent rRNA catabolic proce…	cytoplasm [GO:0005737]; cytosol [GO:0005829]; nuclear exosome (RNase complex) [GO:0000176]; nucleolus [GO:0005730]	3'-5'-exoribonuclease activity [GO:0000175]; nucleotide binding [GO:0000166]; single-stranded RNA binding [GO:0003727]	-	-	1.6078	Thaps3|10416	DOWN
TRINITY_DN3698_c1_g1_i3	1845	YES	-	-	-	-	-	-	-	-	-	-	-	1.62279	Thaps3|22711	DOWN
TRINITY_DN1743_c0_g1_i4	2084	YES	Q9SYB0	Sulfite exporter TauE/SafE family protein 2	-	-	GO:0016021; GO:0016567; GO:0031464	Cul4A-RING E3 ubiquitin ligase complex [GO:0031464]; integral component of membrane [GO:0016021]; protein ubiquitination [GO:0016567]	protein ubiquitination [GO:0016567]	Cul4A-RING E3 ubiquitin ligase complex [GO:0031464]; integral component of membrane [GO:0016021]	-	-	-	1.69387	Thaps3|20587	DOWN
TRINITY_DN3698_c1_g1_i2	1755	YES	-	-	-	-	-	-	-	-	-	-	-	1.74828	Thaps3|22711	DOWN
TRINITY_DN6686_c0_g1_i3	3007	YES	Q10332	Uncharacterized ATP-dependent helicase C582.10c (EC 3.6.4.-)	-	-	GO:0000113; GO:0003684; GO:0004386; GO:0005524; GO:0005737; GO:0005829; GO:0006289; GO:0008094; GO:0070615	cytoplasm [GO:0005737]; cytosol [GO:0005829]; nucleotide-excision repair factor 4 complex [GO:0000113]; ATP binding [GO:0005524]; ATPase activity, acting on DNA [GO:0008094]; damaged DNA binding [GO:0003684]; helicase activity [GO:0004386]; nucleosome-dependent ATPase activity [GO:0070615]; nucleotide-excision repair [GO:0006289]	nucleotide-excision repair [GO:0006289]	cytoplasm [GO:0005737]; cytosol [GO:0005829]; nucleotide-excision repair factor 4 complex [GO:0000113]	ATPase activity, acting on DNA [GO:0008094]; ATP binding [GO:0005524]; damaged DNA binding [GO:0003684]; helicase activity [GO:0004386]; nucleosome-dependent ATPase activity [GO:0070615]	-	-	1.79553	Thaps3|3158	DOWN
TRINITY_DN718_c0_g1_i7	2674	YES	Q6ZD63	Chromatin assembly factor 1 subunit FAS2 homolog (CAF-1 subunit FAS2 homolog) (CAF-1 p60 homolog) (Protein FASCIATA 2 homolog)	-	-	GO:0000724; GO:0005634; GO:0006334; GO:0009555; GO:0009933; GO:0010026; GO:0031507; GO:0033186; GO:0048366	CAF-1 complex [GO:0033186]; nucleus [GO:0005634]; double-strand break repair via homologous recombination [GO:0000724]; heterochromatin assembly [GO:0031507]; leaf development [GO:0048366]; meristem structural organization [GO:0009933]; nucleosome assembly [GO:0006334]; pollen development [GO:0009555]; trichome differentiation [GO:0010026]	double-strand break repair via homologous recombination [GO:0000724]; heterochromatin assembly [GO:0031507]; leaf development [GO:0048366]; meristem structural organization [GO:0009933]; nucleosome assembly [GO:0006334]; pollen development [GO:0009555]; trichome differentiation [GO:0010026]	CAF-1 complex [GO:0033186]; nucleus [GO:0005634]	-	-	-	1.81663	Thaps3|2085	DOWN
TRINITY_DN13251_c0_g1_i1	987	YES	-	-	-	-	-	-	-	-	-	-	-	1.9146	Thaps3|8292	DOWN
TRINITY_DN5048_c0_g1_i1	1152	YES	Q9FR62	Co-chaperone protein p23-1 (Bnp23-1)	-	-	GO:0009408; GO:0051085; GO:0051087; GO:0051879; GO:0101031	chaperone complex [GO:0101031]; chaperone binding [GO:0051087]; Hsp90 protein binding [GO:0051879]; chaperone cofactor-dependent protein refolding [GO:0051085]; response to heat [GO:0009408]	chaperone cofactor-dependent protein refolding [GO:0051085]; response to heat [GO:0009408]	chaperone complex [GO:0101031]	chaperone binding [GO:0051087]; Hsp90 protein binding [GO:0051879]	-	-	1.94657	Thaps3|2160	DOWN
TRINITY_DN26017_c0_g1_i2	1348	YES	-	-	-	-	-	-	-	-	-	-	-	1.9496	Thaps3|23309	DOWN
TRINITY_DN738_c0_g1_i1	1649	YES	-	-	-	-	-	-	-	-	-	-	-	2.00772	Thaps3|4293	DOWN
TRINITY_DN2196_c0_g1_i6	2006	YES	-	-	-	-	-	-	-	-	-	-	-	2.11098	Thaps3|3797	DOWN
TRINITY_DN9351_c0_g1_i2	1338	YES	-	-	-	-	-	-	-	-	-	-	-	2.17403	Thaps3|8244	DOWN
TRINITY_DN3715_c0_g1_i1	1705	YES	-	-	-	-	-	-	-	-	-	-	-	2.37317	Thaps3|23782	DOWN
TRINITY_DN36500_c0_g1_i1	309	YES	-	-	-	-	-	-	-	-	-	-	-	3.62522	Thaps3|1555	DOWN
TRINITY_DN31574_c0_g1_i1	461	YES	Q28811	Deoxyribodipyrimidine photo-lyase (EC 4.1.99.3) (DNA photolyase) (Photoreactivating enzyme)	-	-	GO:0003677; GO:0003904; GO:0006281; GO:0018298	deoxyribodipyrimidine photo-lyase activity [GO:0003904]; DNA binding [GO:0003677]; DNA repair [GO:0006281]; protein-chromophore linkage [GO:0018298]	DNA repair [GO:0006281]; protein-chromophore linkage [GO:0018298]	-	deoxyribodipyrimidine photo-lyase activity [GO:0003904]; DNA binding [GO:0003677]	-	-	5.91955	Thaps3|10414	DOWN
TRINITY_DN7457_c0_g1_i1	946	YES	-	-	-	-	-	-	-	-	-	-	-	12.5042	Thaps3|10383	DOWN
TRINITY_DN24482_c0_g1_i1	482	NO	Q75AH6	Mitochondrial aspartate-glutamate transporter AGC1 (Aspartate-glutamate carrier 1)	-	-	GO:0005313; GO:0005743; GO:0015183; GO:0015810; GO:0015813; GO:0016021; GO:0022857; GO:0043490	integral component of membrane [GO:0016021]; mitochondrial inner membrane [GO:0005743]; L-aspartate transmembrane transporter activity [GO:0015183]; L-glutamate transmembrane transporter activity [GO:0005313]; transmembrane transporter activity [GO:0022857]; aspartate transmembrane transport [GO:0015810]; L-glutamate transmembrane transport [GO:0015813]; malate-aspartate shuttle [GO:0043490]	aspartate transmembrane transport [GO:0015810]; L-glutamate transmembrane transport [GO:0015813]; malate-aspartate shuttle [GO:0043490]	integral component of membrane [GO:0016021]; mitochondrial inner membrane [GO:0005743]	L-aspartate transmembrane transporter activity [GO:0015183]; L-glutamate transmembrane transporter activity [GO:0005313]; transmembrane transporter activity [GO:0022857]	-	-	-	Thaps3|9512	DOWN
TRINITY_DN4829_c0_g1_i1	873	YES	-	-	-	-	-	-	-	-	-	-	-	-	Thaps3|2171	DOWN
TRINITY_DN6998_c0_g1_i2	849	YES	-	-	-	Reactome: R-HSA-5368286: Mitochondrial translation initiation,Reactome: R-HSA-5389840: Mitochondrial translation elongation,Reactome: R-HSA-5419276: Mitochondrial translation termination	-	-	-	-	-	-	-	-	Thaps3|9756	DOWN
TRINITY_DN8395_c0_g1_i1	1005	YES	O43092	Mitochondrial inner membrane protein oxa1-2 (Cytochrome oxidase biogenesis protein 1-2) (Sp2)	-	-	GO:0005739; GO:0031305; GO:0032977; GO:0032979; GO:0033617; GO:0051205	integral component of mitochondrial inner membrane [GO:0031305]; mitochondrion [GO:0005739]; membrane insertase activity [GO:0032977]; mitochondrial cytochrome c oxidase assembly [GO:0033617]; protein insertion into membrane [GO:0051205]; protein insertion into mitochondrial inner membrane from matrix [GO:0032979]	mitochondrial cytochrome c oxidase assembly [GO:0033617]; protein insertion into membrane [GO:0051205]; protein insertion into mitochondrial inner membrane from matrix [GO:0032979]	integral component of mitochondrial inner membrane [GO:0031305]; mitochondrion [GO:0005739]	membrane insertase activity [GO:0032977]	-	-	-	Thaps3|8546	DOWN
TRINITY_DN1145_c0_g1_i1	1435	YES	-	-	-	-	-	-	-	-	-	-	-	-	Thaps3|22744	DOWN
TRINITY_DN9122_c0_g1_i2	556	YES	-	-	-	-	-	-	-	-	-	-	-	-	Thaps3|3454	DOWN
TRINITY_DN34015_c0_g1_i1	337	YES	O35403	Amine sulfotransferase (EC 2.8.2.3) (SULT-X2) (Sulfotransferase 3A1) (ST3A1)	-	-	GO:0005737; GO:0008146; GO:0047685; GO:0051923	cytoplasm [GO:0005737]; amine sulfotransferase activity [GO:0047685]; sulfotransferase activity [GO:0008146]; sulfation [GO:0051923]	sulfation [GO:0051923]	cytoplasm [GO:0005737]	amine sulfotransferase activity [GO:0047685]; sulfotransferase activity [GO:0008146]	-	-	-	Thaps3|5757	DOWN
TRINITY_DN520_c0_g1_i4	1015	YES	-	-	-	-	-	-	-	-	-	-	-	-	Thaps3|7280	DOWN
TRINITY_DN10014_c0_g1_i1	1396	YES	P47124	Putative glycosyltransferase HOC1 (EC 2.4.-.-) (M-Pol II subunit Hoc1p) (Mannan polymerase II complex HOC1 subunit)	-	-	GO:0000009; GO:0000032; GO:0000136; GO:0006080; GO:0006491	mannan polymerase complex [GO:0000136]; alpha-1,6-mannosyltransferase activity [GO:0000009]; cell wall mannoprotein biosynthetic process [GO:0000032]; N-glycan processing [GO:0006491]; substituted mannan metabolic process [GO:0006080]	cell wall mannoprotein biosynthetic process [GO:0000032]; N-glycan processing [GO:0006491]; substituted mannan metabolic process [GO:0006080]	mannan polymerase complex [GO:0000136]	alpha-1,6-mannosyltransferase activity [GO:0000009]	-	-	-	Thaps3|4159	DOWN
TRINITY_DN10059_c0_g1_i5	1721	YES	P32486	Beta-glucan synthesis-associated protein KRE6 (Killer toxin-resistance protein 6)	-	-	GO:0000139; GO:0005886; GO:0005935; GO:0006078; GO:0015926; GO:0016021; GO:0030133; GO:0030176; GO:0030427; GO:0031505	cellular bud neck [GO:0005935]; Golgi membrane [GO:0000139]; integral component of endoplasmic reticulum membrane [GO:0030176]; integral component of membrane [GO:0016021]; plasma membrane [GO:0005886]; site of polarized growth [GO:0030427]; transport vesicle [GO:0030133]; glucosidase activity [GO:0015926]; (1->6)-beta-D-glucan biosynthetic process [GO:0006078]; fungal-type cell wall organization…	(1->6)-beta-D-glucan biosynthetic process [GO:0006078]; fungal-type cell wall organization [GO:0031505]	cellular bud neck [GO:0005935]; Golgi membrane [GO:0000139]; integral component of endoplasmic reticulum membrane [GO:0030176]; integral component of membrane [GO:0016021]; plasma membrane [GO:0005886]; site of polarized growth [GO:0030427]; transport vesicle [GO:0030133]	glucosidase activity [GO:0015926]	-	-	-	Thaps3|262361	DOWN
TRINITY_DN1022_c0_g1_i4	2148	YES	P87170	CTP-dependent diacylglycerol kinase 1 (EC 2.7.1.174) (Diglyceride kinase 1) (DAG kinase 1)	-	-	GO:0004143; GO:0005783; GO:0006654; GO:0016192; GO:0030176; GO:0031965; GO:0097038	endoplasmic reticulum [GO:0005783]; integral component of endoplasmic reticulum membrane [GO:0030176]; nuclear membrane [GO:0031965]; perinuclear endoplasmic reticulum [GO:0097038]; diacylglycerol kinase activity [GO:0004143]; phosphatidic acid biosynthetic process [GO:0006654]; vesicle-mediated transport [GO:0016192]	phosphatidic acid biosynthetic process [GO:0006654]; vesicle-mediated transport [GO:0016192]	endoplasmic reticulum [GO:0005783]; integral component of endoplasmic reticulum membrane [GO:0030176]; nuclear membrane [GO:0031965]; perinuclear endoplasmic reticulum [GO:0097038]	diacylglycerol kinase activity [GO:0004143]	-	-	-	Thaps3|22900	DOWN
TRINITY_DN1025_c0_g1_i1	1093	YES	Q9FIJ2	NADH dehydrogenase [ubiquinone] 1 alpha subcomplex subunit 2	-	-	GO:0005739; GO:0005747; GO:0009536	mitochondrial respiratory chain complex I [GO:0005747]; mitochondrion [GO:0005739]; plastid [GO:0009536]	-	mitochondrial respiratory chain complex I [GO:0005747]; mitochondrion [GO:0005739]; plastid [GO:0009536]	-	-	-	-	Thaps3|25692	DOWN
TRINITY_DN10258_c0_g1_i5	1968	YES	Q54FQ8	Translation initiation factor eIF-2B subunit gamma (eIF-2B GDP-GTP exchange factor subunit gamma)	-	-	GO:0002183; GO:0003743; GO:0005085; GO:0005851; GO:0016779; GO:0032045	eukaryotic translation initiation factor 2B complex [GO:0005851]; guanyl-nucleotide exchange factor complex [GO:0032045]; guanyl-nucleotide exchange factor activity [GO:0005085]; nucleotidyltransferase activity [GO:0016779]; translation initiation factor activity [GO:0003743]; cytoplasmic translational initiation [GO:0002183]	cytoplasmic translational initiation [GO:0002183]	eukaryotic translation initiation factor 2B complex [GO:0005851]; guanyl-nucleotide exchange factor complex [GO:0032045]	guanyl-nucleotide exchange factor activity [GO:0005085]; nucleotidyltransferase activity [GO:0016779]; translation initiation factor activity [GO:0003743]	-	-	-	Thaps3|9867	DOWN
TRINITY_DN10716_c0_g1_i1	1694	YES	Q8N0W3	L-fucose kinase (Fucokinase) (EC 2.7.1.52)	-	-	GO:0005524; GO:0005829; GO:0042352; GO:0046835; GO:0050201; GO:1903350	cytosol [GO:0005829]; ATP binding [GO:0005524]; fucokinase activity [GO:0050201]; carbohydrate phosphorylation [GO:0046835]; GDP-L-fucose salvage [GO:0042352]; response to dopamine [GO:1903350]	carbohydrate phosphorylation [GO:0046835]; GDP-L-fucose salvage [GO:0042352]; response to dopamine [GO:1903350]	cytosol [GO:0005829]	ATP binding [GO:0005524]; fucokinase activity [GO:0050201]	-	-	-	Thaps3|11189	DOWN
TRINITY_DN11038_c0_g1_i1	806	YES	P15700	Uridylate kinase (UK) (EC 2.7.4.14) (ATP:UMP phosphotransferase) (Deoxycytidylate kinase) (CK) (dCMP kinase) (Suppressor of cdc8 protein) (Uridine monophosphate kinase) (UMP kinase) (UMPK)	-	KEGG: 00230: Purine metabolism,KEGG: 00240: Pyrimidine metabolism,KEGG: 00730: Thiamine metabolism,KEGG: 00983: Drug metabolism - other enzymes,MetaCyc: PWY-7176UTP and CTP <i>de novo</i> biosynthesis,MetaCyc: PWY-7219adenosine ribonucleotides <i>de novo</i> biosynthesis,Reactome: R-HSA-499943: Interconversion of nucleotide di- and triphosphates	GO:0004017; GO:0004127; GO:0005524; GO:0005634; GO:0005737; GO:0006139; GO:0006207; GO:0006225; GO:0009041; GO:0033862; GO:0046705	cytoplasm [GO:0005737]; nucleus [GO:0005634]; adenylate kinase activity [GO:0004017]; ATP binding [GO:0005524]; cytidylate kinase activity [GO:0004127]; UMP kinase activity [GO:0033862]; uridylate kinase activity [GO:0009041]; 'de novo' pyrimidine nucleobase biosynthetic process [GO:0006207]; CDP biosynthetic process [GO:0046705]; nucleobase-containing compound metabolic process [GO:0006139]; UDP…	'de novo' pyrimidine nucleobase biosynthetic process [GO:0006207]; CDP biosynthetic process [GO:0046705]; nucleobase-containing compound metabolic process [GO:0006139]; UDP biosynthetic process [GO:0006225]	cytoplasm [GO:0005737]; nucleus [GO:0005634]	adenylate kinase activity [GO:0004017]; ATP binding [GO:0005524]; cytidylate kinase activity [GO:0004127]; UMP kinase activity [GO:0033862]; uridylate kinase activity [GO:0009041]	-	-	-	Thaps3|2946	DOWN
TRINITY_DN12102_c0_g1_i4	1676	YES	Q8N2E2	von Willebrand factor D and EGF domain-containing protein	-	-	GO:0005102; GO:0005576; GO:0009986; GO:0048856	cell surface [GO:0009986]; extracellular region [GO:0005576]; signaling receptor binding [GO:0005102]; anatomical structure development [GO:0048856]	anatomical structure development [GO:0048856]	cell surface [GO:0009986]; extracellular region [GO:0005576]	signaling receptor binding [GO:0005102]	-	-	-	Thaps3|1080	DOWN
TRINITY_DN12203_c0_g1_i2	1898	YES	Q40863	Embryogenesis-associated protein EMB8 (EC 3.1.1.-)	-	-	GO:0052689	carboxylic ester hydrolase activity [GO:0052689]	-	-	carboxylic ester hydrolase activity [GO:0052689]	-	-	-	Thaps3|10314	DOWN
TRINITY_DN14330_c0_g1_i1	895	YES	Q8H0W1	Chloroplast processing peptidase (EC 3.4.21.89) (Signal peptidase I-3)	-	-	GO:0004252; GO:0005887; GO:0006465; GO:0008233; GO:0009507; GO:0009526; GO:0009535; GO:0009941; GO:0010027; GO:0051604; GO:0055035	chloroplast [GO:0009507]; chloroplast envelope [GO:0009941]; chloroplast thylakoid membrane [GO:0009535]; integral component of plasma membrane [GO:0005887]; plastid envelope [GO:0009526]; plastid thylakoid membrane [GO:0055035]; peptidase activity [GO:0008233]; serine-type endopeptidase activity [GO:0004252]; protein maturation [GO:0051604]; signal peptide processing [GO:0006465]; thylakoid memb…	protein maturation [GO:0051604]; signal peptide processing [GO:0006465]; thylakoid membrane organization [GO:0010027]	chloroplast [GO:0009507]; chloroplast envelope [GO:0009941]; chloroplast thylakoid membrane [GO:0009535]; integral component of plasma membrane [GO:0005887]; plastid envelope [GO:0009526]; plastid thylakoid membrane [GO:0055035]	peptidase activity [GO:0008233]; serine-type endopeptidase activity [GO:0004252]	-	-	-	Thaps3|260832	DOWN
TRINITY_DN1591_c1_g1_i1	1612	YES	Q86J12	Histone acetyltransferase type B catalytic subunit DDB_G0274269 (EC 2.3.1.48)	-	-	GO:0000781; GO:0005634; GO:0006348; GO:0010485; GO:0043967	chromosome, telomeric region [GO:0000781]; nucleus [GO:0005634]; H4 histone acetyltransferase activity [GO:0010485]; chromatin silencing at telomere [GO:0006348]; histone H4 acetylation [GO:0043967]	chromatin silencing at telomere [GO:0006348]; histone H4 acetylation [GO:0043967]	chromosome, telomeric region [GO:0000781]; nucleus [GO:0005634]	H4 histone acetyltransferase activity [GO:0010485]	-	-	-	Thaps3|1397	DOWN
TRINITY_DN1728_c0_g1_i4	1588	YES	P22335	Heat shock factor protein HSF24 (Heat shock transcription factor 24) (HSTF 24) (Heat stress transcription factor)	-	-	GO:0003700; GO:0005634; GO:0043565	nucleus [GO:0005634]; DNA-binding transcription factor activity [GO:0003700]; sequence-specific DNA binding [GO:0043565]	-	nucleus [GO:0005634]	DNA-binding transcription factor activity [GO:0003700]; sequence-specific DNA binding [GO:0043565]	-	-	-	Thaps3|3154	DOWN
TRINITY_DN1758_c0_g1_i5	1319	YES	Q148L6	Trans-1,2-dihydrobenzene-1,2-diol dehydrogenase (EC 1.3.1.20) (D-xylose 1-dehydrogenase) (D-xylose-NADP dehydrogenase) (EC 1.1.1.179) (Dimeric dihydrodiol dehydrogenase)	-	-	GO:0000166; GO:0042843; GO:0047115; GO:0047837	D-xylose 1-dehydrogenase (NADP+) activity [GO:0047837]; nucleotide binding [GO:0000166]; trans-1,2-dihydrobenzene-1,2-diol dehydrogenase activity [GO:0047115]; D-xylose catabolic process [GO:0042843]	D-xylose catabolic process [GO:0042843]	-	D-xylose 1-dehydrogenase (NADP+) activity [GO:0047837]; nucleotide binding [GO:0000166]; trans-1,2-dihydrobenzene-1,2-diol dehydrogenase activity [GO:0047115]	-	-	-	Thaps3|36572	DOWN
TRINITY_DN18407_c0_g1_i1	867	YES	Q5RAX7	Pre-mRNA-splicing factor SPF27 (Breast carcinoma-amplified sequence 2 homolog)	-	Reactome: R-HSA-72163: mRNA Splicing - Major Pathway	GO:0000398; GO:0000974; GO:0005634; GO:0005730; GO:0071007	nucleolus [GO:0005730]; nucleus [GO:0005634]; Prp19 complex [GO:0000974]; U2-type catalytic step 2 spliceosome [GO:0071007]; mRNA splicing, via spliceosome [GO:0000398]	mRNA splicing, via spliceosome [GO:0000398]	nucleolus [GO:0005730]; nucleus [GO:0005634]; Prp19 complex [GO:0000974]; U2-type catalytic step 2 spliceosome [GO:0071007]	-	-	-	-	Thaps3|23777	DOWN
TRINITY_DN214_c0_g1_i2	1037	YES	Q94BS2	Protein MET1, chloroplastic (PDZ domain, K-box domain, and TPR region containing protein)	-	-	GO:0005634; GO:0009416; GO:0009507; GO:0009523; GO:0009534; GO:0009535; GO:0009570; GO:0009575; GO:0009579; GO:0009611; GO:0009644; GO:0009941; GO:0010206; GO:0010207; GO:0015979; GO:0031969; GO:0035448	chloroplast [GO:0009507]; chloroplast envelope [GO:0009941]; chloroplast membrane [GO:0031969]; chloroplast stroma [GO:0009570]; chloroplast thylakoid [GO:0009534]; chloroplast thylakoid membrane [GO:0009535]; chromoplast stroma [GO:0009575]; extrinsic component of thylakoid membrane [GO:0035448]; nucleus [GO:0005634]; photosystem II [GO:0009523]; thylakoid [GO:0009579]; photosynthesis [GO:001597…	photosynthesis [GO:0015979]; photosystem II assembly [GO:0010207]; photosystem II repair [GO:0010206]; response to high light intensity [GO:0009644]; response to light stimulus [GO:0009416]; response to wounding [GO:0009611]	chloroplast [GO:0009507]; chloroplast envelope [GO:0009941]; chloroplast membrane [GO:0031969]; chloroplast stroma [GO:0009570]; chloroplast thylakoid [GO:0009534]; chloroplast thylakoid membrane [GO:0009535]; chromoplast stroma [GO:0009575]; extrinsic component of thylakoid membrane [GO:0035448]; nucleus [GO:0005634]; photosystem II [GO:0009523]; thylakoid [GO:0009579]	-	-	-	-	Thaps3|8293	DOWN
TRINITY_DN221_c0_g1_i2	1254	YES	Q55E69	Protein SYS1 homolog	-	-	GO:0005802; GO:0005829; GO:0006895; GO:0030173; GO:0034067; GO:0043001	cytosol [GO:0005829]; integral component of Golgi membrane [GO:0030173]; trans-Golgi network [GO:0005802]; Golgi to endosome transport [GO:0006895]; Golgi to plasma membrane protein transport [GO:0043001]; protein localization to Golgi apparatus [GO:0034067]	Golgi to endosome transport [GO:0006895]; Golgi to plasma membrane protein transport [GO:0043001]; protein localization to Golgi apparatus [GO:0034067]	cytosol [GO:0005829]; integral component of Golgi membrane [GO:0030173]; trans-Golgi network [GO:0005802]	-	-	-	-	Thaps3|37441	DOWN
TRINITY_DN221_c0_g1_i3	1215	YES	Q55E69	Protein SYS1 homolog	-	-	GO:0005802; GO:0005829; GO:0006895; GO:0030173; GO:0034067; GO:0043001	cytosol [GO:0005829]; integral component of Golgi membrane [GO:0030173]; trans-Golgi network [GO:0005802]; Golgi to endosome transport [GO:0006895]; Golgi to plasma membrane protein transport [GO:0043001]; protein localization to Golgi apparatus [GO:0034067]	Golgi to endosome transport [GO:0006895]; Golgi to plasma membrane protein transport [GO:0043001]; protein localization to Golgi apparatus [GO:0034067]	cytosol [GO:0005829]; integral component of Golgi membrane [GO:0030173]; trans-Golgi network [GO:0005802]	-	-	-	-	Thaps3|37441	DOWN
TRINITY_DN23435_c0_g1_i1	547	YES	P78549	Endonuclease III-like protein 1 (hNTH1) (EC 3.2.2.-) (EC 4.2.99.18) (Bifunctional DNA N-glycosylase/DNA-(apurinic or apyrimidinic site) lyase) (DNA glycosylase/AP lyase)	-	Reactome: R-HSA-110357: Displacement of DNA glycosylase by APEX1	GO:0000703; GO:0003684; GO:0003690; GO:0003906; GO:0004519; GO:0005634; GO:0005654; GO:0005739; GO:0006285; GO:0006287; GO:0006296; GO:0019104; GO:0045008; GO:0046872; GO:0051539; GO:0140078	mitochondrion [GO:0005739]; nucleoplasm [GO:0005654]; nucleus [GO:0005634]; 4 iron, 4 sulfur cluster binding [GO:0051539]; class I DNA-(apurinic or apyrimidinic site) endonuclease activity [GO:0140078]; damaged DNA binding [GO:0003684]; DNA N-glycosylase activity [GO:0019104]; DNA-(apurinic or apyrimidinic site) endonuclease activity [GO:0003906]; double-stranded DNA binding [GO:0003690]; endonuc…	base-excision repair, AP site formation [GO:0006285]; base-excision repair, gap-filling [GO:0006287]; depyrimidination [GO:0045008]; nucleotide-excision repair, DNA incision, 5'-to lesion [GO:0006296]	mitochondrion [GO:0005739]; nucleoplasm [GO:0005654]; nucleus [GO:0005634]	4 iron, 4 sulfur cluster binding [GO:0051539]; class I DNA-(apurinic or apyrimidinic site) endonuclease activity [GO:0140078]; damaged DNA binding [GO:0003684]; DNA-(apurinic or apyrimidinic site) endonuclease activity [GO:0003906]; DNA N-glycosylase activity [GO:0019104]; double-stranded DNA binding [GO:0003690]; endonuclease activity [GO:0004519]; metal ion binding [GO:0046872]; oxidized pyrimi…	-	-	-	Thaps3|11174	DOWN
TRINITY_DN2646_c0_g1_i11	2211	YES	Q99466	Neurogenic locus notch homolog protein 4 (Notch 4) (hNotch4) [Cleaved into: Notch 4 extracellular truncation; Notch 4 intracellular domain]	-	-	GO:0000122; GO:0000139; GO:0001569; GO:0001709; GO:0001763; GO:0001837; GO:0001886; GO:0001944; GO:0005112; GO:0005509; GO:0005576; GO:0005634; GO:0005654; GO:0005789; GO:0005829; GO:0005886; GO:0005887; GO:0006367; GO:0007221; GO:0009986; GO:0030097; GO:0030154; GO:0030879; GO:0035278; GO:0038023; GO:0042060; GO:0045596; GO:0045602; GO:0045747; GO:0045893; GO:0060354; GO:2000048	cell surface [GO:0009986]; cytosol [GO:0005829]; endoplasmic reticulum membrane [GO:0005789]; extracellular region [GO:0005576]; Golgi membrane [GO:0000139]; integral component of plasma membrane [GO:0005887]; nucleoplasm [GO:0005654]; nucleus [GO:0005634]; plasma membrane [GO:0005886]; calcium ion binding [GO:0005509]; Notch binding [GO:0005112]; signaling receptor activity [GO:0038023]; branchi…	branching involved in blood vessel morphogenesis [GO:0001569]; cell differentiation [GO:0030154]; cell fate determination [GO:0001709]; endothelial cell morphogenesis [GO:0001886]; epithelial to mesenchymal transition [GO:0001837]; hemopoiesis [GO:0030097]; mammary gland development [GO:0030879]; miRNA mediated inhibition of translation [GO:0035278]; morphogenesis of a branching structure [GO:000…	cell surface [GO:0009986]; cytosol [GO:0005829]; endoplasmic reticulum membrane [GO:0005789]; extracellular region [GO:0005576]; Golgi membrane [GO:0000139]; integral component of plasma membrane [GO:0005887]; nucleoplasm [GO:0005654]; nucleus [GO:0005634]; plasma membrane [GO:0005886]	calcium ion binding [GO:0005509]; Notch binding [GO:0005112]; signaling receptor activity [GO:0038023]	-	-	-	Thaps3|22003	DOWN
TRINITY_DN2646_c0_g1_i19	2166	YES	P31695	Neurogenic locus notch homolog protein 4 (Notch 4) [Cleaved into: Transforming protein Int-3; Notch 4 extracellular truncation; Notch 4 intracellular domain]	-	-	GO:0000122; GO:0001569; GO:0001763; GO:0001837; GO:0001886; GO:0001944; GO:0005112; GO:0005509; GO:0005654; GO:0005783; GO:0005829; GO:0005886; GO:0007219; GO:0008593; GO:0009986; GO:0016021; GO:0030879; GO:0031410; GO:0032880; GO:0038023; GO:0045446; GO:0045602; GO:0045746; GO:0045766; GO:0048845; GO:0060354; GO:0070613; GO:1903849; GO:2000048	cell surface [GO:0009986]; cytoplasmic vesicle [GO:0031410]; cytosol [GO:0005829]; endoplasmic reticulum [GO:0005783]; integral component of membrane [GO:0016021]; nucleoplasm [GO:0005654]; plasma membrane [GO:0005886]; calcium ion binding [GO:0005509]; Notch binding [GO:0005112]; signaling receptor activity [GO:0038023]; branching involved in blood vessel morphogenesis [GO:0001569]; endothelial …	branching involved in blood vessel morphogenesis [GO:0001569]; endothelial cell differentiation [GO:0045446]; endothelial cell morphogenesis [GO:0001886]; epithelial to mesenchymal transition [GO:0001837]; mammary gland development [GO:0030879]; morphogenesis of a branching structure [GO:0001763]; negative regulation of cell adhesion molecule production [GO:0060354]; negative regulation of cell-c…	cell surface [GO:0009986]; cytoplasmic vesicle [GO:0031410]; cytosol [GO:0005829]; endoplasmic reticulum [GO:0005783]; integral component of membrane [GO:0016021]; nucleoplasm [GO:0005654]; plasma membrane [GO:0005886]	calcium ion binding [GO:0005509]; Notch binding [GO:0005112]; signaling receptor activity [GO:0038023]	-	-	-	Thaps3|23700	DOWN
TRINITY_DN2646_c0_g1_i9	1529	YES	P13508	Protein glp-1	-	-	GO:0001085; GO:0001708; GO:0002119; GO:0003713; GO:0004888; GO:0005509; GO:0005737; GO:0005886; GO:0007219; GO:0009880; GO:0010468; GO:0012505; GO:0016328; GO:0043055; GO:0043282; GO:0044214; GO:0045944; GO:0090575; GO:1905936; GO:1905938; GO:2000648; GO:2000737	cytoplasm [GO:0005737]; endomembrane system [GO:0012505]; lateral plasma membrane [GO:0016328]; plasma membrane [GO:0005886]; RNA polymerase II transcription regulator complex [GO:0090575]; spanning component of plasma membrane [GO:0044214]; calcium ion binding [GO:0005509]; RNA polymerase II transcription factor binding [GO:0001085]; transcription coactivator activity [GO:0003713]; transmembrane…	cell fate specification [GO:0001708]; embryonic pattern specification [GO:0009880]; maintenance of dauer [GO:0043055]; negative regulation of stem cell differentiation [GO:2000737]; nematode larval development [GO:0002119]; Notch signaling pathway [GO:0007219]; pharyngeal muscle development [GO:0043282]; positive regulation of germ cell proliferation [GO:1905938]; positive regulation of stem cell…	cytoplasm [GO:0005737]; endomembrane system [GO:0012505]; lateral plasma membrane [GO:0016328]; plasma membrane [GO:0005886]; RNA polymerase II transcription regulator complex [GO:0090575]; spanning component of plasma membrane [GO:0044214]	calcium ion binding [GO:0005509]; RNA polymerase II transcription factor binding [GO:0001085]; transcription coactivator activity [GO:0003713]; transmembrane signaling receptor activity [GO:0004888]	-	-	-	Thaps3|22003	DOWN
TRINITY_DN275_c0_g1_i2	2054	YES	O49453	Uncharacterized protein At4g28440	-	-	GO:0003729; GO:0005829; GO:0005886	cytosol [GO:0005829]; plasma membrane [GO:0005886]; mRNA binding [GO:0003729]	-	cytosol [GO:0005829]; plasma membrane [GO:0005886]	mRNA binding [GO:0003729]	-	-	-	Thaps3|7270	DOWN
TRINITY_DN28520_c0_g1_i1	326	YES	A1Z7A6	ArfGAP with SH3 domain, ANK repeat and PH domain-containing protein	-	-	GO:0001745; GO:0005096; GO:0005634; GO:0005737; GO:0005886; GO:0005902; GO:0043087; GO:0045177; GO:0046872; GO:1901981; GO:1903358; GO:1903829; GO:1990386	apical part of cell [GO:0045177]; cytoplasm [GO:0005737]; microvillus [GO:0005902]; nucleus [GO:0005634]; plasma membrane [GO:0005886]; GTPase activator activity [GO:0005096]; metal ion binding [GO:0046872]; phosphatidylinositol phosphate binding [GO:1901981]; compound eye morphogenesis [GO:0001745]; mitotic cleavage furrow ingression [GO:1990386]; positive regulation of cellular protein localiza…	compound eye morphogenesis [GO:0001745]; mitotic cleavage furrow ingression [GO:1990386]; positive regulation of cellular protein localization [GO:1903829]; regulation of Golgi organization [GO:1903358]; regulation of GTPase activity [GO:0043087]	apical part of cell [GO:0045177]; cytoplasm [GO:0005737]; microvillus [GO:0005902]; nucleus [GO:0005634]; plasma membrane [GO:0005886]	GTPase activator activity [GO:0005096]; metal ion binding [GO:0046872]; phosphatidylinositol phosphate binding [GO:1901981]	-	-	-	Thaps3|7551	DOWN
TRINITY_DN29642_c0_g1_i1	1909	YES	P34607	Exonuclease mut-7 (EC 3.1.-.-) (Exonuclease 3'-5' domain-containing protein 3 homolog)	-	-	GO:0000335; GO:0003676; GO:0005634; GO:0005737; GO:0005829; GO:0008306; GO:0008355; GO:0008408; GO:0016246; GO:0016441; GO:0044747; GO:0044748; GO:0046872; GO:0048471	cytoplasm [GO:0005737]; cytosol [GO:0005829]; nucleus [GO:0005634]; perinuclear region of cytoplasm [GO:0048471]; 3'-5' exonuclease activity [GO:0008408]; 3'-5'-exoribonuclease activity involved in mature miRNA 3'-end processing [GO:0044748]; metal ion binding [GO:0046872]; nucleic acid binding [GO:0003676]; associative learning [GO:0008306]; mature miRNA 3'-end processing [GO:0044747]; negative …	associative learning [GO:0008306]; mature miRNA 3'-end processing [GO:0044747]; negative regulation of transposition, DNA-mediated [GO:0000335]; olfactory learning [GO:0008355]; posttranscriptional gene silencing [GO:0016441]; RNA interference [GO:0016246]	cytoplasm [GO:0005737]; cytosol [GO:0005829]; nucleus [GO:0005634]; perinuclear region of cytoplasm [GO:0048471]	3'-5' exonuclease activity [GO:0008408]; 3'-5'-exoribonuclease activity involved in mature miRNA 3'-end processing [GO:0044748]; metal ion binding [GO:0046872]; nucleic acid binding [GO:0003676]	-	-	-	Thaps3|3529	DOWN
TRINITY_DN29650_c0_g1_i1	816	YES	Q23868	Serine protease/ABC transporter B family protein tagC (EC 3.4.21.-) (Prestalk-specific protein tagC)	-	-	GO:0004252; GO:0005524; GO:0006508; GO:0008236; GO:0016021; GO:0030154; GO:0042626; GO:0055085	integral component of membrane [GO:0016021]; ATP binding [GO:0005524]; ATPase-coupled transmembrane transporter activity [GO:0042626]; serine-type endopeptidase activity [GO:0004252]; serine-type peptidase activity [GO:0008236]; cell differentiation [GO:0030154]; proteolysis [GO:0006508]; transmembrane transport [GO:0055085]	cell differentiation [GO:0030154]; proteolysis [GO:0006508]; transmembrane transport [GO:0055085]	integral component of membrane [GO:0016021]	ATPase-coupled transmembrane transporter activity [GO:0042626]; ATP binding [GO:0005524]; serine-type endopeptidase activity [GO:0004252]; serine-type peptidase activity [GO:0008236]	-	-	-	Thaps3|4922	DOWN
TRINITY_DN3024_c0_g1_i4	1972	YES	Q54H38	Abhydrolase domain-containing protein (EC 3.1.1.-)	-	-	GO:0008126; GO:0034338; GO:0044255; GO:0045335; GO:0047372; GO:0051792; GO:0051793	phagocytic vesicle [GO:0045335]; acetylesterase activity [GO:0008126]; acylglycerol lipase activity [GO:0047372]; short-chain carboxylesterase activity [GO:0034338]; cellular lipid metabolic process [GO:0044255]; medium-chain fatty acid biosynthetic process [GO:0051792]; medium-chain fatty acid catabolic process [GO:0051793]	cellular lipid metabolic process [GO:0044255]; medium-chain fatty acid biosynthetic process [GO:0051792]; medium-chain fatty acid catabolic process [GO:0051793]	phagocytic vesicle [GO:0045335]	acetylesterase activity [GO:0008126]; acylglycerol lipase activity [GO:0047372]; short-chain carboxylesterase activity [GO:0034338]	-	-	-	Thaps3|5513	DOWN
TRINITY_DN30319_c0_g1_i1	666	YES	Q5ZJN0	Asparagine synthetase domain-containing protein 1	-	-	GO:0004066; GO:0006529; GO:0006541	asparagine synthase (glutamine-hydrolyzing) activity [GO:0004066]; asparagine biosynthetic process [GO:0006529]; glutamine metabolic process [GO:0006541]	asparagine biosynthetic process [GO:0006529]; glutamine metabolic process [GO:0006541]	-	asparagine synthase (glutamine-hydrolyzing) activity [GO:0004066]	-	-	-	Thaps3|1882	DOWN
TRINITY_DN30609_c0_g1_i5	1987	YES	Q5F3F5	G-protein coupled receptor-associated protein LMBRD2	-	-	GO:0005886; GO:0016020; GO:0016021; GO:0071875	integral component of membrane [GO:0016021]; membrane [GO:0016020]; plasma membrane [GO:0005886]; adrenergic receptor signaling pathway [GO:0071875]	adrenergic receptor signaling pathway [GO:0071875]	integral component of membrane [GO:0016021]; membrane [GO:0016020]; plasma membrane [GO:0005886]	-	-	-	-	Thaps3|9336	DOWN
TRINITY_DN3217_c0_g1_i2	1335	YES	Q9VK68	PITH domain-containing protein CG6153	-	-	GO:0005634	nucleus [GO:0005634]	-	nucleus [GO:0005634]	-	-	-	-	Thaps3|7474	DOWN
TRINITY_DN3221_c0_g1_i3	1836	YES	Q9ASX5	Uncharacterized aarF domain-containing protein kinase At5g05200, chloroplastic (EC 2.7.-.-)	-	-	GO:0005524; GO:0005743; GO:0005886; GO:0007005; GO:0009507; GO:0010287; GO:0016301; GO:0032592; GO:0055088	chloroplast [GO:0009507]; integral component of mitochondrial membrane [GO:0032592]; mitochondrial inner membrane [GO:0005743]; plasma membrane [GO:0005886]; plastoglobule [GO:0010287]; ATP binding [GO:0005524]; kinase activity [GO:0016301]; lipid homeostasis [GO:0055088]; mitochondrion organization [GO:0007005]	lipid homeostasis [GO:0055088]; mitochondrion organization [GO:0007005]	chloroplast [GO:0009507]; integral component of mitochondrial membrane [GO:0032592]; mitochondrial inner membrane [GO:0005743]; plasma membrane [GO:0005886]; plastoglobule [GO:0010287]	ATP binding [GO:0005524]; kinase activity [GO:0016301]	-	-	-	Thaps3|5945	DOWN
TRINITY_DN32282_c0_g1_i1	334	YES	Q5RGJ8	N-acetylglucosamine-1-phosphotransferase subunits alpha/beta (EC 2.7.8.17) (GlcNAc-1-phosphotransferase subunits alpha/beta) (Stealth protein gnptab) (UDP-N-acetylglucosamine-1-phosphotransferase subunits alpha/beta) [Cleaved into: N-acetylglucosamine-1-phosphotransferase subunit alpha; N-acetylglucosamine-1-phosphotransferase subunit beta]	-	-	GO:0000139; GO:0002063; GO:0003976; GO:0005509; GO:0005794; GO:0007040; GO:0016021; GO:0016256; GO:0046835; GO:0048701; GO:0048703; GO:0051216; GO:0060348	Golgi apparatus [GO:0005794]; Golgi membrane [GO:0000139]; integral component of membrane [GO:0016021]; calcium ion binding [GO:0005509]; UDP-N-acetylglucosamine-lysosomal-enzyme N-acetylglucosaminephosphotransferase activity [GO:0003976]; bone development [GO:0060348]; carbohydrate phosphorylation [GO:0046835]; cartilage development [GO:0051216]; chondrocyte development [GO:0002063]; embryonic c…	bone development [GO:0060348]; carbohydrate phosphorylation [GO:0046835]; cartilage development [GO:0051216]; chondrocyte development [GO:0002063]; embryonic cranial skeleton morphogenesis [GO:0048701]; embryonic viscerocranium morphogenesis [GO:0048703]; lysosome organization [GO:0007040]; N-glycan processing to lysosome [GO:0016256]	Golgi apparatus [GO:0005794]; Golgi membrane [GO:0000139]; integral component of membrane [GO:0016021]	calcium ion binding [GO:0005509]; UDP-N-acetylglucosamine-lysosomal-enzyme N-acetylglucosaminephosphotransferase activity [GO:0003976]	-	-	-	Thaps3|22002	DOWN
TRINITY_DN3572_c0_g1_i2	1250	YES	Q6GLK2	Acyl-coenzyme A thioesterase THEM4 (Acyl-CoA thioesterase THEM4) (EC 3.1.2.2) (Thioesterase superfamily member 4)	-	-	GO:0005743; GO:0005758; GO:0006631; GO:0006915; GO:0016290; GO:0032587; GO:0102991	mitochondrial inner membrane [GO:0005743]; mitochondrial intermembrane space [GO:0005758]; ruffle membrane [GO:0032587]; myristoyl-CoA hydrolase activity [GO:0102991]; palmitoyl-CoA hydrolase activity [GO:0016290]; apoptotic process [GO:0006915]; fatty acid metabolic process [GO:0006631]	apoptotic process [GO:0006915]; fatty acid metabolic process [GO:0006631]	mitochondrial inner membrane [GO:0005743]; mitochondrial intermembrane space [GO:0005758]; ruffle membrane [GO:0032587]	myristoyl-CoA hydrolase activity [GO:0102991]; palmitoyl-CoA hydrolase activity [GO:0016290]	-	-	-	Thaps3|8327	DOWN
TRINITY_DN3572_c0_g1_i5	1148	YES	Q6GLK2	Acyl-coenzyme A thioesterase THEM4 (Acyl-CoA thioesterase THEM4) (EC 3.1.2.2) (Thioesterase superfamily member 4)	-	-	GO:0005743; GO:0005758; GO:0006631; GO:0006915; GO:0016290; GO:0032587; GO:0102991	mitochondrial inner membrane [GO:0005743]; mitochondrial intermembrane space [GO:0005758]; ruffle membrane [GO:0032587]; myristoyl-CoA hydrolase activity [GO:0102991]; palmitoyl-CoA hydrolase activity [GO:0016290]; apoptotic process [GO:0006915]; fatty acid metabolic process [GO:0006631]	apoptotic process [GO:0006915]; fatty acid metabolic process [GO:0006631]	mitochondrial inner membrane [GO:0005743]; mitochondrial intermembrane space [GO:0005758]; ruffle membrane [GO:0032587]	myristoyl-CoA hydrolase activity [GO:0102991]; palmitoyl-CoA hydrolase activity [GO:0016290]	-	-	-	Thaps3|8327	DOWN
TRINITY_DN3627_c0_g1_i1	1257	YES	Q9DB29	Isoamyl acetate-hydrolyzing esterase 1 homolog (EC 3.1.-.-)	-	-	GO:0016042; GO:0016787; GO:0042802	hydrolase activity [GO:0016787]; identical protein binding [GO:0042802]; lipid catabolic process [GO:0016042]	lipid catabolic process [GO:0016042]	-	hydrolase activity [GO:0016787]; identical protein binding [GO:0042802]	-	-	-	Thaps3|7789	DOWN
TRINITY_DN3989_c0_g1_i1	1745	YES	Q9SLG8	Protein STRICTOSIDINE SYNTHASE-LIKE 2 (AtSSL2) (Strictosidine synthase) (Strictosidine synthase 10) (AtSS10)	-	-	GO:0005773; GO:0009058	vacuole [GO:0005773]; biosynthetic process [GO:0009058]	biosynthetic process [GO:0009058]	vacuole [GO:0005773]	-	-	-	-	Thaps3|2399	DOWN
TRINITY_DN3989_c0_g1_i4	1781	YES	B5X3B2	Adipocyte plasma membrane-associated protein	-	-	GO:0009058; GO:0016021; GO:0016844	integral component of membrane [GO:0016021]; strictosidine synthase activity [GO:0016844]; biosynthetic process [GO:0009058]	biosynthetic process [GO:0009058]	integral component of membrane [GO:0016021]	strictosidine synthase activity [GO:0016844]	-	-	-	Thaps3|2399	DOWN
TRINITY_DN4289_c0_g1_i8	1437	YES	A8WXF6	Calcium/calmodulin-dependent protein kinase type II (CaM kinase II) (EC 2.7.11.17) (Uncoordinated protein 43)	-	-	GO:0004683; GO:0005516; GO:0005524; GO:0005737; GO:0030424; GO:0043005; GO:0043204; GO:0046872; GO:0106310; GO:0106311	axon [GO:0030424]; cytoplasm [GO:0005737]; neuron projection [GO:0043005]; perikaryon [GO:0043204]; ATP binding [GO:0005524]; calmodulin binding [GO:0005516]; calmodulin-dependent protein kinase activity [GO:0004683]; metal ion binding [GO:0046872]; protein serine kinase activity [GO:0106310]; protein threonine kinase activity [GO:0106311]	-	axon [GO:0030424]; cytoplasm [GO:0005737]; neuron projection [GO:0043005]; perikaryon [GO:0043204]	ATP binding [GO:0005524]; calmodulin binding [GO:0005516]; calmodulin-dependent protein kinase activity [GO:0004683]; metal ion binding [GO:0046872]; protein serine kinase activity [GO:0106310]; protein threonine kinase activity [GO:0106311]	-	-	-	Thaps3|24056	DOWN
TRINITY_DN4643_c0_g1_i6	2297	YES	Q84X53	Transcription termination factor MTEF1, chloroplastic (Mitochondrial transcription termination factor 1) (Protein EMBRYO DEFECTIVE 93) (Protein SINGLET OXYGEN-LINKED DEATH ACTIVATOR 10)	-	-	GO:0003690; GO:0006353; GO:0006355; GO:0009507; GO:0009658; GO:0009793; GO:0032502; GO:0071452	chloroplast [GO:0009507]; double-stranded DNA binding [GO:0003690]; cellular response to singlet oxygen [GO:0071452]; chloroplast organization [GO:0009658]; developmental process [GO:0032502]; DNA-templated transcription, termination [GO:0006353]; embryo development ending in seed dormancy [GO:0009793]; regulation of transcription, DNA-templated [GO:0006355]	cellular response to singlet oxygen [GO:0071452]; chloroplast organization [GO:0009658]; developmental process [GO:0032502]; DNA-templated transcription, termination [GO:0006353]; embryo development ending in seed dormancy [GO:0009793]; regulation of transcription, DNA-templated [GO:0006355]	chloroplast [GO:0009507]	double-stranded DNA binding [GO:0003690]	-	-	-	Thaps3|9485	DOWN
TRINITY_DN4672_c0_g1_i1	2530	YES	Q54I71	Protein aardvark (Suppressor of amiB protein 16)	-	-	GO:0005737; GO:0005813; GO:0005911; GO:0005912; GO:0007155; GO:0007275; GO:0009306; GO:0010468; GO:0031150; GO:0031154; GO:0031566; GO:0034613; GO:0036360; GO:0044671; GO:0045180; GO:0045294; GO:0048870; GO:0051495; GO:0051642; GO:0051645; GO:0061245; GO:0140509	adherens junction [GO:0005912]; basal cortex [GO:0045180]; cell-cell junction [GO:0005911]; centrosome [GO:0005813]; cytoplasm [GO:0005737]; alpha-catenin binding [GO:0045294]; actomyosin contractile ring maintenance [GO:0031566]; cell adhesion [GO:0007155]; cell motility [GO:0048870]; cellular protein localization [GO:0034613]; centrosome localization [GO:0051642]; culmination involved in soroca…	actomyosin contractile ring maintenance [GO:0031566]; cell adhesion [GO:0007155]; cell motility [GO:0048870]; cellular protein localization [GO:0034613]; centrosome localization [GO:0051642]; culmination involved in sorocarp development [GO:0031154]; epithelium-like organization [GO:0140509]; establishment or maintenance of bipolar cell polarity [GO:0061245]; Golgi localization [GO:0051645]; mult…	adherens junction [GO:0005912]; basal cortex [GO:0045180]; cell-cell junction [GO:0005911]; centrosome [GO:0005813]; cytoplasm [GO:0005737]	alpha-catenin binding [GO:0045294]	-	-	-	Thaps3|5246	DOWN
TRINITY_DN4706_c0_g1_i1	1653	YES	O74959	Uncharacterized oxidoreductase C736.13 (EC 1.-.-.-)	-	-	GO:0016491	oxidoreductase activity [GO:0016491]	-	-	oxidoreductase activity [GO:0016491]	-	-	-	Thaps3|3868	DOWN
TRINITY_DN4844_c0_g1_i1	2115	YES	Q6DW74	Digalactosyldiacylglycerol synthase 1, chloroplastic (EC 2.4.1.241)	-	-	GO:0009707; GO:0009877; GO:0043661; GO:0046481	chloroplast outer membrane [GO:0009707]; peribacteroid membrane [GO:0043661]; digalactosyldiacylglycerol synthase activity [GO:0046481]; nodulation [GO:0009877]	nodulation [GO:0009877]	chloroplast outer membrane [GO:0009707]; peribacteroid membrane [GO:0043661]	digalactosyldiacylglycerol synthase activity [GO:0046481]	-	-	-	Thaps3|22931	DOWN
TRINITY_DN5032_c0_g1_i2	1505	YES	Q503I8	Peptide-N(4)-(N-acetyl-beta-glucosaminyl)asparagine amidase (PNGase) (EC 3.5.1.52) (N-glycanase 1) (Peptide:N-glycanase)	-	-	GO:0000224; GO:0005634; GO:0005737; GO:0005829; GO:0006515; GO:0006516; GO:0006517; GO:0046872	cytoplasm [GO:0005737]; cytosol [GO:0005829]; nucleus [GO:0005634]; metal ion binding [GO:0046872]; peptide-N4-(N-acetyl-beta-glucosaminyl)asparagine amidase activity [GO:0000224]; glycoprotein catabolic process [GO:0006516]; protein deglycosylation [GO:0006517]; protein quality control for misfolded or incompletely synthesized proteins [GO:0006515]	glycoprotein catabolic process [GO:0006516]; protein deglycosylation [GO:0006517]; protein quality control for misfolded or incompletely synthesized proteins [GO:0006515]	cytoplasm [GO:0005737]; cytosol [GO:0005829]; nucleus [GO:0005634]	metal ion binding [GO:0046872]; peptide-N4-(N-acetyl-beta-glucosaminyl)asparagine amidase activity [GO:0000224]	-	-	-	Thaps3|24936	DOWN
TRINITY_DN515_c0_g1_i2	3464	YES	Q9LJL3	Presequence protease 1, chloroplastic/mitochondrial (AtPreP1) (PreP 1) (EC 3.4.24.-) (Zinc metalloprotease 1) (AtZnMP1)	-	Reactome: R-HSA-1268020: Mitochondrial protein import	GO:0004222; GO:0005739; GO:0005759; GO:0005829; GO:0009507; GO:0009570; GO:0009941; GO:0016485; GO:0046686; GO:0046872; GO:0048046	apoplast [GO:0048046]; chloroplast [GO:0009507]; chloroplast envelope [GO:0009941]; chloroplast stroma [GO:0009570]; cytosol [GO:0005829]; mitochondrial matrix [GO:0005759]; mitochondrion [GO:0005739]; metal ion binding [GO:0046872]; metalloendopeptidase activity [GO:0004222]; protein processing [GO:0016485]; response to cadmium ion [GO:0046686]	protein processing [GO:0016485]; response to cadmium ion [GO:0046686]	apoplast [GO:0048046]; chloroplast [GO:0009507]; chloroplast envelope [GO:0009941]; chloroplast stroma [GO:0009570]; cytosol [GO:0005829]; mitochondrial matrix [GO:0005759]; mitochondrion [GO:0005739]	metal ion binding [GO:0046872]; metalloendopeptidase activity [GO:0004222]	-	-	-	Thaps3|22863	DOWN
TRINITY_DN5510_c0_g1_i1	1919	YES	O75182	Paired amphipathic helix protein Sin3b (Histone deacetylase complex subunit Sin3b) (Transcriptional corepressor Sin3b)	-	-	GO:0000118; GO:0000122; GO:0000785; GO:0000805; GO:0000806; GO:0001741; GO:0003682; GO:0003714; GO:0005634; GO:0005654; GO:0005737; GO:0016575; GO:0016580; GO:0019216; GO:0030849	autosome [GO:0030849]; chromatin [GO:0000785]; cytoplasm [GO:0005737]; histone deacetylase complex [GO:0000118]; nucleoplasm [GO:0005654]; nucleus [GO:0005634]; Sin3 complex [GO:0016580]; X chromosome [GO:0000805]; XY body [GO:0001741]; Y chromosome [GO:0000806]; chromatin binding [GO:0003682]; transcription corepressor activity [GO:0003714]; histone deacetylation [GO:0016575]; negative regulatio…	histone deacetylation [GO:0016575]; negative regulation of transcription by RNA polymerase II [GO:0000122]; regulation of lipid metabolic process [GO:0019216]	autosome [GO:0030849]; chromatin [GO:0000785]; cytoplasm [GO:0005737]; histone deacetylase complex [GO:0000118]; nucleoplasm [GO:0005654]; nucleus [GO:0005634]; Sin3 complex [GO:0016580]; X chromosome [GO:0000805]; XY body [GO:0001741]; Y chromosome [GO:0000806]	chromatin binding [GO:0003682]; transcription corepressor activity [GO:0003714]	-	-	-	Thaps3|23519	DOWN
TRINITY_DN5737_c0_g1_i3	917	YES	Q9TZN1	Protein archease-like	-	-	GO:0006388; GO:0046872; GO:0072669	tRNA-splicing ligase complex [GO:0072669]; metal ion binding [GO:0046872]; tRNA splicing, via endonucleolytic cleavage and ligation [GO:0006388]	tRNA splicing, via endonucleolytic cleavage and ligation [GO:0006388]	tRNA-splicing ligase complex [GO:0072669]	metal ion binding [GO:0046872]	-	-	-	Thaps3|32678	DOWN
TRINITY_DN597_c0_g1_i5	1428	YES	Q9M2D2	UPF0187 protein At3g61320, chloroplastic	-	-	GO:0005247; GO:0009507; GO:0009533; GO:0010027; GO:0016021; GO:0019684; GO:0031969; GO:0042548; GO:0042651	chloroplast [GO:0009507]; chloroplast membrane [GO:0031969]; chloroplast stromal thylakoid [GO:0009533]; integral component of membrane [GO:0016021]; thylakoid membrane [GO:0042651]; voltage-gated chloride channel activity [GO:0005247]; photosynthesis, light reaction [GO:0019684]; regulation of photosynthesis, light reaction [GO:0042548]; thylakoid membrane organization [GO:0010027]	photosynthesis, light reaction [GO:0019684]; regulation of photosynthesis, light reaction [GO:0042548]; thylakoid membrane organization [GO:0010027]	chloroplast [GO:0009507]; chloroplast membrane [GO:0031969]; chloroplast stromal thylakoid [GO:0009533]; integral component of membrane [GO:0016021]; thylakoid membrane [GO:0042651]	voltage-gated chloride channel activity [GO:0005247]	-	-	-	Thaps3|4820	DOWN
TRINITY_DN6215_c0_g1_i4	2047	YES	P78563	Double-stranded RNA-specific editase 1 (EC 3.5.4.37) (RNA-editing deaminase 1) (RNA-editing enzyme 1) (dsRNA adenosine deaminase)	-	-	GO:0003723; GO:0003725; GO:0003726; GO:0003729; GO:0005634; GO:0005654; GO:0005730; GO:0005737; GO:0005829; GO:0006382; GO:0006396; GO:0006397; GO:0007274; GO:0008251; GO:0008285; GO:0016553; GO:0021610; GO:0021618; GO:0021965; GO:0030336; GO:0035264; GO:0042802; GO:0044387; GO:0045070; GO:0045087; GO:0045202; GO:0046872; GO:0050884; GO:0051607; GO:0051726; GO:0060384; GO:0060415; GO:0061744; GO:…	cytoplasm [GO:0005737]; cytosol [GO:0005829]; nucleolus [GO:0005730]; nucleoplasm [GO:0005654]; nucleus [GO:0005634]; synapse [GO:0045202]; double-stranded RNA adenosine deaminase activity [GO:0003726]; double-stranded RNA binding [GO:0003725]; identical protein binding [GO:0042802]; metal ion binding [GO:0046872]; mRNA binding [GO:0003729]; RNA binding [GO:0003723]; tRNA-specific adenosine deami…	adenosine to inosine editing [GO:0006382]; base conversion or substitution editing [GO:0016553]; defense response to virus [GO:0051607]; facial nerve morphogenesis [GO:0021610]; hypoglossal nerve morphogenesis [GO:0021618]; innate immune response [GO:0045087]; innervation [GO:0060384]; motor behavior [GO:0061744]; motor neuron apoptotic process [GO:0097049]; mRNA processing [GO:0006397]; multicel…	cytoplasm [GO:0005737]; cytosol [GO:0005829]; nucleolus [GO:0005730]; nucleoplasm [GO:0005654]; nucleus [GO:0005634]; synapse [GO:0045202]	double-stranded RNA adenosine deaminase activity [GO:0003726]; double-stranded RNA binding [GO:0003725]; identical protein binding [GO:0042802]; metal ion binding [GO:0046872]; mRNA binding [GO:0003729]; RNA binding [GO:0003723]; tRNA-specific adenosine deaminase activity [GO:0008251]	-	-	-	Thaps3|21439	DOWN
TRINITY_DN6894_c0_g1_i7	2978	YES	Q8MLZ3	cGMP-dependent 3',5'-cGMP phosphodiesterase A (EC 3.1.4.35) (Cyclic GMP-binding protein A) (Phosphodiesterase 5) (DdPDE5) (Phosphodiesterase D)	-	-	GO:0005829; GO:0007165; GO:0014067; GO:0019934; GO:0030553; GO:0030837; GO:0031152; GO:0034260; GO:0043327; GO:0046069; GO:0046872; GO:0047555; GO:0072697; GO:1905511	cytosol [GO:0005829]; 3',5'-cyclic-GMP phosphodiesterase activity [GO:0047555]; cGMP binding [GO:0030553]; metal ion binding [GO:0046872]; aggregation involved in sorocarp development [GO:0031152]; cGMP catabolic process [GO:0046069]; cGMP-mediated signaling [GO:0019934]; chemotaxis to cAMP [GO:0043327]; negative regulation of actin filament polymerization [GO:0030837]; negative regulation of GTP…	aggregation involved in sorocarp development [GO:0031152]; cGMP catabolic process [GO:0046069]; cGMP-mediated signaling [GO:0019934]; chemotaxis to cAMP [GO:0043327]; negative regulation of actin filament polymerization [GO:0030837]; negative regulation of GTPase activity [GO:0034260]; negative regulation of phosphatidylinositol 3-kinase signaling [GO:0014067]; positive regulation of myosin II fi…	cytosol [GO:0005829]	3',5'-cyclic-GMP phosphodiesterase activity [GO:0047555]; cGMP binding [GO:0030553]; metal ion binding [GO:0046872]	-	-	-	Thaps3|22401	DOWN
TRINITY_DN6905_c0_g1_i1	1359	YES	Q9H867	Protein-lysine methyltransferase METTL21D (EC 2.1.1.-) (Methyltransferase-like protein 21D) (VCP lysine methyltransferase) (VCP-KMT) (Valosin-containing protein lysine methyltransferase)	-	-	GO:0005737; GO:0005829; GO:0006479; GO:0016279; GO:0018022; GO:0018023; GO:0032780; GO:0032991; GO:0051117	cytoplasm [GO:0005737]; cytosol [GO:0005829]; protein-containing complex [GO:0032991]; ATPase binding [GO:0051117]; protein-lysine N-methyltransferase activity [GO:0016279]; negative regulation of ATPase activity [GO:0032780]; peptidyl-lysine methylation [GO:0018022]; peptidyl-lysine trimethylation [GO:0018023]; protein methylation [GO:0006479]	negative regulation of ATPase activity [GO:0032780]; peptidyl-lysine methylation [GO:0018022]; peptidyl-lysine trimethylation [GO:0018023]; protein methylation [GO:0006479]	cytoplasm [GO:0005737]; cytosol [GO:0005829]; protein-containing complex [GO:0032991]	ATPase binding [GO:0051117]; protein-lysine N-methyltransferase activity [GO:0016279]	-	-	-	Thaps3|1116	DOWN
TRINITY_DN6973_c0_g1_i1	1025	YES	Q0JD85	Fibrillin protein 5 homolog (OsFBN5) (Plastid-lipid-associated protein 7 homolog, chloroplastic)	-	-	GO:0009507; GO:0010236	chloroplast [GO:0009507]; plastoquinone biosynthetic process [GO:0010236]	plastoquinone biosynthetic process [GO:0010236]	chloroplast [GO:0009507]	-	-	-	-	Thaps3|5815	DOWN
TRINITY_DN7296_c0_g1_i5	1968	YES	Q39493	Diatom spindle kinesin-1	-	Reactome: R-HSA-6811434: COPI-dependent Golgi-to-ER retrograde traffic,Reactome: R-HSA-983189: Kinesins	GO:0005524; GO:0005737; GO:0005874; GO:0007018; GO:0008017; GO:1990939	cytoplasm [GO:0005737]; microtubule [GO:0005874]; ATP binding [GO:0005524]; ATP-dependent microtubule motor activity [GO:1990939]; microtubule binding [GO:0008017]; microtubule-based movement [GO:0007018]	microtubule-based movement [GO:0007018]	cytoplasm [GO:0005737]; microtubule [GO:0005874]	ATP binding [GO:0005524]; ATP-dependent microtubule motor activity [GO:1990939]; microtubule binding [GO:0008017]	-	-	-	Thaps3|23028	DOWN
TRINITY_DN7686_c0_g1_i4	1414	YES	Q9CXT6	Bifunctional peptidase and arginyl-hydroxylase JMJD5 (EC 1.14.11.73) (EC 3.4.-.-) (JmjC domain-containing protein 5) (Jumonji C domain-containing protein 5) (L-arginine (3R)-hydroxylase KDM8) (Lysine-specific demethylase 8)	-	-	GO:0000086; GO:0003682; GO:0004175; GO:0004177; GO:0005634; GO:0005654; GO:0005694; GO:0005829; GO:0016706; GO:0031648; GO:0032922; GO:0035064; GO:0045892; GO:0045893; GO:0046872; GO:0051864; GO:0070544; GO:0140554	chromosome [GO:0005694]; cytosol [GO:0005829]; nucleoplasm [GO:0005654]; nucleus [GO:0005634]; 2-oxoglutarate-dependent dioxygenase activity [GO:0016706]; aminopeptidase activity [GO:0004177]; chromatin binding [GO:0003682]; endopeptidase activity [GO:0004175]; histone demethylase activity (H3-K36 specific) [GO:0051864]; L-arginine 3-hydroxylase activity [GO:0140554]; metal ion binding [GO:004687…	circadian regulation of gene expression [GO:0032922]; G2/M transition of mitotic cell cycle [GO:0000086]; histone H3-K36 demethylation [GO:0070544]; negative regulation of transcription, DNA-templated [GO:0045892]; positive regulation of transcription, DNA-templated [GO:0045893]; protein destabilization [GO:0031648]	chromosome [GO:0005694]; cytosol [GO:0005829]; nucleoplasm [GO:0005654]; nucleus [GO:0005634]	2-oxoglutarate-dependent dioxygenase activity [GO:0016706]; aminopeptidase activity [GO:0004177]; chromatin binding [GO:0003682]; endopeptidase activity [GO:0004175]; histone demethylase activity (H3-K36 specific) [GO:0051864]; L-arginine 3-hydroxylase activity [GO:0140554]; metal ion binding [GO:0046872]; methylated histone binding [GO:0035064]	-	-	-	Thaps3|5286	DOWN
TRINITY_DN7847_c0_g1_i2	1655	YES	Q42564	L-ascorbate peroxidase 3 (AtAPx03) (EC 1.11.1.11)	-	-	GO:0000302; GO:0004601; GO:0005739; GO:0005773; GO:0005774; GO:0005777; GO:0005778; GO:0005886; GO:0006979; GO:0009506; GO:0009507; GO:0009536; GO:0009941; GO:0016021; GO:0016688; GO:0020037; GO:0034599; GO:0042744; GO:0046861; GO:0046872	chloroplast [GO:0009507]; chloroplast envelope [GO:0009941]; glyoxysomal membrane [GO:0046861]; integral component of membrane [GO:0016021]; mitochondrion [GO:0005739]; peroxisomal membrane [GO:0005778]; peroxisome [GO:0005777]; plasma membrane [GO:0005886]; plasmodesma [GO:0009506]; plastid [GO:0009536]; vacuolar membrane [GO:0005774]; vacuole [GO:0005773]; heme binding [GO:0020037]; L-ascorbate…	cellular response to oxidative stress [GO:0034599]; hydrogen peroxide catabolic process [GO:0042744]; response to oxidative stress [GO:0006979]; response to reactive oxygen species [GO:0000302]	chloroplast [GO:0009507]; chloroplast envelope [GO:0009941]; glyoxysomal membrane [GO:0046861]; integral component of membrane [GO:0016021]; mitochondrion [GO:0005739]; peroxisomal membrane [GO:0005778]; peroxisome [GO:0005777]; plasma membrane [GO:0005886]; plasmodesma [GO:0009506]; plastid [GO:0009536]; vacuolar membrane [GO:0005774]; vacuole [GO:0005773]	heme binding [GO:0020037]; L-ascorbate peroxidase activity [GO:0016688]; metal ion binding [GO:0046872]; peroxidase activity [GO:0004601]	-	-	-	Thaps3|24572	DOWN
TRINITY_DN818_c0_g1_i1	1093	YES	Q9XJ54	Nuclear transport factor 2 (NTF-2)	-	-	GO:0005737; GO:0006913; GO:0015031; GO:0044613	cytoplasm [GO:0005737]; nuclear pore central transport channel [GO:0044613]; nucleocytoplasmic transport [GO:0006913]; protein transport [GO:0015031]	nucleocytoplasmic transport [GO:0006913]; protein transport [GO:0015031]	cytoplasm [GO:0005737]; nuclear pore central transport channel [GO:0044613]	-	-	-	-	Thaps3|22822	DOWN
TRINITY_DN8207_c0_g1_i2	1060	NO	Q8K0H1	Multidrug and toxin extrusion protein 1 (MATE-1) (mMATE-1) (Solute carrier family 47 member 1)	-	-	GO:0005886; GO:0006812; GO:0015179; GO:0015297; GO:0015695; GO:0016020; GO:0016021; GO:0016323; GO:0016324; GO:0022857; GO:0031982; GO:0042887; GO:0042908; GO:0042910; GO:0055085; GO:0061459; GO:0089718; GO:0097638; GO:0098655; GO:1902475	apical plasma membrane [GO:0016324]; basolateral plasma membrane [GO:0016323]; integral component of membrane [GO:0016021]; membrane [GO:0016020]; plasma membrane [GO:0005886]; vesicle [GO:0031982]; amide transmembrane transporter activity [GO:0042887]; antiporter activity [GO:0015297]; L-amino acid transmembrane transporter activity [GO:0015179]; L-arginine transmembrane transporter activity [GO…	amino acid import across plasma membrane [GO:0089718]; cation transmembrane transport [GO:0098655]; cation transport [GO:0006812]; L-alpha-amino acid transmembrane transport [GO:1902475]; L-arginine import across plasma membrane [GO:0097638]; organic cation transport [GO:0015695]; transmembrane transport [GO:0055085]; xenobiotic transport [GO:0042908]	apical plasma membrane [GO:0016324]; basolateral plasma membrane [GO:0016323]; integral component of membrane [GO:0016021]; membrane [GO:0016020]; plasma membrane [GO:0005886]; vesicle [GO:0031982]	amide transmembrane transporter activity [GO:0042887]; antiporter activity [GO:0015297]; L-amino acid transmembrane transporter activity [GO:0015179]; L-arginine transmembrane transporter activity [GO:0061459]; transmembrane transporter activity [GO:0022857]; xenobiotic transmembrane transporter activity [GO:0042910]	-	-	-	Thaps3|1083	DOWN
TRINITY_DN8861_c0_g1_i2	765	YES	Q4WQN1	UDP-N-acetylglucosamine transferase subunit alg13 (EC 2.4.1.141) (Asparagine-linked glycosylation protein 13)	-	KEGG: 00550: Peptidoglycan biosynthesis,MetaCyc: PWY-5265peptidoglycan biosynthesis II (staphylococci),MetaCyc: PWY-6385peptidoglycan biosynthesis III (mycobacteria),MetaCyc: PWY-6470peptidoglycan biosynthesis V (&beta;-lactam resistance),MetaCyc: PWY-6471peptidoglycan biosynthesis IV (Enterococcus faecium),Reactome: R-HSA-446193: Biosynthesis of the N-glycan precursor (dolichol lipid-linked olig…	GO:0004577; GO:0005783; GO:0006488	endoplasmic reticulum [GO:0005783]; N-acetylglucosaminyldiphosphodolichol N-acetylglucosaminyltransferase activity [GO:0004577]; dolichol-linked oligosaccharide biosynthetic process [GO:0006488]	dolichol-linked oligosaccharide biosynthetic process [GO:0006488]	endoplasmic reticulum [GO:0005783]	N-acetylglucosaminyldiphosphodolichol N-acetylglucosaminyltransferase activity [GO:0004577]	-	-	-	Thaps3|972	DOWN
TRINITY_DN8933_c0_g1_i1	944	YES	Q24214	Calcineurin subunit B type 2 (Protein phosphatase 2B regulatory subunit 2) (dCNB2)	-	-	GO:0005509; GO:0005516; GO:0005955; GO:0006470; GO:0007269; GO:0008021; GO:0008597; GO:0016192; GO:0030241; GO:0030431; GO:0045214; GO:0051321	calcineurin complex [GO:0005955]; synaptic vesicle [GO:0008021]; calcium ion binding [GO:0005509]; calcium-dependent protein serine/threonine phosphatase regulator activity [GO:0008597]; calmodulin binding [GO:0005516]; meiotic cell cycle [GO:0051321]; neurotransmitter secretion [GO:0007269]; protein dephosphorylation [GO:0006470]; sarcomere organization [GO:0045214]; skeletal muscle myosin thick…	meiotic cell cycle [GO:0051321]; neurotransmitter secretion [GO:0007269]; protein dephosphorylation [GO:0006470]; sarcomere organization [GO:0045214]; skeletal muscle myosin thick filament assembly [GO:0030241]; sleep [GO:0030431]; vesicle-mediated transport [GO:0016192]	calcineurin complex [GO:0005955]; synaptic vesicle [GO:0008021]	calcium-dependent protein serine/threonine phosphatase regulator activity [GO:0008597]; calcium ion binding [GO:0005509]; calmodulin binding [GO:0005516]	-	-	-	Thaps3|3952	DOWN
TRINITY_DN9443_c0_g1_i3	2300	YES	Q9Y2V7	Conserved oligomeric Golgi complex subunit 6 (COG complex subunit 6) (Component of oligomeric Golgi complex 6)	-	Reactome: R-HSA-6807878: COPI-mediated anterograde transport,Reactome: R-HSA-6811438: Intra-Golgi traffic,Reactome: R-HSA-6811440: Retrograde transport at the Trans-Golgi-Network	GO:0000139; GO:0006888; GO:0006891; GO:0015031; GO:0017119; GO:0032588; GO:0070085	Golgi membrane [GO:0000139]; Golgi transport complex [GO:0017119]; trans-Golgi network membrane [GO:0032588]; endoplasmic reticulum to Golgi vesicle-mediated transport [GO:0006888]; glycosylation [GO:0070085]; intra-Golgi vesicle-mediated transport [GO:0006891]; protein transport [GO:0015031]	endoplasmic reticulum to Golgi vesicle-mediated transport [GO:0006888]; glycosylation [GO:0070085]; intra-Golgi vesicle-mediated transport [GO:0006891]; protein transport [GO:0015031]	Golgi membrane [GO:0000139]; Golgi transport complex [GO:0017119]; trans-Golgi network membrane [GO:0032588]	-	-	-	-	Thaps3|3926	DOWN
TRINITY_DN9615_c0_g1_i4	2410	YES	Q9NJG9	Polycomb protein Su(z)12 (Suppressor 12 of zeste protein)	-	-	GO:0000785; GO:0003677; GO:0005634; GO:0016458; GO:0016571; GO:0022008; GO:0031490; GO:0034968; GO:0035097; GO:0035098; GO:0045892; GO:0046872; GO:0070734; GO:2001229	chromatin [GO:0000785]; ESC/E(Z) complex [GO:0035098]; histone methyltransferase complex [GO:0035097]; nucleus [GO:0005634]; chromatin DNA binding [GO:0031490]; DNA binding [GO:0003677]; metal ion binding [GO:0046872]; gene silencing [GO:0016458]; histone H3-K27 methylation [GO:0070734]; histone lysine methylation [GO:0034968]; histone methylation [GO:0016571]; negative regulation of response to …	gene silencing [GO:0016458]; histone H3-K27 methylation [GO:0070734]; histone lysine methylation [GO:0034968]; histone methylation [GO:0016571]; negative regulation of response to gamma radiation [GO:2001229]; negative regulation of transcription, DNA-templated [GO:0045892]; neurogenesis [GO:0022008]	chromatin [GO:0000785]; ESC/E(Z) complex [GO:0035098]; histone methyltransferase complex [GO:0035097]; nucleus [GO:0005634]	chromatin DNA binding [GO:0031490]; DNA binding [GO:0003677]; metal ion binding [GO:0046872]	-	-	-	Thaps3|5265	DOWN
TRINITY_DN9683_c0_g1_i1	1871	YES	Q6P1R4	tRNA-dihydrouridine(16/17) synthase [NAD(P)(+)]-like (EC 1.3.1.-) (tRNA-dihydrouridine synthase 1-like)	-	-	GO:0017150; GO:0050660	flavin adenine dinucleotide binding [GO:0050660]; tRNA dihydrouridine synthase activity [GO:0017150]	-	-	flavin adenine dinucleotide binding [GO:0050660]; tRNA dihydrouridine synthase activity [GO:0017150]	-	-	-	Thaps3|8501	DOWN
TRINITY_DN9963_c0_g1_i1	1401	YES	Q9NUP7	tRNA:m(4)X modification enzyme TRM13 homolog (EC 2.1.1.225) (Coiled-coil domain-containing protein 76)	-	MetaCyc: PWY-6829tRNA methylation (yeast),Reactome: R-HSA-6782315: tRNA modification in the nucleus and cytosol	GO:0008175; GO:0030488; GO:0046872; GO:0106050	metal ion binding [GO:0046872]; tRNA 2'-O-methyltransferase activity [GO:0106050]; tRNA methyltransferase activity [GO:0008175]; tRNA methylation [GO:0030488]	tRNA methylation [GO:0030488]	-	metal ion binding [GO:0046872]; tRNA 2'-O-methyltransferase activity [GO:0106050]; tRNA methyltransferase activity [GO:0008175]	-	-	-	Thaps3|5079	DOWN
TRINITY_DN10058_c0_g1_i1	803	YES	-	-	-	-	-	-	-	-	-	-	-	-	Thaps3|2343	DOWN
TRINITY_DN10070_c0_g1_i1	1443	YES	-	-	-	-	-	-	-	-	-	-	-	-	Thaps3|5098	DOWN
TRINITY_DN10126_c0_g1_i2	1181	YES	-	-	-	-	-	-	-	-	-	-	-	-	Thaps3|4640	DOWN
TRINITY_DN10834_c0_g1_i1	891	YES	-	-	-	-	-	-	-	-	-	-	-	-	Thaps3|11225	DOWN
TRINITY_DN11369_c0_g1_i5	2121	YES	-	-	-	-	-	-	-	-	-	-	-	-	Thaps3|7180	DOWN
TRINITY_DN1188_c0_g1_i1	1690	YES	-	-	-	-	-	-	-	-	-	-	-	-	Thaps3|25499	DOWN
TRINITY_DN12171_c0_g1_i1	1234	YES	-	-	-	-	-	-	-	-	-	-	-	-	Thaps3|23607	DOWN
TRINITY_DN12422_c0_g1_i6	2883	YES	-	-	-	-	-	-	-	-	-	-	-	-	Thaps3|10068	DOWN
TRINITY_DN13109_c0_g1_i3	1372	YES	-	-	-	-	-	-	-	-	-	-	-	-	Thaps3|5414	DOWN
TRINITY_DN13495_c0_g1_i1	1165	YES	-	-	-	-	-	-	-	-	-	-	-	-	Thaps3|1131	DOWN
TRINITY_DN13518_c0_g1_i2	1358	YES	-	-	-	KEGG: 00340: Histidine metabolism,KEGG: 00670: One carbon pool by folate,MetaCyc: PWY-5030L-histidine degradation III	-	-	-	-	-	-	-	-	Thaps3|4991	DOWN
TRINITY_DN1411_c0_g1_i1	601	YES	-	-	-	-	-	-	-	-	-	-	-	-	Thaps3|2353	DOWN
TRINITY_DN14144_c0_g1_i1	905	YES	-	-	-	-	-	-	-	-	-	-	-	-	Thaps3|11172	DOWN
TRINITY_DN14199_c0_g1_i1	923	YES	-	-	-	-	-	-	-	-	-	-	-	-	Thaps3|10143	DOWN
TRINITY_DN15992_c0_g1_i1	932	YES	-	-	-	-	-	-	-	-	-	-	-	-	Thaps3|3580	DOWN
TRINITY_DN17054_c0_g1_i1	617	YES	-	-	-	-	-	-	-	-	-	-	-	-	Thaps3|1822	DOWN
TRINITY_DN18586_c0_g1_i2	779	YES	-	-	-	-	-	-	-	-	-	-	-	-	Thaps3|23070	DOWN
TRINITY_DN197_c0_g1_i1	1633	YES	-	-	-	-	-	-	-	-	-	-	-	-	Thaps3|21989	DOWN
TRINITY_DN2157_c0_g1_i1	1966	YES	-	-	-	-	-	-	-	-	-	-	-	-	Thaps3|4379	DOWN
TRINITY_DN21728_c0_g1_i1	626	YES	-	-	-	-	-	-	-	-	-	-	-	-	Thaps3|6489	DOWN
TRINITY_DN22338_c0_g1_i1	539	YES	-	-	-	-	-	-	-	-	-	-	-	-	Thaps3|5223	DOWN
TRINITY_DN22861_c0_g1_i1	1032	YES	-	-	-	-	-	-	-	-	-	-	-	-	Thaps3|7363	DOWN
TRINITY_DN2291_c0_g1_i1	1381	YES	-	-	-	-	-	-	-	-	-	-	-	-	Thaps3|3577	DOWN
TRINITY_DN2407_c0_g1_i4	1914	YES	-	-	-	Reactome: R-HSA-8856828: Clathrin-mediated endocytosis	-	-	-	-	-	-	-	-	Thaps3|21888	DOWN
TRINITY_DN2497_c0_g1_i2	674	YES	-	-	-	-	-	-	-	-	-	-	-	-	Thaps3|6155	DOWN
TRINITY_DN25981_c0_g1_i1	806	YES	-	-	-	-	-	-	-	-	-	-	-	-	Thaps3|22044	DOWN
TRINITY_DN2601_c0_g1_i3	1941	YES	-	-	-	-	-	-	-	-	-	-	-	-	Thaps3|24220	DOWN
TRINITY_DN26083_c0_g1_i1	541	YES	-	-	-	-	-	-	-	-	-	-	-	-	Thaps3|10109	DOWN
TRINITY_DN26709_c0_g1_i3	705	YES	-	-	-	-	-	-	-	-	-	-	-	-	Thaps3|6017	DOWN
TRINITY_DN2728_c0_g1_i5	2099	YES	-	-	-	-	-	-	-	-	-	-	-	-	Thaps3|2045	DOWN
TRINITY_DN2844_c0_g1_i1	1481	YES	-	-	-	-	-	-	-	-	-	-	-	-	Thaps3|4186	DOWN
TRINITY_DN2898_c0_g1_i5	1953	YES	-	-	-	-	-	-	-	-	-	-	-	-	Thaps3|23707	DOWN
TRINITY_DN2901_c0_g1_i1	877	YES	-	-	-	-	-	-	-	-	-	-	-	-	Thaps3|11271	DOWN
TRINITY_DN29946_c0_g1_i1	792	YES	-	-	-	-	-	-	-	-	-	-	-	-	Thaps3|5830	DOWN
TRINITY_DN30204_c0_g1_i1	654	YES	-	-	-	-	-	-	-	-	-	-	-	-	Thaps3|6980	DOWN
TRINITY_DN30812_c0_g1_i1	804	YES	-	-	-	-	-	-	-	-	-	-	-	-	Thaps3|11836	DOWN
TRINITY_DN316_c0_g1_i2	539	YES	-	-	-	-	-	-	-	-	-	-	-	-	Thaps3|11169	DOWN
TRINITY_DN317_c0_g1_i6	1385	YES	-	-	-	-	-	-	-	-	-	-	-	-	Thaps3|5367	DOWN
TRINITY_DN3188_c0_g1_i1	1084	YES	-	-	-	-	-	-	-	-	-	-	-	-	Thaps3|1557	DOWN
TRINITY_DN3247_c0_g1_i2	966	YES	-	-	-	-	-	-	-	-	-	-	-	-	Thaps3|5832	DOWN
TRINITY_DN32748_c0_g1_i1	368	YES	-	-	-	-	-	-	-	-	-	-	-	-	Thaps3|7406	DOWN
TRINITY_DN3311_c0_g1_i1	850	YES	-	-	-	-	-	-	-	-	-	-	-	-	Thaps3|34280	DOWN
TRINITY_DN3402_c1_g1_i1	644	YES	-	-	-	-	-	-	-	-	-	-	-	-	Thaps3|1833	DOWN
TRINITY_DN35172_c0_g1_i1	308	YES	-	-	-	-	-	-	-	-	-	-	-	-	Thaps3|9848	DOWN
TRINITY_DN3526_c0_g1_i5	1902	YES	-	-	-	-	-	-	-	-	-	-	-	-	Thaps3|5342	DOWN
TRINITY_DN4039_c0_g1_i5	1157	YES	-	-	-	-	-	-	-	-	-	-	-	-	Thaps3|3300	DOWN
TRINITY_DN4225_c0_g1_i2	1363	YES	-	-	-	-	-	-	-	-	-	-	-	-	Thaps3|21905	DOWN
TRINITY_DN4391_c0_g1_i8	1424	YES	-	-	-	-	-	-	-	-	-	-	-	-	Thaps3|3776	DOWN
TRINITY_DN4438_c0_g1_i4	2199	YES	-	-	-	-	-	-	-	-	-	-	-	-	Thaps3|4171	DOWN
TRINITY_DN4456_c0_g1_i1	1271	YES	-	-	-	-	-	-	-	-	-	-	-	-	Thaps3|22199	DOWN
TRINITY_DN4671_c0_g1_i3	685	YES	-	-	-	-	-	-	-	-	-	-	-	-	Thaps3|4976	DOWN
TRINITY_DN5416_c0_g1_i1	1182	YES	-	-	-	-	-	-	-	-	-	-	-	-	Thaps3|4981	DOWN
TRINITY_DN6326_c0_g1_i1	908	YES	-	-	-	-	-	-	-	-	-	-	-	-	Thaps3|9391	DOWN
TRINITY_DN6498_c0_g1_i1	568	YES	-	-	-	-	-	-	-	-	-	-	-	-	Thaps3|23309	DOWN
TRINITY_DN6624_c0_g1_i3	663	NO	-	-	-	-	-	-	-	-	-	-	-	-	Thaps3|11943	DOWN
TRINITY_DN6650_c0_g1_i1	1159	YES	-	-	-	-	-	-	-	-	-	-	-	-	Thaps3|2973	DOWN
TRINITY_DN6880_c0_g1_i1	1081	YES	-	-	-	-	-	-	-	-	-	-	-	-	Thaps3|21376	DOWN
TRINITY_DN6926_c0_g1_i5	1283	YES	-	-	-	-	-	-	-	-	-	-	-	-	Thaps3|10262	DOWN
TRINITY_DN7072_c0_g1_i1	464	YES	-	-	-	-	-	-	-	-	-	-	-	-	Thaps3|10437	DOWN
TRINITY_DN7153_c0_g1_i1	1605	YES	-	-	-	-	-	-	-	-	-	-	-	-	Thaps3|3788	DOWN
TRINITY_DN7155_c0_g1_i1	1047	YES	-	-	-	-	-	-	-	-	-	-	-	-	Thaps3|5656	DOWN
TRINITY_DN7187_c0_g1_i6	2677	YES	-	-	-	-	-	-	-	-	-	-	-	-	Thaps3|22907	DOWN
TRINITY_DN7310_c0_g1_i1	1130	YES	-	-	-	-	-	-	-	-	-	-	-	-	Thaps3|5094	DOWN
TRINITY_DN7947_c0_g1_i2	590	YES	-	-	-	-	-	-	-	-	-	-	-	-	Thaps3|9730	DOWN
TRINITY_DN7960_c0_g1_i5	1895	YES	-	-	-	-	-	-	-	-	-	-	-	-	Thaps3|2562	DOWN
TRINITY_DN8153_c0_g1_i2	1159	NO	-	-	-	-	-	-	-	-	-	-	-	-	Thaps3|11173	DOWN
TRINITY_DN8182_c0_g1_i1	1212	YES	-	-	-	-	-	-	-	-	-	-	-	-	Thaps3|24030	DOWN
TRINITY_DN8639_c0_g1_i7	1449	YES	-	-	-	-	-	-	-	-	-	-	-	-	Thaps3|6535	DOWN
TRINITY_DN8807_c0_g1_i1	1724	YES	-	-	-	-	-	-	-	-	-	-	-	-	Thaps3|24558	DOWN
TRINITY_DN8865_c0_g1_i2	771	YES	-	-	-	-	-	-	-	-	-	-	-	-	Thaps3|4896	DOWN
TRINITY_DN8878_c0_g1_i1	1755	YES	-	-	-	-	-	-	-	-	-	-	-	-	Thaps3|2698	DOWN
TRINITY_DN8899_c0_g1_i2	1532	YES	-	-	-	-	-	-	-	-	-	-	-	-	Thaps3|5874	DOWN
TRINITY_DN8974_c0_g1_i1	1171	YES	-	-	-	-	-	-	-	-	-	-	-	-	Thaps3|8122	DOWN
TRINITY_DN9192_c0_g1_i1	1470	YES	-	-	-	-	-	-	-	-	-	-	-	-	Thaps3|23408	DOWN
TRINITY_DN928_c0_g1_i1	1181	YES	-	-	-	-	-	-	-	-	-	-	-	-	Thaps3|5099	DOWN
TRINITY_DN9478_c0_g1_i1	582	YES	-	-	-	-	-	-	-	-	-	-	-	-	Thaps3|7325	DOWN
TRINITY_DN9639_c0_g1_i2	1792	YES	-	-	-	-	-	-	-	-	-	-	-	-	Thaps3|9581	DOWN
TRINITY_DN311_c0_g1_i7	2996	YES	-	-	-	-	-	-	-	-	-	6.89051	14.6236	15.8437	Thaps3|10814	DOWN
TRINITY_DN311_c0_g1_i13	3087	YES	-	-	-	-	-	-	-	-	-	7.21076	14.5478	15.7771	Thaps3|10814	DOWN
TRINITY_DN8_c0_g1_i8	1532	YES	-	-	-	-	-	-	-	-	-	4.94436	14.3629	13.1968	Thaps3|3379	DOWN
TRINITY_DN355_c0_g1_i2	747	YES	-	-	-	-	-	-	-	-	-	8.10501	13.8433	16.694	Thaps3|23434	DOWN
TRINITY_DN195_c0_g1_i4	1890	YES	Q9FM67	Protein TIC 20-v, chloroplastic (Translocon at the inner envelope membrane of chloroplasts 20-V) (AtTIC20-v)	-	-	GO:0009507; GO:0009535; GO:0009579; GO:0009706; GO:0015031; GO:0016021	chloroplast [GO:0009507]; chloroplast inner membrane [GO:0009706]; chloroplast thylakoid membrane [GO:0009535]; integral component of membrane [GO:0016021]; thylakoid [GO:0009579]; protein transport [GO:0015031]	protein transport [GO:0015031]	chloroplast [GO:0009507]; chloroplast inner membrane [GO:0009706]; chloroplast thylakoid membrane [GO:0009535]; integral component of membrane [GO:0016021]; thylakoid [GO:0009579]	-	5.88832	12.4621	13.8109	Thaps3|1909	DOWN
TRINITY_DN8317_c0_g1_i17	3054	YES	-	-	-	-	-	-	-	-	-	5.65943	10.7179	11.4168	Thaps3|4688	DOWN
TRINITY_DN2940_c0_g1_i11	3441	YES	-	-	-	-	-	-	-	-	-	4.68192	10.1512	12.2474	Thaps3|22391	DOWN
TRINITY_DN594_c0_g1_i14	4085	YES	-	-	-	-	-	-	-	-	-	3.54015	9.25896	10.4521	Thaps3|6536	DOWN
TRINITY_DN1224_c0_g1_i1	1769	YES	Q8H0W0	Protein LPA3 (Protein LOW PSII ACCUMULATION 3, chloroplastic)	-	-	GO:0005739; GO:0009507; GO:0009535; GO:0009570	chloroplast [GO:0009507]; chloroplast stroma [GO:0009570]; chloroplast thylakoid membrane [GO:0009535]; mitochondrion [GO:0005739]	-	chloroplast [GO:0009507]; chloroplast stroma [GO:0009570]; chloroplast thylakoid membrane [GO:0009535]; mitochondrion [GO:0005739]	-	-	9.18736	9.97233	Thaps3|7583	DOWN
TRINITY_DN6524_c0_g1_i2	1008	YES	-	-	-	-	-	-	-	-	-	-	9.10614	11.6537	Thaps3|25047	DOWN
TRINITY_DN11123_c0_g2_i4	3027	YES	-	-	-	-	-	-	-	-	-	-	8.6953	10.306	Thaps3|8748	DOWN
TRINITY_DN12694_c0_g1_i1	918	YES	-	-	-	-	-	-	-	-	-	-	8.68497	8.06881	Thaps3|1587	DOWN
TRINITY_DN537_c0_g1_i10	3794	YES	-	-	-	-	-	-	-	-	-	3.29883	8.65874	9.57256	Thaps3|4261	DOWN
TRINITY_DN6413_c0_g1_i6	1363	YES	-	-	-	-	-	-	-	-	-	1.9704	8.14645	9.62463	Thaps3|11489	DOWN
TRINITY_DN11555_c0_g1_i8	2898	YES	Q9ES63	Ubiquitin carboxyl-terminal hydrolase 29 (EC 3.4.19.12) (Deubiquitinating enzyme 29) (Ubiquitin thioesterase 29) (Ubiquitin-specific-processing protease 29)	-	-	GO:0000082; GO:0004197; GO:0004843; GO:0005634; GO:0005829; GO:0006511; GO:0016579	cytosol [GO:0005829]; nucleus [GO:0005634]; cysteine-type endopeptidase activity [GO:0004197]; thiol-dependent deubiquitinase [GO:0004843]; G1/S transition of mitotic cell cycle [GO:0000082]; protein deubiquitination [GO:0016579]; ubiquitin-dependent protein catabolic process [GO:0006511]	G1/S transition of mitotic cell cycle [GO:0000082]; protein deubiquitination [GO:0016579]; ubiquitin-dependent protein catabolic process [GO:0006511]	cytosol [GO:0005829]; nucleus [GO:0005634]	cysteine-type endopeptidase activity [GO:0004197]; thiol-dependent deubiquitinase [GO:0004843]	3.99842	8.00308	8.90615	Thaps3|23994	DOWN
TRINITY_DN31392_c0_g1_i1	755	YES	-	-	-	-	-	-	-	-	-	-	7.27064	7.575	Thaps3|7601	DOWN
TRINITY_DN2397_c0_g1_i1	1825	YES	Q9SCW4	Heat stress transcription factor B-2a (AtHsfB2a) (AtHsf-22) (Heat shock factor protein 6) (HSF 6) (Heat shock transcription factor 6) (HSTF 6)	-	-	GO:0000976; GO:0000978; GO:0003700; GO:0005634; GO:0006357; GO:0010200	nucleus [GO:0005634]; DNA-binding transcription factor activity [GO:0003700]; RNA polymerase II cis-regulatory region sequence-specific DNA binding [GO:0000978]; transcription regulatory region sequence-specific DNA binding [GO:0000976]; regulation of transcription by RNA polymerase II [GO:0006357]; response to chitin [GO:0010200]	regulation of transcription by RNA polymerase II [GO:0006357]; response to chitin [GO:0010200]	nucleus [GO:0005634]	DNA-binding transcription factor activity [GO:0003700]; RNA polymerase II cis-regulatory region sequence-specific DNA binding [GO:0000978]; transcription regulatory region sequence-specific DNA binding [GO:0000976]	2.88707	7.1691	7.38519	Thaps3|22454	DOWN
TRINITY_DN2132_c0_g1_i1	1805	YES	-	-	-	-	-	-	-	-	-	-	7.11985	7.17684	Thaps3|7487	DOWN
TRINITY_DN25932_c0_g1_i6	1395	YES	-	-	-	-	-	-	-	-	-	-	6.9984	9.12088	Thaps3|11734	DOWN
TRINITY_DN6766_c0_g1_i2	3326	YES	Q9SL70	Protein tesmin/TSO1-like CXC 6 (AtTCX6)	-	-	GO:0003700; GO:0005634; GO:0006355; GO:0007275; GO:0046872	nucleus [GO:0005634]; DNA-binding transcription factor activity [GO:0003700]; metal ion binding [GO:0046872]; multicellular organism development [GO:0007275]; regulation of transcription, DNA-templated [GO:0006355]	multicellular organism development [GO:0007275]; regulation of transcription, DNA-templated [GO:0006355]	nucleus [GO:0005634]	DNA-binding transcription factor activity [GO:0003700]; metal ion binding [GO:0046872]	4.08933	6.86107	7.33625	Thaps3|2335	DOWN
TRINITY_DN17996_c0_g1_i1	1085	YES	-	-	-	-	-	-	-	-	-	-	6.84761	8.29235	Thaps3|3731	DOWN
TRINITY_DN646_c0_g1_i2	1394	YES	-	-	-	-	-	-	-	-	-	2.13222	6.79957	7.72082	Thaps3|4217	DOWN
TRINITY_DN26962_c0_g1_i1	593	YES	-	-	-	-	-	-	-	-	-	-	6.70263	7.33873	Thaps3|24561	DOWN
TRINITY_DN3139_c0_g1_i1	861	YES	-	-	-	-	-	-	-	-	-	2.39649	6.62521	8.05518	Thaps3|23778	DOWN
TRINITY_DN30339_c0_g1_i1	617	YES	-	-	-	-	-	-	-	-	-	-	6.55116	7.17622	Thaps3|21820	DOWN
TRINITY_DN6921_c0_g1_i14	2536	YES	-	-	-	-	-	-	-	-	-	4.19327	6.52845	7.71882	Thaps3|7484	DOWN
TRINITY_DN6570_c0_g1_i2	1191	YES	Q32KY6	dCTP pyrophosphatase 1 (EC 3.6.1.12) (Deoxycytidine-triphosphatase 1) (dCTPase 1)	-	-	GO:0000166; GO:0000287; GO:0005634; GO:0005739; GO:0005829; GO:0006253; GO:0009143; GO:0042262; GO:0047429; GO:0047840	cytosol [GO:0005829]; mitochondrion [GO:0005739]; nucleus [GO:0005634]; dCTP diphosphatase activity [GO:0047840]; magnesium ion binding [GO:0000287]; nucleoside-triphosphate diphosphatase activity [GO:0047429]; nucleotide binding [GO:0000166]; dCTP catabolic process [GO:0006253]; DNA protection [GO:0042262]; nucleoside triphosphate catabolic process [GO:0009143]	dCTP catabolic process [GO:0006253]; DNA protection [GO:0042262]; nucleoside triphosphate catabolic process [GO:0009143]	cytosol [GO:0005829]; mitochondrion [GO:0005739]; nucleus [GO:0005634]	dCTP diphosphatase activity [GO:0047840]; magnesium ion binding [GO:0000287]; nucleoside-triphosphate diphosphatase activity [GO:0047429]; nucleotide binding [GO:0000166]	-	6.38291	6.33048	Thaps3|7445	DOWN
TRINITY_DN20100_c0_g1_i1	473	YES	-	-	-	-	-	-	-	-	-	-	6.31992	5.8055	Thaps3|2345	DOWN
TRINITY_DN3289_c1_g1_i1	1541	YES	Q920Q8	Influenza virus NS1A-binding protein homolog (NS1-BP) (NS1-binding protein homolog) (Kelch family protein Nd1-L) (ND1-L2) (Nd1-S)	-	-	GO:0005634; GO:0005829; GO:0005856; GO:0008380; GO:0009615; GO:0031397; GO:2001243	cytoskeleton [GO:0005856]; cytosol [GO:0005829]; nucleus [GO:0005634]; negative regulation of intrinsic apoptotic signaling pathway [GO:2001243]; negative regulation of protein ubiquitination [GO:0031397]; response to virus [GO:0009615]; RNA splicing [GO:0008380]	negative regulation of intrinsic apoptotic signaling pathway [GO:2001243]; negative regulation of protein ubiquitination [GO:0031397]; response to virus [GO:0009615]; RNA splicing [GO:0008380]	cytoskeleton [GO:0005856]; cytosol [GO:0005829]; nucleus [GO:0005634]	-	4.85875	6.20394	8.06206	Thaps3|5851	DOWN
TRINITY_DN5823_c0_g1_i3	1152	YES	P51660	Peroxisomal multifunctional enzyme type 2 (MFE-2) (17-beta-hydroxysteroid dehydrogenase 4) (17-beta-HSD 4) (D-bifunctional protein) (DBP) (Multifunctional protein 2) (MFP-2) [Cleaved into: (3R)-hydroxyacyl-CoA dehydrogenase (EC 1.1.1.n12); Enoyl-CoA hydratase 2 (EC 4.2.1.107) (EC 4.2.1.119) (3-alpha,7-alpha,12-alpha-trihydroxy-5-beta-cholest-24-enoyl-CoA hydratase)]	PATHWAY: Lipid metabolism; fatty acid beta-oxidation. {ECO:0000269|PubMed:17442273}.	-	GO:0000038; GO:0003857; GO:0004300; GO:0004303; GO:0005739; GO:0005777; GO:0005782; GO:0006635; GO:0008209; GO:0008210; GO:0016508; GO:0016853; GO:0018812; GO:0033989; GO:0036111; GO:0036112; GO:0042802; GO:0042803; GO:0044594; GO:0060009	mitochondrion [GO:0005739]; peroxisomal matrix [GO:0005782]; peroxisome [GO:0005777]; 17-beta-hydroxysteroid dehydrogenase (NAD+) activity [GO:0044594]; 3-hydroxyacyl-CoA dehydratase activity [GO:0018812]; 3-hydroxyacyl-CoA dehydrogenase activity [GO:0003857]; 3alpha,7alpha,12alpha-trihydroxy-5beta-cholest-24-enoyl-CoA hydratase activity [GO:0033989]; enoyl-CoA hydratase activity [GO:0004300]; es…	androgen metabolic process [GO:0008209]; estrogen metabolic process [GO:0008210]; fatty acid beta-oxidation [GO:0006635]; medium-chain fatty-acyl-CoA metabolic process [GO:0036112]; Sertoli cell development [GO:0060009]; very long-chain fatty acid metabolic process [GO:0000038]; very long-chain fatty-acyl-CoA metabolic process [GO:0036111]	mitochondrion [GO:0005739]; peroxisomal matrix [GO:0005782]; peroxisome [GO:0005777]	17-beta-hydroxysteroid dehydrogenase (NAD+) activity [GO:0044594]; 3alpha,7alpha,12alpha-trihydroxy-5beta-cholest-24-enoyl-CoA hydratase activity [GO:0033989]; 3-hydroxyacyl-CoA dehydratase activity [GO:0018812]; 3-hydroxyacyl-CoA dehydrogenase activity [GO:0003857]; enoyl-CoA hydratase activity [GO:0004300]; estradiol 17-beta-dehydrogenase activity [GO:0004303]; identical protein binding [GO:004…	3.2294	6.07166	6.48898	Thaps3|974	DOWN
TRINITY_DN11349_c0_g2_i2	1653	YES	Q2TAW0	Condensin-2 complex subunit G2 (Chromosome-associated protein G2) (Non-SMC condensin II complex subunit G2) (XCAP-G2)	-	Reactome: R-HSA-2299718: Condensation of Prophase Chromosomes	GO:0005634; GO:0007049; GO:0030261; GO:0051301	nucleus [GO:0005634]; cell cycle [GO:0007049]; cell division [GO:0051301]; chromosome condensation [GO:0030261]	cell cycle [GO:0007049]; cell division [GO:0051301]; chromosome condensation [GO:0030261]	nucleus [GO:0005634]	-	-	6.06231	7.40361	Thaps3|7100	DOWN
TRINITY_DN906_c0_g1_i2	625	YES	-	-	-	-	-	-	-	-	-	3.09053	6.04206	8.25732	Thaps3|22860	DOWN
TRINITY_DN2442_c0_g1_i6	2440	YES	-	-	-	Reactome: R-HSA-426048: Arachidonate production from DAG	-	-	-	-	-	1.69054	5.82264	6.60321	Thaps3|10722	DOWN
TRINITY_DN14764_c0_g1_i1	397	YES	Q54ED2	Exonuclease 1 (EC 3.1.-.-)	-	-	GO:0000724; GO:0003677; GO:0005634; GO:0006281; GO:0006298; GO:0006310; GO:0008409; GO:0017108; GO:0035312; GO:0046872; GO:1905634	nucleus [GO:0005634]; 5'-3' exodeoxyribonuclease activity [GO:0035312]; 5'-3' exonuclease activity [GO:0008409]; 5'-flap endonuclease activity [GO:0017108]; DNA binding [GO:0003677]; metal ion binding [GO:0046872]; DNA recombination [GO:0006310]; DNA repair [GO:0006281]; double-strand break repair via homologous recombination [GO:0000724]; mismatch repair [GO:0006298]; regulation of protein local…	DNA recombination [GO:0006310]; DNA repair [GO:0006281]; double-strand break repair via homologous recombination [GO:0000724]; mismatch repair [GO:0006298]; regulation of protein localization to chromatin [GO:1905634]	nucleus [GO:0005634]	5'-3' exodeoxyribonuclease activity [GO:0035312]; 5'-3' exonuclease activity [GO:0008409]; 5'-flap endonuclease activity [GO:0017108]; DNA binding [GO:0003677]; metal ion binding [GO:0046872]	-	5.80322	6.22958	Thaps3|4742	DOWN
TRINITY_DN1710_c0_g1_i1	1358	YES	-	-	-	-	-	-	-	-	-	2.38718	5.80089	6.41047	Thaps3|24708	DOWN
TRINITY_DN3632_c0_g1_i1	1126	YES	-	-	-	-	-	-	-	-	-	-	5.64707	7.19999	Thaps3|21400	DOWN
TRINITY_DN635_c0_g1_i75	2765	YES	O89043	DNA polymerase alpha subunit B (DNA polymerase alpha 70 kDa subunit) (DNA polymerase subunit II)	-	-	GO:0003677; GO:0003887; GO:0005634; GO:0005658; GO:0006260; GO:0006269; GO:0006270; GO:0006606	alpha DNA polymerase:primase complex [GO:0005658]; nucleus [GO:0005634]; DNA binding [GO:0003677]; DNA-directed DNA polymerase activity [GO:0003887]; DNA replication [GO:0006260]; DNA replication initiation [GO:0006270]; DNA replication, synthesis of RNA primer [GO:0006269]; protein import into nucleus [GO:0006606]	DNA replication [GO:0006260]; DNA replication, synthesis of RNA primer [GO:0006269]; DNA replication initiation [GO:0006270]; protein import into nucleus [GO:0006606]	alpha DNA polymerase:primase complex [GO:0005658]; nucleus [GO:0005634]	DNA binding [GO:0003677]; DNA-directed DNA polymerase activity [GO:0003887]	2.72115	5.52159	5.95047	Thaps3|3787	DOWN
TRINITY_DN5005_c0_g1_i2	1435	YES	P34055	Protein indc11	-	-	GO:0016491	oxidoreductase activity [GO:0016491]	-	-	oxidoreductase activity [GO:0016491]	1.91286	5.44836	6.22075	Thaps3|8926	DOWN
TRINITY_DN635_c0_g1_i62	2791	YES	O89043	DNA polymerase alpha subunit B (DNA polymerase alpha 70 kDa subunit) (DNA polymerase subunit II)	-	-	GO:0003677; GO:0003887; GO:0005634; GO:0005658; GO:0006260; GO:0006269; GO:0006270; GO:0006606	alpha DNA polymerase:primase complex [GO:0005658]; nucleus [GO:0005634]; DNA binding [GO:0003677]; DNA-directed DNA polymerase activity [GO:0003887]; DNA replication [GO:0006260]; DNA replication initiation [GO:0006270]; DNA replication, synthesis of RNA primer [GO:0006269]; protein import into nucleus [GO:0006606]	DNA replication [GO:0006260]; DNA replication, synthesis of RNA primer [GO:0006269]; DNA replication initiation [GO:0006270]; protein import into nucleus [GO:0006606]	alpha DNA polymerase:primase complex [GO:0005658]; nucleus [GO:0005634]	DNA binding [GO:0003677]; DNA-directed DNA polymerase activity [GO:0003887]	2.5544	5.43235	5.77558	Thaps3|3787	DOWN
TRINITY_DN402_c0_g1_i1	1900	YES	-	-	-	-	-	-	-	-	-	1.86269	5.36445	6.25424	Thaps3|24710	DOWN
TRINITY_DN1519_c0_g1_i1	1566	YES	-	-	-	-	-	-	-	-	-	-	5.34048	6.46179	Thaps3|23039	DOWN
TRINITY_DN26380_c0_g1_i1	906	YES	-	-	-	-	-	-	-	-	-	4.23021	5.26472	5.39661	Thaps3|3607	DOWN
TRINITY_DN2357_c0_g1_i1	1949	YES	B2RXR6	Serine/threonine-protein phosphatase 6 regulatory ankyrin repeat subunit B (PP6-ARS-B) (Serine/threonine-protein phosphatase 6 regulatory subunit ARS-B) (Ankyrin repeat domain-containing protein 44)	-	-	-	-	-	-	-	-	5.26101	5.82497	Thaps3|5147	DOWN
TRINITY_DN5412_c0_g1_i3	482	YES	Q9JIM4	Dual specificity protein phosphatase 12 (EC 3.1.3.16) (EC 3.1.3.48) (Glucokinase-associated dual specificity phosphatase) (GKAP)	-	-	GO:0004721; GO:0004725; GO:0005634; GO:0005654; GO:0005737; GO:0005829; GO:0006470; GO:0008138; GO:0008270; GO:0016311; GO:0016791; GO:0019900; GO:0033133; GO:0106306; GO:0106307	cytoplasm [GO:0005737]; cytosol [GO:0005829]; nucleoplasm [GO:0005654]; nucleus [GO:0005634]; kinase binding [GO:0019900]; phosphatase activity [GO:0016791]; phosphoprotein phosphatase activity [GO:0004721]; protein serine phosphatase activity [GO:0106306]; protein threonine phosphatase activity [GO:0106307]; protein tyrosine phosphatase activity [GO:0004725]; protein tyrosine/serine/threonine ph…	dephosphorylation [GO:0016311]; positive regulation of glucokinase activity [GO:0033133]; protein dephosphorylation [GO:0006470]	cytoplasm [GO:0005737]; cytosol [GO:0005829]; nucleoplasm [GO:0005654]; nucleus [GO:0005634]	kinase binding [GO:0019900]; phosphatase activity [GO:0016791]; phosphoprotein phosphatase activity [GO:0004721]; protein serine phosphatase activity [GO:0106306]; protein threonine phosphatase activity [GO:0106307]; protein tyrosine/serine/threonine phosphatase activity [GO:0008138]; protein tyrosine phosphatase activity [GO:0004725]; zinc ion binding [GO:0008270]	4.82415	5.13868	5.92189	Thaps3|5799	DOWN
TRINITY_DN8027_c0_g1_i1	1836	YES	-	-	-	-	-	-	-	-	-	-	5.09723	8.09047	Thaps3|21333	DOWN
TRINITY_DN5848_c0_g1_i2	1567	YES	Q4PER6	RNA exonuclease 4 (EC 3.1.-.-)	-	-	GO:0000027; GO:0003676; GO:0004527; GO:0005634; GO:0006364; GO:0008408	nucleus [GO:0005634]; 3'-5' exonuclease activity [GO:0008408]; exonuclease activity [GO:0004527]; nucleic acid binding [GO:0003676]; ribosomal large subunit assembly [GO:0000027]; rRNA processing [GO:0006364]	ribosomal large subunit assembly [GO:0000027]; rRNA processing [GO:0006364]	nucleus [GO:0005634]	3'-5' exonuclease activity [GO:0008408]; exonuclease activity [GO:0004527]; nucleic acid binding [GO:0003676]	2.42175	4.85453	6.49514	Thaps3|7123	DOWN
TRINITY_DN6810_c0_g1_i2	915	YES	Q8I615	Origin recognition complex subunit 1 (PfORC1)	-	-	GO:0003688; GO:0005524; GO:0005634; GO:0005664; GO:0005737; GO:0006270; GO:0016887; GO:0033314; GO:0046872	cytoplasm [GO:0005737]; nuclear origin of replication recognition complex [GO:0005664]; nucleus [GO:0005634]; ATP binding [GO:0005524]; ATPase activity [GO:0016887]; DNA replication origin binding [GO:0003688]; metal ion binding [GO:0046872]; DNA replication initiation [GO:0006270]; mitotic DNA replication checkpoint [GO:0033314]	DNA replication initiation [GO:0006270]; mitotic DNA replication checkpoint [GO:0033314]	cytoplasm [GO:0005737]; nuclear origin of replication recognition complex [GO:0005664]; nucleus [GO:0005634]	ATPase activity [GO:0016887]; ATP binding [GO:0005524]; DNA replication origin binding [GO:0003688]; metal ion binding [GO:0046872]	2.9377	4.79893	4.90317	Thaps3|8536	DOWN
TRINITY_DN9425_c0_g1_i1	1849	YES	-	-	-	-	-	-	-	-	-	2.59843	4.78396	6.0082	Thaps3|23729	DOWN
TRINITY_DN7061_c0_g1_i2	2130	YES	Q8L7N4	E3 ubiquitin-protein ligase SP1 (EC 2.3.2.27) (DIAP1-like protein 1) (Protein SUPPRESSOR OF PPI1 LOCUS 1) (RING-type E3 ubiquitin transferase SP1)	PATHWAY: Protein modification; protein ubiquitination. {ECO:0000305}.	-	GO:0004842; GO:0006996; GO:0009707; GO:0016021; GO:0046872; GO:1904215	chloroplast outer membrane [GO:0009707]; integral component of membrane [GO:0016021]; metal ion binding [GO:0046872]; ubiquitin-protein transferase activity [GO:0004842]; organelle organization [GO:0006996]; regulation of protein import into chloroplast stroma [GO:1904215]	organelle organization [GO:0006996]; regulation of protein import into chloroplast stroma [GO:1904215]	chloroplast outer membrane [GO:0009707]; integral component of membrane [GO:0016021]	metal ion binding [GO:0046872]; ubiquitin-protein transferase activity [GO:0004842]	-	4.72534	5.49499	Thaps3|24282	DOWN
TRINITY_DN954_c0_g1_i7	2711	YES	Q93ZQ5	SPX domain-containing membrane protein At4g22990	-	-	GO:0016021; GO:0022857	integral component of membrane [GO:0016021]; transmembrane transporter activity [GO:0022857]	-	integral component of membrane [GO:0016021]	transmembrane transporter activity [GO:0022857]	-	4.72379	6.06831	Thaps3|23967	DOWN
TRINITY_DN8999_c0_g1_i4	1526	YES	O35459	Delta(3,5)-Delta(2,4)-dienoyl-CoA isomerase, mitochondrial (EC 5.3.3.-)	PATHWAY: Lipid metabolism; fatty acid beta-oxidation. {ECO:0000250|UniProtKB:Q62651}.	Reactome: R-HSA-70895: Branched-chain amino acid catabolism	GO:0005739; GO:0005777; GO:0006635; GO:0051750	mitochondrion [GO:0005739]; peroxisome [GO:0005777]; delta3,5-delta2,4-dienoyl-CoA isomerase activity [GO:0051750]; fatty acid beta-oxidation [GO:0006635]	fatty acid beta-oxidation [GO:0006635]	mitochondrion [GO:0005739]; peroxisome [GO:0005777]	delta3,5-delta2,4-dienoyl-CoA isomerase activity [GO:0051750]	2.42145	4.70509	5.41452	Thaps3|11332	DOWN
TRINITY_DN33487_c0_g1_i2	1191	YES	-	-	-	-	-	-	-	-	-	-	4.60348	5.55431	Thaps3|3630	DOWN
TRINITY_DN1031_c0_g1_i2	1075	YES	-	-	-	-	-	-	-	-	-	-	4.58287	4.57787	Thaps3|3477	DOWN
TRINITY_DN1623_c0_g1_i5	3931	YES	-	-	-	-	-	-	-	-	-	1.5244	4.49274	5.36435	Thaps3|10433	DOWN
TRINITY_DN15528_c0_g1_i1	503	YES	Q550W1	Uncharacterized CDP-alcohol phosphatidyltransferase class-I family protein 3 (Developmental gene 1056 protein)	-	-	GO:0008654; GO:0016021; GO:0016780	integral component of membrane [GO:0016021]; phosphotransferase activity, for other substituted phosphate groups [GO:0016780]; phospholipid biosynthetic process [GO:0008654]	phospholipid biosynthetic process [GO:0008654]	integral component of membrane [GO:0016021]	phosphotransferase activity, for other substituted phosphate groups [GO:0016780]	-	4.44428	4.53995	Thaps3|6504	DOWN
TRINITY_DN20653_c0_g1_i1	823	YES	-	-	-	-	-	-	-	-	-	-	4.39094	4.26442	Thaps3|22703	DOWN
TRINITY_DN5304_c0_g1_i1	1555	YES	-	-	-	-	-	-	-	-	-	1.89517	4.39068	5.89296	Thaps3|11738	DOWN
TRINITY_DN4389_c0_g1_i4	1205	YES	B0G143	Mitochondrial substrate carrier family protein ucpB (Solute carrier family 25 member 30 homolog) (Uncoupler protein B)	-	-	GO:0005743; GO:0006839; GO:0016021	integral component of membrane [GO:0016021]; mitochondrial inner membrane [GO:0005743]; mitochondrial transport [GO:0006839]	mitochondrial transport [GO:0006839]	integral component of membrane [GO:0016021]; mitochondrial inner membrane [GO:0005743]	-	-	4.36238	4.29938	Thaps3|3748	DOWN
TRINITY_DN5047_c0_g1_i1	945	YES	-	-	-	-	-	-	-	-	-	-	4.33471	4.42834	Thaps3|1210	DOWN
TRINITY_DN5296_c0_g1_i5	1536	YES	-	-	-	-	-	-	-	-	-	1.86791	4.30522	5.02654	Thaps3|12191	DOWN
TRINITY_DN504_c0_g1_i1	776	YES	-	-	-	-	-	-	-	-	-	3.36185	4.16835	3.47637	Thaps3|10228	DOWN
TRINITY_DN3962_c0_g1_i1	2035	YES	E1BYJ2	DNA mismatch repair protein Msh6	-	-	GO:0000400; GO:0000710; GO:0005524; GO:0006290; GO:0006298; GO:0007095; GO:0008094; GO:0008630; GO:0016446; GO:0016447; GO:0030890; GO:0030983; GO:0032300; GO:0032301; GO:0032876; GO:0036297; GO:0043570; GO:0045910	mismatch repair complex [GO:0032300]; MutSalpha complex [GO:0032301]; ATP binding [GO:0005524]; ATPase activity, acting on DNA [GO:0008094]; four-way junction DNA binding [GO:0000400]; mismatched DNA binding [GO:0030983]; interstrand cross-link repair [GO:0036297]; intrinsic apoptotic signaling pathway in response to DNA damage [GO:0008630]; maintenance of DNA repeat elements [GO:0043570]; meioti…	interstrand cross-link repair [GO:0036297]; intrinsic apoptotic signaling pathway in response to DNA damage [GO:0008630]; maintenance of DNA repeat elements [GO:0043570]; meiotic mismatch repair [GO:0000710]; mismatch repair [GO:0006298]; mitotic G2 DNA damage checkpoint [GO:0007095]; negative regulation of DNA endoreduplication [GO:0032876]; negative regulation of DNA recombination [GO:0045910];…	mismatch repair complex [GO:0032300]; MutSalpha complex [GO:0032301]	ATPase activity, acting on DNA [GO:0008094]; ATP binding [GO:0005524]; four-way junction DNA binding [GO:0000400]; mismatched DNA binding [GO:0030983]	2.67874	4.1509	4.25853	Thaps3|261781	DOWN
TRINITY_DN27141_c0_g1_i1	396	YES	-	-	-	-	-	-	-	-	-	4.2027	4.11062	4.31063	Thaps3|7594	DOWN
TRINITY_DN3421_c0_g1_i3	2493	YES	Q3UJB9	Enhancer of mRNA-decapping protein 4	-	-	GO:0000932; GO:0005634; GO:0005654; GO:0031087; GO:0036464	cytoplasmic ribonucleoprotein granule [GO:0036464]; nucleoplasm [GO:0005654]; nucleus [GO:0005634]; P-body [GO:0000932]; deadenylation-independent decapping of nuclear-transcribed mRNA [GO:0031087]	deadenylation-independent decapping of nuclear-transcribed mRNA [GO:0031087]	cytoplasmic ribonucleoprotein granule [GO:0036464]; nucleoplasm [GO:0005654]; nucleus [GO:0005634]; P-body [GO:0000932]	-	2.27825	4.02717	4.66981	Thaps3|24835	DOWN
TRINITY_DN5786_c0_g1_i2	1104	YES	-	-	-	-	-	-	-	-	-	2.76351	3.91607	5.01815	Thaps3|21145	DOWN
TRINITY_DN5047_c0_g1_i2	1283	YES	-	-	-	-	-	-	-	-	-	-	3.90023	3.98734	Thaps3|1210	DOWN
TRINITY_DN1118_c0_g1_i2	4098	YES	Q54PK4	Structural maintenance of chromosomes protein 2	-	-	GO:0005524; GO:0005634; GO:0005694; GO:0007076; GO:0016887; GO:0051301	chromosome [GO:0005694]; nucleus [GO:0005634]; ATP binding [GO:0005524]; ATPase activity [GO:0016887]; cell division [GO:0051301]; mitotic chromosome condensation [GO:0007076]	cell division [GO:0051301]; mitotic chromosome condensation [GO:0007076]	chromosome [GO:0005694]; nucleus [GO:0005634]	ATPase activity [GO:0016887]; ATP binding [GO:0005524]	-	3.89513	5.20769	Thaps3|1393	DOWN
TRINITY_DN8552_c0_g1_i1	1061	YES	-	-	-	-	-	-	-	-	-	2.58643	3.88159	4.47685	Thaps3|2369	DOWN
TRINITY_DN26791_c0_g1_i1	953	YES	P38887	Uncharacterized protein YHR202W	-	-	GO:0000324; GO:0005829; GO:0009166; GO:0016787	cytosol [GO:0005829]; fungal-type vacuole [GO:0000324]; hydrolase activity [GO:0016787]; nucleotide catabolic process [GO:0009166]	nucleotide catabolic process [GO:0009166]	cytosol [GO:0005829]; fungal-type vacuole [GO:0000324]	hydrolase activity [GO:0016787]	-	3.86459	4.1461	Thaps3|11208	DOWN
TRINITY_DN5120_c0_g1_i7	2470	YES	-	-	-	-	-	-	-	-	-	2.71671	3.82525	4.22336	Thaps3|21718	DOWN
TRINITY_DN30245_c0_g1_i1	1474	YES	-	-	-	-	-	-	-	-	-	4.48059	3.80577	5.02147	Thaps3|11697	DOWN
TRINITY_DN5144_c0_g1_i1	948	YES	-	-	-	-	-	-	-	-	-	-	3.76235	4.1765	Thaps3|22338	DOWN
TRINITY_DN10295_c0_g1_i2	1664	YES	Q9NP80	Calcium-independent phospholipase A2-gamma (EC 3.1.1.5) (Intracellular membrane-associated calcium-independent phospholipase A2 gamma) (iPLA2-gamma) (PNPLA-gamma) (Patatin-like phospholipase domain-containing protein 8) (iPLA2-2)	PATHWAY: Phospholipid metabolism. {ECO:0000305|PubMed:15908428}.	-	GO:0001516; GO:0004620; GO:0004622; GO:0005524; GO:0005739; GO:0005777; GO:0005778; GO:0005789; GO:0006631; GO:0008219; GO:0016020; GO:0016021; GO:0019369; GO:0031966; GO:0034638; GO:0036151; GO:0036152; GO:0043651; GO:0046338; GO:0047499; GO:0050482; GO:0055088; GO:0070328; GO:0102545	endoplasmic reticulum membrane [GO:0005789]; integral component of membrane [GO:0016021]; membrane [GO:0016020]; mitochondrial membrane [GO:0031966]; mitochondrion [GO:0005739]; peroxisomal membrane [GO:0005778]; peroxisome [GO:0005777]; ATP binding [GO:0005524]; calcium-independent phospholipase A2 activity [GO:0047499]; lysophospholipase activity [GO:0004622]; phosphatidyl phospholipase B activ…	arachidonic acid metabolic process [GO:0019369]; arachidonic acid secretion [GO:0050482]; cell death [GO:0008219]; fatty acid metabolic process [GO:0006631]; linoleic acid metabolic process [GO:0043651]; lipid homeostasis [GO:0055088]; phosphatidylcholine acyl-chain remodeling [GO:0036151]; phosphatidylcholine catabolic process [GO:0034638]; phosphatidylethanolamine acyl-chain remodeling [GO:0036…	endoplasmic reticulum membrane [GO:0005789]; integral component of membrane [GO:0016021]; membrane [GO:0016020]; mitochondrial membrane [GO:0031966]; mitochondrion [GO:0005739]; peroxisomal membrane [GO:0005778]; peroxisome [GO:0005777]	ATP binding [GO:0005524]; calcium-independent phospholipase A2 activity [GO:0047499]; lysophospholipase activity [GO:0004622]; phosphatidyl phospholipase B activity [GO:0102545]; phospholipase activity [GO:0004620]	1.85258	3.75926	4.96303	Thaps3|23984	DOWN
TRINITY_DN10762_c0_g1_i1	1573	YES	Q3TIT8	Sugar phosphate exchanger 3 (Solute carrier family 37 member 3)	-	-	GO:0008643; GO:0022857; GO:0030176	integral component of endoplasmic reticulum membrane [GO:0030176]; transmembrane transporter activity [GO:0022857]; carbohydrate transport [GO:0008643]	carbohydrate transport [GO:0008643]	integral component of endoplasmic reticulum membrane [GO:0030176]	transmembrane transporter activity [GO:0022857]	3.1146	3.75069	4.96131	Thaps3|22565	DOWN
TRINITY_DN2598_c0_g1_i3	2024	YES	-	-	-	-	-	-	-	-	-	4.21179	3.74334	4.72495	Thaps3|4439	DOWN
TRINITY_DN13733_c0_g1_i1	1415	YES	-	-	-	KEGG: 00310: Lysine degradation,Reactome: R-HSA-3214841: PKMTs methylate histone lysines	-	-	-	-	-	-	3.68696	3.93907	Thaps3|1305	DOWN
TRINITY_DN4284_c0_g1_i1	1378	YES	-	-	-	-	-	-	-	-	-	1.83548	3.65192	3.77665	Thaps3|2386	DOWN
TRINITY_DN4421_c0_g1_i1	1089	YES	-	-	-	-	-	-	-	-	-	-	3.59158	3.6253	Thaps3|6905	DOWN
TRINITY_DN6057_c0_g1_i8	1590	YES	-	-	-	-	-	-	-	-	-	2.52418	3.56738	4.50288	Thaps3|9874	DOWN
TRINITY_DN23691_c0_g1_i1	376	YES	-	-	-	-	-	-	-	-	-	-	3.56545	4.00748	Thaps3|6957	DOWN
TRINITY_DN4768_c0_g1_i4	2162	YES	Q564K3	Condensin complex subunit 2 (Chromosome-associated protein H) (AtCAP-H) (Non-SMC condensin I complex subunit H) (Protein EMBRYO DEFECTIVE 2795)	-	Reactome: R-HSA-2514853: Condensation of Prometaphase Chromosomes	GO:0000793; GO:0000796; GO:0003682; GO:0005737; GO:0007076; GO:0044547; GO:0051301; GO:0072587	condensed chromosome [GO:0000793]; condensin complex [GO:0000796]; cytoplasm [GO:0005737]; chromatin binding [GO:0003682]; DNA topoisomerase binding [GO:0044547]; DNA topoisomerase type II (double strand cut, ATP-hydrolyzing) activator activity [GO:0072587]; cell division [GO:0051301]; mitotic chromosome condensation [GO:0007076]	cell division [GO:0051301]; mitotic chromosome condensation [GO:0007076]	condensed chromosome [GO:0000793]; condensin complex [GO:0000796]; cytoplasm [GO:0005737]	chromatin binding [GO:0003682]; DNA topoisomerase binding [GO:0044547]; DNA topoisomerase type II (double strand cut, ATP-hydrolyzing) activator activity [GO:0072587]	-	3.40918	4.68584	Thaps3|3124	DOWN
TRINITY_DN3407_c0_g1_i1	1404	YES	-	-	-	-	-	-	-	-	-	-	3.40553	3.62378	Thaps3|6004	DOWN
TRINITY_DN3270_c0_g1_i2	2141	YES	Q9HDY1	Anaphase spindle elongation protein 1	-	-	GO:0000022; GO:0000226; GO:0000923; GO:0005634; GO:0005737; GO:0005819; GO:0005881; GO:0008017; GO:0015630; GO:0030989; GO:0044878; GO:0051256; GO:0051301; GO:0055028; GO:0062168; GO:0072686; GO:0097431; GO:0099070; GO:0099609; GO:0140515; GO:1903562; GO:1903563; GO:1990023; GO:1990498	cortical microtubule [GO:0055028]; cytoplasm [GO:0005737]; cytoplasmic microtubule [GO:0005881]; equatorial microtubule organizing center [GO:0000923]; microtubule cytoskeleton [GO:0015630]; mitotic spindle [GO:0072686]; mitotic spindle microtubule [GO:1990498]; mitotic spindle midzone [GO:1990023]; mitotic spindle pole [GO:0097431]; nucleus [GO:0005634]; spindle [GO:0005819]; static microtubule …	cell division [GO:0051301]; dynein-driven meiotic oscillatory nuclear movement [GO:0030989]; microtubule bundle formation involved in horsetail-astral microtubule organization [GO:1903563]; microtubule bundle formation involved in mitotic spindle midzone assembly [GO:1903562]; microtubule cytoskeleton organization [GO:0000226]; mitotic cytokinesis checkpoint [GO:0044878]; mitotic nuclear bridge o…	cortical microtubule [GO:0055028]; cytoplasm [GO:0005737]; cytoplasmic microtubule [GO:0005881]; equatorial microtubule organizing center [GO:0000923]; microtubule cytoskeleton [GO:0015630]; mitotic spindle [GO:0072686]; mitotic spindle microtubule [GO:1990498]; mitotic spindle midzone [GO:1990023]; mitotic spindle pole [GO:0097431]; nucleus [GO:0005634]; spindle [GO:0005819]; static microtubule …	microtubule binding [GO:0008017]; microtubule lateral binding [GO:0099609]	-	3.39923	4.756	Thaps3|7586	DOWN
TRINITY_DN2970_c0_g1_i5	2741	YES	Q28GV1	Condensin-2 complex subunit H2 (Non-SMC condensin II complex subunit H2)	-	-	GO:0000796; GO:0003682; GO:0005634; GO:0010032; GO:0051306	condensin complex [GO:0000796]; nucleus [GO:0005634]; chromatin binding [GO:0003682]; meiotic chromosome condensation [GO:0010032]; mitotic sister chromatid separation [GO:0051306]	meiotic chromosome condensation [GO:0010032]; mitotic sister chromatid separation [GO:0051306]	condensin complex [GO:0000796]; nucleus [GO:0005634]	chromatin binding [GO:0003682]	-	3.38746	4.07739	Thaps3|23522	DOWN
TRINITY_DN12275_c0_g1_i2	1301	YES	-	-	-	-	-	-	-	-	-	-	3.3863	4.14593	Thaps3|8031	DOWN
TRINITY_DN7157_c0_g1_i3	1294	YES	P0CQ32	DNA replication complex GINS protein PSF3	-	-	GO:0000811; GO:1902975	GINS complex [GO:0000811]; mitotic DNA replication initiation [GO:1902975]	mitotic DNA replication initiation [GO:1902975]	GINS complex [GO:0000811]	-	-	3.38193	3.87059	Thaps3|1111	DOWN
TRINITY_DN6474_c0_g1_i1	640	YES	-	-	-	Reactome: R-HSA-611105: Respiratory electron transport,Reactome: R-HSA-71403: Citric acid cycle (TCA cycle)	-	-	-	-	-	1.82467	3.347	4.31283	Thaps3|22842	DOWN
TRINITY_DN14800_c0_g1_i4	2511	YES	-	-	-	-	-	-	-	-	-	-	3.29359	4.27744	Thaps3|5662	DOWN
TRINITY_DN1192_c0_g1_i2	1493	YES	-	-	-	-	-	-	-	-	-	-	3.27582	3.85613	Thaps3|22325	DOWN
TRINITY_DN5348_c0_g1_i3	1459	YES	-	-	-	-	-	-	-	-	-	1.80871	3.20294	2.74906	Thaps3|11145	DOWN
TRINITY_DN13310_c0_g1_i2	1216	YES	-	-	-	-	-	-	-	-	-	1.82699	3.1929	3.63651	Thaps3|22281	DOWN
TRINITY_DN9305_c0_g1_i1	1481	YES	-	-	-	-	-	-	-	-	-	-	3.18408	4.01152	Thaps3|8616	DOWN
TRINITY_DN1460_c0_g1_i2	3597	YES	-	-	-	-	-	-	-	-	-	-	3.16756	4.25449	Thaps3|1422	DOWN
TRINITY_DN2740_c0_g1_i3	850	YES	Q8T2T5	Succinate dehydrogenase cytochrome b560 subunit, mitochondrial	PATHWAY: Carbohydrate metabolism; tricarboxylic acid cycle.	Reactome: R-HSA-611105: Respiratory electron transport,Reactome: R-HSA-71403: Citric acid cycle (TCA cycle)	GO:0000104; GO:0005743; GO:0005749; GO:0006099; GO:0006121; GO:0016021; GO:0020037; GO:0046872	integral component of membrane [GO:0016021]; mitochondrial inner membrane [GO:0005743]; mitochondrial respiratory chain complex II, succinate dehydrogenase complex (ubiquinone) [GO:0005749]; heme binding [GO:0020037]; metal ion binding [GO:0046872]; succinate dehydrogenase activity [GO:0000104]; mitochondrial electron transport, succinate to ubiquinone [GO:0006121]; tricarboxylic acid cycle [GO:0…	mitochondrial electron transport, succinate to ubiquinone [GO:0006121]; tricarboxylic acid cycle [GO:0006099]	integral component of membrane [GO:0016021]; mitochondrial inner membrane [GO:0005743]; mitochondrial respiratory chain complex II, succinate dehydrogenase complex (ubiquinone) [GO:0005749]	heme binding [GO:0020037]; metal ion binding [GO:0046872]; succinate dehydrogenase activity [GO:0000104]	1.54627	3.12813	3.77492	Thaps3|9849	DOWN
TRINITY_DN4658_c0_g1_i9	2646	YES	O60268	Uncharacterized protein KIAA0513	-	-	GO:0005737	cytoplasm [GO:0005737]	-	cytoplasm [GO:0005737]	-	-	3.11902	4.38943	Thaps3|7440	DOWN
TRINITY_DN4683_c0_g2_i1	679	YES	-	-	-	-	-	-	-	-	-	-	3.08738	-	Thaps3|22117	DOWN
TRINITY_DN34366_c0_g1_i1	1342	YES	-	-	-	-	-	-	-	-	-	2.70761	2.92802	3.49667	Thaps3|9360	DOWN
TRINITY_DN15389_c0_g1_i2	929	YES	-	-	-	-	-	-	-	-	-	3.58619	2.89642	4.77396	Thaps3|5108	DOWN
TRINITY_DN9769_c0_g1_i1	817	YES	-	-	-	-	-	-	-	-	-	2.01992	2.87058	3.94736	Thaps3|7160	DOWN
TRINITY_DN29762_c0_g1_i1	340	YES	Q8VYJ1	2-succinylbenzoate--CoA ligase, chloroplastic/peroxisomal (EC 6.2.1.26) (Acyl-activating enzyme 14) (O-succinylbenzoyl-CoA ligase)	-	-	GO:0005524; GO:0005777; GO:0005778; GO:0006631; GO:0008756; GO:0009507; GO:0016021; GO:0031956; GO:0031969; GO:0042372	chloroplast [GO:0009507]; chloroplast membrane [GO:0031969]; integral component of membrane [GO:0016021]; peroxisomal membrane [GO:0005778]; peroxisome [GO:0005777]; ATP binding [GO:0005524]; medium-chain fatty acid-CoA ligase activity [GO:0031956]; o-succinylbenzoate-CoA ligase activity [GO:0008756]; fatty acid metabolic process [GO:0006631]; phylloquinone biosynthetic process [GO:0042372]	fatty acid metabolic process [GO:0006631]; phylloquinone biosynthetic process [GO:0042372]	chloroplast [GO:0009507]; chloroplast membrane [GO:0031969]; integral component of membrane [GO:0016021]; peroxisomal membrane [GO:0005778]; peroxisome [GO:0005777]	ATP binding [GO:0005524]; medium-chain fatty acid-CoA ligase activity [GO:0031956]; o-succinylbenzoate-CoA ligase activity [GO:0008756]	-	2.85626	-	Thaps3|3785	DOWN
TRINITY_DN7518_c0_g1_i2	1511	YES	-	-	-	-	-	-	-	-	-	1.8355	2.835	3.71039	Thaps3|7800	DOWN
TRINITY_DN7082_c0_g1_i1	2159	YES	Q4R630	Kinetochore protein NDC80 homolog (Kinetochore protein Hec1) (Kinetochore-associated protein 2)	-	-	GO:0000776; GO:0000777; GO:0005634; GO:0007052; GO:0007059; GO:0031262; GO:0051301; GO:0051310; GO:0051315; GO:0090267	condensed chromosome kinetochore [GO:0000777]; kinetochore [GO:0000776]; Ndc80 complex [GO:0031262]; nucleus [GO:0005634]; attachment of mitotic spindle microtubules to kinetochore [GO:0051315]; cell division [GO:0051301]; chromosome segregation [GO:0007059]; metaphase plate congression [GO:0051310]; mitotic spindle organization [GO:0007052]; positive regulation of mitotic cell cycle spindle asse…	attachment of mitotic spindle microtubules to kinetochore [GO:0051315]; cell division [GO:0051301]; chromosome segregation [GO:0007059]; metaphase plate congression [GO:0051310]; mitotic spindle organization [GO:0007052]; positive regulation of mitotic cell cycle spindle assembly checkpoint [GO:0090267]	condensed chromosome kinetochore [GO:0000777]; kinetochore [GO:0000776]; Ndc80 complex [GO:0031262]; nucleus [GO:0005634]	-	-	2.83092	3.91047	Thaps3|4041	DOWN
TRINITY_DN16123_c0_g1_i1	1509	YES	-	-	-	-	-	-	-	-	-	-	2.75808	2.76345	Thaps3|23700	DOWN
TRINITY_DN5304_c0_g1_i3	1630	YES	-	-	-	-	-	-	-	-	-	-	2.71632	4.12099	Thaps3|11738	DOWN
TRINITY_DN4725_c0_g1_i2	1464	YES	P20664	DNA primase small subunit (EC 2.7.7.-) (DNA primase 49 kDa subunit) (p49)	-	Reactome: R-HSA-113501: Inhibition of replication initiation of damaged DNA by RB1/E2F1,Reactome: R-HSA-174411: Polymerase switching on the C-strand of the telomere,Reactome: R-HSA-174430: Telomere C-strand synthesis initiation,Reactome: R-HSA-68952: DNA replication initiation,Reactome: R-HSA-68962: Activation of the pre-replicative complex,Reactome: R-HSA-69091: Polymerase switching,Reactome: R-…	GO:0003896; GO:0005658; GO:0006269; GO:0046872	alpha DNA polymerase:primase complex [GO:0005658]; DNA primase activity [GO:0003896]; metal ion binding [GO:0046872]; DNA replication, synthesis of RNA primer [GO:0006269]	DNA replication, synthesis of RNA primer [GO:0006269]	alpha DNA polymerase:primase complex [GO:0005658]	DNA primase activity [GO:0003896]; metal ion binding [GO:0046872]	-	2.71012	2.92274	Thaps3|1622	DOWN
TRINITY_DN8606_c0_g1_i4	1589	YES	Q10173	Kinetochore protein nuf2 (NMS complex subunit nuf2)	-	Reactome: R-HSA-141444: Amplification of signal from unattached kinetochores via a MAD2 inhibitory signal,Reactome: R-HSA-2467813: Separation of Sister Chromatids,Reactome: R-HSA-2500257: Resolution of Sister Chromatid Cohesion,Reactome: R-HSA-5663220: RHO GTPases Activate Formins,Reactome: R-HSA-68877: Mitotic Prometaphase	GO:0000073; GO:0000775; GO:0000778; GO:0005737; GO:0007052; GO:0031262; GO:0031617; GO:0035974; GO:0044877; GO:0045132; GO:0051301; GO:0051315; GO:0051383; GO:0051455; GO:0140456; GO:1990571	chromosome, centromeric region [GO:0000775]; condensed nuclear chromosome kinetochore [GO:0000778]; cytoplasm [GO:0005737]; meiotic spindle pole body [GO:0035974]; Ndc80 complex [GO:0031262]; NMS complex [GO:0031617]; protein-containing complex binding [GO:0044877]; attachment of mitotic spindle microtubules to kinetochore [GO:0051315]; cell division [GO:0051301]; initial meiotic spindle pole bod…	attachment of mitotic spindle microtubules to kinetochore [GO:0051315]; cell division [GO:0051301]; initial meiotic spindle pole body separation [GO:0140456]; initial mitotic spindle pole body separation [GO:0000073]; kinetochore organization [GO:0051383]; meiotic centromere clustering [GO:1990571]; meiotic chromosome segregation [GO:0045132]; mitotic spindle organization [GO:0007052]; monopolar …	chromosome, centromeric region [GO:0000775]; condensed nuclear chromosome kinetochore [GO:0000778]; cytoplasm [GO:0005737]; meiotic spindle pole body [GO:0035974]; Ndc80 complex [GO:0031262]; NMS complex [GO:0031617]	protein-containing complex binding [GO:0044877]	-	2.70459	4.12074	Thaps3|11958	DOWN
TRINITY_DN4150_c0_g1_i4	2125	YES	P27694	Replication protein A 70 kDa DNA-binding subunit (RP-A p70) (Replication factor A protein 1) (RF-A protein 1) (Single-stranded DNA-binding protein) [Cleaved into: Replication protein A 70 kDa DNA-binding subunit, N-terminally processed]	-	Reactome: R-HSA-110312: Translesion synthesis by REV1,Reactome: R-HSA-110314: Recognition of DNA damage by PCNA-containing replication complex,Reactome: R-HSA-110320: Translesion Synthesis by POLH,Reactome: R-HSA-174437: Removal of the Flap Intermediate from the C-strand,Reactome: R-HSA-176187: Activation of ATR in response to replication stress,Reactome: R-HSA-3108214: SUMOylation of DNA damage …	GO:0000723; GO:0000724; GO:0000781; GO:0003684; GO:0003697; GO:0005634; GO:0005654; GO:0005662; GO:0006260; GO:0006261; GO:0006268; GO:0006270; GO:0006281; GO:0006283; GO:0006284; GO:0006287; GO:0006289; GO:0006293; GO:0006294; GO:0006295; GO:0006296; GO:0006297; GO:0006298; GO:0006310; GO:0006974; GO:0007004; GO:0016605; GO:0019985; GO:0032201; GO:0033683; GO:0034502; GO:0036297; GO:0042276; GO:…	chromosome, telomeric region [GO:0000781]; DNA replication factor A complex [GO:0005662]; nucleoplasm [GO:0005654]; nucleus [GO:0005634]; PML body [GO:0016605]; site of DNA damage [GO:0090734]; damaged DNA binding [GO:0003684]; G-rich strand telomeric DNA binding [GO:0098505]; metal ion binding [GO:0046872]; single-stranded DNA binding [GO:0003697]; single-stranded telomeric DNA binding [GO:00430…	base-excision repair [GO:0006284]; base-excision repair, gap-filling [GO:0006287]; cellular response to DNA damage stimulus [GO:0006974]; DNA damage response, detection of DNA damage [GO:0042769]; DNA-dependent DNA replication [GO:0006261]; DNA recombination [GO:0006310]; DNA repair [GO:0006281]; DNA replication [GO:0006260]; DNA replication initiation [GO:0006270]; DNA unwinding involved in DNA …	chromosome, telomeric region [GO:0000781]; DNA replication factor A complex [GO:0005662]; nucleoplasm [GO:0005654]; nucleus [GO:0005634]; PML body [GO:0016605]; site of DNA damage [GO:0090734]	damaged DNA binding [GO:0003684]; G-rich strand telomeric DNA binding [GO:0098505]; metal ion binding [GO:0046872]; single-stranded DNA binding [GO:0003697]; single-stranded telomeric DNA binding [GO:0043047]	-	2.70297	3.39438	Thaps3|263415	DOWN
TRINITY_DN1447_c0_g1_i1	1107	YES	-	-	-	-	-	-	-	-	-	1.63151	2.69158	3.54531	Thaps3|9122	DOWN
TRINITY_DN8137_c0_g1_i1	990	YES	-	-	-	-	-	-	-	-	-	-	2.67206	3.68973	Thaps3|4308	DOWN
TRINITY_DN2343_c0_g1_i3	2183	YES	Q6AZT7	Nephrocystin-3	-	-	GO:0005929; GO:0016055; GO:0060027; GO:0060271; GO:0090090; GO:2000095	cilium [GO:0005929]; cilium assembly [GO:0060271]; convergent extension involved in gastrulation [GO:0060027]; negative regulation of canonical Wnt signaling pathway [GO:0090090]; regulation of Wnt signaling pathway, planar cell polarity pathway [GO:2000095]; Wnt signaling pathway [GO:0016055]	cilium assembly [GO:0060271]; convergent extension involved in gastrulation [GO:0060027]; negative regulation of canonical Wnt signaling pathway [GO:0090090]; regulation of Wnt signaling pathway, planar cell polarity pathway [GO:2000095]; Wnt signaling pathway [GO:0016055]	cilium [GO:0005929]	-	-	2.50952	2.42517	Thaps3|9945	DOWN
TRINITY_DN11825_c0_g1_i1	1374	YES	-	-	-	-	-	-	-	-	-	3.42651	2.50331	5.10846	Thaps3|10366	DOWN
TRINITY_DN9211_c0_g1_i5	3460	YES	-	-	-	-	-	-	-	-	-	-	2.40672	3.20666	Thaps3|24304	DOWN
TRINITY_DN6576_c0_g1_i2	1346	YES	U3H041	Probable phosphatase SPBPB21E7.02c (EC 3.1.3.-)	-	-	GO:0005737; GO:0016787; GO:0016868	cytoplasm [GO:0005737]; hydrolase activity [GO:0016787]; intramolecular transferase activity, phosphotransferases [GO:0016868]	-	cytoplasm [GO:0005737]	hydrolase activity [GO:0016787]; intramolecular transferase activity, phosphotransferases [GO:0016868]	1.85452	2.37788	2.34126	Thaps3|11731	DOWN
TRINITY_DN5157_c0_g1_i6	2669	YES	Q6DW73	Digalactosyldiacylglycerol synthase 2, chloroplastic (EC 2.4.1.241)	-	-	GO:0009707; GO:0009877; GO:0043661; GO:0046481	chloroplast outer membrane [GO:0009707]; peribacteroid membrane [GO:0043661]; digalactosyldiacylglycerol synthase activity [GO:0046481]; nodulation [GO:0009877]	nodulation [GO:0009877]	chloroplast outer membrane [GO:0009707]; peribacteroid membrane [GO:0043661]	digalactosyldiacylglycerol synthase activity [GO:0046481]	-	2.37126	2.83768	Thaps3|4729	DOWN
TRINITY_DN8606_c0_g1_i2	1679	YES	Q10173	Kinetochore protein nuf2 (NMS complex subunit nuf2)	-	Reactome: R-HSA-141444: Amplification of signal from unattached kinetochores via a MAD2 inhibitory signal,Reactome: R-HSA-2467813: Separation of Sister Chromatids,Reactome: R-HSA-2500257: Resolution of Sister Chromatid Cohesion,Reactome: R-HSA-5663220: RHO GTPases Activate Formins,Reactome: R-HSA-68877: Mitotic Prometaphase	GO:0000073; GO:0000775; GO:0000778; GO:0005737; GO:0007052; GO:0031262; GO:0031617; GO:0035974; GO:0044877; GO:0045132; GO:0051301; GO:0051315; GO:0051383; GO:0051455; GO:0140456; GO:1990571	chromosome, centromeric region [GO:0000775]; condensed nuclear chromosome kinetochore [GO:0000778]; cytoplasm [GO:0005737]; meiotic spindle pole body [GO:0035974]; Ndc80 complex [GO:0031262]; NMS complex [GO:0031617]; protein-containing complex binding [GO:0044877]; attachment of mitotic spindle microtubules to kinetochore [GO:0051315]; cell division [GO:0051301]; initial meiotic spindle pole bod…	attachment of mitotic spindle microtubules to kinetochore [GO:0051315]; cell division [GO:0051301]; initial meiotic spindle pole body separation [GO:0140456]; initial mitotic spindle pole body separation [GO:0000073]; kinetochore organization [GO:0051383]; meiotic centromere clustering [GO:1990571]; meiotic chromosome segregation [GO:0045132]; mitotic spindle organization [GO:0007052]; monopolar …	chromosome, centromeric region [GO:0000775]; condensed nuclear chromosome kinetochore [GO:0000778]; cytoplasm [GO:0005737]; meiotic spindle pole body [GO:0035974]; Ndc80 complex [GO:0031262]; NMS complex [GO:0031617]	protein-containing complex binding [GO:0044877]	-	2.35542	3.75476	Thaps3|11958	DOWN
TRINITY_DN30801_c0_g1_i2	1238	YES	-	-	-	-	-	-	-	-	-	2.21803	2.33685	1.53631	Thaps3|10271	DOWN
TRINITY_DN13992_c0_g1_i1	472	YES	-	-	-	-	-	-	-	-	-	-	2.33601	3.2529	Thaps3|12114	DOWN
TRINITY_DN7057_c0_g1_i1	849	YES	Q7XPW5	Phosphomannomutase (OsPMM) (EC 5.4.2.8)	PATHWAY: Nucleotide-sugar biosynthesis; GDP-alpha-D-mannose biosynthesis; alpha-D-mannose 1-phosphate from D-fructose 6-phosphate: step 2/2. {ECO:0000305}.	KEGG: 00051: Fructose and mannose metabolism,KEGG: 00520: Amino sugar and nucleotide sugar metabolism,MetaCyc: PWY-5659GDP-mannose biosynthesis,MetaCyc: PWY-7456&beta;-(1,4)-mannan degradation,MetaCyc: PWY-7586&beta;-1,4-D-mannosyl-<i>N</i>-acetyl-D-glucosamine degradation,MetaCyc: PWY-882L-ascorbate biosynthesis I (L-galactose pathway),Reactome: R-HSA-446205: Synthesis of GDP-mannose	GO:0004615; GO:0005829; GO:0006013; GO:0006487; GO:0009298; GO:0046872	cytosol [GO:0005829]; metal ion binding [GO:0046872]; phosphomannomutase activity [GO:0004615]; GDP-mannose biosynthetic process [GO:0009298]; mannose metabolic process [GO:0006013]; protein N-linked glycosylation [GO:0006487]	GDP-mannose biosynthetic process [GO:0009298]; mannose metabolic process [GO:0006013]; protein N-linked glycosylation [GO:0006487]	cytosol [GO:0005829]	metal ion binding [GO:0046872]; phosphomannomutase activity [GO:0004615]	2.29371	2.32811	3.29729	Thaps3|22301	DOWN
TRINITY_DN34023_c0_g1_i1	717	YES	Q8TEQ8	GPI ethanolamine phosphate transferase 3 (EC 2.-.-.-) (Phosphatidylinositol-glycan biosynthesis class O protein) (PIG-O)	PATHWAY: Glycolipid biosynthesis; glycosylphosphatidylinositol-anchor biosynthesis.	-	GO:0005789; GO:0006506; GO:0016020; GO:0016021; GO:0051377	endoplasmic reticulum membrane [GO:0005789]; integral component of membrane [GO:0016021]; membrane [GO:0016020]; mannose-ethanolamine phosphotransferase activity [GO:0051377]; GPI anchor biosynthetic process [GO:0006506]	GPI anchor biosynthetic process [GO:0006506]	endoplasmic reticulum membrane [GO:0005789]; integral component of membrane [GO:0016021]; membrane [GO:0016020]	mannose-ethanolamine phosphotransferase activity [GO:0051377]	-	2.31854	3.04873	Thaps3|11996	DOWN
TRINITY_DN6881_c0_g1_i5	1596	YES	Q27958	DNA polymerase beta (EC 2.7.7.7) (EC 4.2.99.-)	-	Reactome: R-HSA-5685939: HDR through MMEJ (alt-NHEJ)	GO:0003677; GO:0003887; GO:0005634; GO:0005737; GO:0006261; GO:0006284; GO:0006303; GO:0006974; GO:0016829; GO:0046872	cytoplasm [GO:0005737]; nucleus [GO:0005634]; DNA binding [GO:0003677]; DNA-directed DNA polymerase activity [GO:0003887]; lyase activity [GO:0016829]; metal ion binding [GO:0046872]; base-excision repair [GO:0006284]; cellular response to DNA damage stimulus [GO:0006974]; DNA-dependent DNA replication [GO:0006261]; double-strand break repair via nonhomologous end joining [GO:0006303]	base-excision repair [GO:0006284]; cellular response to DNA damage stimulus [GO:0006974]; DNA-dependent DNA replication [GO:0006261]; double-strand break repair via nonhomologous end joining [GO:0006303]	cytoplasm [GO:0005737]; nucleus [GO:0005634]	DNA binding [GO:0003677]; DNA-directed DNA polymerase activity [GO:0003887]; lyase activity [GO:0016829]; metal ion binding [GO:0046872]	1.5455	2.29248	2.70794	Thaps3|9741	DOWN
TRINITY_DN13779_c0_g1_i4	653	YES	Q07437	Heat shock 70 kDa protein	-	-	GO:0005524; GO:0016887	ATP binding [GO:0005524]; ATPase activity [GO:0016887]	-	-	ATPase activity [GO:0016887]; ATP binding [GO:0005524]	2.21752	2.27387	3.18413	Thaps3|24198	DOWN
TRINITY_DN3821_c0_g1_i2	1416	YES	Q9SCW4	Heat stress transcription factor B-2a (AtHsfB2a) (AtHsf-22) (Heat shock factor protein 6) (HSF 6) (Heat shock transcription factor 6) (HSTF 6)	-	-	GO:0000976; GO:0000978; GO:0003700; GO:0005634; GO:0006357; GO:0010200	nucleus [GO:0005634]; DNA-binding transcription factor activity [GO:0003700]; RNA polymerase II cis-regulatory region sequence-specific DNA binding [GO:0000978]; transcription regulatory region sequence-specific DNA binding [GO:0000976]; regulation of transcription by RNA polymerase II [GO:0006357]; response to chitin [GO:0010200]	regulation of transcription by RNA polymerase II [GO:0006357]; response to chitin [GO:0010200]	nucleus [GO:0005634]	DNA-binding transcription factor activity [GO:0003700]; RNA polymerase II cis-regulatory region sequence-specific DNA binding [GO:0000978]; transcription regulatory region sequence-specific DNA binding [GO:0000976]	-	2.18678	-	Thaps3|23803	DOWN
TRINITY_DN1848_c0_g1_i3	3915	YES	-	-	-	-	-	-	-	-	-	2.80673	2.18451	2.55577	Thaps3|6807	DOWN
TRINITY_DN22736_c0_g1_i1	1093	YES	-	-	-	-	-	-	-	-	-	1.93453	2.15177	-	Thaps3|1356	DOWN
TRINITY_DN8653_c0_g2_i3	1503	YES	-	-	-	-	-	-	-	-	-	-	2.12916	2.92588	Thaps3|9373	DOWN
TRINITY_DN844_c0_g1_i1	4470	YES	-	-	-	-	-	-	-	-	-	-	2.11276	3.28395	Thaps3|23064	DOWN
TRINITY_DN9318_c0_g1_i2	1315	YES	-	-	-	-	-	-	-	-	-	-	2.06653	2.75342	Thaps3|9967	DOWN
TRINITY_DN14558_c0_g1_i2	1137	YES	-	-	-	-	-	-	-	-	-	-	1.99085	1.70581	Thaps3|9163	DOWN
TRINITY_DN6170_c0_g1_i1	1499	YES	-	-	-	-	-	-	-	-	-	-	1.98519	2.58435	Thaps3|6029	DOWN
TRINITY_DN2208_c0_g1_i1	2934	YES	O75970	Multiple PDZ domain protein (Multi-PDZ domain protein 1)	-	-	GO:0005737; GO:0005923; GO:0008022; GO:0014069; GO:0016032; GO:0016324; GO:0016327; GO:0030425	apical plasma membrane [GO:0016324]; apicolateral plasma membrane [GO:0016327]; bicellular tight junction [GO:0005923]; cytoplasm [GO:0005737]; dendrite [GO:0030425]; postsynaptic density [GO:0014069]; protein C-terminus binding [GO:0008022]; viral process [GO:0016032]	viral process [GO:0016032]	apical plasma membrane [GO:0016324]; apicolateral plasma membrane [GO:0016327]; bicellular tight junction [GO:0005923]; cytoplasm [GO:0005737]; dendrite [GO:0030425]; postsynaptic density [GO:0014069]	protein C-terminus binding [GO:0008022]	-	1.95074	2.8648	Thaps3|5262	DOWN
TRINITY_DN22838_c0_g1_i2	884	YES	-	-	-	-	-	-	-	-	-	-	1.92362	2.89456	Thaps3|22652	DOWN
TRINITY_DN34317_c0_g1_i1	1014	YES	-	-	-	-	-	-	-	-	-	-	1.87571	2.06315	Thaps3|8974	DOWN
TRINITY_DN4417_c0_g2_i1	1068	YES	-	-	-	-	-	-	-	-	-	-	1.76318	2.22435	Thaps3|8701	DOWN
TRINITY_DN6165_c0_g1_i1	936	YES	P36056	Probable S-adenosyl-L-methionine-dependent RNA methyltransferase RSM22, mitochondrial (EC 2.1.1.-)	-	-	GO:0003735; GO:0005739; GO:0005763; GO:0008168; GO:0032259; GO:0032543	mitochondrial small ribosomal subunit [GO:0005763]; mitochondrion [GO:0005739]; methyltransferase activity [GO:0008168]; structural constituent of ribosome [GO:0003735]; methylation [GO:0032259]; mitochondrial translation [GO:0032543]	methylation [GO:0032259]; mitochondrial translation [GO:0032543]	mitochondrial small ribosomal subunit [GO:0005763]; mitochondrion [GO:0005739]	methyltransferase activity [GO:0008168]; structural constituent of ribosome [GO:0003735]	-	1.67734	1.57345	Thaps3|3970	DOWN
TRINITY_DN7149_c0_g1_i2	1408	YES	-	-	-	-	-	-	-	-	-	-	1.67728	-	Thaps3|7541	DOWN
TRINITY_DN6422_c1_g1_i1	1229	YES	-	-	-	-	-	-	-	-	-	-	1.67646	-	Thaps3|9881	DOWN
TRINITY_DN13059_c0_g2_i4	1520	YES	-	-	-	-	-	-	-	-	-	-	1.66431	2.74091	Thaps3|6665	DOWN
TRINITY_DN1598_c0_g1_i1	1363	YES	P26182	Actin	-	-	GO:0005524; GO:0005737; GO:0005856	cytoplasm [GO:0005737]; cytoskeleton [GO:0005856]; ATP binding [GO:0005524]	-	cytoplasm [GO:0005737]; cytoskeleton [GO:0005856]	ATP binding [GO:0005524]	-	1.65308	2.15033	Thaps3|25772	DOWN
TRINITY_DN13161_c0_g1_i2	1379	YES	O08730	Glycogenin-1 (GN-1) (GN1) (EC 2.4.1.186)	PATHWAY: Glycan biosynthesis; glycogen biosynthesis. {ECO:0000250|UniProtKB:P46976}.	-	GO:0005536; GO:0005978; GO:0008466; GO:0016757; GO:0030145; GO:0042803; GO:0102751	glucose binding [GO:0005536]; glycogenin glucosyltransferase activity [GO:0008466]; manganese ion binding [GO:0030145]; protein homodimerization activity [GO:0042803]; transferase activity, transferring glycosyl groups [GO:0016757]; UDP-alpha-D-glucose:glucosyl-glycogenin alpha-D-glucosyltransferase activity [GO:0102751]; glycogen biosynthetic process [GO:0005978]	glycogen biosynthetic process [GO:0005978]	-	glucose binding [GO:0005536]; glycogenin glucosyltransferase activity [GO:0008466]; manganese ion binding [GO:0030145]; protein homodimerization activity [GO:0042803]; transferase activity, transferring glycosyl groups [GO:0016757]; UDP-alpha-D-glucose:glucosyl-glycogenin alpha-D-glucosyltransferase activity [GO:0102751]	-	1.57336	2.72288	Thaps3|7435	DOWN
TRINITY_DN2739_c0_g1_i3	893	YES	-	-	-	-	-	-	-	-	-	-	1.56391	1.66201	Thaps3|1977	DOWN
TRINITY_DN8809_c0_g1_i1	1676	YES	Q94A68	Uncharacterized oxidoreductase At1g06690, chloroplastic (EC 1.-.-.-)	-	-	GO:0005576; GO:0009507; GO:0009535; GO:0009941; GO:0010287; GO:0047834	chloroplast [GO:0009507]; chloroplast envelope [GO:0009941]; chloroplast thylakoid membrane [GO:0009535]; extracellular region [GO:0005576]; plastoglobule [GO:0010287]; D-threo-aldose 1-dehydrogenase activity [GO:0047834]	-	chloroplast [GO:0009507]; chloroplast envelope [GO:0009941]; chloroplast thylakoid membrane [GO:0009535]; extracellular region [GO:0005576]; plastoglobule [GO:0010287]	D-threo-aldose 1-dehydrogenase activity [GO:0047834]	-	-1.51116	-	Thaps3|21939	DOWN
TRINITY_DN4488_c0_g1_i6	2135	YES	-	-	-	-	-	-	-	-	-	-	-1.52285	-	Thaps3|23462	DOWN
TRINITY_DN13168_c0_g1_i2	807	YES	-	-	-	-	-	-	-	-	-	-	-1.52741	-	Thaps3|4804	DOWN
TRINITY_DN7067_c0_g1_i5	1546	YES	-	-	-	-	-	-	-	-	-	-	-1.53173	-	Thaps3|4604	DOWN
TRINITY_DN14921_c0_g1_i2	967	YES	-	-	-	-	-	-	-	-	-	-	-1.53322	-	Thaps3|7479	DOWN
TRINITY_DN10408_c0_g1_i1	496	YES	-	-	-	-	-	-	-	-	-	-	-1.53624	-1.8464	Thaps3|3299	DOWN
TRINITY_DN3388_c0_g1_i1	959	YES	Q8S9M1	Probable plastid-lipid-associated protein 13, chloroplastic (Fibrillin-7b) (AtPGL30)	-	-	GO:0005829; GO:0009507; GO:0009534; GO:0009570; GO:0009579; GO:0010287	chloroplast [GO:0009507]; chloroplast stroma [GO:0009570]; chloroplast thylakoid [GO:0009534]; cytosol [GO:0005829]; plastoglobule [GO:0010287]; thylakoid [GO:0009579]	-	chloroplast [GO:0009507]; chloroplast stroma [GO:0009570]; chloroplast thylakoid [GO:0009534]; cytosol [GO:0005829]; plastoglobule [GO:0010287]; thylakoid [GO:0009579]	-	-	-1.54686	-1.88928	Thaps3|6817	DOWN
TRINITY_DN7127_c0_g1_i3	1213	YES	-	-	-	-	-	-	-	-	-	-	-1.54758	-1.79427	Thaps3|21249	DOWN
TRINITY_DN4680_c0_g1_i2	966	YES	-	-	-	-	-	-	-	-	-	-	-1.55447	-	Thaps3|1665	DOWN
TRINITY_DN10553_c0_g1_i1	818	YES	-	-	-	-	-	-	-	-	-	-	-1.56438	-	Thaps3|1291	DOWN
TRINITY_DN29506_c0_g1_i1	1004	YES	-	-	-	-	-	-	-	-	-	-	-1.57132	-2.51401	Thaps3|1636	DOWN
TRINITY_DN4005_c0_g1_i2	1670	YES	-	-	-	-	-	-	-	-	-	-	-1.58235	-1.83655	Thaps3|4370	DOWN
TRINITY_DN908_c0_g1_i2	856	YES	-	-	-	-	-	-	-	-	-	-	-1.60844	-	Thaps3|2965	DOWN
TRINITY_DN4178_c0_g1_i1	1531	YES	Q2N2K1	Probable phytol kinase 1, chloroplastic (EC 2.7.1.182)	PATHWAY: Cofactor biosynthesis; tocopherol biosynthesis.	-	GO:0009507; GO:0010189; GO:0010276; GO:0016021; GO:0016301; GO:0031969	chloroplast [GO:0009507]; chloroplast membrane [GO:0031969]; integral component of membrane [GO:0016021]; kinase activity [GO:0016301]; phytol kinase activity [GO:0010276]; vitamin E biosynthetic process [GO:0010189]	vitamin E biosynthetic process [GO:0010189]	chloroplast [GO:0009507]; chloroplast membrane [GO:0031969]; integral component of membrane [GO:0016021]	kinase activity [GO:0016301]; phytol kinase activity [GO:0010276]	-	-1.61483	-	Thaps3|22177	DOWN
TRINITY_DN7127_c0_g1_i1	987	YES	-	-	-	-	-	-	-	-	-	-	-1.61766	-1.82221	Thaps3|21249	DOWN
TRINITY_DN3918_c0_g1_i1	1230	YES	Q54FU9	Mitochondrial substrate carrier family protein W	-	-	GO:0005743; GO:0016021; GO:0035352; GO:0051724	integral component of membrane [GO:0016021]; mitochondrial inner membrane [GO:0005743]; NAD transmembrane transporter activity [GO:0051724]; NAD transmembrane transport [GO:0035352]	NAD transmembrane transport [GO:0035352]	integral component of membrane [GO:0016021]; mitochondrial inner membrane [GO:0005743]	NAD transmembrane transporter activity [GO:0051724]	-	-1.62578	-3.00414	Thaps3|8426	DOWN
TRINITY_DN1994_c0_g1_i1	958	YES	-	-	-	Reactome: R-HSA-8949664: Processing of SMDT1	-	-	-	-	-	-	-1.65209	-1.79135	Thaps3|3845	DOWN
TRINITY_DN603_c0_g1_i4	1366	YES	-	-	-	Reactome: R-HSA-163210: Formation of ATP by chemiosmotic coupling,Reactome: R-HSA-8949613: Cristae formation	-	-	-	-	-	-	-1.66592	-	Thaps3|24864	DOWN
TRINITY_DN10422_c0_g1_i2	1084	YES	-	-	-	-	-	-	-	-	-	-	-1.70684	-	Thaps3|11431	DOWN
TRINITY_DN5019_c0_g1_i1	1417	YES	Q8VZU9	Derlin-1 (AtDerlin1-1)	-	-	GO:0000839; GO:0005886; GO:0030176; GO:0030433; GO:0030968; GO:0051787; GO:1990381	Hrd1p ubiquitin ligase ERAD-L complex [GO:0000839]; integral component of endoplasmic reticulum membrane [GO:0030176]; plasma membrane [GO:0005886]; misfolded protein binding [GO:0051787]; ubiquitin-specific protease binding [GO:1990381]; endoplasmic reticulum unfolded protein response [GO:0030968]; ubiquitin-dependent ERAD pathway [GO:0030433]	endoplasmic reticulum unfolded protein response [GO:0030968]; ubiquitin-dependent ERAD pathway [GO:0030433]	Hrd1p ubiquitin ligase ERAD-L complex [GO:0000839]; integral component of endoplasmic reticulum membrane [GO:0030176]; plasma membrane [GO:0005886]	misfolded protein binding [GO:0051787]; ubiquitin-specific protease binding [GO:1990381]	-	-1.71363	-	Thaps3|9466	DOWN
TRINITY_DN1975_c0_g1_i1	1234	YES	-	-	-	-	-	-	-	-	-	-	-1.73097	-1.8577	Thaps3|11851	DOWN
TRINITY_DN8611_c0_g1_i3	1240	YES	-	-	-	-	-	-	-	-	-	-	-1.7498	-	Thaps3|3946	DOWN
TRINITY_DN13814_c0_g1_i2	1625	YES	-	-	-	-	-	-	-	-	-	-	-1.75117	-	Thaps3|7310	DOWN
TRINITY_DN8297_c0_g1_i4	950	YES	Q05892	MIOREX complex component 2 (Mitochondrial organization of gene expression protein 2)	PATHWAY: Cofactor biosynthesis; ubiquinone biosynthesis. {ECO:0000305|PubMed:25631044}.	-	GO:0003824; GO:0005739; GO:0044877; GO:1901006	mitochondrion [GO:0005739]; catalytic activity [GO:0003824]; protein-containing complex binding [GO:0044877]; ubiquinone-6 biosynthetic process [GO:1901006]	ubiquinone-6 biosynthetic process [GO:1901006]	mitochondrion [GO:0005739]	catalytic activity [GO:0003824]; protein-containing complex binding [GO:0044877]	-	-1.75651	-3.24361	Thaps3|10604	DOWN
TRINITY_DN10923_c0_g1_i2	1870	YES	-	-	-	-	-	-	-	-	-	-	-1.76576	-2.19896	Thaps3|24880	DOWN
TRINITY_DN1052_c0_g1_i2	649	NO	-	-	-	-	-	-	-	-	-	-	-1.77215	-2.3765	Thaps3|38270	DOWN
TRINITY_DN2981_c0_g1_i4	922	YES	Q67U26	Villin-3	-	-	GO:0005737; GO:0007015; GO:0032432; GO:0051014; GO:0051015; GO:0051592; GO:0051693	actin filament bundle [GO:0032432]; cytoplasm [GO:0005737]; actin filament binding [GO:0051015]; actin filament capping [GO:0051693]; actin filament organization [GO:0007015]; actin filament severing [GO:0051014]; response to calcium ion [GO:0051592]	actin filament capping [GO:0051693]; actin filament organization [GO:0007015]; actin filament severing [GO:0051014]; response to calcium ion [GO:0051592]	actin filament bundle [GO:0032432]; cytoplasm [GO:0005737]	actin filament binding [GO:0051015]	-	-1.80277	-1.56554	Thaps3|3710	DOWN
TRINITY_DN1967_c0_g1_i2	1288	YES	Q2VEX9	Prolycopene isomerase, chloroplastic (CrtISO) (EC 5.2.1.13) (Carotenoid isomerase)	PATHWAY: Carotenoid biosynthesis; lycopene biosynthesis.	-	GO:0009662; GO:0016117; GO:0016491; GO:0031969; GO:0046608	chloroplast membrane [GO:0031969]; carotenoid isomerase activity [GO:0046608]; oxidoreductase activity [GO:0016491]; carotenoid biosynthetic process [GO:0016117]; etioplast organization [GO:0009662]	carotenoid biosynthetic process [GO:0016117]; etioplast organization [GO:0009662]	chloroplast membrane [GO:0031969]	carotenoid isomerase activity [GO:0046608]; oxidoreductase activity [GO:0016491]	-	-1.81541	-	Thaps3|10233	DOWN
TRINITY_DN13162_c0_g1_i1	773	YES	-	-	-	-	-	-	-	-	-	-	-1.82428	-	Thaps3|3379	DOWN
TRINITY_DN798_c0_g1_i1	629	YES	-	-	-	-	-	-	-	-	-	-	-1.83158	-	Thaps3|23283	DOWN
TRINITY_DN8163_c0_g1_i3	1937	YES	-	-	-	-	-	-	-	-	-	-	-1.84948	-	Thaps3|23507	DOWN
TRINITY_DN4951_c0_g1_i2	1093	YES	-	-	-	-	-	-	-	-	-	-	-1.85404	-	Thaps3|3463	DOWN
TRINITY_DN8401_c0_g1_i1	750	YES	-	-	-	-	-	-	-	-	-	-	-1.86861	-	Thaps3|1634	DOWN
TRINITY_DN197_c0_g1_i5	2403	YES	-	-	-	-	-	-	-	-	-	-	-1.86928	-	Thaps3|21989	DOWN
TRINITY_DN8757_c0_g1_i1	846	YES	-	-	-	-	-	-	-	-	-	-	-1.87161	-	Thaps3|11183	DOWN
TRINITY_DN4003_c0_g1_i1	1116	YES	P23641	Mitochondrial phosphate carrier protein (Mitochondrial import receptor) (Phosphate transport protein) (PTP) (mPic 1) (p32) [Cleaved into: Mitochondrial phosphate carrier protein, N-terminally processed]	-	-	GO:0005315; GO:0005739; GO:0005743; GO:0005758; GO:0031305; GO:0035435; GO:1990547	integral component of mitochondrial inner membrane [GO:0031305]; mitochondrial inner membrane [GO:0005743]; mitochondrial intermembrane space [GO:0005758]; mitochondrion [GO:0005739]; inorganic phosphate transmembrane transporter activity [GO:0005315]; mitochondrial phosphate ion transmembrane transport [GO:1990547]; phosphate ion transmembrane transport [GO:0035435]	mitochondrial phosphate ion transmembrane transport [GO:1990547]; phosphate ion transmembrane transport [GO:0035435]	integral component of mitochondrial inner membrane [GO:0031305]; mitochondrial inner membrane [GO:0005743]; mitochondrial intermembrane space [GO:0005758]; mitochondrion [GO:0005739]	inorganic phosphate transmembrane transporter activity [GO:0005315]	-	-1.874	-	Thaps3|4387	DOWN
TRINITY_DN19248_c0_g1_i2	825	YES	-	-	-	-	-	-	-	-	-	-	-1.89701	-2.2092	Thaps3|24770	DOWN
TRINITY_DN9830_c0_g1_i1	2176	YES	Q8S9D1	Pentatricopeptide repeat-containing protein At5g21222 (SNF1-like protein kinase AtC401)	-	-	GO:0003729; GO:0004672; GO:0005524; GO:0009536	plastid [GO:0009536]; ATP binding [GO:0005524]; mRNA binding [GO:0003729]; protein kinase activity [GO:0004672]	-	plastid [GO:0009536]	ATP binding [GO:0005524]; mRNA binding [GO:0003729]; protein kinase activity [GO:0004672]	-	-1.89748	-	Thaps3|1734	DOWN
TRINITY_DN3762_c0_g1_i2	873	YES	-	-	-	-	-	-	-	-	-	-	-1.90114	-	Thaps3|24876	DOWN
TRINITY_DN3292_c0_g1_i7	1626	YES	-	-	-	-	-	-	-	-	-	-	-1.90924	-1.69011	Thaps3|22211	DOWN
TRINITY_DN9116_c0_g1_i1	1282	YES	-	-	-	-	-	-	-	-	-	-	-1.91168	-	Thaps3|7475	DOWN
TRINITY_DN4418_c0_g1_i1	1140	YES	-	-	-	-	-	-	-	-	-	-	-1.95319	-2.25802	Thaps3|8311	DOWN
TRINITY_DN29276_c0_g1_i1	1160	YES	Q9SFB0	Protein DETOXIFICATION 43 (AtDTX43) (Multidrug and toxic compound extrusion protein 43) (MATE protein 43) (Protein FERRIC REDUCTASE DEFECTIVE 3) (AtFRD3) (Protein MANGANESE ACCUMULATOR 1)	-	-	GO:0005381; GO:0005886; GO:0006879; GO:0009737; GO:0015137; GO:0015297; GO:0016021; GO:0016036; GO:0030001; GO:0042910; GO:0046873; GO:0055072	integral component of membrane [GO:0016021]; plasma membrane [GO:0005886]; antiporter activity [GO:0015297]; citrate transmembrane transporter activity [GO:0015137]; iron ion transmembrane transporter activity [GO:0005381]; metal ion transmembrane transporter activity [GO:0046873]; xenobiotic transmembrane transporter activity [GO:0042910]; cellular iron ion homeostasis [GO:0006879]; cellular res…	cellular iron ion homeostasis [GO:0006879]; cellular response to phosphate starvation [GO:0016036]; iron ion homeostasis [GO:0055072]; metal ion transport [GO:0030001]; response to abscisic acid [GO:0009737]	integral component of membrane [GO:0016021]; plasma membrane [GO:0005886]	antiporter activity [GO:0015297]; citrate transmembrane transporter activity [GO:0015137]; iron ion transmembrane transporter activity [GO:0005381]; metal ion transmembrane transporter activity [GO:0046873]; xenobiotic transmembrane transporter activity [GO:0042910]	-	-1.97361	-1.99197	Thaps3|7804	DOWN
TRINITY_DN2820_c0_g1_i1	1153	YES	-	-	-	-	-	-	-	-	-	-	-1.98559	-	Thaps3|1666	DOWN
TRINITY_DN3218_c0_g1_i4	2176	YES	-	-	-	-	-	-	-	-	-	-	-1.9868	-2.30442	Thaps3|9401	DOWN
TRINITY_DN2968_c0_g1_i2	1444	YES	-	-	-	-	-	-	-	-	-	-	-1.99805	-3.09364	Thaps3|3453	DOWN
TRINITY_DN627_c0_g1_i4	2305	YES	Q39249	Violaxanthin de-epoxidase, chloroplastic (AtVxDE) (EC 1.23.5.1) (Protein NON-PHOTOCHEMICAL QUENCHING 1)	-	KEGG: 00906: Carotenoid biosynthesis	GO:0005576; GO:0005829; GO:0006631; GO:0009408; GO:0009507; GO:0009534; GO:0009535; GO:0010028; GO:0015994; GO:0016491; GO:0019904; GO:0031977; GO:0046422	chloroplast [GO:0009507]; chloroplast thylakoid [GO:0009534]; chloroplast thylakoid membrane [GO:0009535]; cytosol [GO:0005829]; extracellular region [GO:0005576]; thylakoid lumen [GO:0031977]; oxidoreductase activity [GO:0016491]; protein domain specific binding [GO:0019904]; violaxanthin de-epoxidase activity [GO:0046422]; chlorophyll metabolic process [GO:0015994]; fatty acid metabolic process…	chlorophyll metabolic process [GO:0015994]; fatty acid metabolic process [GO:0006631]; response to heat [GO:0009408]; xanthophyll cycle [GO:0010028]	chloroplast [GO:0009507]; chloroplast thylakoid [GO:0009534]; chloroplast thylakoid membrane [GO:0009535]; cytosol [GO:0005829]; extracellular region [GO:0005576]; thylakoid lumen [GO:0031977]	oxidoreductase activity [GO:0016491]; protein domain specific binding [GO:0019904]; violaxanthin de-epoxidase activity [GO:0046422]	-	-2.01615	-2.08773	Thaps3|11707	DOWN
TRINITY_DN5463_c0_g1_i3	1029	YES	-	-	-	-	-	-	-	-	-	-	-2.02104	-2.1127	Thaps3|4292	DOWN
TRINITY_DN2758_c0_g1_i1	715	YES	-	-	-	-	-	-	-	-	-	-	-2.02586	-	Thaps3|22712	DOWN
TRINITY_DN10227_c0_g1_i3	1066	YES	-	-	-	-	-	-	-	-	-	-	-2.02832	-1.52517	Thaps3|1091	DOWN
TRINITY_DN2902_c0_g1_i3	1080	YES	-	-	-	-	-	-	-	-	-	-	-2.02924	-	Thaps3|22709	DOWN
TRINITY_DN691_c0_g1_i5	1069	YES	-	-	-	-	-	-	-	-	-	-	-2.04168	-	Thaps3|6857	DOWN
TRINITY_DN14484_c0_g1_i2	935	YES	-	-	-	-	-	-	-	-	-	-	-2.0495	-	Thaps3|24834	DOWN
TRINITY_DN6298_c0_g1_i1	921	YES	-	-	-	-	-	-	-	-	-	-	-2.08668	-2.02731	Thaps3|1724	DOWN
TRINITY_DN11219_c0_g1_i3	2104	YES	-	-	-	-	-	-	-	-	-	-	-2.08669	-1.94538	Thaps3|5325	DOWN
TRINITY_DN143_c0_g1_i2	1528	YES	Q94BS2	Protein MET1, chloroplastic (PDZ domain, K-box domain, and TPR region containing protein)	-	-	GO:0005634; GO:0009416; GO:0009507; GO:0009523; GO:0009534; GO:0009535; GO:0009570; GO:0009575; GO:0009579; GO:0009611; GO:0009644; GO:0009941; GO:0010206; GO:0010207; GO:0015979; GO:0031969; GO:0035448	chloroplast [GO:0009507]; chloroplast envelope [GO:0009941]; chloroplast membrane [GO:0031969]; chloroplast stroma [GO:0009570]; chloroplast thylakoid [GO:0009534]; chloroplast thylakoid membrane [GO:0009535]; chromoplast stroma [GO:0009575]; extrinsic component of thylakoid membrane [GO:0035448]; nucleus [GO:0005634]; photosystem II [GO:0009523]; thylakoid [GO:0009579]; photosynthesis [GO:001597…	photosynthesis [GO:0015979]; photosystem II assembly [GO:0010207]; photosystem II repair [GO:0010206]; response to high light intensity [GO:0009644]; response to light stimulus [GO:0009416]; response to wounding [GO:0009611]	chloroplast [GO:0009507]; chloroplast envelope [GO:0009941]; chloroplast membrane [GO:0031969]; chloroplast stroma [GO:0009570]; chloroplast thylakoid [GO:0009534]; chloroplast thylakoid membrane [GO:0009535]; chromoplast stroma [GO:0009575]; extrinsic component of thylakoid membrane [GO:0035448]; nucleus [GO:0005634]; photosystem II [GO:0009523]; thylakoid [GO:0009579]	-	-	-2.09092	-1.96488	Thaps3|7292	DOWN
TRINITY_DN212_c0_g2_i2	1165	YES	-	-	-	-	-	-	-	-	-	-	-2.10215	-1.72307	Thaps3|1786	DOWN
TRINITY_DN5450_c0_g1_i4	969	YES	-	-	-	-	-	-	-	-	-	-	-2.10831	-1.8883	Thaps3|4888	DOWN
TRINITY_DN6812_c0_g1_i2	1173	YES	-	-	-	-	-	-	-	-	-	-	-2.11085	-	Thaps3|9263	DOWN
TRINITY_DN7392_c0_g1_i2	1368	YES	Q9Y140	Dehydrogenase/reductase SDR family protein 7-like (EC 1.1.-.-)	-	-	GO:0005778; GO:0016021; GO:0016491	integral component of membrane [GO:0016021]; peroxisomal membrane [GO:0005778]; oxidoreductase activity [GO:0016491]	-	integral component of membrane [GO:0016021]; peroxisomal membrane [GO:0005778]	oxidoreductase activity [GO:0016491]	-	-2.11182	-1.59614	Thaps3|3192	DOWN
TRINITY_DN5291_c0_g1_i1	1200	YES	A1A5R7	RNA exonuclease 5 (EC 3.1.-.-) (Putative RNA exonuclease NEF-sp)	-	-	GO:0003723; GO:0004527; GO:0005634	nucleus [GO:0005634]; exonuclease activity [GO:0004527]; RNA binding [GO:0003723]	-	nucleus [GO:0005634]	exonuclease activity [GO:0004527]; RNA binding [GO:0003723]	-	-2.11816	-2.33534	Thaps3|2991	DOWN
TRINITY_DN1872_c0_g1_i6	2527	YES	Q944B0	Peptidyl-prolyl cis-trans isomerase FKBP16-1, chloroplastic (PPIase FKBP16-1) (EC 5.2.1.8) (FK506-binding protein 16-1) (AtFKBP16-1) (Immunophilin FKBP16-1) (Rotamase)	-	-	GO:0003755; GO:0009507; GO:0009543	chloroplast [GO:0009507]; chloroplast thylakoid lumen [GO:0009543]; peptidyl-prolyl cis-trans isomerase activity [GO:0003755]	-	chloroplast [GO:0009507]; chloroplast thylakoid lumen [GO:0009543]	peptidyl-prolyl cis-trans isomerase activity [GO:0003755]	-	-2.12912	-1.9986	Thaps3|22418	DOWN
TRINITY_DN695_c0_g1_i1	1193	YES	Q6MVH7	Inorganic pyrophosphatase (EC 3.6.1.1) (Pyrophosphate phospho-hydrolase) (PPase)	-	KEGG: 00190: Oxidative phosphorylation,MetaCyc: PWY-7805(aminomethyl)phosphonate degradation,MetaCyc: PWY-7807glyphosate degradation III,Reactome: R-HSA-71737: Pyrophosphate hydrolysis	GO:0000287; GO:0004427; GO:0005829; GO:0006796	cytosol [GO:0005829]; inorganic diphosphatase activity [GO:0004427]; magnesium ion binding [GO:0000287]; phosphate-containing compound metabolic process [GO:0006796]	phosphate-containing compound metabolic process [GO:0006796]	cytosol [GO:0005829]	inorganic diphosphatase activity [GO:0004427]; magnesium ion binding [GO:0000287]	-	-2.13288	-2.66902	Thaps3|5188	DOWN
TRINITY_DN1046_c0_g1_i1	1133	YES	-	-	-	-	-	-	-	-	-	-	-2.13366	-2.13797	Thaps3|3113	DOWN
TRINITY_DN1583_c0_g1_i1	1079	YES	-	-	-	-	-	-	-	-	-	-	-2.14575	-2.6011	Thaps3|24484	DOWN
TRINITY_DN2634_c0_g1_i2	1046	YES	-	-	-	-	-	-	-	-	-	-	-2.14816	-2.77104	Thaps3|10417	DOWN
TRINITY_DN8235_c0_g1_i1	952	YES	-	-	-	-	-	-	-	-	-	-	-2.15277	-	Thaps3|3621	DOWN
TRINITY_DN5450_c0_g1_i2	854	YES	-	-	-	-	-	-	-	-	-	-	-2.16504	-1.85078	Thaps3|4888	DOWN
TRINITY_DN1949_c0_g1_i1	648	YES	-	-	-	-	-	-	-	-	-	-	-2.16703	-2.23065	Thaps3|22852	DOWN
TRINITY_DN10484_c0_g1_i1	851	YES	-	-	-	-	-	-	-	-	-	-	-2.17132	-3.1769	Thaps3|11185	DOWN
TRINITY_DN1311_c0_g1_i1	1845	YES	-	-	-	-	-	-	-	-	-	-	-2.1788	-1.58552	Thaps3|5322	DOWN
TRINITY_DN2118_c0_g1_i7	2144	YES	Q9XI84	[Fructose-bisphosphate aldolase]-lysine N-methyltransferase, chloroplastic (EC 2.1.1.259) (Aldolases N-methyltransferase) ([Ribulose-bisphosphate carboxylase]-lysine N-methyltransferase-like) (AtLSMT-L) (LSMT-like enzyme)	-	-	GO:0009507; GO:0009570; GO:0016279; GO:0018023; GO:0018026; GO:0030785	chloroplast [GO:0009507]; chloroplast stroma [GO:0009570]; [ribulose-bisphosphate carboxylase]-lysine N-methyltransferase activity [GO:0030785]; protein-lysine N-methyltransferase activity [GO:0016279]; peptidyl-lysine monomethylation [GO:0018026]; peptidyl-lysine trimethylation [GO:0018023]	peptidyl-lysine monomethylation [GO:0018026]; peptidyl-lysine trimethylation [GO:0018023]	chloroplast [GO:0009507]; chloroplast stroma [GO:0009570]	[ribulose-bisphosphate carboxylase]-lysine N-methyltransferase activity [GO:0030785]; protein-lysine N-methyltransferase activity [GO:0016279]	-	-2.19949	-	Thaps3|5135	DOWN
TRINITY_DN10231_c0_g1_i1	1371	YES	-	-	-	-	-	-	-	-	-	-	-2.20764	-	Thaps3|4424	DOWN
TRINITY_DN9042_c0_g1_i2	1191	YES	-	-	-	-	-	-	-	-	-	-	-2.22074	-1.6402	Thaps3|4363	DOWN
TRINITY_DN2165_c0_g1_i1	1217	YES	Q8L9C4	Very-long-chain 3-oxoacyl-CoA reductase 1 (EC 1.1.1.330) (Beta-ketoacyl reductase 1) (AtKCR1) (Protein GLOSSY 8) (gl8At)	PATHWAY: Lipid metabolism; fatty acid biosynthesis. {ECO:0000269|PubMed:19439572}.	-	GO:0005739; GO:0005783; GO:0005789; GO:0009793; GO:0016021; GO:0018454; GO:0042761; GO:0045703; GO:0102339; GO:0102340; GO:0102341; GO:0102342	endoplasmic reticulum [GO:0005783]; endoplasmic reticulum membrane [GO:0005789]; integral component of membrane [GO:0016021]; mitochondrion [GO:0005739]; 3-oxo-arachidoyl-CoA reductase activity [GO:0102339]; 3-oxo-behenoyl-CoA reductase activity [GO:0102340]; 3-oxo-cerotoyl-CoA reductase activity [GO:0102342]; 3-oxo-lignoceroyl-CoA reductase activity [GO:0102341]; acetoacetyl-CoA reductase activi…	embryo development ending in seed dormancy [GO:0009793]; very long-chain fatty acid biosynthetic process [GO:0042761]	endoplasmic reticulum [GO:0005783]; endoplasmic reticulum membrane [GO:0005789]; integral component of membrane [GO:0016021]; mitochondrion [GO:0005739]	3-oxo-arachidoyl-CoA reductase activity [GO:0102339]; 3-oxo-behenoyl-CoA reductase activity [GO:0102340]; 3-oxo-cerotoyl-CoA reductase activity [GO:0102342]; 3-oxo-lignoceroyl-CoA reductase activity [GO:0102341]; acetoacetyl-CoA reductase activity [GO:0018454]; ketoreductase activity [GO:0045703]	-	-2.2333	-1.54168	Thaps3|22650	DOWN
TRINITY_DN4684_c0_g1_i5	1999	YES	-	-	-	-	-	-	-	-	-	-	-2.24621	-2.48562	Thaps3|2484	DOWN
TRINITY_DN6664_c0_g1_i5	1241	YES	-	-	-	-	-	-	-	-	-	-	-2.25731	-	Thaps3|8806	DOWN
TRINITY_DN3085_c0_g1_i8	1101	YES	-	-	-	-	-	-	-	-	-	-	-2.26108	-2.93448	Thaps3|4326	DOWN
TRINITY_DN763_c0_g1_i1	898	YES	-	-	-	-	-	-	-	-	-	-	-2.27529	-	Thaps3|22388	DOWN
TRINITY_DN6855_c0_g1_i4	2126	YES	-	-	-	-	-	-	-	-	-	-	-2.28287	-2.26677	Thaps3|11175	DOWN
TRINITY_DN2665_c0_g1_i2	1195	YES	Q66GT5	Phosphatidylglycerophosphatase and protein-tyrosine phosphatase 1 (EC 3.1.3.27) (PTEN-like phosphatase) (Phosphoinositide lipid phosphatase) (Protein-tyrosine phosphatase mitochondrial 1) (EC 3.1.3.16) (EC 3.1.3.48)	PATHWAY: Phospholipid metabolism; phosphatidylglycerol biosynthesis; phosphatidylglycerol from CDP-diacylglycerol: step 2/2. {ECO:0000269|PubMed:21641550}.	-	GO:0004439; GO:0004725; GO:0005739; GO:0005743; GO:0008138; GO:0008962; GO:0031305; GO:0032049; GO:0046488; GO:0061179; GO:0106306; GO:0106307; GO:2001242	integral component of mitochondrial inner membrane [GO:0031305]; mitochondrial inner membrane [GO:0005743]; mitochondrion [GO:0005739]; phosphatidylglycerophosphatase activity [GO:0008962]; phosphatidylinositol-4,5-bisphosphate 5-phosphatase activity [GO:0004439]; protein serine phosphatase activity [GO:0106306]; protein threonine phosphatase activity [GO:0106307]; protein tyrosine phosphatase ac…	cardiolipin biosynthetic process [GO:0032049]; negative regulation of insulin secretion involved in cellular response to glucose stimulus [GO:0061179]; phosphatidylinositol metabolic process [GO:0046488]; regulation of intrinsic apoptotic signaling pathway [GO:2001242]	integral component of mitochondrial inner membrane [GO:0031305]; mitochondrial inner membrane [GO:0005743]; mitochondrion [GO:0005739]	phosphatidylglycerophosphatase activity [GO:0008962]; phosphatidylinositol-4,5-bisphosphate 5-phosphatase activity [GO:0004439]; protein serine phosphatase activity [GO:0106306]; protein threonine phosphatase activity [GO:0106307]; protein tyrosine/serine/threonine phosphatase activity [GO:0008138]; protein tyrosine phosphatase activity [GO:0004725]	-	-2.28763	-	Thaps3|4452	DOWN
TRINITY_DN5250_c0_g1_i1	1315	YES	-	-	-	-	-	-	-	-	-	-	-2.28807	-2.25079	Thaps3|9513	DOWN
TRINITY_DN414_c0_g1_i6	1584	YES	Q9SJ61	Calcium-dependent protein kinase 25 (EC 2.7.11.1)	-	-	GO:0004683; GO:0005509; GO:0005516; GO:0005524; GO:0005634; GO:0005737; GO:0009931; GO:0016020; GO:0018105; GO:0035556; GO:0046777; GO:0106310; GO:0106311	cytoplasm [GO:0005737]; membrane [GO:0016020]; nucleus [GO:0005634]; ATP binding [GO:0005524]; calcium ion binding [GO:0005509]; calcium-dependent protein serine/threonine kinase activity [GO:0009931]; calmodulin binding [GO:0005516]; calmodulin-dependent protein kinase activity [GO:0004683]; protein serine kinase activity [GO:0106310]; protein threonine kinase activity [GO:0106311]; intracellula…	intracellular signal transduction [GO:0035556]; peptidyl-serine phosphorylation [GO:0018105]; protein autophosphorylation [GO:0046777]	cytoplasm [GO:0005737]; membrane [GO:0016020]; nucleus [GO:0005634]	ATP binding [GO:0005524]; calcium-dependent protein serine/threonine kinase activity [GO:0009931]; calcium ion binding [GO:0005509]; calmodulin binding [GO:0005516]; calmodulin-dependent protein kinase activity [GO:0004683]; protein serine kinase activity [GO:0106310]; protein threonine kinase activity [GO:0106311]	-	-2.29846	-1.82755	Thaps3|4531	DOWN
TRINITY_DN4352_c0_g1_i2	891	YES	-	-	-	-	-	-	-	-	-	-	-2.29941	-2.89075	Thaps3|21472	DOWN
TRINITY_DN65_c0_g1_i1	896	YES	-	-	-	-	-	-	-	-	-	-	-2.30265	-2.83152	Thaps3|20965	DOWN
TRINITY_DN21759_c0_g1_i2	1441	YES	-	-	-	-	-	-	-	-	-	-	-2.31046	-3.21076	Thaps3|3149	DOWN
TRINITY_DN10024_c0_g1_i2	1377	YES	Q03161	Glucose-6-phosphate 1-epimerase (EC 5.1.3.15) (D-hexose-6-phosphate mutarotase)	-	-	GO:0005634; GO:0005737; GO:0030246; GO:0044262; GO:0047938	cytoplasm [GO:0005737]; nucleus [GO:0005634]; carbohydrate binding [GO:0030246]; glucose-6-phosphate 1-epimerase activity [GO:0047938]; cellular carbohydrate metabolic process [GO:0044262]	cellular carbohydrate metabolic process [GO:0044262]	cytoplasm [GO:0005737]; nucleus [GO:0005634]	carbohydrate binding [GO:0030246]; glucose-6-phosphate 1-epimerase activity [GO:0047938]	-	-2.31724	-2.66961	Thaps3|23958	DOWN
TRINITY_DN1909_c0_g1_i2	1114	YES	-	-	-	-	-	-	-	-	-	-	-2.36594	-	Thaps3|1611	DOWN
TRINITY_DN1702_c0_g1_i1	682	YES	-	-	-	-	-	-	-	-	-	-	-2.40028	-2.4581	Thaps3|10280	DOWN
TRINITY_DN190_c0_g1_i2	1190	YES	-	-	-	-	-	-	-	-	-	-	-2.41908	-1.91578	Thaps3|23918	DOWN
TRINITY_DN18837_c0_g1_i1	833	YES	Q8LES0	UDP-N-acetylglucosamine transporter ROCK1 (CMP-sialic acid transporter 5) (CMP-SA-Tr 5) (CMP-Sia-Tr 5) (Protein REPRESSOR OF CYTOKININ DEFICIENCY 1)	-	-	GO:0005463; GO:0005783; GO:0005789; GO:0008643; GO:0010584; GO:0015136; GO:0015739; GO:0015789; GO:0030173; GO:1902183; GO:1903070; GO:1903857; GO:1990569	endoplasmic reticulum [GO:0005783]; endoplasmic reticulum membrane [GO:0005789]; integral component of Golgi membrane [GO:0030173]; sialic acid transmembrane transporter activity [GO:0015136]; UDP-N-acetylgalactosamine transmembrane transporter activity [GO:0005463]; carbohydrate transport [GO:0008643]; negative regulation of cytokinin dehydrogenase activity [GO:1903857]; negative regulation of E…	carbohydrate transport [GO:0008643]; negative regulation of cytokinin dehydrogenase activity [GO:1903857]; negative regulation of ER-associated ubiquitin-dependent protein catabolic process [GO:1903070]; pollen exine formation [GO:0010584]; regulation of shoot apical meristem development [GO:1902183]; sialic acid transport [GO:0015739]; UDP-N-acetylgalactosamine transmembrane transport [GO:001578…	endoplasmic reticulum [GO:0005783]; endoplasmic reticulum membrane [GO:0005789]; integral component of Golgi membrane [GO:0030173]	sialic acid transmembrane transporter activity [GO:0015136]; UDP-N-acetylgalactosamine transmembrane transporter activity [GO:0005463]	-	-2.42746	-	Thaps3|16511	DOWN
TRINITY_DN440_c0_g1_i1	816	YES	-	-	-	-	-	-	-	-	-	-	-2.43872	-2.90827	Thaps3|11086	DOWN
TRINITY_DN9893_c0_g1_i2	965	YES	-	-	-	-	-	-	-	-	-	-	-2.45233	-2.26922	Thaps3|1219	DOWN
TRINITY_DN4586_c0_g1_i1	866	YES	-	-	-	-	-	-	-	-	-	-	-2.45481	-2.32483	Thaps3|21821	DOWN
TRINITY_DN415_c0_g1_i3	1309	YES	-	-	-	-	-	-	-	-	-	-	-2.47532	-4.19841	Thaps3|2577	DOWN
TRINITY_DN3820_c0_g1_i1	884	YES	-	-	-	-	-	-	-	-	-	-	-2.48508	-4.58089	Thaps3|6736	DOWN
TRINITY_DN3367_c0_g1_i3	1513	YES	P38347	Protein-lysine N-methyltransferase EFM2 (EC 2.1.1.-) (Elongation factor methyltransferase 2)	-	-	GO:0005737; GO:0008757; GO:0016279; GO:0018022; GO:0018027; GO:0045905	cytoplasm [GO:0005737]; protein-lysine N-methyltransferase activity [GO:0016279]; S-adenosylmethionine-dependent methyltransferase activity [GO:0008757]; peptidyl-lysine dimethylation [GO:0018027]; peptidyl-lysine methylation [GO:0018022]; positive regulation of translational termination [GO:0045905]	peptidyl-lysine dimethylation [GO:0018027]; peptidyl-lysine methylation [GO:0018022]; positive regulation of translational termination [GO:0045905]	cytoplasm [GO:0005737]	protein-lysine N-methyltransferase activity [GO:0016279]; S-adenosylmethionine-dependent methyltransferase activity [GO:0008757]	-	-2.49182	-3.2874	Thaps3|8064	DOWN
TRINITY_DN2612_c0_g1_i1	1406	YES	-	-	-	-	-	-	-	-	-	-	-2.50656	-2.53113	Thaps3|21709	DOWN
TRINITY_DN444_c0_g1_i1	1161	YES	O13787	Translocation protein sec62	-	Reactome: R-HSA-381038: XBP1(S) activates chaperone genes	GO:0005783; GO:0016020; GO:0030176; GO:0031204; GO:0031207	endoplasmic reticulum [GO:0005783]; integral component of endoplasmic reticulum membrane [GO:0030176]; membrane [GO:0016020]; Sec62/Sec63 complex [GO:0031207]; posttranslational protein targeting to membrane, translocation [GO:0031204]	posttranslational protein targeting to membrane, translocation [GO:0031204]	endoplasmic reticulum [GO:0005783]; integral component of endoplasmic reticulum membrane [GO:0030176]; membrane [GO:0016020]; Sec62/Sec63 complex [GO:0031207]	-	-	-2.51183	-	Thaps3|22579	DOWN
TRINITY_DN9463_c0_g1_i1	796	YES	O22160	Thylakoid lumenal 15 kDa protein 1, chloroplastic (p15)	-	-	GO:0005829; GO:0009507; GO:0009534; GO:0009535; GO:0009543; GO:0009579; GO:0031977	chloroplast [GO:0009507]; chloroplast thylakoid [GO:0009534]; chloroplast thylakoid lumen [GO:0009543]; chloroplast thylakoid membrane [GO:0009535]; cytosol [GO:0005829]; thylakoid [GO:0009579]; thylakoid lumen [GO:0031977]	-	chloroplast [GO:0009507]; chloroplast thylakoid [GO:0009534]; chloroplast thylakoid lumen [GO:0009543]; chloroplast thylakoid membrane [GO:0009535]; cytosol [GO:0005829]; thylakoid [GO:0009579]; thylakoid lumen [GO:0031977]	-	-	-2.51311	-	Thaps3|8044	DOWN
TRINITY_DN7165_c0_g1_i1	1276	YES	F4J339	Probable disease resistance protein RPP1 (Probable NAD(+) hydrolase RPP1) (EC 3.2.2.6) (Protein RECOGNITION OF PERONOSPORA PARASITICA 1)	-	-	GO:0000139; GO:0002239; GO:0005524; GO:0005789; GO:0005886; GO:0006952; GO:0007165; GO:0030275; GO:0043531; GO:0050135; GO:0050832; GO:0061809	endoplasmic reticulum membrane [GO:0005789]; Golgi membrane [GO:0000139]; plasma membrane [GO:0005886]; ADP binding [GO:0043531]; ATP binding [GO:0005524]; LRR domain binding [GO:0030275]; NAD(P)+ nucleosidase activity [GO:0050135]; NAD+ nucleotidase, cyclic ADP-ribose generating [GO:0061809]; defense response [GO:0006952]; defense response to fungus [GO:0050832]; response to oomycetes [GO:000223…	defense response [GO:0006952]; defense response to fungus [GO:0050832]; response to oomycetes [GO:0002239]; signal transduction [GO:0007165]	endoplasmic reticulum membrane [GO:0005789]; Golgi membrane [GO:0000139]; plasma membrane [GO:0005886]	ADP binding [GO:0043531]; ATP binding [GO:0005524]; LRR domain binding [GO:0030275]; NAD(P)+ nucleosidase activity [GO:0050135]; NAD+ nucleotidase, cyclic ADP-ribose generating [GO:0061809]	-	-2.52708	-3.37546	Thaps3|25801	DOWN
TRINITY_DN3992_c0_g1_i3	1278	YES	-	-	-	-	-	-	-	-	-	-	-2.54369	-2.26281	Thaps3|1093	DOWN
TRINITY_DN1136_c0_g1_i2	1304	YES	-	-	-	-	-	-	-	-	-	-	-2.54833	-2.06459	Thaps3|2036	DOWN
TRINITY_DN10683_c0_g1_i1	1353	YES	Q8R2E9	ERO1-like protein beta (ERO1-L-beta) (EC 1.8.4.-) (Endoplasmic reticulum oxidoreductase beta) (Endoplasmic reticulum oxidoreductin-1-like protein B) (Oxidoreductin-1-L-beta)	-	Reactome: R-HSA-264876: Insulin processing	GO:0003756; GO:0005789; GO:0015035; GO:0016020; GO:0016671; GO:0016972; GO:0018401; GO:0022417; GO:0030070; GO:0030198; GO:0034975; GO:0042593; GO:0045454	endoplasmic reticulum membrane [GO:0005789]; membrane [GO:0016020]; oxidoreductase activity, acting on a sulfur group of donors, disulfide as acceptor [GO:0016671]; protein disulfide isomerase activity [GO:0003756]; protein disulfide oxidoreductase activity [GO:0015035]; thiol oxidase activity [GO:0016972]; cell redox homeostasis [GO:0045454]; extracellular matrix organization [GO:0030198]; gluco…	cell redox homeostasis [GO:0045454]; extracellular matrix organization [GO:0030198]; glucose homeostasis [GO:0042593]; insulin processing [GO:0030070]; peptidyl-proline hydroxylation to 4-hydroxy-L-proline [GO:0018401]; protein folding in endoplasmic reticulum [GO:0034975]; protein maturation by protein folding [GO:0022417]	endoplasmic reticulum membrane [GO:0005789]; membrane [GO:0016020]	oxidoreductase activity, acting on a sulfur group of donors, disulfide as acceptor [GO:0016671]; protein disulfide isomerase activity [GO:0003756]; protein disulfide oxidoreductase activity [GO:0015035]; thiol oxidase activity [GO:0016972]	-	-2.57094	-1.87301	Thaps3|22890	DOWN
TRINITY_DN50_c0_g1_i1	1188	YES	-	-	-	-	-	-	-	-	-	-	-2.57799	-2.32565	Thaps3|22608	DOWN
TRINITY_DN3617_c0_g1_i4	1107	YES	O49668	Protein PAM68, chloroplastic (PHOTOSYNTHESIS AFFECTED MUTANT 68)	-	-	GO:0009507; GO:0009523; GO:0009535; GO:0010207; GO:0016021	chloroplast [GO:0009507]; chloroplast thylakoid membrane [GO:0009535]; integral component of membrane [GO:0016021]; photosystem II [GO:0009523]; photosystem II assembly [GO:0010207]	photosystem II assembly [GO:0010207]	chloroplast [GO:0009507]; chloroplast thylakoid membrane [GO:0009535]; integral component of membrane [GO:0016021]; photosystem II [GO:0009523]	-	-	-2.57925	-1.82102	Thaps3|7957	DOWN
TRINITY_DN4131_c0_g1_i4	1520	YES	-	-	-	KEGG: 00310: Lysine degradation,Reactome: R-HSA-3214841: PKMTs methylate histone lysines	-	-	-	-	-	-	-2.58238	-3.3517	Thaps3|5289	DOWN
TRINITY_DN1602_c0_g1_i4	1198	YES	-	-	-	-	-	-	-	-	-	-	-2.59129	-3.29983	Thaps3|1023	DOWN
TRINITY_DN3844_c0_g1_i1	676	YES	-	-	-	-	-	-	-	-	-	-	-2.61831	-3.21663	Thaps3|24099	DOWN
TRINITY_DN4794_c0_g1_i1	668	YES	-	-	-	-	-	-	-	-	-	-	-2.61968	-3.16553	Thaps3|2344	DOWN
TRINITY_DN3844_c0_g1_i2	917	NO	-	-	-	-	-	-	-	-	-	-	-2.63505	-3.36741	Thaps3|24099	DOWN
TRINITY_DN1005_c0_g2_i2	496	YES	-	-	-	-	-	-	-	-	-	-	-2.637	-2.72465	Thaps3|22214	DOWN
TRINITY_DN8930_c0_g1_i2	1407	YES	Q9FRL8	Glutathione S-transferase DHAR2 (EC 2.5.1.18) (Chloride intracellular channel homolog 2) (CLIC homolog 2) (Glutathione-dependent dehydroascorbate reductase 2) (AtDHAR2) (CytDHAR) (GSH-dependent dehydroascorbate reductase 2) (EC 1.8.5.1)	-	-	GO:0004364; GO:0005739; GO:0005829; GO:0005886; GO:0010731; GO:0033355; GO:0043295; GO:0045174; GO:0080151; GO:0140547	cytosol [GO:0005829]; mitochondrion [GO:0005739]; plasma membrane [GO:0005886]; glutathione binding [GO:0043295]; glutathione dehydrogenase (ascorbate) activity [GO:0045174]; glutathione transferase activity [GO:0004364]; acquisition of seed longevity [GO:0140547]; ascorbate glutathione cycle [GO:0033355]; positive regulation of salicylic acid mediated signaling pathway [GO:0080151]; protein glut…	acquisition of seed longevity [GO:0140547]; ascorbate glutathione cycle [GO:0033355]; positive regulation of salicylic acid mediated signaling pathway [GO:0080151]; protein glutathionylation [GO:0010731]	cytosol [GO:0005829]; mitochondrion [GO:0005739]; plasma membrane [GO:0005886]	glutathione binding [GO:0043295]; glutathione dehydrogenase (ascorbate) activity [GO:0045174]; glutathione transferase activity [GO:0004364]	-	-2.63812	-2.96554	Thaps3|1754	DOWN
TRINITY_DN4_c0_g3_i1	1082	YES	Q08584	Fucoxanthin-chlorophyll a-c binding protein A, chloroplastic	-	-	GO:0009523; GO:0009535; GO:0009765; GO:0016021; GO:0016168; GO:0018298; GO:0030076	chloroplast thylakoid membrane [GO:0009535]; integral component of membrane [GO:0016021]; light-harvesting complex [GO:0030076]; photosystem II [GO:0009523]; chlorophyll binding [GO:0016168]; photosynthesis, light harvesting [GO:0009765]; protein-chromophore linkage [GO:0018298]	photosynthesis, light harvesting [GO:0009765]; protein-chromophore linkage [GO:0018298]	chloroplast thylakoid membrane [GO:0009535]; integral component of membrane [GO:0016021]; light-harvesting complex [GO:0030076]; photosystem II [GO:0009523]	chlorophyll binding [GO:0016168]	-	-2.65007	-3.50661	Thaps3|6139	DOWN
TRINITY_DN1005_c0_g2_i1	764	NO	-	-	-	-	-	-	-	-	-	-	-2.6538	-2.799	Thaps3|22214	DOWN
TRINITY_DN12069_c0_g1_i4	1542	YES	Q9XHZ3	Urease accessory protein F (AtUREF)	-	-	GO:0006807; GO:0016151; GO:1905182	nickel cation binding [GO:0016151]; nitrogen compound metabolic process [GO:0006807]; positive regulation of urease activity [GO:1905182]	nitrogen compound metabolic process [GO:0006807]; positive regulation of urease activity [GO:1905182]	-	nickel cation binding [GO:0016151]	-	-2.65406	-3.52098	Thaps3|1586	DOWN
TRINITY_DN1653_c0_g1_i2	1620	YES	Q9FVQ4	Plastidal glycolate/glycerate translocator 1, chloroplastic (Bacterial membrane protein LrgB-like protein) (AtLrgB)	-	-	GO:0009507; GO:0009658; GO:0009706; GO:0009737; GO:0009853; GO:0009941; GO:0010118; GO:0016021; GO:0042631; GO:0043879; GO:0048527; GO:0097339; GO:1901974; GO:1901975	chloroplast [GO:0009507]; chloroplast envelope [GO:0009941]; chloroplast inner membrane [GO:0009706]; integral component of membrane [GO:0016021]; glycerate transmembrane transporter activity [GO:1901974]; glycolate transmembrane transporter activity [GO:0043879]; cellular response to water deprivation [GO:0042631]; chloroplast organization [GO:0009658]; glycerate transmembrane transport [GO:1901…	cellular response to water deprivation [GO:0042631]; chloroplast organization [GO:0009658]; glycerate transmembrane transport [GO:1901975]; glycolate transmembrane transport [GO:0097339]; lateral root development [GO:0048527]; photorespiration [GO:0009853]; response to abscisic acid [GO:0009737]; stomatal movement [GO:0010118]	chloroplast [GO:0009507]; chloroplast envelope [GO:0009941]; chloroplast inner membrane [GO:0009706]; integral component of membrane [GO:0016021]	glycerate transmembrane transporter activity [GO:1901974]; glycolate transmembrane transporter activity [GO:0043879]	-	-2.66276	-	Thaps3|14106	DOWN
TRINITY_DN742_c0_g1_i1	490	YES	-	-	-	-	-	-	-	-	-	-	-2.68902	-3.15835	Thaps3|3141	DOWN
TRINITY_DN10563_c0_g1_i3	977	YES	-	-	-	-	-	-	-	-	-	-	-2.7004	-	Thaps3|11432	DOWN
TRINITY_DN986_c0_g1_i1	1124	YES	Q84XB6	Photosystem II 12 kDa extrinsic protein, chloroplastic (PS II complex 12 kDa extrinsic protein) (PSII-U)	-	-	GO:0009535; GO:0009654; GO:0015979; GO:0019898; GO:0042549	chloroplast thylakoid membrane [GO:0009535]; extrinsic component of membrane [GO:0019898]; photosystem II oxygen evolving complex [GO:0009654]; photosynthesis [GO:0015979]; photosystem II stabilization [GO:0042549]	photosynthesis [GO:0015979]; photosystem II stabilization [GO:0042549]	chloroplast thylakoid membrane [GO:0009535]; extrinsic component of membrane [GO:0019898]; photosystem II oxygen evolving complex [GO:0009654]	-	-	-2.72064	-2.34311	Thaps3|2848	DOWN
TRINITY_DN8102_c0_g1_i2	1080	YES	-	-	-	-	-	-	-	-	-	-	-2.73624	-3.04571	Thaps3|3270	DOWN
TRINITY_DN8463_c0_g1_i1	914	YES	-	-	-	-	-	-	-	-	-	-	-2.77261	-	Thaps3|10560	DOWN
TRINITY_DN7035_c0_g1_i1	1423	YES	Q9ZVN2	Acyltransferase-like protein At1g54570, chloroplastic (EC 2.3.1.-)	-	-	GO:0004144; GO:0009507; GO:0010287; GO:0019432; GO:0033306	chloroplast [GO:0009507]; plastoglobule [GO:0010287]; diacylglycerol O-acyltransferase activity [GO:0004144]; phytol metabolic process [GO:0033306]; triglyceride biosynthetic process [GO:0019432]	phytol metabolic process [GO:0033306]; triglyceride biosynthetic process [GO:0019432]	chloroplast [GO:0009507]; plastoglobule [GO:0010287]	diacylglycerol O-acyltransferase activity [GO:0004144]	-	-2.78138	-2.8826	Thaps3|22875	DOWN
TRINITY_DN111_c0_g1_i1	950	YES	-	-	-	-	-	-	-	-	-	-	-2.78609	-	Thaps3|8248	DOWN
TRINITY_DN990_c0_g1_i3	1000	YES	Q42395	Fucoxanthin-chlorophyll a-c binding protein, chloroplastic (FCP)	-	-	GO:0009523; GO:0009535; GO:0009765; GO:0016021; GO:0016168; GO:0018298; GO:0030076	chloroplast thylakoid membrane [GO:0009535]; integral component of membrane [GO:0016021]; light-harvesting complex [GO:0030076]; photosystem II [GO:0009523]; chlorophyll binding [GO:0016168]; photosynthesis, light harvesting [GO:0009765]; protein-chromophore linkage [GO:0018298]	photosynthesis, light harvesting [GO:0009765]; protein-chromophore linkage [GO:0018298]	chloroplast thylakoid membrane [GO:0009535]; integral component of membrane [GO:0016021]; light-harvesting complex [GO:0030076]; photosystem II [GO:0009523]	chlorophyll binding [GO:0016168]	-	-2.80637	-2.79269	Thaps3|11501	DOWN
TRINITY_DN7146_c0_g1_i1	1324	YES	Q9LYA9	Chloroplast stem-loop binding protein of 41 kDa a, chloroplastic (CSP41-a)	-	-	GO:0003723; GO:0003729; GO:0003824; GO:0005829; GO:0005840; GO:0006364; GO:0007623; GO:0008266; GO:0009507; GO:0009534; GO:0009570; GO:0009579; GO:0009658; GO:0009941; GO:0010287; GO:0010319; GO:0019843; GO:0032544; GO:0045727; GO:0045893; GO:0048046	apoplast [GO:0048046]; chloroplast [GO:0009507]; chloroplast envelope [GO:0009941]; chloroplast stroma [GO:0009570]; chloroplast thylakoid [GO:0009534]; cytosol [GO:0005829]; plastoglobule [GO:0010287]; ribosome [GO:0005840]; stromule [GO:0010319]; thylakoid [GO:0009579]; catalytic activity [GO:0003824]; mRNA binding [GO:0003729]; poly(U) RNA binding [GO:0008266]; RNA binding [GO:0003723]; rRNA b…	chloroplast organization [GO:0009658]; circadian rhythm [GO:0007623]; plastid translation [GO:0032544]; positive regulation of transcription, DNA-templated [GO:0045893]; positive regulation of translation [GO:0045727]; rRNA processing [GO:0006364]	apoplast [GO:0048046]; chloroplast [GO:0009507]; chloroplast envelope [GO:0009941]; chloroplast stroma [GO:0009570]; chloroplast thylakoid [GO:0009534]; cytosol [GO:0005829]; plastoglobule [GO:0010287]; ribosome [GO:0005840]; stromule [GO:0010319]; thylakoid [GO:0009579]	catalytic activity [GO:0003824]; mRNA binding [GO:0003729]; poly(U) RNA binding [GO:0008266]; RNA binding [GO:0003723]; rRNA binding [GO:0019843]	-	-2.81543	-2.10925	Thaps3|21300	DOWN
TRINITY_DN130_c2_g1_i1	944	YES	Q9C639	Photosystem I chlorophyll a/b-binding protein 5, chloroplastic (Lhca5) (LHCI type III LHCA5)	-	-	GO:0009409; GO:0009416; GO:0009507; GO:0009535; GO:0009644; GO:0009645; GO:0009768; GO:0009782; GO:0016021; GO:0016168; GO:0018298; GO:0031409; GO:0042803; GO:0046872	chloroplast [GO:0009507]; chloroplast thylakoid membrane [GO:0009535]; integral component of membrane [GO:0016021]; photosystem I antenna complex [GO:0009782]; chlorophyll binding [GO:0016168]; metal ion binding [GO:0046872]; pigment binding [GO:0031409]; protein homodimerization activity [GO:0042803]; photosynthesis, light harvesting in photosystem I [GO:0009768]; protein-chromophore linkage [GO…	photosynthesis, light harvesting in photosystem I [GO:0009768]; protein-chromophore linkage [GO:0018298]; response to cold [GO:0009409]; response to high light intensity [GO:0009644]; response to light stimulus [GO:0009416]; response to low light intensity stimulus [GO:0009645]	chloroplast [GO:0009507]; chloroplast thylakoid membrane [GO:0009535]; integral component of membrane [GO:0016021]; photosystem I antenna complex [GO:0009782]	chlorophyll binding [GO:0016168]; metal ion binding [GO:0046872]; pigment binding [GO:0031409]; protein homodimerization activity [GO:0042803]	-	-2.84311	-2.97971	Thaps3|3815	DOWN
TRINITY_DN2286_c0_g1_i5	1005	YES	-	-	-	-	-	-	-	-	-	-	-2.84766	-3.18674	Thaps3|20603	DOWN
TRINITY_DN12456_c0_g1_i1	780	YES	-	-	-	-	-	-	-	-	-	-	-2.85218	-3.29893	Thaps3|10485	DOWN
TRINITY_DN8706_c0_g1_i2	1089	YES	-	-	-	-	-	-	-	-	-	-	-2.86022	-1.65739	Thaps3|6672	DOWN
TRINITY_DN2551_c0_g1_i1	853	YES	Q42395	Fucoxanthin-chlorophyll a-c binding protein, chloroplastic (FCP)	-	-	GO:0009523; GO:0009535; GO:0009765; GO:0016021; GO:0016168; GO:0018298; GO:0030076	chloroplast thylakoid membrane [GO:0009535]; integral component of membrane [GO:0016021]; light-harvesting complex [GO:0030076]; photosystem II [GO:0009523]; chlorophyll binding [GO:0016168]; photosynthesis, light harvesting [GO:0009765]; protein-chromophore linkage [GO:0018298]	photosynthesis, light harvesting [GO:0009765]; protein-chromophore linkage [GO:0018298]	chloroplast thylakoid membrane [GO:0009535]; integral component of membrane [GO:0016021]; light-harvesting complex [GO:0030076]; photosystem II [GO:0009523]	chlorophyll binding [GO:0016168]	-	-2.86131	-3.64348	Thaps3|10219	DOWN
TRINITY_DN40_c0_g1_i9	1676	YES	P55143	Glutaredoxin	-	-	GO:0005737; GO:0009055; GO:0015035	cytoplasm [GO:0005737]; electron transfer activity [GO:0009055]; protein disulfide oxidoreductase activity [GO:0015035]	-	cytoplasm [GO:0005737]	electron transfer activity [GO:0009055]; protein disulfide oxidoreductase activity [GO:0015035]	-	-2.8863	-4.49818	Thaps3|5415	DOWN
TRINITY_DN7314_c0_g1_i1	1095	YES	-	-	-	-	-	-	-	-	-	-	-2.8983	-4.75781	Thaps3|3327	DOWN
TRINITY_DN9254_c0_g1_i2	1230	YES	Q94JY0	Protein IN CHLOROPLAST ATPASE BIOGENESIS, chloroplastic	-	-	GO:0009570; GO:0033614	chloroplast stroma [GO:0009570]; chloroplast proton-transporting ATP synthase complex assembly [GO:0033614]	chloroplast proton-transporting ATP synthase complex assembly [GO:0033614]	chloroplast stroma [GO:0009570]	-	-	-2.90727	-1.70298	Thaps3|1155	DOWN
TRINITY_DN5628_c0_g1_i1	781	YES	-	-	-	-	-	-	-	-	-	-	-2.90822	-	Thaps3|1888	DOWN
TRINITY_DN6219_c0_g1_i1	1514	YES	-	-	-	-	-	-	-	-	-	-	-2.96878	-	Thaps3|5063	DOWN
TRINITY_DN4017_c0_g1_i10	1482	YES	-	-	-	-	-	-	-	-	-	-	-2.97798	-3.7261	Thaps3|22194	DOWN
TRINITY_DN502_c0_g1_i1	852	YES	-	-	-	-	-	-	-	-	-	-	-3.00033	-2.53003	Thaps3|4065	DOWN
TRINITY_DN654_c0_g1_i1	1445	YES	-	-	-	Reactome: R-HSA-432047: Passive transport by Aquaporins	-	-	-	-	-	-	-3.00403	-2.33982	Thaps3|2356	DOWN
TRINITY_DN5098_c0_g1_i3	1465	YES	B0VX69	Actin-histidine N-methyltransferase (EC 2.1.1.85) (Protein-L-histidine N-tele-methyltransferase) (SET domain-containing protein 3)	-	-	GO:0003713; GO:0003779; GO:0005634; GO:0005737; GO:0010452; GO:0018021; GO:0018023; GO:0018026; GO:0018027; GO:0018064; GO:0030047; GO:0045893; GO:0046975; GO:0070472	cytoplasm [GO:0005737]; nucleus [GO:0005634]; actin binding [GO:0003779]; histone methyltransferase activity (H3-K36 specific) [GO:0046975]; protein-histidine N-methyltransferase activity [GO:0018064]; transcription coactivator activity [GO:0003713]; actin modification [GO:0030047]; histone H3-K36 methylation [GO:0010452]; peptidyl-histidine methylation [GO:0018021]; peptidyl-lysine dimethylation…	actin modification [GO:0030047]; histone H3-K36 methylation [GO:0010452]; peptidyl-histidine methylation [GO:0018021]; peptidyl-lysine dimethylation [GO:0018027]; peptidyl-lysine monomethylation [GO:0018026]; peptidyl-lysine trimethylation [GO:0018023]; positive regulation of transcription, DNA-templated [GO:0045893]; regulation of uterine smooth muscle contraction [GO:0070472]	cytoplasm [GO:0005737]; nucleus [GO:0005634]	actin binding [GO:0003779]; histone methyltransferase activity (H3-K36 specific) [GO:0046975]; protein-histidine N-methyltransferase activity [GO:0018064]; transcription coactivator activity [GO:0003713]	-	-3.05832	-1.55007	Thaps3|4138	DOWN
TRINITY_DN1633_c0_g1_i8	810	YES	-	-	-	-	-	-	-	-	-	-	-3.06561	-3.28619	Thaps3|24769	DOWN
TRINITY_DN2674_c0_g1_i5	1727	YES	Q9C6L5	3-ketoacyl-CoA synthase 5 (KCS-5) (EC 2.3.1.199) (Eceriferum 60) (Very long-chain fatty acid condensing enzyme 5) (VLCFA condensing enzyme 5)	PATHWAY: Lipid metabolism; fatty acid biosynthesis.	KEGG: 00062: Fatty acid elongation,MetaCyc: PWY-5080very long chain fatty acid biosynthesis I,MetaCyc: PWY-5972stearate biosynthesis I (animals and fungi),MetaCyc: PWY-6433hydroxylated fatty acid biosynthesis (plants),MetaCyc: PWY-6598sciadonate biosynthesis,MetaCyc: PWY-7036very long chain fatty acid biosynthesis II,MetaCyc: PWY-7601arachidonate biosynthesis IV (8-detaturase, lower eukaryotes),M…	GO:0005783; GO:0006633; GO:0009409; GO:0009416; GO:0009922; GO:0016021; GO:0048868; GO:0102336; GO:0102337; GO:0102338; GO:0102756	endoplasmic reticulum [GO:0005783]; integral component of membrane [GO:0016021]; 3-oxo-arachidoyl-CoA synthase activity [GO:0102336]; 3-oxo-cerotoyl-CoA synthase activity [GO:0102337]; 3-oxo-lignoceronyl-CoA synthase activity [GO:0102338]; fatty acid elongase activity [GO:0009922]; very-long-chain 3-ketoacyl-CoA synthase activity [GO:0102756]; fatty acid biosynthetic process [GO:0006633]; pollen …	fatty acid biosynthetic process [GO:0006633]; pollen tube development [GO:0048868]; response to cold [GO:0009409]; response to light stimulus [GO:0009416]	endoplasmic reticulum [GO:0005783]; integral component of membrane [GO:0016021]	3-oxo-arachidoyl-CoA synthase activity [GO:0102336]; 3-oxo-cerotoyl-CoA synthase activity [GO:0102337]; 3-oxo-lignoceronyl-CoA synthase activity [GO:0102338]; fatty acid elongase activity [GO:0009922]; very-long-chain 3-ketoacyl-CoA synthase activity [GO:0102756]	-	-3.0867	-1.9419	Thaps3|22362	DOWN
TRINITY_DN5748_c0_g1_i3	674	NO	-	-	-	-	-	-	-	-	-	-	-3.08993	-2.35057	Thaps3|8571	DOWN
TRINITY_DN1697_c0_g1_i1	1000	YES	-	-	-	-	-	-	-	-	-	-	-3.09115	-2.94198	Thaps3|1449	DOWN
TRINITY_DN8220_c0_g1_i1	1006	YES	-	-	-	-	-	-	-	-	-	-	-3.09752	-	Thaps3|9720	DOWN
TRINITY_DN2101_c0_g1_i1	1833	YES	A6H630	Damage-control phosphatase ARMT1 (EC 3.1.3.-) (Acidic residue methyltransferase 1) (Protein-glutamate O-methyltransferase) (EC 2.1.1.-) (Sugar phosphate phosphatase ARMT1)	-	-	GO:0006974; GO:0008757; GO:0008983; GO:0016791; GO:0019899; GO:0032259; GO:0046872; GO:0051998; GO:0097023; GO:0103026; GO:2001020	enzyme binding [GO:0019899]; fructose 6-phosphate aldolase activity [GO:0097023]; fructose-1-phosphatase activity [GO:0103026]; metal ion binding [GO:0046872]; phosphatase activity [GO:0016791]; protein carboxyl O-methyltransferase activity [GO:0051998]; protein-glutamate O-methyltransferase activity [GO:0008983]; S-adenosylmethionine-dependent methyltransferase activity [GO:0008757]; cellular re…	cellular response to DNA damage stimulus [GO:0006974]; methylation [GO:0032259]; regulation of response to DNA damage stimulus [GO:2001020]	-	enzyme binding [GO:0019899]; fructose-1-phosphatase activity [GO:0103026]; fructose 6-phosphate aldolase activity [GO:0097023]; metal ion binding [GO:0046872]; phosphatase activity [GO:0016791]; protein carboxyl O-methyltransferase activity [GO:0051998]; protein-glutamate O-methyltransferase activity [GO:0008983]; S-adenosylmethionine-dependent methyltransferase activity [GO:0008757]	-	-3.12238	-3.24802	Thaps3|6942	DOWN
TRINITY_DN9359_c0_g1_i1	1378	YES	-	-	-	-	-	-	-	-	-	-	-3.12273	-	Thaps3|8329	DOWN
TRINITY_DN10810_c0_g1_i1	1741	YES	-	-	-	-	-	-	-	-	-	-	-3.12282	-	Thaps3|23216	DOWN
TRINITY_DN4830_c0_g1_i2	1197	YES	-	-	-	-	-	-	-	-	-	-	-3.18743	-3.64453	Thaps3|24669	DOWN
TRINITY_DN8303_c0_g1_i1	1114	NO	-	-	-	-	-	-	-	-	-	-	-3.21474	-	Thaps3|2184	DOWN
TRINITY_DN9049_c0_g1_i1	921	YES	-	-	-	-	-	-	-	-	-	-	-3.21975	-2.69742	Thaps3|1464	DOWN
TRINITY_DN1086_c0_g1_i5	2106	YES	-	-	-	-	-	-	-	-	-	-	-3.24947	-	Thaps3|10052	DOWN
TRINITY_DN566_c1_g1_i2	968	YES	-	-	-	-	-	-	-	-	-	-	-3.25561	-4.03785	Thaps3|8713	DOWN
TRINITY_DN11436_c0_g1_i1	757	YES	O43033	Uncharacterized methyltransferase C3B9.04, mitochondrial (EC 2.1.1.-)	-	-	GO:0005739; GO:0005743; GO:0008168; GO:0008757; GO:0016021; GO:0032259	integral component of membrane [GO:0016021]; mitochondrial inner membrane [GO:0005743]; mitochondrion [GO:0005739]; methyltransferase activity [GO:0008168]; S-adenosylmethionine-dependent methyltransferase activity [GO:0008757]; methylation [GO:0032259]	methylation [GO:0032259]	integral component of membrane [GO:0016021]; mitochondrial inner membrane [GO:0005743]; mitochondrion [GO:0005739]	methyltransferase activity [GO:0008168]; S-adenosylmethionine-dependent methyltransferase activity [GO:0008757]	-	-3.26588	-2.86069	Thaps3|5789	DOWN
TRINITY_DN2227_c0_g1_i3	792	YES	-	-	-	-	-	-	-	-	-	-	-3.27816	-2.91449	Thaps3|5576	DOWN
TRINITY_DN12973_c0_g1_i1	872	YES	-	-	-	-	-	-	-	-	-	-	-3.29343	-1.9853	Thaps3|6802	DOWN
TRINITY_DN2575_c0_g1_i2	1042	YES	-	-	-	-	-	-	-	-	-	-	-3.2977	-3.02946	Thaps3|24512	DOWN
TRINITY_DN1672_c0_g1_i2	1327	YES	-	-	-	-	-	-	-	-	-	-	-3.30763	-	Thaps3|22049	DOWN
TRINITY_DN4876_c0_g1_i1	1349	YES	Q6ZIK0	Probable tocopherol O-methyltransferase, chloroplastic (EC 2.1.1.95) (Gamma-tocopherol methyltransferase) (Vitamin E pathway gene 4 protein)	PATHWAY: Cofactor biosynthesis; tocopherol biosynthesis.	-	GO:0008168; GO:0009507; GO:0010189; GO:0032259; GO:0050342	chloroplast [GO:0009507]; methyltransferase activity [GO:0008168]; tocopherol O-methyltransferase activity [GO:0050342]; methylation [GO:0032259]; vitamin E biosynthetic process [GO:0010189]	methylation [GO:0032259]; vitamin E biosynthetic process [GO:0010189]	chloroplast [GO:0009507]	methyltransferase activity [GO:0008168]; tocopherol O-methyltransferase activity [GO:0050342]	-	-3.32031	-3.32893	Thaps3|23931	DOWN
TRINITY_DN2496_c0_g1_i1	1055	YES	-	-	-	-	-	-	-	-	-	-	-3.32221	-2.73442	Thaps3|23129	DOWN
TRINITY_DN4715_c0_g1_i3	1763	YES	-	-	-	-	-	-	-	-	-	-	-3.3505	-	Thaps3|24247	DOWN
TRINITY_DN6612_c0_g1_i1	835	YES	-	-	-	-	-	-	-	-	-	-	-3.35143	-2.16739	Thaps3|6555	DOWN
TRINITY_DN3789_c0_g1_i3	2054	YES	-	-	-	-	-	-	-	-	-	-	-3.36117	-3.27047	Thaps3|2465	DOWN
TRINITY_DN1624_c0_g1_i1	1150	YES	-	-	-	-	-	-	-	-	-	-	-3.38298	-3.38121	Thaps3|6759	DOWN
TRINITY_DN1198_c0_g1_i2	839	YES	-	-	-	-	-	-	-	-	-	-	-3.38367	-3.27288	Thaps3|11757	DOWN
TRINITY_DN825_c0_g1_i2	2325	YES	O17040	Very-long-chain (3R)-3-hydroxyacyl-CoA dehydratase hpo-8 (EC 4.2.1.134) (Probable 3-hydroxyacyl-CoA dehydratase)	PATHWAY: Lipid metabolism; fatty acid biosynthesis. {ECO:0000250|UniProtKB:P40857}.	-	GO:0018812; GO:0030148; GO:0030176; GO:0030497; GO:0042761; GO:0102158; GO:0102343; GO:0102344; GO:0102345	integral component of endoplasmic reticulum membrane [GO:0030176]; 3-hydroxy-arachidoyl-CoA dehydratase activity [GO:0102343]; 3-hydroxy-behenoyl-CoA dehydratase activity [GO:0102344]; 3-hydroxy-lignoceroyl-CoA dehydratase activity [GO:0102345]; 3-hydroxyacyl-CoA dehydratase activity [GO:0018812]; very-long-chain 3-hydroxyacyl-CoA dehydratase activity [GO:0102158]; fatty acid elongation [GO:00304…	fatty acid elongation [GO:0030497]; sphingolipid biosynthetic process [GO:0030148]; very long-chain fatty acid biosynthetic process [GO:0042761]	integral component of endoplasmic reticulum membrane [GO:0030176]	3-hydroxyacyl-CoA dehydratase activity [GO:0018812]; 3-hydroxy-arachidoyl-CoA dehydratase activity [GO:0102343]; 3-hydroxy-behenoyl-CoA dehydratase activity [GO:0102344]; 3-hydroxy-lignoceroyl-CoA dehydratase activity [GO:0102345]; very-long-chain 3-hydroxyacyl-CoA dehydratase activity [GO:0102158]	-	-3.38886	-2.7799	Thaps3|6781	DOWN
TRINITY_DN4173_c0_g1_i1	1069	YES	-	-	-	-	-	-	-	-	-	-	-3.39711	-2.52476	Thaps3|5545	DOWN
TRINITY_DN3131_c0_g1_i3	979	YES	-	-	-	-	-	-	-	-	-	-	-3.3978	-3.51837	Thaps3|968	DOWN
TRINITY_DN2476_c0_g1_i2	1205	YES	Q94K71	CBBY-like protein (AtCbby) (EC 3.1.3.-)	-	-	GO:0005829; GO:0009507; GO:0009570; GO:0009941; GO:0016787; GO:0046872	chloroplast [GO:0009507]; chloroplast envelope [GO:0009941]; chloroplast stroma [GO:0009570]; cytosol [GO:0005829]; hydrolase activity [GO:0016787]; metal ion binding [GO:0046872]	-	chloroplast [GO:0009507]; chloroplast envelope [GO:0009941]; chloroplast stroma [GO:0009570]; cytosol [GO:0005829]	hydrolase activity [GO:0016787]; metal ion binding [GO:0046872]	-	-3.42466	-3.63238	Thaps3|23357	DOWN
TRINITY_DN3561_c0_g1_i1	1321	YES	Q8CFV9	Riboflavin kinase (EC 2.7.1.26) (ATP:riboflavin 5'-phosphotransferase) (Flavokinase) (KOI-4)	PATHWAY: Cofactor biosynthesis; FMN biosynthesis; FMN from riboflavin (ATP route): step 1/1. {ECO:0000250|UniProtKB:Q969G6}.	KEGG: 00740: Riboflavin metabolism,MetaCyc: PWY-55235,6-dimethylbenzimidazole biosynthesis I (aerobic),MetaCyc: PWY-6168flavin biosynthesis III (fungi),MetaCyc: PWY-7863roseoflavin biosynthesis,Reactome: R-HSA-196843: Vitamin B2 (riboflavin) metabolism	GO:0005524; GO:0005739; GO:0006771; GO:0006915; GO:0008531; GO:0009231; GO:0009398; GO:0033864; GO:0046872; GO:0072593	mitochondrion [GO:0005739]; ATP binding [GO:0005524]; metal ion binding [GO:0046872]; riboflavin kinase activity [GO:0008531]; apoptotic process [GO:0006915]; FMN biosynthetic process [GO:0009398]; positive regulation of NAD(P)H oxidase activity [GO:0033864]; reactive oxygen species metabolic process [GO:0072593]; riboflavin biosynthetic process [GO:0009231]; riboflavin metabolic process [GO:0006…	apoptotic process [GO:0006915]; FMN biosynthetic process [GO:0009398]; positive regulation of NAD(P)H oxidase activity [GO:0033864]; reactive oxygen species metabolic process [GO:0072593]; riboflavin biosynthetic process [GO:0009231]; riboflavin metabolic process [GO:0006771]	mitochondrion [GO:0005739]	ATP binding [GO:0005524]; metal ion binding [GO:0046872]; riboflavin kinase activity [GO:0008531]	-	-3.44658	-3.19875	Thaps3|5175	DOWN
TRINITY_DN326_c0_g1_i1	813	YES	P51355	Uncharacterized protein ycf17 (ORF48)	-	-	GO:0009507; GO:0016168; GO:0018298	chloroplast [GO:0009507]; chlorophyll binding [GO:0016168]; protein-chromophore linkage [GO:0018298]	protein-chromophore linkage [GO:0018298]	chloroplast [GO:0009507]	chlorophyll binding [GO:0016168]	-	-3.48404	-3.0036	Thaps3|22673	DOWN
TRINITY_DN9314_c0_g1_i8	1434	YES	Q9LMR3	Arogenate dehydrogenase 2, chloroplastic (EC 1.3.1.78) (TyrAAT2)	PATHWAY: Amino-acid biosynthesis; L-tyrosine biosynthesis; L-tyrosine from L-arogenate (NADP(+) route): step 1/1.	-	GO:0004665; GO:0006571; GO:0008652; GO:0008977; GO:0009507; GO:0033730	chloroplast [GO:0009507]; arogenate dehydrogenase (NADP+) activity [GO:0033730]; prephenate dehydrogenase (NAD+) activity [GO:0008977]; prephenate dehydrogenase (NADP+) activity [GO:0004665]; cellular amino acid biosynthetic process [GO:0008652]; tyrosine biosynthetic process [GO:0006571]	cellular amino acid biosynthetic process [GO:0008652]; tyrosine biosynthetic process [GO:0006571]	chloroplast [GO:0009507]	arogenate dehydrogenase (NADP+) activity [GO:0033730]; prephenate dehydrogenase (NAD+) activity [GO:0008977]; prephenate dehydrogenase (NADP+) activity [GO:0004665]	-	-3.53683	-	Thaps3|6264	DOWN
TRINITY_DN184_c0_g1_i1	1010	YES	-	-	-	-	-	-	-	-	-	-	-3.56859	-4.34974	Thaps3|1953	DOWN
TRINITY_DN8209_c0_g1_i1	1425	YES	B8BVB6	Arginine biosynthesis bifunctional protein ArgJ, mitochondrial [Cleaved into: Arginine biosynthesis bifunctional protein ArgJ alpha chain; Arginine biosynthesis bifunctional protein ArgJ beta chain] [Includes: Glutamate N-acetyltransferase (GAT) (EC 2.3.1.35) (Ornithine acetyltransferase) (OATase) (Ornithine transacetylase); Amino-acid acetyltransferase (EC 2.3.1.1) (N-acetylglutamate synthase) (…	PATHWAY: Amino-acid biosynthesis; L-arginine biosynthesis; L-ornithine and N-acetyl-L-glutamate from L-glutamate and N(2)-acetyl-L-ornithine (cyclic): step 1/1. {ECO:0000255|HAMAP-Rule:MF_03124}.; PATHWAY: Amino-acid biosynthesis; L-arginine biosynthesis; N(2)-acetyl-L-ornithine from L-glutamate: step 1/4. {ECO:0000255|HAMAP-Rule:MF_03124}.	KEGG: 00220: Arginine biosynthesis,MetaCyc: PWY-5154L-arginine biosynthesis III (via <i>N</i>-acetyl-L-citrulline)	GO:0004042; GO:0004358; GO:0005759; GO:0006526; GO:0006592; GO:0103045	mitochondrial matrix [GO:0005759]; acetyl-CoA:L-glutamate N-acetyltransferase activity [GO:0004042]; glutamate N-acetyltransferase activity [GO:0004358]; methione N-acyltransferase activity [GO:0103045]; arginine biosynthetic process [GO:0006526]; ornithine biosynthetic process [GO:0006592]	arginine biosynthetic process [GO:0006526]; ornithine biosynthetic process [GO:0006592]	mitochondrial matrix [GO:0005759]	acetyl-CoA:L-glutamate N-acetyltransferase activity [GO:0004042]; glutamate N-acetyltransferase activity [GO:0004358]; methione N-acyltransferase activity [GO:0103045]	-	-3.583	-1.87865	Thaps3|2779	DOWN
TRINITY_DN193_c0_g1_i2	1006	YES	-	-	-	-	-	-	-	-	-	-	-3.58394	-2.9008	Thaps3|7424	DOWN
TRINITY_DN1605_c0_g1_i1	1121	YES	Q9FVZ9	Membrane steroid-binding protein 2 (OsMSBP2) (OsMSBP1)	-	-	GO:0005496; GO:0005783; GO:0005886; GO:0012505; GO:0016020; GO:0016021	endomembrane system [GO:0012505]; endoplasmic reticulum [GO:0005783]; integral component of membrane [GO:0016021]; membrane [GO:0016020]; plasma membrane [GO:0005886]; steroid binding [GO:0005496]	-	endomembrane system [GO:0012505]; endoplasmic reticulum [GO:0005783]; integral component of membrane [GO:0016021]; membrane [GO:0016020]; plasma membrane [GO:0005886]	steroid binding [GO:0005496]	-	-3.60289	-2.52019	Thaps3|8065	DOWN
TRINITY_DN1189_c0_g1_i3	1237	YES	Q6K439	Probable plastid-lipid-associated protein 2, chloroplastic (Fibrillin-like protein 2)	-	-	GO:0009507	chloroplast [GO:0009507]	-	chloroplast [GO:0009507]	-	-	-3.61444	-2.93364	Thaps3|4409	DOWN
TRINITY_DN7423_c0_g1_i2	1018	YES	Q9NHD5	Probable N-acetyltransferase san (EC 2.3.1.258) (N-epsilon-acetyltransferase san) (EC 2.3.1.-) (Protein atado) (Protein separation anxiety)	-	-	GO:0000278; GO:0004596; GO:0005737; GO:0005829; GO:0006474; GO:0007064; GO:0008080; GO:0016573; GO:0031248; GO:0031415	cytoplasm [GO:0005737]; cytosol [GO:0005829]; NatA complex [GO:0031415]; protein acetyltransferase complex [GO:0031248]; N-acetyltransferase activity [GO:0008080]; peptide alpha-N-acetyltransferase activity [GO:0004596]; histone acetylation [GO:0016573]; mitotic cell cycle [GO:0000278]; mitotic sister chromatid cohesion [GO:0007064]; N-terminal protein amino acid acetylation [GO:0006474]	histone acetylation [GO:0016573]; mitotic cell cycle [GO:0000278]; mitotic sister chromatid cohesion [GO:0007064]; N-terminal protein amino acid acetylation [GO:0006474]	cytoplasm [GO:0005737]; cytosol [GO:0005829]; NatA complex [GO:0031415]; protein acetyltransferase complex [GO:0031248]	N-acetyltransferase activity [GO:0008080]; peptide alpha-N-acetyltransferase activity [GO:0004596]	-	-3.61927	-2.16538	Thaps3|7886	DOWN
TRINITY_DN5462_c0_g1_i1	946	YES	-	-	-	-	-	-	-	-	-	-	-3.64758	-2.96733	Thaps3|21261	DOWN
TRINITY_DN10049_c0_g1_i1	1374	YES	O19072	Ornithine transcarbamylase, mitochondrial (OTCase) (EC 2.1.3.3) (Ornithine carbamoyltransferase, mitochondrial) (Fragment)	PATHWAY: Nitrogen metabolism; urea cycle; L-citrulline from L-ornithine and carbamoyl phosphate: step 1/1. {ECO:0000250|UniProtKB:P00480}.	KEGG: 00220: Arginine biosynthesis,MetaCyc: PWY-4981L-proline biosynthesis II (from arginine),MetaCyc: PWY-4984urea cycle,MetaCyc: PWY-7400L-arginine biosynthesis IV (archaebacteria),Reactome: R-HSA-1268020: Mitochondrial protein import,Reactome: R-HSA-70635: Urea cycle	GO:0000050; GO:0004585; GO:0005739; GO:0005743; GO:0005759; GO:0016597; GO:0019240; GO:0042450; GO:0043231	intracellular membrane-bounded organelle [GO:0043231]; mitochondrial inner membrane [GO:0005743]; mitochondrial matrix [GO:0005759]; mitochondrion [GO:0005739]; amino acid binding [GO:0016597]; ornithine carbamoyltransferase activity [GO:0004585]; arginine biosynthetic process via ornithine [GO:0042450]; citrulline biosynthetic process [GO:0019240]; urea cycle [GO:0000050]	arginine biosynthetic process via ornithine [GO:0042450]; citrulline biosynthetic process [GO:0019240]; urea cycle [GO:0000050]	intracellular membrane-bounded organelle [GO:0043231]; mitochondrial inner membrane [GO:0005743]; mitochondrial matrix [GO:0005759]; mitochondrion [GO:0005739]	amino acid binding [GO:0016597]; ornithine carbamoyltransferase activity [GO:0004585]	-	-3.69843	-1.68695	Thaps3|997	DOWN
TRINITY_DN720_c0_g1_i3	1428	YES	-	-	-	-	-	-	-	-	-	-	-3.70915	-3.40355	Thaps3|11397	DOWN
TRINITY_DN2627_c0_g1_i2	1303	YES	-	-	-	-	-	-	-	-	-	-	-3.7541	-3.63247	Thaps3|1136	DOWN
TRINITY_DN5945_c0_g1_i1	1220	YES	-	-	-	-	-	-	-	-	-	-	-3.80078	-3.80797	Thaps3|3581	DOWN
TRINITY_DN8617_c0_g1_i3	972	YES	Q6DF80	Insulin-induced gene 1 protein (INSIG-1)	-	-	GO:0005789; GO:0008142; GO:0008203; GO:0016021	endoplasmic reticulum membrane [GO:0005789]; integral component of membrane [GO:0016021]; oxysterol binding [GO:0008142]; cholesterol metabolic process [GO:0008203]	cholesterol metabolic process [GO:0008203]	endoplasmic reticulum membrane [GO:0005789]; integral component of membrane [GO:0016021]	oxysterol binding [GO:0008142]	-	-3.83977	-4.18081	Thaps3|20584	DOWN
TRINITY_DN3238_c0_g1_i2	885	YES	-	-	-	-	-	-	-	-	-	-	-3.84256	-2.82112	Thaps3|8533	DOWN
TRINITY_DN3539_c0_g1_i1	1008	YES	-	-	-	-	-	-	-	-	-	-	-3.84614	-2.71093	Thaps3|21348	DOWN
TRINITY_DN10181_c0_g1_i1	1077	YES	-	-	-	Reactome: R-HSA-2672351: Stimuli-sensing channels	-	-	-	-	-	-	-3.87467	-2.87195	Thaps3|21130	DOWN
TRINITY_DN13414_c0_g1_i1	953	YES	-	-	-	-	-	-	-	-	-	-	-3.87762	-3.47859	Thaps3|11530	DOWN
TRINITY_DN3026_c0_g1_i4	1222	YES	Q9LU39	Glutamyl-tRNA reductase-binding protein, chloroplastic (AtGluTRBP) (GluTR-binding protein) (Protein PROTON GRADIENT REGULATION 7)	-	-	GO:0006783; GO:0009507; GO:0009534; GO:0009570; GO:0009767; GO:0009791; GO:0015995; GO:0032991; GO:0033014; GO:0043495; GO:0070455	chloroplast [GO:0009507]; chloroplast stroma [GO:0009570]; chloroplast thylakoid [GO:0009534]; protein-containing complex [GO:0032991]; protein-membrane adaptor activity [GO:0043495]; chlorophyll biosynthetic process [GO:0015995]; heme biosynthetic process [GO:0006783]; photosynthetic electron transport chain [GO:0009767]; positive regulation of heme biosynthetic process [GO:0070455]; post-embryo…	chlorophyll biosynthetic process [GO:0015995]; heme biosynthetic process [GO:0006783]; photosynthetic electron transport chain [GO:0009767]; positive regulation of heme biosynthetic process [GO:0070455]; post-embryonic development [GO:0009791]; tetrapyrrole biosynthetic process [GO:0033014]	chloroplast [GO:0009507]; chloroplast stroma [GO:0009570]; chloroplast thylakoid [GO:0009534]; protein-containing complex [GO:0032991]	protein-membrane adaptor activity [GO:0043495]	-	-3.9029	-3.34112	Thaps3|21692	DOWN
TRINITY_DN4308_c0_g1_i1	1250	YES	-	-	-	-	-	-	-	-	-	-	-3.93941	-4.22716	Thaps3|5045	DOWN
TRINITY_DN8605_c0_g1_i1	916	YES	-	-	-	-	-	-	-	-	-	-	-4.00868	-3.13929	Thaps3|2371	DOWN
TRINITY_DN8339_c0_g1_i1	690	YES	-	-	-	-	-	-	-	-	-	-	-4.04083	-3.27875	Thaps3|3308	DOWN
TRINITY_DN1535_c0_g1_i4	1270	YES	-	-	-	-	-	-	-	-	-	-	-4.11895	-2.51583	Thaps3|3883	DOWN
TRINITY_DN8314_c0_g1_i2	992	YES	-	-	-	-	-	-	-	-	-	-	-4.13017	-4.10049	Thaps3|9976	DOWN
TRINITY_DN2985_c0_g1_i4	1154	YES	-	-	-	-	-	-	-	-	-	-	-4.13241	-2.48429	Thaps3|20563	DOWN
TRINITY_DN6751_c1_g1_i1	908	YES	-	-	-	-	-	-	-	-	-	-	-4.15541	-4.55284	Thaps3|4821	DOWN
TRINITY_DN6804_c0_g1_i2	1107	YES	-	-	-	-	-	-	-	-	-	-	-4.17541	-2.728	Thaps3|8912	DOWN
TRINITY_DN12529_c0_g1_i1	780	YES	-	-	-	-	-	-	-	-	-	-	-4.22717	-2.70935	Thaps3|21250	DOWN
TRINITY_DN946_c0_g1_i1	1968	YES	Q23221	Delta(6)-fatty-acid desaturase fat-3 (FAT-3) (EC 1.14.19.3) (Delta(6)-fatty-acid desaturase) (Ceeld6) (Fatty acid desaturase 3)	PATHWAY: Lipid metabolism; polyunsaturated fatty acid biosynthesis. {ECO:0000269|PubMed:11972048, ECO:0000269|PubMed:9480865}.	-	GO:0001820; GO:0004768; GO:0006636; GO:0006936; GO:0008104; GO:0014055; GO:0016021; GO:0016213; GO:0018991; GO:0030421; GO:0032456; GO:0035264; GO:0040002; GO:0040011; GO:0043050; GO:0045088; GO:0098793	integral component of membrane [GO:0016021]; presynapse [GO:0098793]; linoleoyl-CoA desaturase activity [GO:0016213]; stearoyl-CoA 9-desaturase activity [GO:0004768]; acetylcholine secretion, neurotransmission [GO:0014055]; collagen and cuticulin-based cuticle development [GO:0040002]; defecation [GO:0030421]; endocytic recycling [GO:0032456]; locomotion [GO:0040011]; multicellular organism growt…	acetylcholine secretion, neurotransmission [GO:0014055]; collagen and cuticulin-based cuticle development [GO:0040002]; defecation [GO:0030421]; endocytic recycling [GO:0032456]; locomotion [GO:0040011]; multicellular organism growth [GO:0035264]; muscle contraction [GO:0006936]; oviposition [GO:0018991]; pharyngeal pumping [GO:0043050]; protein localization [GO:0008104]; regulation of innate imm…	integral component of membrane [GO:0016021]; presynapse [GO:0098793]	linoleoyl-CoA desaturase activity [GO:0016213]; stearoyl-CoA 9-desaturase activity [GO:0004768]	-	-4.2473	-2.26268	Thaps3|22405	DOWN
TRINITY_DN4279_c0_g1_i1	1169	YES	-	-	-	-	-	-	-	-	-	-	-4.26175	-3.18782	Thaps3|1685	DOWN
TRINITY_DN2708_c0_g1_i1	697	YES	-	-	-	-	-	-	-	-	-	-1.5121	-4.4122	-4.0067	Thaps3|7512	DOWN
TRINITY_DN3157_c0_g2_i2	1085	YES	P69834	2-C-methyl-D-erythritol 4-phosphate cytidylyltransferase, chloroplastic (EC 2.7.7.60) (4-diphosphocytidyl-2C-methyl-D-erythritol synthase) (MEP cytidylyltransferase) (AtMECT) (AtMEPCT)	PATHWAY: Isoprenoid biosynthesis; isopentenyl diphosphate biosynthesis via DXP pathway; isopentenyl diphosphate from 1-deoxy-D-xylulose 5-phosphate: step 2/6. {ECO:0000269|PubMed:10841550}.	KEGG: 00900: Terpenoid backbone biosynthesis,MetaCyc: PWY-7560methylerythritol phosphate pathway II	GO:0009507; GO:0009570; GO:0019288; GO:0050518	chloroplast [GO:0009507]; chloroplast stroma [GO:0009570]; 2-C-methyl-D-erythritol 4-phosphate cytidylyltransferase activity [GO:0050518]; isopentenyl diphosphate biosynthetic process, methylerythritol 4-phosphate pathway [GO:0019288]	isopentenyl diphosphate biosynthetic process, methylerythritol 4-phosphate pathway [GO:0019288]	chloroplast [GO:0009507]; chloroplast stroma [GO:0009570]	2-C-methyl-D-erythritol 4-phosphate cytidylyltransferase activity [GO:0050518]	-	-4.43631	-3.53603	Thaps3|3622	DOWN
TRINITY_DN4123_c0_g1_i2	1083	YES	-	-	-	-	-	-	-	-	-	-	-4.47728	-3.50122	Thaps3|22880	DOWN
TRINITY_DN1940_c0_g1_i5	1644	YES	P92979	5'-adenylylsulfate reductase 1, chloroplastic (EC 1.8.4.9) (3'-phosphoadenosine-5'-phosphosulfate reductase homolog 19) (PAPS reductase homolog 19) (Prh-19) (Adenosine 5'-phosphosulfate 5'-adenylylsulfate sulfotransferase 1) (APS sulfotransferase 1) (Thioredoxin-independent APS reductase 1)	-	Reactome: R-HSA-196843: Vitamin B2 (riboflavin) metabolism	GO:0000103; GO:0009507; GO:0009536; GO:0009570; GO:0009973; GO:0019344; GO:0019419; GO:0033741; GO:0046872; GO:0051539	chloroplast [GO:0009507]; chloroplast stroma [GO:0009570]; plastid [GO:0009536]; 4 iron, 4 sulfur cluster binding [GO:0051539]; adenylyl-sulfate reductase (glutathione) activity [GO:0033741]; adenylyl-sulfate reductase activity [GO:0009973]; metal ion binding [GO:0046872]; cysteine biosynthetic process [GO:0019344]; sulfate assimilation [GO:0000103]; sulfate reduction [GO:0019419]	cysteine biosynthetic process [GO:0019344]; sulfate assimilation [GO:0000103]; sulfate reduction [GO:0019419]	chloroplast [GO:0009507]; chloroplast stroma [GO:0009570]; plastid [GO:0009536]	4 iron, 4 sulfur cluster binding [GO:0051539]; adenylyl-sulfate reductase (glutathione) activity [GO:0033741]; adenylyl-sulfate reductase activity [GO:0009973]; metal ion binding [GO:0046872]	-	-4.49142	-2.17337	Thaps3|24887	DOWN
TRINITY_DN486_c0_g1_i3	954	YES	-	-	-	-	-	-	-	-	-	-	-4.49216	-2.21347	Thaps3|3438	DOWN
TRINITY_DN7463_c0_g1_i1	894	YES	Q8H124	Uncharacterized protein At2g34460, chloroplastic	-	-	GO:0005783; GO:0009507; GO:0009534; GO:0009535; GO:0009941; GO:0010287	chloroplast [GO:0009507]; chloroplast envelope [GO:0009941]; chloroplast thylakoid [GO:0009534]; chloroplast thylakoid membrane [GO:0009535]; endoplasmic reticulum [GO:0005783]; plastoglobule [GO:0010287]	-	chloroplast [GO:0009507]; chloroplast envelope [GO:0009941]; chloroplast thylakoid [GO:0009534]; chloroplast thylakoid membrane [GO:0009535]; endoplasmic reticulum [GO:0005783]; plastoglobule [GO:0010287]	-	-	-4.52352	-3.32158	Thaps3|4718	DOWN
TRINITY_DN4943_c0_g1_i1	871	YES	-	-	-	-	-	-	-	-	-	-	-4.55872	-2.85604	Thaps3|4306	DOWN
TRINITY_DN1878_c0_g1_i1	1146	YES	-	-	-	-	-	-	-	-	-	-	-4.6521	-2.07618	Thaps3|9943	DOWN
TRINITY_DN2813_c0_g1_i2	1330	YES	-	-	-	-	-	-	-	-	-	-	-4.81463	-2.76589	Thaps3|9037	DOWN
TRINITY_DN999_c0_g1_i5	1684	YES	A0JMH0	Aspartate beta-hydroxylase domain-containing protein 2 (EC 1.14.11.-)	-	-	GO:0016021; GO:0018193; GO:0051213	integral component of membrane [GO:0016021]; dioxygenase activity [GO:0051213]; peptidyl-amino acid modification [GO:0018193]	peptidyl-amino acid modification [GO:0018193]	integral component of membrane [GO:0016021]	dioxygenase activity [GO:0051213]	-	-4.85477	-1.93866	Thaps3|7458	DOWN
TRINITY_DN9012_c0_g1_i1	1160	YES	P43394	Fruit protein pKIWI502	-	-	GO:0016491	oxidoreductase activity [GO:0016491]	-	-	oxidoreductase activity [GO:0016491]	-	-4.89007	-2.47685	Thaps3|22527	DOWN
TRINITY_DN6497_c0_g1_i1	1316	YES	-	-	-	-	-	-	-	-	-	-	-4.89845	-2.40577	Thaps3|6253	DOWN
TRINITY_DN12060_c0_g1_i2	1091	YES	-	-	-	-	-	-	-	-	-	-	-4.9236	-1.97582	Thaps3|1109	DOWN
TRINITY_DN26032_c0_g1_i1	817	YES	-	-	-	-	-	-	-	-	-	-	-4.95632	-4.09872	Thaps3|1761	DOWN
TRINITY_DN1426_c0_g1_i1	798	YES	-	-	-	-	-	-	-	-	-	-	-5.056	-2.77343	Thaps3|10088	DOWN
TRINITY_DN2810_c0_g1_i5	1147	YES	-	-	-	-	-	-	-	-	-	-	-5.1035	-4.29369	Thaps3|2770	DOWN
TRINITY_DN3587_c0_g1_i1	825	NO	-	-	-	-	-	-	-	-	-	-	-5.10497	-4.34333	Thaps3|7442	DOWN
TRINITY_DN2635_c0_g1_i1	1212	YES	P40690	Aldo-keto reductase (Fragment)	-	-	GO:0047834	D-threo-aldose 1-dehydrogenase activity [GO:0047834]	-	-	D-threo-aldose 1-dehydrogenase activity [GO:0047834]	-	-5.4913	-3.7774	Thaps3|5276	DOWN
TRINITY_DN5400_c0_g1_i1	1367	YES	Q4P460	Sulfate adenylyltransferase (EC 2.7.7.4) (ATP-sulfurylase) (Sulfate adenylate transferase) (SAT)	PATHWAY: Sulfur metabolism; hydrogen sulfide biosynthesis; sulfite from sulfate: step 1/3. {ECO:0000255|HAMAP-Rule:MF_03106}.	KEGG: 00230: Purine metabolism,KEGG: 00261: Monobactam biosynthesis,KEGG: 00450: Selenocompound metabolism,KEGG: 00920: Sulfur metabolism,MetaCyc: PWY-5278sulfite oxidation III,MetaCyc: PWY-5340sulfate activation for sulfonation,MetaCyc: PWY-6683assimilatory sulfate reduction III,MetaCyc: PWY-6932selenate reduction,Reactome: R-HSA-174362: Transport and synthesis of PAPS,Reactome: R-HSA-2408550: M…	GO:0000096; GO:0004020; GO:0004781; GO:0005524; GO:0005737; GO:0009086; GO:0010134; GO:0019344; GO:0019379; GO:0070814	cytoplasm [GO:0005737]; adenylylsulfate kinase activity [GO:0004020]; ATP binding [GO:0005524]; sulfate adenylyltransferase (ATP) activity [GO:0004781]; cysteine biosynthetic process [GO:0019344]; hydrogen sulfide biosynthetic process [GO:0070814]; methionine biosynthetic process [GO:0009086]; sulfate assimilation via adenylyl sulfate reduction [GO:0010134]; sulfate assimilation, phosphoadenylyl …	cysteine biosynthetic process [GO:0019344]; hydrogen sulfide biosynthetic process [GO:0070814]; methionine biosynthetic process [GO:0009086]; sulfate assimilation, phosphoadenylyl sulfate reduction by phosphoadenylyl-sulfate reductase (thioredoxin) [GO:0019379]; sulfate assimilation via adenylyl sulfate reduction [GO:0010134]; sulfur amino acid metabolic process [GO:0000096]	cytoplasm [GO:0005737]	adenylylsulfate kinase activity [GO:0004020]; ATP binding [GO:0005524]; sulfate adenylyltransferase (ATP) activity [GO:0004781]	-	-5.58436	-3.51328	Thaps3|1326	DOWN
TRINITY_DN4095_c0_g1_i5	1958	YES	Q43088	Ribulose-1,5 bisphosphate carboxylase/oxygenase large subunit N-methyltransferase, chloroplastic (EC 2.1.1.127) ([Fructose-bisphosphate aldolase]-lysine N-methyltransferase) (EC 2.1.1.259) ([Ribulose-bisphosphate carboxylase]-lysine N-methyltransferase) (PsLSMT) (RuBisCO LSMT) (RuBisCO methyltransferase) (rbcMT)	-	-	GO:0009507; GO:0016279; GO:0030785	chloroplast [GO:0009507]; [ribulose-bisphosphate carboxylase]-lysine N-methyltransferase activity [GO:0030785]; protein-lysine N-methyltransferase activity [GO:0016279]	-	chloroplast [GO:0009507]	[ribulose-bisphosphate carboxylase]-lysine N-methyltransferase activity [GO:0030785]; protein-lysine N-methyltransferase activity [GO:0016279]	-	-5.59603	-3.62281	Thaps3|23725	DOWN
TRINITY_DN6495_c0_g1_i1	977	YES	-	-	-	-	-	-	-	-	-	-1.52801	-5.90362	-4.29676	Thaps3|4040	DOWN
TRINITY_DN3272_c0_g1_i4	1141	YES	-	-	-	-	-	-	-	-	-	-	-5.95012	-3.16391	Thaps3|2291	DOWN
TRINITY_DN3943_c0_g1_i1	636	YES	-	-	-	-	-	-	-	-	-	-	-5.96581	-3.61493	Thaps3|20812	DOWN
TRINITY_DN14739_c0_g1_i1	721	YES	-	-	-	-	-	-	-	-	-	-	-6.11827	-2.13734	Thaps3|5959	DOWN
TRINITY_DN5236_c0_g1_i1	791	YES	-	-	-	-	-	-	-	-	-	-	-6.15986	-	Thaps3|9423	DOWN
TRINITY_DN843_c0_g1_i2	1261	YES	Q9C8L2	Fatty-acid-binding protein 3, chloroplastic (AtFAP3) (Chalcone-flavanone isomerase family protein 3)	-	-	GO:0005504; GO:0006631; GO:0009507; GO:0009570; GO:0016872	chloroplast [GO:0009507]; chloroplast stroma [GO:0009570]; fatty acid binding [GO:0005504]; intramolecular lyase activity [GO:0016872]; fatty acid metabolic process [GO:0006631]	fatty acid metabolic process [GO:0006631]	chloroplast [GO:0009507]; chloroplast stroma [GO:0009570]	fatty acid binding [GO:0005504]; intramolecular lyase activity [GO:0016872]	-	-6.63038	-4.62174	Thaps3|1254	DOWN
TRINITY_DN6328_c0_g1_i1	1257	YES	-	-	-	-	-	-	-	-	-	-	-7.49106	-3.25578	Thaps3|10964	DOWN
TRINITY_DN291_c0_g1_i4	1026	YES	-	-	-	-	-	-	-	-	-	-	-8.35818	-3.34011	Thaps3|4516	DOWN
Expression trends of C. socialis transcripts orthologs of upregulated T.pseudonana transcripts.
TRANSCRIPT_ID	LENGTH	ENCODED PROTEIN	SwissProt_ID	SwissProt_funtion	SwissProt_pathway	Pathway	GO_Ids	GO_function	GO_biological_process	GO_cellular_component	GO_molecular_function	T2vsC2	T3vsC2	T4vsC2	THALASSIOSIRA ORTHOLOGS	Bender_2014
TRINITY_DN3363_c0_g1_i1	802	YES	-	-	-	-	-	-	-	-	-	-	-7.8838	-2.55267	Thaps3|5729	UP
TRINITY_DN657_c0_g1_i1	788	YES	-	-	-	-	-	-	-	-	-	-	-4.30961	-2.93286	Thaps3|7166	UP
TRINITY_DN21978_c0_g1_i1	888	YES	-	-	-	-	-	-	-	-	-	-	-3.99715	-3.7075	Thaps3|5330	UP
TRINITY_DN5498_c0_g1_i1	874	YES	-	-	-	-	-	-	-	-	-	-	-3.72726	-	Thaps3|5891	UP
TRINITY_DN8302_c0_g1_i1	1394	YES	-	-	-	-	-	-	-	-	-	-	-3.20625	-2.83406	Thaps3|7863	UP
TRINITY_DN2435_c0_g1_i2	1033	YES	-	-	-	-	-	-	-	-	-	-	-3.04614	-1.87494	Thaps3|21971	UP
TRINITY_DN4608_c0_g1_i2	922	YES	-	-	-	-	-	-	-	-	-	-	-2.87319	-2.28011	Thaps3|8256	UP
TRINITY_DN7704_c0_g1_i1	730	YES	-	-	-	-	-	-	-	-	-	-	-2.65122	-	Thaps3|10899	UP
TRINITY_DN25699_c0_g1_i1	863	YES	-	-	-	-	-	-	-	-	-	-	-	-2.56322	Thaps3|7032	UP
TRINITY_DN11162_c0_g1_i2	1130	YES	Q7SCY7	Protein sym-1	-	-	GO:0005737; GO:0005739; GO:0005743; GO:0016021	cytoplasm [GO:0005737]; integral component of membrane [GO:0016021]; mitochondrial inner membrane [GO:0005743]; mitochondrion [GO:0005739]	-	cytoplasm [GO:0005737]; integral component of membrane [GO:0016021]; mitochondrial inner membrane [GO:0005743]; mitochondrion [GO:0005739]	-	-	-	-2.53986	Thaps3|22858	UP
TRINITY_DN2987_c0_g1_i1	1152	YES	Q9FNS4	PsbB mRNA maturation factor Mbb1, chloroplastic	-	-	GO:0003729; GO:0006397; GO:0009570	chloroplast stroma [GO:0009570]; mRNA binding [GO:0003729]; mRNA processing [GO:0006397]	mRNA processing [GO:0006397]	chloroplast stroma [GO:0009570]	mRNA binding [GO:0003729]	-	-2.57834	-	Thaps3|24705	UP
TRINITY_DN11526_c0_g1_i1	897	YES	-	-	-	-	-	-	-	-	-	-	-2.56747	-3.05504	Thaps3|22186	UP
TRINITY_DN6744_c0_g1_i1	1008	YES	P42814	Ribonuclease 2 (EC 4.6.1.19)	-	Reactome: R-HSA-6798695: Neutrophil degranulation	GO:0003723; GO:0004521; GO:0005576; GO:0005773; GO:0005783; GO:0006401; GO:0010168; GO:0010507; GO:0016075; GO:0016829; GO:0033897	endoplasmic reticulum [GO:0005783]; ER body [GO:0010168]; extracellular region [GO:0005576]; vacuole [GO:0005773]; endoribonuclease activity [GO:0004521]; lyase activity [GO:0016829]; ribonuclease T2 activity [GO:0033897]; RNA binding [GO:0003723]; negative regulation of autophagy [GO:0010507]; RNA catabolic process [GO:0006401]; rRNA catabolic process [GO:0016075]	negative regulation of autophagy [GO:0010507]; RNA catabolic process [GO:0006401]; rRNA catabolic process [GO:0016075]	endoplasmic reticulum [GO:0005783]; ER body [GO:0010168]; extracellular region [GO:0005576]; vacuole [GO:0005773]	endoribonuclease activity [GO:0004521]; lyase activity [GO:0016829]; ribonuclease T2 activity [GO:0033897]; RNA binding [GO:0003723]	-	-2.54269	-	Thaps3|5896	UP
TRINITY_DN35_c0_g1_i2	1048	YES	-	-	-	-	-	-	-	-	-	-	-2.43782	-3.62847	Thaps3|4712	UP
TRINITY_DN909_c0_g1_i1	800	YES	-	-	-	-	-	-	-	-	-	-	-	-2.45586	Thaps3|2019	UP
TRINITY_DN12007_c0_g1_i1	943	YES	-	-	-	-	-	-	-	-	-	-	-	-2.40706	Thaps3|10588	UP
TRINITY_DN3619_c0_g1_i1	2652	YES	-	-	-	-	-	-	-	-	-	-	-	2.82193	Thaps3|5043	UP
TRINITY_DN23302_c0_g1_i5	819	YES	-	-	-	-	-	-	-	-	-	-	-2.31361	-	Thaps3|9410	UP
TRINITY_DN3621_c0_g1_i1	1113	YES	-	-	-	-	-	-	-	-	-	-	-	-2.00987	Thaps3|8295	UP
TRINITY_DN7492_c0_g1_i4	1771	YES	Q6JQN1	Acyl-CoA dehydrogenase family member 10 (ACAD-10) (EC 1.3.99.-)	-	-	GO:0005739; GO:0005759; GO:0006635; GO:0016627; GO:0016787; GO:0050660	mitochondrial matrix [GO:0005759]; mitochondrion [GO:0005739]; flavin adenine dinucleotide binding [GO:0050660]; hydrolase activity [GO:0016787]; oxidoreductase activity, acting on the CH-CH group of donors [GO:0016627]; fatty acid beta-oxidation [GO:0006635]	fatty acid beta-oxidation [GO:0006635]	mitochondrial matrix [GO:0005759]; mitochondrion [GO:0005739]	flavin adenine dinucleotide binding [GO:0050660]; hydrolase activity [GO:0016787]; oxidoreductase activity, acting on the CH-CH group of donors [GO:0016627]	-	-2.13486	-1.63446	Thaps3|21303	UP
TRINITY_DN9971_c0_g1_i2	1081	YES	-	-	-	-	-	-	-	-	-	-	-	-1.95723	Thaps3|8937	UP
TRINITY_DN23761_c0_g1_i6	1041	YES	Q10Q65	Metal transporter Nramp2 (OsNramp2)	-	Reactome: R-HSA-425410: Metal ion SLC transporters	GO:0005384; GO:0015086; GO:0016021; GO:0055072	integral component of membrane [GO:0016021]; cadmium ion transmembrane transporter activity [GO:0015086]; manganese ion transmembrane transporter activity [GO:0005384]; iron ion homeostasis [GO:0055072]	iron ion homeostasis [GO:0055072]	integral component of membrane [GO:0016021]	cadmium ion transmembrane transporter activity [GO:0015086]; manganese ion transmembrane transporter activity [GO:0005384]	-	-2.07727	-2.48281	Thaps3|9840	UP
TRINITY_DN6773_c0_g1_i1	906	YES	-	-	-	-	-	-	-	-	-	-1.55844	-2.03148	-1.82235	Thaps3|5008	UP
TRINITY_DN11837_c0_g1_i1	761	YES	-	-	-	-	-	-	-	-	-	-	-	-1.79465	Thaps3|24680	UP
TRINITY_DN7784_c0_g1_i2	974	YES	-	-	-	-	-	-	-	-	-	-	-	-1.74357	Thaps3|3223	UP
TRINITY_DN6399_c0_g1_i1	808	YES	-	-	-	-	-	-	-	-	-	-	-	-1.68234	Thaps3|2237	UP
TRINITY_DN23114_c0_g1_i2	733	NO	-	-	-	-	-	-	-	-	-	-	-	-1.62743	Thaps3|23668	UP
TRINITY_DN4448_c0_g1_i2	979	YES	-	-	-	-	-	-	-	-	-	-	-2.00788	-2.3963	Thaps3|4569	UP
TRINITY_DN20138_c0_g1_i1	819	YES	Q9XWF4	Protein IMPACT homolog	-	-	GO:0005737; GO:0006446; GO:0007399; GO:0030154; GO:0034198; GO:0060548; GO:0070301; GO:0071468; GO:0072755	cytoplasm [GO:0005737]; cell differentiation [GO:0030154]; cellular response to acidic pH [GO:0071468]; cellular response to amino acid starvation [GO:0034198]; cellular response to benomyl [GO:0072755]; cellular response to hydrogen peroxide [GO:0070301]; negative regulation of cell death [GO:0060548]; nervous system development [GO:0007399]; regulation of translational initiation [GO:0006446]	cell differentiation [GO:0030154]; cellular response to acidic pH [GO:0071468]; cellular response to amino acid starvation [GO:0034198]; cellular response to benomyl [GO:0072755]; cellular response to hydrogen peroxide [GO:0070301]; negative regulation of cell death [GO:0060548]; nervous system development [GO:0007399]; regulation of translational initiation [GO:0006446]	cytoplasm [GO:0005737]	-	-	-	-1.52659	Thaps3|6705	UP
TRINITY_DN22198_c0_g1_i1	848	YES	-	-	-	-	-	-	-	-	-	-	-	-1.51712	Thaps3|7070	UP
TRINITY_DN7858_c0_g1_i1	1128	YES	A7RRG3	Protein AKTIP homolog (Fused toes protein homolog)	-	-	-	-	-	-	-	-	-	1.50868	Thaps3|1852	UP
TRINITY_DN7492_c0_g1_i3	1707	YES	Q6JQN1	Acyl-CoA dehydrogenase family member 10 (ACAD-10) (EC 1.3.99.-)	-	-	GO:0005739; GO:0005759; GO:0006635; GO:0016627; GO:0016787; GO:0050660	mitochondrial matrix [GO:0005759]; mitochondrion [GO:0005739]; flavin adenine dinucleotide binding [GO:0050660]; hydrolase activity [GO:0016787]; oxidoreductase activity, acting on the CH-CH group of donors [GO:0016627]; fatty acid beta-oxidation [GO:0006635]	fatty acid beta-oxidation [GO:0006635]	mitochondrial matrix [GO:0005759]; mitochondrion [GO:0005739]	flavin adenine dinucleotide binding [GO:0050660]; hydrolase activity [GO:0016787]; oxidoreductase activity, acting on the CH-CH group of donors [GO:0016627]	-	-1.92368	-1.60589	Thaps3|21303	UP
TRINITY_DN9311_c0_g1_i2	1211	YES	P34117	Cyclin-dependent kinase 5 homolog (EC 2.7.11.22) (CDC2-like serine/threonine-protein kinase CRP) (Cell division protein kinase 5)	-	-	GO:0000083; GO:0004693; GO:0005516; GO:0005524; GO:0005634; GO:0005654; GO:0005737; GO:0006468; GO:0006907; GO:0006909; GO:0016192; GO:0019954; GO:0030435; GO:0031152; GO:0031157; GO:0072686; GO:0106310; GO:0106311	cytoplasm [GO:0005737]; mitotic spindle [GO:0072686]; nucleoplasm [GO:0005654]; nucleus [GO:0005634]; ATP binding [GO:0005524]; calmodulin binding [GO:0005516]; cyclin-dependent protein serine/threonine kinase activity [GO:0004693]; protein serine kinase activity [GO:0106310]; protein threonine kinase activity [GO:0106311]; aggregation involved in sorocarp development [GO:0031152]; asexual reprod…	aggregation involved in sorocarp development [GO:0031152]; asexual reproduction [GO:0019954]; phagocytosis [GO:0006909]; pinocytosis [GO:0006907]; protein phosphorylation [GO:0006468]; regulation of aggregate size involved in sorocarp development [GO:0031157]; regulation of transcription involved in G1/S transition of mitotic cell cycle [GO:0000083]; sporulation resulting in formation of a cellul…	cytoplasm [GO:0005737]; mitotic spindle [GO:0072686]; nucleoplasm [GO:0005654]; nucleus [GO:0005634]	ATP binding [GO:0005524]; calmodulin binding [GO:0005516]; cyclin-dependent protein serine/threonine kinase activity [GO:0004693]; protein serine kinase activity [GO:0106310]; protein threonine kinase activity [GO:0106311]	-	-1.84587	-	Thaps3|268410	UP
TRINITY_DN11730_c0_g1_i1	1451	YES	-	-	-	-	-	-	-	-	-	-	-	1.61513	Thaps3|23539	UP
TRINITY_DN11669_c0_g1_i1	1032	YES	-	-	-	-	-	-	-	-	-	-	-1.81836	-1.92747	Thaps3|2521	UP
TRINITY_DN3727_c0_g1_i5	2729	YES	-	-	-	-	-	-	-	-	-	-	-	1.67351	Thaps3|3167	UP
TRINITY_DN2105_c0_g1_i3	932	NO	-	-	-	-	-	-	-	-	-	-	-1.80465	-2.07706	Thaps3|6924	UP
TRINITY_DN1132_c0_g1_i2	1740	YES	Q9CXN7	Phenazine biosynthesis-like domain-containing protein 2 (EC 5.1.-.-)	-	-	GO:0005737; GO:0009058; GO:0016853	cytoplasm [GO:0005737]; isomerase activity [GO:0016853]; biosynthetic process [GO:0009058]	biosynthetic process [GO:0009058]	cytoplasm [GO:0005737]	isomerase activity [GO:0016853]	-	-1.80114	-1.65517	Thaps3|22494	UP
TRINITY_DN11466_c1_g1_i5	963	YES	P27882	Mitochondrial FAD-linked sulfhydryl oxidase ERV1 (EC 1.8.3.2) (14 kDa regulatory protein) (Essential for respiration and vegetative growth protein 1)	-	MetaCyc: PWY-7533gliotoxin biosynthesis	GO:0005739; GO:0005758; GO:0006879; GO:0015035; GO:0016971; GO:0016972; GO:0034599; GO:0045041; GO:0050660	mitochondrial intermembrane space [GO:0005758]; mitochondrion [GO:0005739]; flavin adenine dinucleotide binding [GO:0050660]; flavin-linked sulfhydryl oxidase activity [GO:0016971]; protein disulfide oxidoreductase activity [GO:0015035]; thiol oxidase activity [GO:0016972]; cellular iron ion homeostasis [GO:0006879]; cellular response to oxidative stress [GO:0034599]; protein import into mitochon…	cellular iron ion homeostasis [GO:0006879]; cellular response to oxidative stress [GO:0034599]; protein import into mitochondrial intermembrane space [GO:0045041]	mitochondrial intermembrane space [GO:0005758]; mitochondrion [GO:0005739]	flavin adenine dinucleotide binding [GO:0050660]; flavin-linked sulfhydryl oxidase activity [GO:0016971]; protein disulfide oxidoreductase activity [GO:0015035]; thiol oxidase activity [GO:0016972]	-	-1.65739	-	Thaps3|35031	UP
TRINITY_DN9263_c0_g1_i9	1004	YES	-	-	-	-	-	-	-	-	-	-	-	1.77279	Thaps3|21136	UP
TRINITY_DN5674_c0_g1_i5	2527	YES	Q7ZVM9	RecQ-mediated genome instability protein 1	-	-	GO:0000166; GO:0000712; GO:0000724; GO:0006260; GO:0016604; GO:0031422	nuclear body [GO:0016604]; RecQ family helicase-topoisomerase III complex [GO:0031422]; nucleotide binding [GO:0000166]; DNA replication [GO:0006260]; double-strand break repair via homologous recombination [GO:0000724]; resolution of meiotic recombination intermediates [GO:0000712]	DNA replication [GO:0006260]; double-strand break repair via homologous recombination [GO:0000724]; resolution of meiotic recombination intermediates [GO:0000712]	nuclear body [GO:0016604]; RecQ family helicase-topoisomerase III complex [GO:0031422]	nucleotide binding [GO:0000166]	-	-	1.77455	Thaps3|10178	UP
TRINITY_DN2334_c0_g1_i1	504	YES	F1DLK1	Protein DECREASED SIZE EXCLUSION LIMIT 1 (NbDSE1)	-	-	GO:0005634; GO:0005737; GO:0006282; GO:0006974; GO:0007049; GO:0009555; GO:0009663; GO:0010044; GO:0010497; GO:0048481; GO:0071158	cytoplasm [GO:0005737]; nucleus [GO:0005634]; cell cycle [GO:0007049]; cellular response to DNA damage stimulus [GO:0006974]; plant ovule development [GO:0048481]; plasmodesma organization [GO:0009663]; plasmodesmata-mediated intercellular transport [GO:0010497]; pollen development [GO:0009555]; positive regulation of cell cycle arrest [GO:0071158]; regulation of DNA repair [GO:0006282]; response…	cell cycle [GO:0007049]; cellular response to DNA damage stimulus [GO:0006974]; plant ovule development [GO:0048481]; plasmodesma organization [GO:0009663]; plasmodesmata-mediated intercellular transport [GO:0010497]; pollen development [GO:0009555]; positive regulation of cell cycle arrest [GO:0071158]; regulation of DNA repair [GO:0006282]; response to aluminum ion [GO:0010044]	cytoplasm [GO:0005737]; nucleus [GO:0005634]	-	-	-1.63716	-2.07537	Thaps3|1337	UP
TRINITY_DN7941_c0_g1_i2	1437	YES	-	-	-	-	-	-	-	-	-	-	-	1.8961	Thaps3|10778	UP
TRINITY_DN8025_c0_g2_i1	536	YES	-	-	-	-	-	-	-	-	-	-	-	1.91118	Thaps3|22960	UP
TRINITY_DN7437_c0_g1_i1	756	YES	-	-	-	-	-	-	-	-	-	-	-1.59343	-2.06293	Thaps3|2516	UP
TRINITY_DN4815_c0_g1_i2	1178	YES	-	-	-	-	-	-	-	-	-	-	-1.54222	-	Thaps3|4507	UP
TRINITY_DN11911_c0_g1_i2	1308	YES	-	-	-	-	-	-	-	-	-	-	-1.53284	-2.08853	Thaps3|22621	UP
TRINITY_DN5490_c0_g1_i5	1949	YES	-	-	-	-	-	-	-	-	-	-	-	2.23947	Thaps3|2451	UP
TRINITY_DN909_c0_g1_i3	862	YES	-	-	-	-	-	-	-	-	-	-	-1.51078	-2.64722	Thaps3|2019	UP
TRINITY_DN34602_c0_g1_i1	1223	YES	Q4P683	Autophagy-related protein 9	-	-	GO:0000139; GO:0000407; GO:0000422; GO:0005776; GO:0005789; GO:0015031; GO:0016021; GO:0030659; GO:0034045; GO:0034497; GO:0044805	autophagosome [GO:0005776]; cytoplasmic vesicle membrane [GO:0030659]; endoplasmic reticulum membrane [GO:0005789]; Golgi membrane [GO:0000139]; integral component of membrane [GO:0016021]; phagophore assembly site [GO:0000407]; phagophore assembly site membrane [GO:0034045]; autophagy of mitochondrion [GO:0000422]; late nucleophagy [GO:0044805]; protein localization to phagophore assembly site […	autophagy of mitochondrion [GO:0000422]; late nucleophagy [GO:0044805]; protein localization to phagophore assembly site [GO:0034497]; protein transport [GO:0015031]	autophagosome [GO:0005776]; cytoplasmic vesicle membrane [GO:0030659]; endoplasmic reticulum membrane [GO:0005789]; Golgi membrane [GO:0000139]; integral component of membrane [GO:0016021]; phagophore assembly site [GO:0000407]; phagophore assembly site membrane [GO:0034045]	-	1.85211	-	2.36268	Thaps3|21712	UP
TRINITY_DN8994_c0_g1_i3	1238	YES	Q8RXQ2	Rhomboid-like protein 18 (AtRBL18)	-	-	GO:0004252; GO:0005776; GO:0005783; GO:0010286; GO:0016021; GO:0061908	autophagosome [GO:0005776]; endoplasmic reticulum [GO:0005783]; integral component of membrane [GO:0016021]; phagophore [GO:0061908]; serine-type endopeptidase activity [GO:0004252]; heat acclimation [GO:0010286]	heat acclimation [GO:0010286]	autophagosome [GO:0005776]; endoplasmic reticulum [GO:0005783]; integral component of membrane [GO:0016021]; phagophore [GO:0061908]	serine-type endopeptidase activity [GO:0004252]	-	-	2.39618	Thaps3|23288	UP
TRINITY_DN11725_c0_g1_i2	1501	YES	Q80U87	Ubiquitin carboxyl-terminal hydrolase 8 (EC 3.4.19.12) (Deubiquitinating enzyme 8) (Ubiquitin isopeptidase Y) (mUBPy) (Ubiquitin thioesterase 8) (Ubiquitin-specific-processing protease 8)	-	-	GO:0000281; GO:0002080; GO:0004843; GO:0005634; GO:0005737; GO:0005769; GO:0005829; GO:0006511; GO:0007032; GO:0007265; GO:0014069; GO:0016579; GO:0017124; GO:0019897; GO:0030496; GO:0031313; GO:0031647; GO:0032880; GO:0043197; GO:0070536; GO:0071108; GO:0090263; GO:0098978; GO:0099576; GO:1990090	acrosomal membrane [GO:0002080]; cytoplasm [GO:0005737]; cytosol [GO:0005829]; dendritic spine [GO:0043197]; early endosome [GO:0005769]; extrinsic component of endosome membrane [GO:0031313]; extrinsic component of plasma membrane [GO:0019897]; glutamatergic synapse [GO:0098978]; midbody [GO:0030496]; nucleus [GO:0005634]; postsynaptic density [GO:0014069]; SH3 domain binding [GO:0017124]; thiol…	cellular response to nerve growth factor stimulus [GO:1990090]; endosome organization [GO:0007032]; mitotic cytokinesis [GO:0000281]; positive regulation of canonical Wnt signaling pathway [GO:0090263]; protein deubiquitination [GO:0016579]; protein K48-linked deubiquitination [GO:0071108]; protein K63-linked deubiquitination [GO:0070536]; Ras protein signal transduction [GO:0007265]; regulation …	acrosomal membrane [GO:0002080]; cytoplasm [GO:0005737]; cytosol [GO:0005829]; dendritic spine [GO:0043197]; early endosome [GO:0005769]; extrinsic component of endosome membrane [GO:0031313]; extrinsic component of plasma membrane [GO:0019897]; glutamatergic synapse [GO:0098978]; midbody [GO:0030496]; nucleus [GO:0005634]; postsynaptic density [GO:0014069]	SH3 domain binding [GO:0017124]; thiol-dependent deubiquitinase [GO:0004843]	-	1.52512	1.55082	Thaps3|10006	UP
TRINITY_DN5070_c0_g1_i6	2982	YES	-	-	-	-	-	-	-	-	-	-	1.5462	2.32831	Thaps3|6720	UP
TRINITY_DN4402_c0_g1_i7	2367	YES	Q55FP1	General transcription factor IIH subunit 1 (TFIIH basal transcription factor complex subunit 1)	-	-	GO:0000112; GO:0000439; GO:0005675; GO:0006281; GO:0006289; GO:0006360; GO:0006366; GO:0070816	nucleotide-excision repair factor 3 complex [GO:0000112]; transcription factor TFIIH core complex [GO:0000439]; transcription factor TFIIH holo complex [GO:0005675]; DNA repair [GO:0006281]; nucleotide-excision repair [GO:0006289]; phosphorylation of RNA polymerase II C-terminal domain [GO:0070816]; transcription by RNA polymerase I [GO:0006360]; transcription by RNA polymerase II [GO:0006366]	DNA repair [GO:0006281]; nucleotide-excision repair [GO:0006289]; phosphorylation of RNA polymerase II C-terminal domain [GO:0070816]; transcription by RNA polymerase I [GO:0006360]; transcription by RNA polymerase II [GO:0006366]	nucleotide-excision repair factor 3 complex [GO:0000112]; transcription factor TFIIH core complex [GO:0000439]; transcription factor TFIIH holo complex [GO:0005675]	-	-	1.54811	1.93907	Thaps3|21705	UP
TRINITY_DN2278_c0_g1_i1	873	YES	-	-	-	-	-	-	-	-	-	-	1.55355	1.81564	Thaps3|22488	UP
TRINITY_DN31755_c0_g1_i1	705	YES	F4JNX3	Calmodulin-lysine N-methyltransferase (CLNMT) (CaM KMT) (EC 2.1.1.60)	-	-	GO:0002239; GO:0005634; GO:0005737; GO:0006970; GO:0009408; GO:0009409; GO:0009630; GO:0009651; GO:0009733; GO:0009734; GO:0009737; GO:0009738; GO:0009787; GO:0010928; GO:0018025; GO:0032259; GO:0080147; GO:1901000; GO:1902074; GO:2000070; GO:2000280	cytoplasm [GO:0005737]; nucleus [GO:0005634]; calmodulin-lysine N-methyltransferase activity [GO:0018025]; abscisic acid-activated signaling pathway [GO:0009738]; auxin-activated signaling pathway [GO:0009734]; gravitropism [GO:0009630]; methylation [GO:0032259]; regulation of abscisic acid-activated signaling pathway [GO:0009787]; regulation of auxin mediated signaling pathway [GO:0010928]; regu…	abscisic acid-activated signaling pathway [GO:0009738]; auxin-activated signaling pathway [GO:0009734]; gravitropism [GO:0009630]; methylation [GO:0032259]; regulation of abscisic acid-activated signaling pathway [GO:0009787]; regulation of auxin mediated signaling pathway [GO:0010928]; regulation of response to salt stress [GO:1901000]; regulation of response to water deprivation [GO:2000070]; r…	cytoplasm [GO:0005737]; nucleus [GO:0005634]	calmodulin-lysine N-methyltransferase activity [GO:0018025]	-	1.56293	1.65379	Thaps3|9447	UP
TRINITY_DN24709_c0_g1_i1	410	YES	-	-	-	-	-	-	-	-	-	-	1.57145	-	Thaps3|10045	UP
TRINITY_DN6462_c0_g1_i4	1412	YES	Q9UBS8	E3 ubiquitin-protein ligase RNF14 (EC 2.3.2.31) (Androgen receptor-associated protein 54) (HFB30) (RING finger protein 14) (Triad2 protein)	PATHWAY: Protein modification; protein ubiquitination.	-	GO:0000151; GO:0000209; GO:0003713; GO:0005634; GO:0005654; GO:0005737; GO:0005829; GO:0006355; GO:0006357; GO:0006511; GO:0007165; GO:0016567; GO:0019787; GO:0030521; GO:0031624; GO:0032436; GO:0045893; GO:0046872; GO:0050681; GO:0060765; GO:0061630	cytoplasm [GO:0005737]; cytosol [GO:0005829]; nucleoplasm [GO:0005654]; nucleus [GO:0005634]; ubiquitin ligase complex [GO:0000151]; androgen receptor binding [GO:0050681]; metal ion binding [GO:0046872]; transcription coactivator activity [GO:0003713]; ubiquitin conjugating enzyme binding [GO:0031624]; ubiquitin protein ligase activity [GO:0061630]; ubiquitin-like protein transferase activity [G…	androgen receptor signaling pathway [GO:0030521]; positive regulation of proteasomal ubiquitin-dependent protein catabolic process [GO:0032436]; positive regulation of transcription, DNA-templated [GO:0045893]; protein polyubiquitination [GO:0000209]; protein ubiquitination [GO:0016567]; regulation of androgen receptor signaling pathway [GO:0060765]; regulation of transcription, DNA-templated [GO…	cytoplasm [GO:0005737]; cytosol [GO:0005829]; nucleoplasm [GO:0005654]; nucleus [GO:0005634]; ubiquitin ligase complex [GO:0000151]	androgen receptor binding [GO:0050681]; metal ion binding [GO:0046872]; transcription coactivator activity [GO:0003713]; ubiquitin conjugating enzyme binding [GO:0031624]; ubiquitin-like protein transferase activity [GO:0019787]; ubiquitin protein ligase activity [GO:0061630]	-	1.58251	1.70888	Thaps3|22784	UP
TRINITY_DN351_c0_g1_i1	837	YES	-	-	-	-	-	-	-	-	-	-	1.58926	2.45896	Thaps3|3604	UP
TRINITY_DN337_c0_g1_i1	1433	YES	-	-	-	-	-	-	-	-	-	-	1.60072	2.9036	Thaps3|2628	UP
TRINITY_DN1262_c0_g1_i3	1650	YES	Q9SW11	U-box domain-containing protein 35 (Plant U-box protein 35) [Includes: E3 ubiquitin ligase (EC 2.3.2.27) (RING-type E3 ubiquitin transferase); Serine/threonine-protein kinase (EC 2.7.11.-)]	PATHWAY: Protein modification; protein ubiquitination.	MetaCyc: PWY-7511protein ubiquitination	GO:0004842; GO:0005524; GO:0106310; GO:0106311	ATP binding [GO:0005524]; protein serine kinase activity [GO:0106310]; protein threonine kinase activity [GO:0106311]; ubiquitin-protein transferase activity [GO:0004842]	-	-	ATP binding [GO:0005524]; protein serine kinase activity [GO:0106310]; protein threonine kinase activity [GO:0106311]; ubiquitin-protein transferase activity [GO:0004842]	-	1.63352	1.7616	Thaps3|24305	UP
TRINITY_DN10144_c0_g1_i2	1219	YES	Q9SZ15	Protein HOMOLOG OF MAMMALIAN LYST-INTERACTING PROTEIN 5 (Protein EXTENSIN-LIKE) (EXT-LIKE)	-	-	GO:0005634; GO:0005737; GO:0005771; GO:0010008; GO:0015031; GO:0016192; GO:0032511; GO:0042803; GO:0080001; GO:0098542; GO:1900426; GO:1903335	cytoplasm [GO:0005737]; endosome membrane [GO:0010008]; multivesicular body [GO:0005771]; nucleus [GO:0005634]; protein homodimerization activity [GO:0042803]; defense response to other organism [GO:0098542]; late endosome to vacuole transport via multivesicular body sorting pathway [GO:0032511]; mucilage extrusion from seed coat [GO:0080001]; positive regulation of defense response to bacterium …	defense response to other organism [GO:0098542]; late endosome to vacuole transport via multivesicular body sorting pathway [GO:0032511]; mucilage extrusion from seed coat [GO:0080001]; positive regulation of defense response to bacterium [GO:1900426]; protein transport [GO:0015031]; regulation of vacuolar transport [GO:1903335]; vesicle-mediated transport [GO:0016192]	cytoplasm [GO:0005737]; endosome membrane [GO:0010008]; multivesicular body [GO:0005771]; nucleus [GO:0005634]	protein homodimerization activity [GO:0042803]	-	1.65807	1.96063	Thaps3|24658	UP
TRINITY_DN20_c0_g1_i5	2504	YES	-	-	-	-	-	-	-	-	-	-	1.6745	2.34408	Thaps3|22771	UP
TRINITY_DN7693_c0_g1_i2	1241	YES	-	-	-	-	-	-	-	-	-	-	1.69268	2.41127	Thaps3|4825	UP
TRINITY_DN9282_c0_g1_i9	5049	YES	Q6IV68	Fanconi anemia group D2 protein homolog (Protein FACD2)	-	Reactome: R-HSA-6783310: Fanconi Anemia Pathway,Reactome: R-HSA-6796648: TP53 Regulates Transcription of DNA Repair Genes	GO:0000793; GO:0005634; GO:0006974; GO:0007129; GO:0007276; GO:0010332; GO:0031573; GO:0034599; GO:0036297; GO:0045589; GO:0048854; GO:0050727; GO:0051090; GO:0070182; GO:0097150; GO:1990918; GO:2000348	condensed chromosome [GO:0000793]; nucleus [GO:0005634]; DNA polymerase binding [GO:0070182]; brain morphogenesis [GO:0048854]; cellular response to DNA damage stimulus [GO:0006974]; cellular response to oxidative stress [GO:0034599]; double-strand break repair involved in meiotic recombination [GO:1990918]; gamete generation [GO:0007276]; homologous chromosome pairing at meiosis [GO:0007129]; in…	brain morphogenesis [GO:0048854]; cellular response to DNA damage stimulus [GO:0006974]; cellular response to oxidative stress [GO:0034599]; double-strand break repair involved in meiotic recombination [GO:1990918]; gamete generation [GO:0007276]; homologous chromosome pairing at meiosis [GO:0007129]; interstrand cross-link repair [GO:0036297]; intra-S DNA damage checkpoint [GO:0031573]; neuronal…	condensed chromosome [GO:0000793]; nucleus [GO:0005634]	DNA polymerase binding [GO:0070182]	-	1.72903	2.10925	Thaps3|23856	UP
TRINITY_DN19386_c0_g1_i1	640	YES	Q6LA54	Uncharacterized WD repeat-containing protein C3H5.08c	-	-	GO:0005634; GO:0005789; GO:0006887; GO:0032991; GO:0044732	endoplasmic reticulum membrane [GO:0005789]; mitotic spindle pole body [GO:0044732]; nucleus [GO:0005634]; protein-containing complex [GO:0032991]; exocytosis [GO:0006887]	exocytosis [GO:0006887]	endoplasmic reticulum membrane [GO:0005789]; mitotic spindle pole body [GO:0044732]; nucleus [GO:0005634]; protein-containing complex [GO:0032991]	-	-	1.73948	1.60302	Thaps3|1303	UP
TRINITY_DN11966_c0_g1_i3	1470	YES	Q9C801	Protein MOS2	-	-	GO:0000398; GO:0002758; GO:0003723; GO:0005634; GO:0005681; GO:0042742	nucleus [GO:0005634]; spliceosomal complex [GO:0005681]; RNA binding [GO:0003723]; defense response to bacterium [GO:0042742]; innate immune response-activating signal transduction [GO:0002758]; mRNA splicing, via spliceosome [GO:0000398]	defense response to bacterium [GO:0042742]; innate immune response-activating signal transduction [GO:0002758]; mRNA splicing, via spliceosome [GO:0000398]	nucleus [GO:0005634]; spliceosomal complex [GO:0005681]	RNA binding [GO:0003723]	-	1.79591	1.76679	Thaps3|24614	UP
TRINITY_DN2236_c0_g1_i2	808	NO	-	-	-	-	-	-	-	-	-	-	1.82557	8.86266	Thaps3|6793	UP
TRINITY_DN9388_c0_g1_i5	2809	YES	-	-	-	-	-	-	-	-	-	-	1.8676	2.68778	Thaps3|23296	UP
TRINITY_DN6697_c0_g1_i7	905	YES	Q9ZUU4	RNA-binding protein CP29B, chloroplastic (Ribonucleoprotein At2g37220)	-	-	GO:0003729; GO:0005783; GO:0006397; GO:0008266; GO:0009409; GO:0009507; GO:0009534; GO:0009535; GO:0009570; GO:0009579; GO:0009737; GO:0009941; GO:0010319; GO:0045087; GO:1901259	chloroplast [GO:0009507]; chloroplast envelope [GO:0009941]; chloroplast stroma [GO:0009570]; chloroplast thylakoid [GO:0009534]; chloroplast thylakoid membrane [GO:0009535]; endoplasmic reticulum [GO:0005783]; stromule [GO:0010319]; thylakoid [GO:0009579]; mRNA binding [GO:0003729]; poly(U) RNA binding [GO:0008266]; chloroplast rRNA processing [GO:1901259]; innate immune response [GO:0045087]; m…	chloroplast rRNA processing [GO:1901259]; innate immune response [GO:0045087]; mRNA processing [GO:0006397]; response to abscisic acid [GO:0009737]; response to cold [GO:0009409]	chloroplast [GO:0009507]; chloroplast envelope [GO:0009941]; chloroplast stroma [GO:0009570]; chloroplast thylakoid [GO:0009534]; chloroplast thylakoid membrane [GO:0009535]; endoplasmic reticulum [GO:0005783]; stromule [GO:0010319]; thylakoid [GO:0009579]	mRNA binding [GO:0003729]; poly(U) RNA binding [GO:0008266]	-	1.9201	1.68337	Thaps3|21224	UP
TRINITY_DN5735_c0_g1_i9	2488	YES	Q9Y2E8	Sodium/hydrogen exchanger 8 (Na(+)/H(+) exchanger 8) (NHE-8) (Solute carrier family 9 member 8)	-	-	GO:0000139; GO:0005794; GO:0006811; GO:0015385; GO:0015386; GO:0016021; GO:0051453; GO:0071805	Golgi apparatus [GO:0005794]; Golgi membrane [GO:0000139]; integral component of membrane [GO:0016021]; potassium:proton antiporter activity [GO:0015386]; sodium:proton antiporter activity [GO:0015385]; ion transport [GO:0006811]; potassium ion transmembrane transport [GO:0071805]; regulation of intracellular pH [GO:0051453]	ion transport [GO:0006811]; potassium ion transmembrane transport [GO:0071805]; regulation of intracellular pH [GO:0051453]	Golgi apparatus [GO:0005794]; Golgi membrane [GO:0000139]; integral component of membrane [GO:0016021]	potassium:proton antiporter activity [GO:0015386]; sodium:proton antiporter activity [GO:0015385]	-	1.93208	2.59989	Thaps3|5904	UP
TRINITY_DN33822_c0_g1_i1	922	YES	-	-	-	-	-	-	-	-	-	-	1.93757	-	Thaps3|22166	UP
TRINITY_DN8561_c0_g1_i1	1912	YES	-	-	-	-	-	-	-	-	-	1.88342	1.95049	2.56741	Thaps3|11478	UP
TRINITY_DN693_c0_g1_i5	1880	YES	Q4U2R1	E3 ubiquitin-protein ligase HERC2 (EC 2.3.2.26) (HECT domain and RCC1-like domain-containing protein 2) (HECT-type E3 ubiquitin transferase HERC2)	PATHWAY: Protein modification; protein ubiquitination.	-	GO:0005634; GO:0005737; GO:0005743; GO:0005814; GO:0005829; GO:0005886; GO:0006281; GO:0006974; GO:0007283; GO:0008270; GO:0016567; GO:0031625; GO:0032183; GO:0043161; GO:0061630	centriole [GO:0005814]; cytoplasm [GO:0005737]; cytosol [GO:0005829]; mitochondrial inner membrane [GO:0005743]; nucleus [GO:0005634]; plasma membrane [GO:0005886]; SUMO binding [GO:0032183]; ubiquitin protein ligase activity [GO:0061630]; ubiquitin protein ligase binding [GO:0031625]; zinc ion binding [GO:0008270]; cellular response to DNA damage stimulus [GO:0006974]; DNA repair [GO:0006281]; p…	cellular response to DNA damage stimulus [GO:0006974]; DNA repair [GO:0006281]; proteasome-mediated ubiquitin-dependent protein catabolic process [GO:0043161]; protein ubiquitination [GO:0016567]; spermatogenesis [GO:0007283]	centriole [GO:0005814]; cytoplasm [GO:0005737]; cytosol [GO:0005829]; mitochondrial inner membrane [GO:0005743]; nucleus [GO:0005634]; plasma membrane [GO:0005886]	SUMO binding [GO:0032183]; ubiquitin protein ligase activity [GO:0061630]; ubiquitin protein ligase binding [GO:0031625]; zinc ion binding [GO:0008270]	1.66714	1.96677	2.86841	Thaps3|21720	UP
TRINITY_DN847_c1_g1_i3	1320	YES	Q96CX2	BTB/POZ domain-containing protein KCTD12 (Pfetin) (Predominantly fetal expressed T1 domain)	-	-	GO:0003723; GO:0042734; GO:0042802; GO:0042995; GO:0045211; GO:0051260	cell projection [GO:0042995]; postsynaptic membrane [GO:0045211]; presynaptic membrane [GO:0042734]; identical protein binding [GO:0042802]; RNA binding [GO:0003723]; protein homooligomerization [GO:0051260]	protein homooligomerization [GO:0051260]	cell projection [GO:0042995]; postsynaptic membrane [GO:0045211]; presynaptic membrane [GO:0042734]	identical protein binding [GO:0042802]; RNA binding [GO:0003723]	-	1.99655	1.70686	Thaps3|11039	UP
TRINITY_DN8454_c0_g1_i1	1543	YES	Q9ULV5	Heat shock factor protein 4 (HSF 4) (hHSF4) (Heat shock transcription factor 4) (HSTF 4)	-	-	GO:0000122; GO:0000785; GO:0000978; GO:0000981; GO:0003700; GO:0005634; GO:0006357; GO:0007601; GO:0008284; GO:0016607; GO:0019903; GO:0033169; GO:0042802; GO:0043010; GO:0045597; GO:0045944; GO:0048468; GO:1990837	chromatin [GO:0000785]; nuclear speck [GO:0016607]; nucleus [GO:0005634]; DNA-binding transcription factor activity [GO:0003700]; DNA-binding transcription factor activity, RNA polymerase II-specific [GO:0000981]; identical protein binding [GO:0042802]; protein phosphatase binding [GO:0019903]; RNA polymerase II cis-regulatory region sequence-specific DNA binding [GO:0000978]; sequence-specific d…	camera-type eye development [GO:0043010]; cell development [GO:0048468]; histone H3-K9 demethylation [GO:0033169]; negative regulation of transcription by RNA polymerase II [GO:0000122]; positive regulation of cell differentiation [GO:0045597]; positive regulation of cell population proliferation [GO:0008284]; positive regulation of transcription by RNA polymerase II [GO:0045944]; regulation of t…	chromatin [GO:0000785]; nuclear speck [GO:0016607]; nucleus [GO:0005634]	DNA-binding transcription factor activity [GO:0003700]; DNA-binding transcription factor activity, RNA polymerase II-specific [GO:0000981]; identical protein binding [GO:0042802]; protein phosphatase binding [GO:0019903]; RNA polymerase II cis-regulatory region sequence-specific DNA binding [GO:0000978]; sequence-specific double-stranded DNA binding [GO:1990837]	-	2.02852	-	Thaps3|9086	UP
TRINITY_DN1984_c0_g1_i3	2365	YES	Q920E3	Potassium voltage-gated channel subfamily H member 5 (Ether-a-go-go potassium channel 2) (Eag2) (Voltage-gated potassium channel subunit Kv10.2)	-	-	GO:0005249; GO:0005516; GO:0005887; GO:0009986; GO:0010389; GO:0034765; GO:0042391; GO:0044325; GO:0044877; GO:0071805	cell surface [GO:0009986]; integral component of plasma membrane [GO:0005887]; calmodulin binding [GO:0005516]; ion channel binding [GO:0044325]; protein-containing complex binding [GO:0044877]; voltage-gated potassium channel activity [GO:0005249]; potassium ion transmembrane transport [GO:0071805]; regulation of G2/M transition of mitotic cell cycle [GO:0010389]; regulation of ion transmembrane…	potassium ion transmembrane transport [GO:0071805]; regulation of G2/M transition of mitotic cell cycle [GO:0010389]; regulation of ion transmembrane transport [GO:0034765]; regulation of membrane potential [GO:0042391]	cell surface [GO:0009986]; integral component of plasma membrane [GO:0005887]	calmodulin binding [GO:0005516]; ion channel binding [GO:0044325]; protein-containing complex binding [GO:0044877]; voltage-gated potassium channel activity [GO:0005249]	-	2.03559	2.89942	Thaps3|22752	UP
TRINITY_DN12270_c0_g1_i7	1113	YES	O94683	Ribosomal RNA-processing protein 7	-	-	GO:0000028; GO:0005634; GO:0005730; GO:0005829; GO:0006364; GO:0032545; GO:0034456	CURI complex [GO:0032545]; cytosol [GO:0005829]; nucleolus [GO:0005730]; nucleus [GO:0005634]; UTP-C complex [GO:0034456]; ribosomal small subunit assembly [GO:0000028]; rRNA processing [GO:0006364]	ribosomal small subunit assembly [GO:0000028]; rRNA processing [GO:0006364]	CURI complex [GO:0032545]; cytosol [GO:0005829]; nucleolus [GO:0005730]; nucleus [GO:0005634]; UTP-C complex [GO:0034456]	-	2.4299	2.18439	3.74553	Thaps3|23337	UP
TRINITY_DN78_c1_g1_i3	1785	YES	Q54XY6	Probable serine/threonine-protein kinase DDB_G0278521 (EC 2.7.11.1)	-	-	GO:0004672; GO:0005524; GO:0005737; GO:0007165; GO:0016021; GO:0106310; GO:0106311	cytoplasm [GO:0005737]; integral component of membrane [GO:0016021]; ATP binding [GO:0005524]; protein kinase activity [GO:0004672]; protein serine kinase activity [GO:0106310]; protein threonine kinase activity [GO:0106311]; signal transduction [GO:0007165]	signal transduction [GO:0007165]	cytoplasm [GO:0005737]; integral component of membrane [GO:0016021]	ATP binding [GO:0005524]; protein kinase activity [GO:0004672]; protein serine kinase activity [GO:0106310]; protein threonine kinase activity [GO:0106311]	-	2.21468	3.07034	Thaps3|2808	UP
TRINITY_DN2501_c0_g1_i1	1905	YES	-	-	-	-	-	-	-	-	-	-	2.3568	2.76202	Thaps3|22218	UP
TRINITY_DN6479_c0_g1_i1	1441	YES	Q60414	Ileal sodium/bile acid cotransporter (Apical sodium-dependent bile acid transporter) (ASBT) (Ileal Na(+)/bile acid cotransporter) (Ileal sodium-dependent bile acid transporter) (IBAT) (ISBT) (Na(+)-dependent ileal bile acid transporter) (Sodium/taurocholate cotransporting polypeptide, ileal) (Solute carrier family 10 member 2)	-	-	GO:0008508; GO:0016021; GO:0016324	apical plasma membrane [GO:0016324]; integral component of membrane [GO:0016021]; bile acid:sodium symporter activity [GO:0008508]	-	apical plasma membrane [GO:0016324]; integral component of membrane [GO:0016021]	bile acid:sodium symporter activity [GO:0008508]	-	2.40215	3.59966	Thaps3|4867	UP
TRINITY_DN13197_c0_g1_i1	1196	YES	-	-	-	-	-	-	-	-	-	3.28798	2.40964	3.89851	Thaps3|24217	UP
TRINITY_DN2852_c0_g1_i5	2566	YES	-	-	-	-	-	-	-	-	-	-	2.42878	2.05803	Thaps3|9173	UP
TRINITY_DN35237_c0_g1_i1	355	YES	A8ILK1	Cilia- and flagella-associated protein 52	-	-	GO:0005930; GO:0031514; GO:0036064	axoneme [GO:0005930]; ciliary basal body [GO:0036064]; motile cilium [GO:0031514]	-	axoneme [GO:0005930]; ciliary basal body [GO:0036064]; motile cilium [GO:0031514]	-	-	-	5.37875	Thaps3|260819	UP
TRINITY_DN1860_c0_g1_i5	2088	YES	Q562C7	Pumilio homolog 3	-	-	GO:0003677; GO:0003729; GO:0005654; GO:0005694; GO:0005730; GO:0005783; GO:0006417; GO:0010835	chromosome [GO:0005694]; endoplasmic reticulum [GO:0005783]; nucleolus [GO:0005730]; nucleoplasm [GO:0005654]; DNA binding [GO:0003677]; mRNA binding [GO:0003729]; regulation of protein ADP-ribosylation [GO:0010835]; regulation of translation [GO:0006417]	regulation of protein ADP-ribosylation [GO:0010835]; regulation of translation [GO:0006417]	chromosome [GO:0005694]; endoplasmic reticulum [GO:0005783]; nucleolus [GO:0005730]; nucleoplasm [GO:0005654]	DNA binding [GO:0003677]; mRNA binding [GO:0003729]	2.54921	2.43158	3.89995	Thaps3|23354	UP
TRINITY_DN856_c0_g1_i3	1767	YES	-	-	-	-	-	-	-	-	-	-	2.47368	2.45175	Thaps3|23338	UP
TRINITY_DN1410_c1_g1_i5	1875	YES	-	-	-	-	-	-	-	-	-	-	2.4769	3.15719	Thaps3|6826	UP
TRINITY_DN9357_c0_g1_i4	1432	YES	-	-	-	-	-	-	-	-	-	-	2.54046	2.07362	Thaps3|6186	UP
TRINITY_DN5076_c0_g1_i3	3883	YES	Q5ZKV9	Syndetin (Coiled-coil domain-containing protein 132) (EARP/GARPII complex subunit VPS50)	-	-	GO:0000149; GO:0005829; GO:0015031; GO:0016020; GO:0032456; GO:0055037; GO:1990745	cytosol [GO:0005829]; EARP complex [GO:1990745]; membrane [GO:0016020]; recycling endosome [GO:0055037]; SNARE binding [GO:0000149]; endocytic recycling [GO:0032456]; protein transport [GO:0015031]	endocytic recycling [GO:0032456]; protein transport [GO:0015031]	cytosol [GO:0005829]; EARP complex [GO:1990745]; membrane [GO:0016020]; recycling endosome [GO:0055037]	SNARE binding [GO:0000149]	-	2.55506	2.57765	Thaps3|22308	UP
TRINITY_DN15773_c0_g1_i1	651	YES	-	-	-	-	-	-	-	-	-	-	2.57299	2.63909	Thaps3|24820	UP
TRINITY_DN11101_c0_g1_i2	1452	YES	Q8H4D4	tRNA wybutosine-synthesizing protein 2/3/4 [Includes: tRNA wybutosine-synthesizing protein 3 homolog (tRNA-yW-synthesizing protein 3) (EC 2.1.1.282) (tRNA(Phe) 7-((3-amino-3-carboxypropyl)-4-demethylwyosine(37)-N(4))-methyltransferase); tRNA wybutosine-synthesizing protein 2 homolog (tRNA-yW-synthesizing protein 2) (EC 2.5.1.114) (tRNA(Phe) (4-demethylwyosine(37)-C(7)) aminocarboxypropyltransfera…	PATHWAY: tRNA modification; wybutosine-tRNA(Phe) biosynthesis.	-	GO:0005737; GO:0008175; GO:0030488; GO:0102522	cytoplasm [GO:0005737]; tRNA 4-demethylwyosine alpha-amino-alpha-carboxypropyltransferase activity [GO:0102522]; tRNA methyltransferase activity [GO:0008175]; tRNA methylation [GO:0030488]	tRNA methylation [GO:0030488]	cytoplasm [GO:0005737]	tRNA 4-demethylwyosine alpha-amino-alpha-carboxypropyltransferase activity [GO:0102522]; tRNA methyltransferase activity [GO:0008175]	-	2.72491	1.74573	Thaps3|2502	UP
TRINITY_DN11909_c0_g1_i1	1292	YES	-	-	-	-	-	-	-	-	-	2.27082	2.73616	3.17161	Thaps3|23368	UP
TRINITY_DN33314_c0_g1_i1	433	YES	A8HMZ4	Dynein regulatory complex subunit 5 (Flagellar-associated protein 155)	-	-	GO:0005737; GO:0005930; GO:0031514	axoneme [GO:0005930]; cytoplasm [GO:0005737]; motile cilium [GO:0031514]	-	axoneme [GO:0005930]; cytoplasm [GO:0005737]; motile cilium [GO:0031514]	-	-	2.77185	2.83801	Thaps3|25675	UP
TRINITY_DN1790_c0_g1_i3	2171	YES	Q942D6	Heat stress transcription factor C-1b (Heat stress transcription factor 11) (rHsf11) (Heat stress transcription factor 3) (OsHsf-03)	-	-	GO:0000978; GO:0003700; GO:0005634; GO:0006357; GO:0006970; GO:0009737; GO:0034605	nucleus [GO:0005634]; DNA-binding transcription factor activity [GO:0003700]; RNA polymerase II cis-regulatory region sequence-specific DNA binding [GO:0000978]; cellular response to heat [GO:0034605]; regulation of transcription by RNA polymerase II [GO:0006357]; response to abscisic acid [GO:0009737]; response to osmotic stress [GO:0006970]	cellular response to heat [GO:0034605]; regulation of transcription by RNA polymerase II [GO:0006357]; response to abscisic acid [GO:0009737]; response to osmotic stress [GO:0006970]	nucleus [GO:0005634]	DNA-binding transcription factor activity [GO:0003700]; RNA polymerase II cis-regulatory region sequence-specific DNA binding [GO:0000978]	-	2.90622	3.89989	Thaps3|10613	UP
TRINITY_DN7536_c0_g1_i2	781	YES	P14906	Protein translocation protein SEC63 (Protein NPL1) (Sec62/63 complex 73 kDa subunit)	-	-	GO:0003723; GO:0005637; GO:0005739; GO:0005783; GO:0006614; GO:0006620; GO:0008320; GO:0016021; GO:0031204; GO:0031207; GO:0046967	endoplasmic reticulum [GO:0005783]; integral component of membrane [GO:0016021]; mitochondrion [GO:0005739]; nuclear inner membrane [GO:0005637]; Sec62/Sec63 complex [GO:0031207]; protein transmembrane transporter activity [GO:0008320]; RNA binding [GO:0003723]; cytosol to endoplasmic reticulum transport [GO:0046967]; posttranslational protein targeting to endoplasmic reticulum membrane [GO:00066…	cytosol to endoplasmic reticulum transport [GO:0046967]; posttranslational protein targeting to endoplasmic reticulum membrane [GO:0006620]; posttranslational protein targeting to membrane, translocation [GO:0031204]; SRP-dependent cotranslational protein targeting to membrane [GO:0006614]	endoplasmic reticulum [GO:0005783]; integral component of membrane [GO:0016021]; mitochondrion [GO:0005739]; nuclear inner membrane [GO:0005637]; Sec62/Sec63 complex [GO:0031207]	protein transmembrane transporter activity [GO:0008320]; RNA binding [GO:0003723]	2.84665	2.98296	4.24761	Thaps3|22200	UP
TRINITY_DN14362_c0_g1_i1	325	YES	-	-	-	-	-	-	-	-	-	-	3.02025	2.36505	Thaps3|23441	UP
TRINITY_DN13256_c0_g1_i1	734	YES	Q6V3W6	Dynein regulatory complex subunit 7 (Coiled-coil domain-containing protein 135) (Coiled-coil domain-containing protein lobo homolog) (Spermatogenesis-related gene in late stages of spermatogenesis cells protein)	-	-	GO:0005737; GO:0005856; GO:0007283; GO:0030154; GO:0030317; GO:0031514; GO:0048870	cytoplasm [GO:0005737]; cytoskeleton [GO:0005856]; motile cilium [GO:0031514]; cell differentiation [GO:0030154]; cell motility [GO:0048870]; flagellated sperm motility [GO:0030317]; spermatogenesis [GO:0007283]	cell differentiation [GO:0030154]; cell motility [GO:0048870]; flagellated sperm motility [GO:0030317]; spermatogenesis [GO:0007283]	cytoplasm [GO:0005737]; cytoskeleton [GO:0005856]; motile cilium [GO:0031514]	-	2.59561	3.05489	3.77864	Thaps3|6359	UP
TRINITY_DN33303_c0_g1_i1	373	YES	Q8GS60	7-hydroxymethyl chlorophyll a reductase, chloroplastic (EC 1.17.7.2)	-	-	GO:0005576; GO:0009507; GO:0015994; GO:0033354; GO:0046872; GO:0051536; GO:0052592; GO:0090415	chloroplast [GO:0009507]; extracellular region [GO:0005576]; 7-hydroxymethyl chlorophyll a reductase activity [GO:0090415]; iron-sulfur cluster binding [GO:0051536]; metal ion binding [GO:0046872]; oxidoreductase activity, acting on CH or CH2 groups, with an iron-sulfur protein as acceptor [GO:0052592]; chlorophyll cycle [GO:0033354]; chlorophyll metabolic process [GO:0015994]	chlorophyll cycle [GO:0033354]; chlorophyll metabolic process [GO:0015994]	chloroplast [GO:0009507]; extracellular region [GO:0005576]	7-hydroxymethyl chlorophyll a reductase activity [GO:0090415]; iron-sulfur cluster binding [GO:0051536]; metal ion binding [GO:0046872]; oxidoreductase activity, acting on CH or CH2 groups, with an iron-sulfur protein as acceptor [GO:0052592]	-	3.13278	-	Thaps3|14482	UP
TRINITY_DN10030_c0_g1_i3	2306	YES	Q6NRG6	Spindle assembly abnormal protein 6 homolog	-	-	GO:0005737; GO:0005814; GO:0007099; GO:0098536	centriole [GO:0005814]; cytoplasm [GO:0005737]; deuterosome [GO:0098536]; centriole replication [GO:0007099]	centriole replication [GO:0007099]	centriole [GO:0005814]; cytoplasm [GO:0005737]; deuterosome [GO:0098536]	-	-	3.20981	3.09184	Thaps3|23096	UP
TRINITY_DN10523_c0_g1_i6	1295	YES	-	-	-	-	-	-	-	-	-	1.92535	3.24785	-	Thaps3|24632	UP
TRINITY_DN8460_c0_g1_i1	1404	YES	-	-	-	-	-	-	-	-	-	1.95419	3.2556	4.46505	Thaps3|24460	UP
TRINITY_DN34515_c0_g1_i1	503	YES	Q09764	Uncharacterized protein C24H6.11c	-	-	GO:0000329; GO:0005783; GO:0005794; GO:0008271; GO:0016021; GO:1902358	endoplasmic reticulum [GO:0005783]; fungal-type vacuole membrane [GO:0000329]; Golgi apparatus [GO:0005794]; integral component of membrane [GO:0016021]; secondary active sulfate transmembrane transporter activity [GO:0008271]; sulfate transmembrane transport [GO:1902358]	sulfate transmembrane transport [GO:1902358]	endoplasmic reticulum [GO:0005783]; fungal-type vacuole membrane [GO:0000329]; Golgi apparatus [GO:0005794]; integral component of membrane [GO:0016021]	secondary active sulfate transmembrane transporter activity [GO:0008271]	-	-	2.00266	Thaps3|10191	UP
TRINITY_DN15600_c0_g1_i1	539	YES	-	-	-	-	-	-	-	-	-	3.99754	3.32472	2.40769	Thaps3|23932	UP
TRINITY_DN15835_c0_g1_i1	459	YES	-	-	-	-	-	-	-	-	-	-	3.52459	4.14838	Thaps3|24702	UP
TRINITY_DN13450_c0_g1_i2	1425	YES	Q2QY04	PP2A regulatory subunit TAP46	-	-	GO:0005829; GO:0009966; GO:0035303; GO:0051721	cytosol [GO:0005829]; protein phosphatase 2A binding [GO:0051721]; regulation of dephosphorylation [GO:0035303]; regulation of signal transduction [GO:0009966]	regulation of dephosphorylation [GO:0035303]; regulation of signal transduction [GO:0009966]	cytosol [GO:0005829]	protein phosphatase 2A binding [GO:0051721]	2.62243	3.55627	4.39418	Thaps3|10012	UP
TRINITY_DN4801_c0_g1_i1	489	NO	Q67XG0	Two-on-two hemoglobin-3 (AtGLB3) (2-on-2 hemoglobin-3)	-	-	GO:0001666; GO:0005344; GO:0009733; GO:0015671; GO:0019825; GO:0020037; GO:0046872	heme binding [GO:0020037]; metal ion binding [GO:0046872]; oxygen binding [GO:0019825]; oxygen carrier activity [GO:0005344]; oxygen transport [GO:0015671]; response to auxin [GO:0009733]; response to hypoxia [GO:0001666]	oxygen transport [GO:0015671]; response to auxin [GO:0009733]; response to hypoxia [GO:0001666]	-	heme binding [GO:0020037]; metal ion binding [GO:0046872]; oxygen binding [GO:0019825]; oxygen carrier activity [GO:0005344]	-	-	-2.34119	Thaps3|7989	UP
TRINITY_DN25497_c0_g1_i2	1067	YES	-	-	-	-	-	-	-	-	-	-	-	-2.56096	Thaps3|1194	UP
TRINITY_DN6229_c0_g1_i11	2595	YES	-	-	-	-	-	-	-	-	-	1.52557	3.66198	4.68851	Thaps3|21802	UP
TRINITY_DN16912_c0_g1_i1	427	YES	-	-	-	-	-	-	-	-	-	-	3.67175	2.85355	Thaps3|3328	UP
TRINITY_DN17141_c0_g1_i1	470	NO	-	-	-	-	-	-	-	-	-	4.03836	3.68204	5.07939	Thaps3|11115	UP
TRINITY_DN3273_c0_g1_i6	2284	YES	Q93YV5	E3 ubiquitin-protein ligase DA2 (EC 2.3.2.27) (RING-type E3 ubiquitin transferase DA2)	PATHWAY: Protein modification; protein ubiquitination. {ECO:0000305}.	-	GO:0007275; GO:0016567; GO:0046620; GO:0046872; GO:0061630; GO:0080113	metal ion binding [GO:0046872]; ubiquitin protein ligase activity [GO:0061630]; multicellular organism development [GO:0007275]; protein ubiquitination [GO:0016567]; regulation of organ growth [GO:0046620]; regulation of seed growth [GO:0080113]	multicellular organism development [GO:0007275]; protein ubiquitination [GO:0016567]; regulation of organ growth [GO:0046620]; regulation of seed growth [GO:0080113]	-	metal ion binding [GO:0046872]; ubiquitin protein ligase activity [GO:0061630]	-	-	-	Thaps3|21339	UP
TRINITY_DN1203_c0_g1_i12	4839	YES	Q9VX91	E3 ubiquitin-protein ligase UBR1 (EC 2.3.2.27) (N-recognin) (RING-type E3 ubiquitin transferase UBR1) (Ubiquitin-protein ligase E3-alpha)	PATHWAY: Protein modification; protein ubiquitination.	-	GO:0000151; GO:0004842; GO:0005737; GO:0008270; GO:0016567; GO:0061630; GO:0071596	cytoplasm [GO:0005737]; ubiquitin ligase complex [GO:0000151]; ubiquitin protein ligase activity [GO:0061630]; ubiquitin-protein transferase activity [GO:0004842]; zinc ion binding [GO:0008270]; protein ubiquitination [GO:0016567]; ubiquitin-dependent protein catabolic process via the N-end rule pathway [GO:0071596]	protein ubiquitination [GO:0016567]; ubiquitin-dependent protein catabolic process via the N-end rule pathway [GO:0071596]	cytoplasm [GO:0005737]; ubiquitin ligase complex [GO:0000151]	ubiquitin protein ligase activity [GO:0061630]; ubiquitin-protein transferase activity [GO:0004842]; zinc ion binding [GO:0008270]	-	-	-	Thaps3|22947	UP
TRINITY_DN13996_c0_g1_i1	1331	YES	P0CH30	E3 ubiquitin-protein ligase RING1 (EC 2.3.2.27) (RING finger protein 1) (RING-type E3 ubiquitin transferase RING1)	PATHWAY: Protein modification; protein ubiquitination.	-	GO:0004842; GO:0005737; GO:0016567; GO:0046872; GO:0061630; GO:0090378	cytoplasm [GO:0005737]; metal ion binding [GO:0046872]; ubiquitin protein ligase activity [GO:0061630]; ubiquitin-protein transferase activity [GO:0004842]; protein ubiquitination [GO:0016567]; seed trichome elongation [GO:0090378]	protein ubiquitination [GO:0016567]; seed trichome elongation [GO:0090378]	cytoplasm [GO:0005737]	metal ion binding [GO:0046872]; ubiquitin protein ligase activity [GO:0061630]; ubiquitin-protein transferase activity [GO:0004842]	-	-	-	Thaps3|6796	UP
TRINITY_DN4_c0_g1_i1	2081	YES	O54965	E3 ubiquitin-protein ligase RNF13 (EC 2.3.2.27) (RING finger protein 13) (RING-type E3 ubiquitin transferase RNF13)	PATHWAY: Protein modification; protein ubiquitination. {ECO:0000269|PubMed:19292867}.	-	GO:0004842; GO:0005637; GO:0005654; GO:0005765; GO:0005783; GO:0005789; GO:0005829; GO:0006511; GO:0008432; GO:0016021; GO:0031902; GO:0043231; GO:0046872; GO:0051865; GO:0061630; GO:0070304	cytosol [GO:0005829]; endoplasmic reticulum [GO:0005783]; endoplasmic reticulum membrane [GO:0005789]; integral component of membrane [GO:0016021]; intracellular membrane-bounded organelle [GO:0043231]; late endosome membrane [GO:0031902]; lysosomal membrane [GO:0005765]; nuclear inner membrane [GO:0005637]; nucleoplasm [GO:0005654]; JUN kinase binding [GO:0008432]; metal ion binding [GO:0046872]…	positive regulation of stress-activated protein kinase signaling cascade [GO:0070304]; protein autoubiquitination [GO:0051865]; ubiquitin-dependent protein catabolic process [GO:0006511]	cytosol [GO:0005829]; endoplasmic reticulum [GO:0005783]; endoplasmic reticulum membrane [GO:0005789]; integral component of membrane [GO:0016021]; intracellular membrane-bounded organelle [GO:0043231]; late endosome membrane [GO:0031902]; lysosomal membrane [GO:0005765]; nuclear inner membrane [GO:0005637]; nucleoplasm [GO:0005654]	JUN kinase binding [GO:0008432]; metal ion binding [GO:0046872]; ubiquitin protein ligase activity [GO:0061630]; ubiquitin-protein transferase activity [GO:0004842]	-	-	-	Thaps3|24534	UP
TRINITY_DN7495_c0_g1_i1	700	YES	Q86IZ3	Ubiquitin-conjugating enzyme E2 pex4 (EC 2.3.2.23) (E2 ubiquitin-conjugating enzyme pex4) (Peroxin-4) (Peroxisome biogenesis factor 4) (Ubiquitin carrier protein pex4)	PATHWAY: Protein modification; protein ubiquitination. {ECO:0000255|PROSITE-ProRule:PRU00388}.	-	GO:0000209; GO:0005524; GO:0005634; GO:0005777; GO:0007031; GO:0016558; GO:0061631	nucleus [GO:0005634]; peroxisome [GO:0005777]; ATP binding [GO:0005524]; ubiquitin conjugating enzyme activity [GO:0061631]; peroxisome organization [GO:0007031]; protein import into peroxisome matrix [GO:0016558]; protein polyubiquitination [GO:0000209]	peroxisome organization [GO:0007031]; protein import into peroxisome matrix [GO:0016558]; protein polyubiquitination [GO:0000209]	nucleus [GO:0005634]; peroxisome [GO:0005777]	ATP binding [GO:0005524]; ubiquitin conjugating enzyme activity [GO:0061631]	-	-	-	Thaps3|23095	UP
TRINITY_DN2587_c0_g1_i1	1589	YES	Q54JI9	Beclin-1-like protein B (Autophagy-related protein 6B)	-	-	GO:0000045; GO:0000407; GO:0006995; GO:0010008; GO:0015031; GO:0034271; GO:0034272; GO:0045324	endosome membrane [GO:0010008]; phagophore assembly site [GO:0000407]; phosphatidylinositol 3-kinase complex, class III, type I [GO:0034271]; phosphatidylinositol 3-kinase complex, class III, type II [GO:0034272]; autophagosome assembly [GO:0000045]; cellular response to nitrogen starvation [GO:0006995]; late endosome to vacuole transport [GO:0045324]; protein transport [GO:0015031]	autophagosome assembly [GO:0000045]; cellular response to nitrogen starvation [GO:0006995]; late endosome to vacuole transport [GO:0045324]; protein transport [GO:0015031]	endosome membrane [GO:0010008]; phagophore assembly site [GO:0000407]; phosphatidylinositol 3-kinase complex, class III, type I [GO:0034271]; phosphatidylinositol 3-kinase complex, class III, type II [GO:0034272]	-	-	-	2.06067	Thaps3|6066	UP
TRINITY_DN3892_c0_g1_i4	2281	YES	O01939	Protein misato	-	-	GO:0000070; GO:0005737; GO:0005739; GO:0048311; GO:0090307	cytoplasm [GO:0005737]; mitochondrion [GO:0005739]; mitochondrion distribution [GO:0048311]; mitotic sister chromatid segregation [GO:0000070]; mitotic spindle assembly [GO:0090307]	mitochondrion distribution [GO:0048311]; mitotic sister chromatid segregation [GO:0000070]; mitotic spindle assembly [GO:0090307]	cytoplasm [GO:0005737]; mitochondrion [GO:0005739]	-	-	-	-	Thaps3|24339	UP
TRINITY_DN10250_c0_g1_i1	1910	YES	Q5ZHN4	Protein XRP2	-	-	GO:0000287; GO:0000902; GO:0005096; GO:0005525; GO:0005737; GO:0005794; GO:0005814; GO:0005886; GO:0005929; GO:0006892; GO:0016604; GO:0031410; GO:0036064; GO:1990075	centriole [GO:0005814]; ciliary basal body [GO:0036064]; cilium [GO:0005929]; cytoplasm [GO:0005737]; cytoplasmic vesicle [GO:0031410]; Golgi apparatus [GO:0005794]; nuclear body [GO:0016604]; periciliary membrane compartment [GO:1990075]; plasma membrane [GO:0005886]; GTP binding [GO:0005525]; GTPase activator activity [GO:0005096]; magnesium ion binding [GO:0000287]; cell morphogenesis [GO:0000…	cell morphogenesis [GO:0000902]; post-Golgi vesicle-mediated transport [GO:0006892]	centriole [GO:0005814]; ciliary basal body [GO:0036064]; cilium [GO:0005929]; cytoplasm [GO:0005737]; cytoplasmic vesicle [GO:0031410]; Golgi apparatus [GO:0005794]; nuclear body [GO:0016604]; periciliary membrane compartment [GO:1990075]; plasma membrane [GO:0005886]	GTPase activator activity [GO:0005096]; GTP binding [GO:0005525]; magnesium ion binding [GO:0000287]	-	-	-	Thaps3|1537	UP
TRINITY_DN3991_c0_g1_i7	2552	YES	O88871	Gamma-aminobutyric acid type B receptor subunit 2 (GABA-B receptor 2) (GABA-B-R2) (GABA-BR2) (GABABR2) (Gb2) (G-protein coupled receptor 51)	-	-	GO:0004888; GO:0004965; GO:0005737; GO:0005887; GO:0007214; GO:0016021; GO:0030425; GO:0038039; GO:0043005; GO:0043204; GO:0046982; GO:0098978; GO:0098982; GO:0099055; GO:0099056; GO:0150099; GO:1902710	cytoplasm [GO:0005737]; dendrite [GO:0030425]; G protein-coupled receptor heterodimeric complex [GO:0038039]; GABA receptor complex [GO:1902710]; GABA-ergic synapse [GO:0098982]; glutamatergic synapse [GO:0098978]; integral component of membrane [GO:0016021]; integral component of plasma membrane [GO:0005887]; integral component of postsynaptic membrane [GO:0099055]; integral component of presyna…	gamma-aminobutyric acid signaling pathway [GO:0007214]; neuron-glial cell signaling [GO:0150099]	cytoplasm [GO:0005737]; dendrite [GO:0030425]; GABA-ergic synapse [GO:0098982]; GABA receptor complex [GO:1902710]; glutamatergic synapse [GO:0098978]; G protein-coupled receptor heterodimeric complex [GO:0038039]; integral component of membrane [GO:0016021]; integral component of plasma membrane [GO:0005887]; integral component of postsynaptic membrane [GO:0099055]; integral component of presyna…	G protein-coupled GABA receptor activity [GO:0004965]; protein heterodimerization activity [GO:0046982]; transmembrane signaling receptor activity [GO:0004888]	-	-	2.09768	Thaps3|7830	UP
TRINITY_DN3991_c0_g1_i3	2622	YES	O88871	Gamma-aminobutyric acid type B receptor subunit 2 (GABA-B receptor 2) (GABA-B-R2) (GABA-BR2) (GABABR2) (Gb2) (G-protein coupled receptor 51)	-	-	GO:0004888; GO:0004965; GO:0005737; GO:0005887; GO:0007214; GO:0016021; GO:0030425; GO:0038039; GO:0043005; GO:0043204; GO:0046982; GO:0098978; GO:0098982; GO:0099055; GO:0099056; GO:0150099; GO:1902710	cytoplasm [GO:0005737]; dendrite [GO:0030425]; G protein-coupled receptor heterodimeric complex [GO:0038039]; GABA receptor complex [GO:1902710]; GABA-ergic synapse [GO:0098982]; glutamatergic synapse [GO:0098978]; integral component of membrane [GO:0016021]; integral component of plasma membrane [GO:0005887]; integral component of postsynaptic membrane [GO:0099055]; integral component of presyna…	gamma-aminobutyric acid signaling pathway [GO:0007214]; neuron-glial cell signaling [GO:0150099]	cytoplasm [GO:0005737]; dendrite [GO:0030425]; GABA-ergic synapse [GO:0098982]; GABA receptor complex [GO:1902710]; glutamatergic synapse [GO:0098978]; G protein-coupled receptor heterodimeric complex [GO:0038039]; integral component of membrane [GO:0016021]; integral component of plasma membrane [GO:0005887]; integral component of postsynaptic membrane [GO:0099055]; integral component of presyna…	G protein-coupled GABA receptor activity [GO:0004965]; protein heterodimerization activity [GO:0046982]; transmembrane signaling receptor activity [GO:0004888]	-	-	1.80875	Thaps3|7830	UP
TRINITY_DN13813_c0_g1_i1	580	YES	-	-	-	-	-	-	-	-	-	-	-	-	Thaps3|6589	UP
TRINITY_DN23114_c0_g1_i4	753	YES	-	-	-	-	-	-	-	-	-	-	-	-1.65909	Thaps3|23668	UP
TRINITY_DN11490_c0_g1_i1	1321	YES	-	-	-	-	-	-	-	-	-	-	-	-	Thaps3|4263	UP
TRINITY_DN102_c0_g1_i4	1824	YES	-	-	-	MetaCyc: PWY-7511protein ubiquitination	-	-	-	-	-	-	-	1.54096	Thaps3|24580	UP
TRINITY_DN3392_c0_g1_i1	2226	YES	-	-	-	-	-	-	-	-	-	-	-	2.51727	Thaps3|8740	UP
TRINITY_DN9834_c0_g1_i1	2195	YES	-	-	-	-	-	-	-	-	-	-	-	1.74826	Thaps3|21593	UP
TRINITY_DN4484_c0_g1_i4	1923	YES	-	-	-	-	-	-	-	-	-	-	-	-	Thaps3|22297	UP
TRINITY_DN1009_c0_g1_i2	3159	YES	Q2QPW2	Zinc finger CCCH domain-containing protein 67 (OsC3H67)	-	-	GO:0003677; GO:0046872	DNA binding [GO:0003677]; metal ion binding [GO:0046872]	-	-	DNA binding [GO:0003677]; metal ion binding [GO:0046872]	-	3.7568	4.74611	Thaps3|22395	UP
TRINITY_DN13217_c0_g1_i1	1268	YES	Q84X53	Transcription termination factor MTEF1, chloroplastic (Mitochondrial transcription termination factor 1) (Protein EMBRYO DEFECTIVE 93) (Protein SINGLET OXYGEN-LINKED DEATH ACTIVATOR 10)	-	-	GO:0003690; GO:0006353; GO:0006355; GO:0009507; GO:0009658; GO:0009793; GO:0032502; GO:0071452	chloroplast [GO:0009507]; double-stranded DNA binding [GO:0003690]; cellular response to singlet oxygen [GO:0071452]; chloroplast organization [GO:0009658]; developmental process [GO:0032502]; DNA-templated transcription, termination [GO:0006353]; embryo development ending in seed dormancy [GO:0009793]; regulation of transcription, DNA-templated [GO:0006355]	cellular response to singlet oxygen [GO:0071452]; chloroplast organization [GO:0009658]; developmental process [GO:0032502]; DNA-templated transcription, termination [GO:0006353]; embryo development ending in seed dormancy [GO:0009793]; regulation of transcription, DNA-templated [GO:0006355]	chloroplast [GO:0009507]	double-stranded DNA binding [GO:0003690]	4.06209	3.90498	4.25438	Thaps3|7019	UP
TRINITY_DN26408_c0_g1_i1	1425	YES	Q9BTY7	Protein HGH1 homolog	-	-	-	-	-	-	-	3.82699	3.91836	6.47256	Thaps3|11111	UP
TRINITY_DN34209_c0_g1_i1	261	NO	Q869L3	Midasin (Dynein-related AAA-ATPase mdn1) (MIDAS-containing protein)	-	-	GO:0000027; GO:0005524; GO:0005654; GO:0005730; GO:0006364; GO:0016887; GO:0030687	nucleolus [GO:0005730]; nucleoplasm [GO:0005654]; preribosome, large subunit precursor [GO:0030687]; ATP binding [GO:0005524]; ATPase activity [GO:0016887]; ribosomal large subunit assembly [GO:0000027]; rRNA processing [GO:0006364]	ribosomal large subunit assembly [GO:0000027]; rRNA processing [GO:0006364]	nucleolus [GO:0005730]; nucleoplasm [GO:0005654]; preribosome, large subunit precursor [GO:0030687]	ATPase activity [GO:0016887]; ATP binding [GO:0005524]	-	4.01273	4.84757	Thaps3|12982	UP
TRINITY_DN14650_c0_g1_i1	482	NO	-	-	-	-	-	-	-	-	-	-	4.05604	4.20379	Thaps3|6373	UP
TRINITY_DN1_c0_g1_i13	2994	YES	-	-	-	-	-	-	-	-	-	-	4.06994	4.89392	Thaps3|22781	UP
TRINITY_DN34401_c0_g1_i1	815	YES	-	-	-	-	-	-	-	-	-	3.55095	4.14492	4.48595	Thaps3|11265	UP
TRINITY_DN6317_c0_g1_i2	2446	YES	-	-	-	-	-	-	-	-	-	3.88208	4.16494	5.06575	Thaps3|22998	UP
TRINITY_DN12503_c0_g1_i2	939	YES	Q6GP80	Nucleolar protein 16	-	-	GO:0005730	nucleolus [GO:0005730]	-	nucleolus [GO:0005730]	-	4.32	4.25715	5.83864	Thaps3|21553	UP
TRINITY_DN8859_c0_g1_i2	1558	YES	-	-	-	-	-	-	-	-	-	2.33413	4.3278	4.91946	Thaps3|23897	UP
TRINITY_DN10361_c0_g1_i1	1406	YES	-	-	-	-	-	-	-	-	-	4.32878	4.33619	4.74661	Thaps3|22720	UP
TRINITY_DN10292_c0_g1_i3	1216	YES	Q9LUJ5	Probable rRNA-processing protein EBP2 homolog	-	-	GO:0003723; GO:0003924; GO:0005730; GO:0006364; GO:0030687; GO:0034399; GO:0042273	nuclear periphery [GO:0034399]; nucleolus [GO:0005730]; preribosome, large subunit precursor [GO:0030687]; GTPase activity [GO:0003924]; RNA binding [GO:0003723]; ribosomal large subunit biogenesis [GO:0042273]; rRNA processing [GO:0006364]	ribosomal large subunit biogenesis [GO:0042273]; rRNA processing [GO:0006364]	nuclear periphery [GO:0034399]; nucleolus [GO:0005730]; preribosome, large subunit precursor [GO:0030687]	GTPase activity [GO:0003924]; RNA binding [GO:0003723]	4.45137	4.34848	6.27343	Thaps3|24016	UP
TRINITY_DN35159_c0_g1_i1	231	NO	-	-	-	-	-	-	-	-	-	-	4.35769	-	Thaps3|7977	UP
TRINITY_DN23443_c0_g1_i1	205	NO	Q86IH1	Homeobox protein 4 (DdHbx-4)	-	-	GO:0000281; GO:0000976; GO:0000978; GO:0000981; GO:0005634; GO:0005667; GO:0006357; GO:0007275; GO:0010629; GO:0031153; GO:1901262	nucleus [GO:0005634]; transcription regulator complex [GO:0005667]; DNA-binding transcription factor activity, RNA polymerase II-specific [GO:0000981]; RNA polymerase II cis-regulatory region sequence-specific DNA binding [GO:0000978]; transcription regulatory region sequence-specific DNA binding [GO:0000976]; mitotic cytokinesis [GO:0000281]; multicellular organism development [GO:0007275]; nega…	mitotic cytokinesis [GO:0000281]; multicellular organism development [GO:0007275]; negative regulation of gene expression [GO:0010629]; negative regulation of sorocarp spore cell differentiation [GO:1901262]; regulation of transcription by RNA polymerase II [GO:0006357]; slug development involved in sorocarp development [GO:0031153]	nucleus [GO:0005634]; transcription regulator complex [GO:0005667]	DNA-binding transcription factor activity, RNA polymerase II-specific [GO:0000981]; RNA polymerase II cis-regulatory region sequence-specific DNA binding [GO:0000978]; transcription regulatory region sequence-specific DNA binding [GO:0000976]	-	4.42054	3.97746	Thaps3|24178	UP
TRINITY_DN4785_c0_g1_i7	1913	YES	-	-	-	-	-	-	-	-	-	-	-	-	Thaps3|24258	UP
TRINITY_DN9424_c0_g1_i1	1722	YES	P41410	DNA repair protein rhp54 (EC 3.6.4.12) (RAD54 homolog 1)	-	-	GO:0003677; GO:0003678; GO:0005524; GO:0005634; GO:0006310; GO:0006311; GO:0007131; GO:0015616; GO:0030491; GO:0033170; GO:0035861; GO:0045003; GO:0046872; GO:0070615; GO:0072686	mitotic spindle [GO:0072686]; nucleus [GO:0005634]; site of double-strand break [GO:0035861]; ATP binding [GO:0005524]; DNA binding [GO:0003677]; DNA helicase activity [GO:0003678]; DNA translocase activity [GO:0015616]; metal ion binding [GO:0046872]; nucleosome-dependent ATPase activity [GO:0070615]; protein-DNA loading ATPase activity [GO:0033170]; DNA recombination [GO:0006310]; double-strand…	DNA recombination [GO:0006310]; double-strand break repair via synthesis-dependent strand annealing [GO:0045003]; heteroduplex formation [GO:0030491]; meiotic gene conversion [GO:0006311]; reciprocal meiotic recombination [GO:0007131]	mitotic spindle [GO:0072686]; nucleus [GO:0005634]; site of double-strand break [GO:0035861]	ATP binding [GO:0005524]; DNA binding [GO:0003677]; DNA helicase activity [GO:0003678]; DNA translocase activity [GO:0015616]; metal ion binding [GO:0046872]; nucleosome-dependent ATPase activity [GO:0070615]; protein-DNA loading ATPase activity [GO:0033170]	-	4.50205	6.45759	Thaps3|8762	UP
TRINITY_DN25863_c0_g1_i1	695	YES	-	-	-	-	-	-	-	-	-	-	4.54005	3.1848	Thaps3|4355	UP
TRINITY_DN8061_c0_g1_i1	833	YES	Q7YR70	Angio-associated migratory cell protein	-	-	GO:0001525; GO:0005829; GO:0005886; GO:0009986; GO:0010595; GO:0014909; GO:0030154	cell surface [GO:0009986]; cytosol [GO:0005829]; plasma membrane [GO:0005886]; angiogenesis [GO:0001525]; cell differentiation [GO:0030154]; positive regulation of endothelial cell migration [GO:0010595]; smooth muscle cell migration [GO:0014909]	angiogenesis [GO:0001525]; cell differentiation [GO:0030154]; positive regulation of endothelial cell migration [GO:0010595]; smooth muscle cell migration [GO:0014909]	cell surface [GO:0009986]; cytosol [GO:0005829]; plasma membrane [GO:0005886]	-	4.94378	4.62755	5.72025	Thaps3|24715	UP
TRINITY_DN16929_c0_g1_i1	331	YES	-	-	-	-	-	-	-	-	-	-	4.77473	4.26704	Thaps3|24542	UP
TRINITY_DN10994_c0_g1_i3	1547	YES	-	-	-	-	-	-	-	-	-	-	4.78047	5.54181	Thaps3|2033	UP
TRINITY_DN5398_c0_g1_i2	1385	YES	Q8R3N1	Nucleolar protein 14 (Nucleolar complex protein 14)	-	Reactome: R-HSA-6790901: rRNA modification in the nucleus and cytosol,Reactome: R-HSA-6791226: Major pathway of rRNA processing in the nucleolus and cytosol	GO:0005654; GO:0005730; GO:0019899; GO:0030490; GO:0030515; GO:0030692; GO:0032040; GO:0042274	Noc4p-Nop14p complex [GO:0030692]; nucleolus [GO:0005730]; nucleoplasm [GO:0005654]; small-subunit processome [GO:0032040]; enzyme binding [GO:0019899]; snoRNA binding [GO:0030515]; maturation of SSU-rRNA [GO:0030490]; ribosomal small subunit biogenesis [GO:0042274]	maturation of SSU-rRNA [GO:0030490]; ribosomal small subunit biogenesis [GO:0042274]	Noc4p-Nop14p complex [GO:0030692]; nucleolus [GO:0005730]; nucleoplasm [GO:0005654]; small-subunit processome [GO:0032040]	enzyme binding [GO:0019899]; snoRNA binding [GO:0030515]	5.049	4.80674	6.12579	Thaps3|11949	UP
TRINITY_DN13604_c0_g1_i4	1889	YES	Q12754	Ribosomal RNA-processing protein 12	-	-	GO:0000462; GO:0003729; GO:0005634; GO:0005730; GO:0005737; GO:0005840; GO:0006364; GO:0030686; GO:0030688; GO:0042254	90S preribosome [GO:0030686]; cytoplasm [GO:0005737]; nucleolus [GO:0005730]; nucleus [GO:0005634]; preribosome, small subunit precursor [GO:0030688]; ribosome [GO:0005840]; mRNA binding [GO:0003729]; maturation of SSU-rRNA from tricistronic rRNA transcript (SSU-rRNA, 5.8S rRNA, LSU-rRNA) [GO:0000462]; ribosome biogenesis [GO:0042254]; rRNA processing [GO:0006364]	maturation of SSU-rRNA from tricistronic rRNA transcript (SSU-rRNA, 5.8S rRNA, LSU-rRNA) [GO:0000462]; ribosome biogenesis [GO:0042254]; rRNA processing [GO:0006364]	90S preribosome [GO:0030686]; cytoplasm [GO:0005737]; nucleolus [GO:0005730]; nucleus [GO:0005634]; preribosome, small subunit precursor [GO:0030688]; ribosome [GO:0005840]	mRNA binding [GO:0003729]	4.11589	4.82157	6.08994	Thaps3|21602	UP
TRINITY_DN15124_c0_g1_i3	1356	YES	P38344	Cytoplasmic 60S subunit biogenesis factor REI1 (Required for isotropic bud growth protein 1) (pre-60S factor REI1)	-	-	GO:0000278; GO:0005737; GO:0006913; GO:0007117; GO:0008270; GO:0030687; GO:0042273; GO:0043565	cytoplasm [GO:0005737]; preribosome, large subunit precursor [GO:0030687]; sequence-specific DNA binding [GO:0043565]; zinc ion binding [GO:0008270]; budding cell bud growth [GO:0007117]; mitotic cell cycle [GO:0000278]; nucleocytoplasmic transport [GO:0006913]; ribosomal large subunit biogenesis [GO:0042273]	budding cell bud growth [GO:0007117]; mitotic cell cycle [GO:0000278]; nucleocytoplasmic transport [GO:0006913]; ribosomal large subunit biogenesis [GO:0042273]	cytoplasm [GO:0005737]; preribosome, large subunit precursor [GO:0030687]	sequence-specific DNA binding [GO:0043565]; zinc ion binding [GO:0008270]	4.24344	4.88263	5.98904	Thaps3|22203	UP
TRINITY_DN19533_c0_g1_i1	343	NO	-	-	-	-	-	-	-	-	-	-	4.90247	5.19422	Thaps3|22441	UP
TRINITY_DN17388_c0_g1_i1	230	NO	Q96MD7	Uncharacterized protein C9orf85	-	-	-	-	-	-	-	-	4.9055	6.1806	Thaps3|25746	UP
TRINITY_DN15124_c0_g1_i2	1345	YES	P38344	Cytoplasmic 60S subunit biogenesis factor REI1 (Required for isotropic bud growth protein 1) (pre-60S factor REI1)	-	-	GO:0000278; GO:0005737; GO:0006913; GO:0007117; GO:0008270; GO:0030687; GO:0042273; GO:0043565	cytoplasm [GO:0005737]; preribosome, large subunit precursor [GO:0030687]; sequence-specific DNA binding [GO:0043565]; zinc ion binding [GO:0008270]; budding cell bud growth [GO:0007117]; mitotic cell cycle [GO:0000278]; nucleocytoplasmic transport [GO:0006913]; ribosomal large subunit biogenesis [GO:0042273]	budding cell bud growth [GO:0007117]; mitotic cell cycle [GO:0000278]; nucleocytoplasmic transport [GO:0006913]; ribosomal large subunit biogenesis [GO:0042273]	cytoplasm [GO:0005737]; preribosome, large subunit precursor [GO:0030687]	sequence-specific DNA binding [GO:0043565]; zinc ion binding [GO:0008270]	4.08686	4.91283	6.2117	Thaps3|22203	UP
TRINITY_DN10737_c0_g1_i5	1494	YES	Q54M20	Tetratricopeptide repeat protein 4 homolog (TPR repeat protein 4 homolog)	-	-	GO:0051879	Hsp90 protein binding [GO:0051879]	-	-	Hsp90 protein binding [GO:0051879]	4.78469	4.94998	5.93788	Thaps3|23210	UP
TRINITY_DN5894_c0_g1_i2	1406	YES	Q5U4I3	Cyclin-D1-binding protein 1 homolog	-	-	GO:0005634; GO:0005737; GO:0007049; GO:0051726	cytoplasm [GO:0005737]; nucleus [GO:0005634]; cell cycle [GO:0007049]; regulation of cell cycle [GO:0051726]	cell cycle [GO:0007049]; regulation of cell cycle [GO:0051726]	cytoplasm [GO:0005737]; nucleus [GO:0005634]	-	4.10878	5.00979	5.8563	Thaps3|24439	UP
TRINITY_DN4928_c0_g1_i1	583	YES	-	-	-	-	-	-	-	-	-	4.71856	5.09737	6.81307	Thaps3|12063	UP
TRINITY_DN15770_c0_g1_i3	1034	YES	Q5XGY1	Pre-rRNA-processing protein TSR1 homolog	-	-	GO:0005730; GO:0042254	nucleolus [GO:0005730]; ribosome biogenesis [GO:0042254]	ribosome biogenesis [GO:0042254]	nucleolus [GO:0005730]	-	5.66824	5.1237	7.43324	Thaps3|24590	UP
TRINITY_DN8972_c0_g1_i3	2645	YES	-	-	-	-	-	-	-	-	-	3.62646	5.15052	6.36648	Thaps3|23561	UP
TRINITY_DN14025_c0_g1_i1	255	NO	O94311	UPF0743 protein C215.06c	-	-	GO:0000122; GO:0003677; GO:0003723; GO:0005634; GO:0005730; GO:0006364; GO:0046872	nucleolus [GO:0005730]; nucleus [GO:0005634]; DNA binding [GO:0003677]; metal ion binding [GO:0046872]; RNA binding [GO:0003723]; negative regulation of transcription by RNA polymerase II [GO:0000122]; rRNA processing [GO:0006364]	negative regulation of transcription by RNA polymerase II [GO:0000122]; rRNA processing [GO:0006364]	nucleolus [GO:0005730]; nucleus [GO:0005634]	DNA binding [GO:0003677]; metal ion binding [GO:0046872]; RNA binding [GO:0003723]	-	5.15976	6.97008	Thaps3|23079	UP
TRINITY_DN13603_c0_g1_i1	572	YES	-	-	-	-	-	-	-	-	-	-	5.16184	6.17676	Thaps3|6343	UP
TRINITY_DN12716_c0_g1_i5	1876	YES	-	-	-	-	-	-	-	-	-	3.83082	5.19204	6.33321	Thaps3|20567	UP
TRINITY_DN33289_c0_g1_i1	796	YES	-	-	-	-	-	-	-	-	-	-	-	-1.91611	Thaps3|3659	UP
TRINITY_DN2207_c0_g1_i3	1082	YES	-	-	-	-	-	-	-	-	-	1.90737	5.20982	6.80375	Thaps3|9438	UP
TRINITY_DN33469_c0_g1_i7	1016	YES	-	-	-	-	-	-	-	-	-	3.5005	5.23602	5.89394	Thaps3|8855	UP
TRINITY_DN33859_c0_g1_i2	2245	YES	Q0DLB9	DEAD-box ATP-dependent RNA helicase 17 (OsRH17) (EC 3.6.4.13)	-	-	GO:0003723; GO:0003724; GO:0005524; GO:0005634; GO:0009651; GO:0016787; GO:0042254	nucleus [GO:0005634]; ATP binding [GO:0005524]; hydrolase activity [GO:0016787]; RNA binding [GO:0003723]; RNA helicase activity [GO:0003724]; response to salt stress [GO:0009651]; ribosome biogenesis [GO:0042254]	response to salt stress [GO:0009651]; ribosome biogenesis [GO:0042254]	nucleus [GO:0005634]	ATP binding [GO:0005524]; hydrolase activity [GO:0016787]; RNA binding [GO:0003723]; RNA helicase activity [GO:0003724]	4.39734	5.36228	6.06088	Thaps3|24712	UP
TRINITY_DN9584_c0_g1_i1	2022	YES	-	-	-	-	-	-	-	-	-	4.37478	5.37628	6.55694	Thaps3|23862	UP
TRINITY_DN20576_c0_g1_i2	1081	YES	-	-	-	-	-	-	-	-	-	3.83817	5.37683	5.90756	Thaps3|1302	UP
TRINITY_DN6835_c0_g1_i1	1133	YES	Q2YDN6	Ribosome production factor 2 homolog (Brix domain-containing protein 1) (Ribosome biogenesis protein RPF2 homolog)	-	-	GO:0000027; GO:0000463; GO:0005730; GO:0008097; GO:0019843; GO:0042273; GO:1901796; GO:1902570	nucleolus [GO:0005730]; 5S rRNA binding [GO:0008097]; rRNA binding [GO:0019843]; maturation of LSU-rRNA from tricistronic rRNA transcript (SSU-rRNA, 5.8S rRNA, LSU-rRNA) [GO:0000463]; protein localization to nucleolus [GO:1902570]; regulation of signal transduction by p53 class mediator [GO:1901796]; ribosomal large subunit assembly [GO:0000027]; ribosomal large subunit biogenesis [GO:0042273]	maturation of LSU-rRNA from tricistronic rRNA transcript (SSU-rRNA, 5.8S rRNA, LSU-rRNA) [GO:0000463]; protein localization to nucleolus [GO:1902570]; regulation of signal transduction by p53 class mediator [GO:1901796]; ribosomal large subunit assembly [GO:0000027]; ribosomal large subunit biogenesis [GO:0042273]	nucleolus [GO:0005730]	5S rRNA binding [GO:0008097]; rRNA binding [GO:0019843]	5.49168	5.45442	7.15486	Thaps3|21725	UP
TRINITY_DN30908_c0_g1_i1	550	YES	-	-	-	-	-	-	-	-	-	5.69694	5.49629	7.08721	Thaps3|22999	UP
TRINITY_DN20036_c0_g1_i1	464	YES	O19085	Tripartite motif-containing protein 10 (B30-RING finger protein) (RING finger protein 9)	-	-	GO:0005737; GO:0008270; GO:0010468; GO:0016567; GO:0045087; GO:0061630	cytoplasm [GO:0005737]; ubiquitin protein ligase activity [GO:0061630]; zinc ion binding [GO:0008270]; innate immune response [GO:0045087]; protein ubiquitination [GO:0016567]; regulation of gene expression [GO:0010468]	innate immune response [GO:0045087]; protein ubiquitination [GO:0016567]; regulation of gene expression [GO:0010468]	cytoplasm [GO:0005737]	ubiquitin protein ligase activity [GO:0061630]; zinc ion binding [GO:0008270]	-	5.54292	6.15103	Thaps3|1230	UP
TRINITY_DN23204_c0_g1_i1	666	YES	-	-	-	-	-	-	-	-	-	-	5.59232	5.46301	Thaps3|23441	UP
TRINITY_DN14021_c0_g1_i1	554	YES	Q8CFW7	Coiled-coil and C2 domain-containing protein 2A	-	-	GO:0001822; GO:0001843; GO:0005737; GO:0005856; GO:0007224; GO:0007368; GO:0007507; GO:0035082; GO:0035869; GO:0036038; GO:0043010; GO:0044458; GO:0060271; GO:1904491; GO:1905515; GO:1990403	ciliary transition zone [GO:0035869]; cytoplasm [GO:0005737]; cytoskeleton [GO:0005856]; MKS complex [GO:0036038]; axoneme assembly [GO:0035082]; camera-type eye development [GO:0043010]; cilium assembly [GO:0060271]; determination of left/right symmetry [GO:0007368]; embryonic brain development [GO:1990403]; heart development [GO:0007507]; kidney development [GO:0001822]; motile cilium assembly …	axoneme assembly [GO:0035082]; camera-type eye development [GO:0043010]; cilium assembly [GO:0060271]; determination of left/right symmetry [GO:0007368]; embryonic brain development [GO:1990403]; heart development [GO:0007507]; kidney development [GO:0001822]; motile cilium assembly [GO:0044458]; neural tube closure [GO:0001843]; non-motile cilium assembly [GO:1905515]; protein localization to ci…	ciliary transition zone [GO:0035869]; cytoplasm [GO:0005737]; cytoskeleton [GO:0005856]; MKS complex [GO:0036038]	-	-	5.60222	6.07292	Thaps3|6295	UP
TRINITY_DN22814_c0_g1_i1	486	YES	-	-	-	-	-	-	-	-	-	5.56231	5.7284	7.74559	Thaps3|6880	UP
TRINITY_DN6807_c0_g1_i6	1535	YES	Q9MA55	Acyl-CoA-binding domain-containing protein 4 (Acyl-CoA binding protein 4)	-	-	GO:0000062; GO:0005634; GO:0005737; GO:0005829; GO:0006869; GO:0008289; GO:0009416; GO:0009723; GO:0009753	cytoplasm [GO:0005737]; cytosol [GO:0005829]; nucleus [GO:0005634]; fatty-acyl-CoA binding [GO:0000062]; lipid binding [GO:0008289]; lipid transport [GO:0006869]; response to ethylene [GO:0009723]; response to jasmonic acid [GO:0009753]; response to light stimulus [GO:0009416]	lipid transport [GO:0006869]; response to ethylene [GO:0009723]; response to jasmonic acid [GO:0009753]; response to light stimulus [GO:0009416]	cytoplasm [GO:0005737]; cytosol [GO:0005829]; nucleus [GO:0005634]	fatty-acyl-CoA binding [GO:0000062]; lipid binding [GO:0008289]	2.86148	5.79926	6.52231	Thaps3|23054	UP
TRINITY_DN4641_c0_g1_i2	1527	YES	Q8RXK2	Small RNA degrading nuclease 3 (EC 3.1.-.-)	-	-	GO:0003723; GO:0004527; GO:0005634; GO:0016592	mediator complex [GO:0016592]; nucleus [GO:0005634]; exonuclease activity [GO:0004527]; RNA binding [GO:0003723]	-	mediator complex [GO:0016592]; nucleus [GO:0005634]	exonuclease activity [GO:0004527]; RNA binding [GO:0003723]	4.86501	5.85271	7.56001	Thaps3|24849	UP
TRINITY_DN9641_c0_g1_i1	1046	YES	Q9Y3B9	RRP15-like protein (Ribosomal RNA-processing protein 15)	-	-	GO:0000460; GO:0000470; GO:0030687	preribosome, large subunit precursor [GO:0030687]; maturation of 5.8S rRNA [GO:0000460]; maturation of LSU-rRNA [GO:0000470]	maturation of 5.8S rRNA [GO:0000460]; maturation of LSU-rRNA [GO:0000470]	preribosome, large subunit precursor [GO:0030687]	-	5.9581	5.94233	7.96405	Thaps3|22334	UP
TRINITY_DN3240_c0_g1_i3	2012	YES	-	-	-	-	-	-	-	-	-	5.38099	6.05403	7.61061	Thaps3|23900	UP
TRINITY_DN6654_c0_g1_i1	303	YES	Q9CXL3	Uncharacterized protein C7orf50 homolog	-	-	-	-	-	-	-	-	6.33121	8.09982	Thaps3|21979	UP
TRINITY_DN5341_c0_g1_i1	986	YES	-	-	-	-	-	-	-	-	-	4.87969	6.35597	6.99987	Thaps3|22699	UP
TRINITY_DN7323_c0_g1_i1	1823	YES	-	-	-	-	-	-	-	-	-	-	6.42558	12.1844	Thaps3|10738	UP
TRINITY_DN26851_c0_g1_i1	1001	YES	Q9SGH2	Methyl-CpG-binding domain-containing protein 9 (AtMBD9) (MBD09) (EC 2.3.1.48) (Histone acetyl transferase MBD9) (Methyl-CpG-binding protein MBD9)	-	-	GO:0004402; GO:0005634; GO:0006355; GO:0008327; GO:0009506; GO:0010223; GO:0016573; GO:0042393; GO:0043966; GO:0043967; GO:0046872; GO:0048573	nucleus [GO:0005634]; plasmodesma [GO:0009506]; histone acetyltransferase activity [GO:0004402]; histone binding [GO:0042393]; metal ion binding [GO:0046872]; methyl-CpG binding [GO:0008327]; histone acetylation [GO:0016573]; histone H3 acetylation [GO:0043966]; histone H4 acetylation [GO:0043967]; photoperiodism, flowering [GO:0048573]; regulation of transcription, DNA-templated [GO:0006355]; se…	histone acetylation [GO:0016573]; histone H3 acetylation [GO:0043966]; histone H4 acetylation [GO:0043967]; photoperiodism, flowering [GO:0048573]; regulation of transcription, DNA-templated [GO:0006355]; secondary shoot formation [GO:0010223]	nucleus [GO:0005634]; plasmodesma [GO:0009506]	histone acetyltransferase activity [GO:0004402]; histone binding [GO:0042393]; metal ion binding [GO:0046872]; methyl-CpG binding [GO:0008327]	-	6.44158	7.91933	Thaps3|23094	UP
TRINITY_DN12438_c0_g1_i2	1418	YES	-	-	-	-	-	-	-	-	-	4.29411	6.46326	7.0945	Thaps3|21411	UP
TRINITY_DN10124_c0_g1_i5	1111	YES	Q8R2Q6	Tectonic-3	-	-	GO:0005634; GO:0006915; GO:0007224; GO:0016021; GO:0043065; GO:0060271	integral component of membrane [GO:0016021]; nucleus [GO:0005634]; apoptotic process [GO:0006915]; cilium assembly [GO:0060271]; positive regulation of apoptotic process [GO:0043065]; smoothened signaling pathway [GO:0007224]	apoptotic process [GO:0006915]; cilium assembly [GO:0060271]; positive regulation of apoptotic process [GO:0043065]; smoothened signaling pathway [GO:0007224]	integral component of membrane [GO:0016021]; nucleus [GO:0005634]	-	-	-	-	Thaps3|5970	UP
TRINITY_DN1023_c0_g1_i4	2631	YES	Q0V9M0	Cartilage acidic protein 1 (ASPIC)	-	-	GO:0005509; GO:0005576	extracellular region [GO:0005576]; calcium ion binding [GO:0005509]	-	extracellular region [GO:0005576]	calcium ion binding [GO:0005509]	-	-	-	Thaps3|8611	UP
TRINITY_DN10326_c0_g1_i2	1246	YES	P53632	Poly(A) RNA polymerase protein 2 (EC 2.7.7.19) (DNA polymerase kappa) (DNA polymerase sigma) (Topoisomerase 1-related protein TRF4)	-	-	GO:0003729; GO:0004652; GO:0005634; GO:0005730; GO:0005829; GO:0006284; GO:0006400; GO:0031123; GO:0031499; GO:0034475; GO:0042138; GO:0043629; GO:0045910; GO:0046872; GO:0051301; GO:0051575; GO:0071031; GO:0071035; GO:0071036; GO:0071037; GO:0071038; GO:0071039; GO:0071040; GO:0071042; GO:0071044; GO:0071047; GO:0071050; GO:0071051	cytosol [GO:0005829]; nucleolus [GO:0005730]; nucleus [GO:0005634]; TRAMP complex [GO:0031499]; 5'-deoxyribose-5-phosphate lyase activity [GO:0051575]; metal ion binding [GO:0046872]; mRNA binding [GO:0003729]; polynucleotide adenylyltransferase activity [GO:0004652]; base-excision repair [GO:0006284]; cell division [GO:0051301]; histone mRNA catabolic process [GO:0071044]; meiotic DNA double-str…	base-excision repair [GO:0006284]; cell division [GO:0051301]; histone mRNA catabolic process [GO:0071044]; meiotic DNA double-strand break formation [GO:0042138]; ncRNA polyadenylation [GO:0043629]; negative regulation of DNA recombination [GO:0045910]; nuclear mRNA surveillance of mRNA 3'-end processing [GO:0071031]; nuclear polyadenylation-dependent antisense transcript catabolic process [GO:0…	cytosol [GO:0005829]; nucleolus [GO:0005730]; nucleus [GO:0005634]; TRAMP complex [GO:0031499]	5'-deoxyribose-5-phosphate lyase activity [GO:0051575]; metal ion binding [GO:0046872]; mRNA binding [GO:0003729]; polynucleotide adenylyltransferase activity [GO:0004652]	-	-	-	Thaps3|20734	UP
TRINITY_DN10335_c0_g1_i1	1005	YES	F4JN26	DNA mismatch repair protein MLH3 (MutL protein homolog 3)	-	-	GO:0005524; GO:0005634; GO:0005694; GO:0006298; GO:0007131; GO:0016887; GO:0030983; GO:0032300	chromosome [GO:0005694]; mismatch repair complex [GO:0032300]; nucleus [GO:0005634]; ATP binding [GO:0005524]; ATPase activity [GO:0016887]; mismatched DNA binding [GO:0030983]; mismatch repair [GO:0006298]; reciprocal meiotic recombination [GO:0007131]	mismatch repair [GO:0006298]; reciprocal meiotic recombination [GO:0007131]	chromosome [GO:0005694]; mismatch repair complex [GO:0032300]; nucleus [GO:0005634]	ATPase activity [GO:0016887]; ATP binding [GO:0005524]; mismatched DNA binding [GO:0030983]	-	-	-	Thaps3|21882	UP
TRINITY_DN10400_c0_g1_i1	1429	YES	Q28955	Protein N-terminal asparagine amidohydrolase (EC 3.5.1.121) (Protein NH2-terminal asparagine amidohydrolase) (PNAA) (Protein NH2-terminal asparagine deamidase) (PNAD) (Protein N-terminal Asn amidase) (Protein NTN-amidase)	-	MetaCyc: PWY-7799Arg/N-end rule pathway (eukaryotic)	GO:0005634; GO:0005737; GO:0006511; GO:0008418	cytoplasm [GO:0005737]; nucleus [GO:0005634]; protein-N-terminal asparagine amidohydrolase activity [GO:0008418]; ubiquitin-dependent protein catabolic process [GO:0006511]	ubiquitin-dependent protein catabolic process [GO:0006511]	cytoplasm [GO:0005737]; nucleus [GO:0005634]	protein-N-terminal asparagine amidohydrolase activity [GO:0008418]	-	-	-	Thaps3|23827	UP
TRINITY_DN10724_c0_g1_i1	1095	YES	O14227	RNA-dependent RNA polymerase 1 (Protein rdp1) (EC 2.7.7.48)	-	-	GO:0000785; GO:0003723; GO:0003968; GO:0005634; GO:0005721; GO:0005737; GO:0005829; GO:0007059; GO:0031048; GO:0031380; GO:0031508; GO:0031934; GO:0033562; GO:0034613; GO:0070919; GO:0099115	chromatin [GO:0000785]; chromosome, subtelomeric region [GO:0099115]; cytoplasm [GO:0005737]; cytosol [GO:0005829]; mating-type region heterochromatin [GO:0031934]; nuclear RNA-directed RNA polymerase complex [GO:0031380]; nucleus [GO:0005634]; pericentric heterochromatin [GO:0005721]; RNA binding [GO:0003723]; RNA-directed 5'-3' RNA polymerase activity [GO:0003968]; cellular protein localization…	cellular protein localization [GO:0034613]; chromosome segregation [GO:0007059]; co-transcriptional gene silencing by RNA interference machinery [GO:0033562]; heterochromatin assembly by small RNA [GO:0031048]; pericentric heterochromatin assembly [GO:0031508]; production of siRNA involved in chromatin silencing by small RNA [GO:0070919]	chromatin [GO:0000785]; chromosome, subtelomeric region [GO:0099115]; cytoplasm [GO:0005737]; cytosol [GO:0005829]; mating-type region heterochromatin [GO:0031934]; nuclear RNA-directed RNA polymerase complex [GO:0031380]; nucleus [GO:0005634]; pericentric heterochromatin [GO:0005721]	RNA binding [GO:0003723]; RNA-directed 5'-3' RNA polymerase activity [GO:0003968]	-	-	-	Thaps3|22277	UP
TRINITY_DN11165_c0_g1_i1	1409	YES	Q8VZL4	Mechanosensitive ion channel protein 1, mitochondrial (Mechanosensitive channel of small conductance-like 1) (MscS-Like protein 1)	-	-	GO:0005739; GO:0005743; GO:0008381; GO:0009507; GO:0009941; GO:0016021; GO:0034599	chloroplast [GO:0009507]; chloroplast envelope [GO:0009941]; integral component of membrane [GO:0016021]; mitochondrial inner membrane [GO:0005743]; mitochondrion [GO:0005739]; mechanosensitive ion channel activity [GO:0008381]; cellular response to oxidative stress [GO:0034599]	cellular response to oxidative stress [GO:0034599]	chloroplast [GO:0009507]; chloroplast envelope [GO:0009941]; integral component of membrane [GO:0016021]; mitochondrial inner membrane [GO:0005743]; mitochondrion [GO:0005739]	mechanosensitive ion channel activity [GO:0008381]	-	-	-	Thaps3|10404	UP
TRINITY_DN11165_c0_g1_i2	1298	YES	Q8VZL4	Mechanosensitive ion channel protein 1, mitochondrial (Mechanosensitive channel of small conductance-like 1) (MscS-Like protein 1)	-	-	GO:0005739; GO:0005743; GO:0008381; GO:0009507; GO:0009941; GO:0016021; GO:0034599	chloroplast [GO:0009507]; chloroplast envelope [GO:0009941]; integral component of membrane [GO:0016021]; mitochondrial inner membrane [GO:0005743]; mitochondrion [GO:0005739]; mechanosensitive ion channel activity [GO:0008381]; cellular response to oxidative stress [GO:0034599]	cellular response to oxidative stress [GO:0034599]	chloroplast [GO:0009507]; chloroplast envelope [GO:0009941]; integral component of membrane [GO:0016021]; mitochondrial inner membrane [GO:0005743]; mitochondrion [GO:0005739]	mechanosensitive ion channel activity [GO:0008381]	-	-	-	Thaps3|10404	UP
TRINITY_DN11276_c0_g1_i2	2768	YES	K0E4E1	Putative glycosyl hydrolase ecdE (EC 3.2.1.-)	-	-	GO:0004553; GO:0005975	hydrolase activity, hydrolyzing O-glycosyl compounds [GO:0004553]; carbohydrate metabolic process [GO:0005975]	carbohydrate metabolic process [GO:0005975]	-	hydrolase activity, hydrolyzing O-glycosyl compounds [GO:0004553]	-	-	-	Thaps3|11743	UP
TRINITY_DN11746_c0_g1_i1	1829	YES	Q1EA11	CCR4-Not complex 3'-5'-exoribonuclease subunit Ccr4 (EC 3.1.13.4) (Carbon catabolite repressor protein 4) (Cytoplasmic deadenylase) (Glucose-repressible alcohol dehydrogenase transcriptional effector)	-	-	GO:0003723; GO:0004535; GO:0005634; GO:0005737; GO:0046872	cytoplasm [GO:0005737]; nucleus [GO:0005634]; metal ion binding [GO:0046872]; poly(A)-specific ribonuclease activity [GO:0004535]; RNA binding [GO:0003723]	-	cytoplasm [GO:0005737]; nucleus [GO:0005634]	metal ion binding [GO:0046872]; poly(A)-specific ribonuclease activity [GO:0004535]; RNA binding [GO:0003723]	-	-	-	Thaps3|23277	UP
TRINITY_DN11797_c0_g1_i1	1424	YES	Q09790	Diphosphoinositol polyphosphate phosphohydrolase aps1 (EC 3.6.1.52) (Diadenosine 5',5'''-P1,P6-hexaphosphate hydrolase) (Ap6A hydrolase) (Diadenosine hexaphosphate hydrolase (ADP-forming)) (EC 3.6.1.-)	-	-	GO:0000298; GO:0005634; GO:0005737; GO:0005829; GO:0008486; GO:0015959; GO:0034431; GO:0034432; GO:0046872; GO:0050072; GO:0052840; GO:0052842; GO:0071543; GO:1901906; GO:1901907; GO:1901909; GO:1901911	cytoplasm [GO:0005737]; cytosol [GO:0005829]; nucleus [GO:0005634]; bis(5'-adenosyl)-hexaphosphatase activity [GO:0034431]; bis(5'-adenosyl)-pentaphosphatase activity [GO:0034432]; diphosphoinositol-polyphosphate diphosphatase activity [GO:0008486]; endopolyphosphatase activity [GO:0000298]; inositol diphosphate pentakisphosphate diphosphatase activity [GO:0052842]; inositol diphosphate tetrakisp…	adenosine 5'-(hexahydrogen pentaphosphate) catabolic process [GO:1901911]; diadenosine hexaphosphate catabolic process [GO:1901909]; diadenosine pentaphosphate catabolic process [GO:1901907]; diadenosine pentaphosphate metabolic process [GO:1901906]; diadenosine polyphosphate metabolic process [GO:0015959]; diphosphoinositol polyphosphate metabolic process [GO:0071543]	cytoplasm [GO:0005737]; cytosol [GO:0005829]; nucleus [GO:0005634]	bis(5'-adenosyl)-hexaphosphatase activity [GO:0034431]; bis(5'-adenosyl)-pentaphosphatase activity [GO:0034432]; diphosphoinositol-polyphosphate diphosphatase activity [GO:0008486]; endopolyphosphatase activity [GO:0000298]; inositol diphosphate pentakisphosphate diphosphatase activity [GO:0052842]; inositol diphosphate tetrakisphosphate diphosphatase activity [GO:0052840]; m7G(5')pppN diphosphat…	-	-	-	Thaps3|23577	UP
TRINITY_DN11903_c0_g1_i4	2202	YES	Q852K0	Probable zinc metalloprotease EGY1, chloroplastic (EC 3.4.24.-) (Protein ETHYLENE-DEPENDENT GRAVITROPISM-DEFICIENT AND YELLOW-GREEN 1) (OsEGY1)	-	-	GO:0008237; GO:0016021; GO:0031969	chloroplast membrane [GO:0031969]; integral component of membrane [GO:0016021]; metallopeptidase activity [GO:0008237]	-	chloroplast membrane [GO:0031969]; integral component of membrane [GO:0016021]	metallopeptidase activity [GO:0008237]	-	-	-	Thaps3|8537	UP
TRINITY_DN8883_c0_g1_i5	1492	YES	-	-	-	-	-	-	-	-	-	-	6.5747	6.55935	Thaps3|1855	UP
TRINITY_DN12734_c0_g1_i1	739	YES	O00116	Alkyldihydroxyacetonephosphate synthase, peroxisomal (Alkyl-DHAP synthase) (EC 2.5.1.26) (Aging-associated gene 5 protein) (Alkylglycerone-phosphate synthase)	PATHWAY: Glycerolipid metabolism; ether lipid biosynthesis.	-	GO:0005730; GO:0005739; GO:0005777; GO:0005778; GO:0005782; GO:0005829; GO:0008104; GO:0008609; GO:0008610; GO:0008611; GO:0016020; GO:0016491; GO:0071949	cytosol [GO:0005829]; membrane [GO:0016020]; mitochondrion [GO:0005739]; nucleolus [GO:0005730]; peroxisomal matrix [GO:0005782]; peroxisomal membrane [GO:0005778]; peroxisome [GO:0005777]; alkylglycerone-phosphate synthase activity [GO:0008609]; FAD binding [GO:0071949]; oxidoreductase activity [GO:0016491]; ether lipid biosynthetic process [GO:0008611]; lipid biosynthetic process [GO:0008610]; …	ether lipid biosynthetic process [GO:0008611]; lipid biosynthetic process [GO:0008610]; protein localization [GO:0008104]	cytosol [GO:0005829]; membrane [GO:0016020]; mitochondrion [GO:0005739]; nucleolus [GO:0005730]; peroxisomal matrix [GO:0005782]; peroxisomal membrane [GO:0005778]; peroxisome [GO:0005777]	alkylglycerone-phosphate synthase activity [GO:0008609]; FAD binding [GO:0071949]; oxidoreductase activity [GO:0016491]	1.95144	-	-	Thaps3|33895	UP
TRINITY_DN12802_c0_g1_i1	1253	YES	O82225	Gamma-glutamyl peptidase 5 (EC 3.4.19.-)	PATHWAY: Secondary metabolite biosynthesis. {ECO:0000305}.	-	GO:0005829; GO:0008233	cytosol [GO:0005829]; peptidase activity [GO:0008233]	-	cytosol [GO:0005829]	peptidase activity [GO:0008233]	-	-	-	Thaps3|1382	UP
TRINITY_DN13128_c0_g1_i2	1631	YES	A2ACG1	TLD domain-containing protein 2 (TBC/LysM-associated domain-containing protein 2)	-	-	GO:0005634; GO:0006979; GO:1903204	nucleus [GO:0005634]; negative regulation of oxidative stress-induced neuron death [GO:1903204]; response to oxidative stress [GO:0006979]	negative regulation of oxidative stress-induced neuron death [GO:1903204]; response to oxidative stress [GO:0006979]	nucleus [GO:0005634]	-	-	-	-	Thaps3|3275	UP
TRINITY_DN14092_c0_g1_i3	1053	YES	A0A0R4IKJ1	mRNA (2'-O-methyladenosine-N(6)-)-methyltransferase (EC 2.1.1.62) (Cap-specific adenosine methyltransferase) (CAPAM) (zCAPAM) (Phosphorylated CTD-interacting factor 1)	-	-	GO:0005634; GO:0016422; GO:0045727; GO:0080009; GO:0099122; GO:1904047	nucleus [GO:0005634]; mRNA (2'-O-methyladenosine-N6-)-methyltransferase activity [GO:0016422]; RNA polymerase II C-terminal domain binding [GO:0099122]; S-adenosyl-L-methionine binding [GO:1904047]; mRNA methylation [GO:0080009]; positive regulation of translation [GO:0045727]	mRNA methylation [GO:0080009]; positive regulation of translation [GO:0045727]	nucleus [GO:0005634]	mRNA (2'-O-methyladenosine-N6-)-methyltransferase activity [GO:0016422]; RNA polymerase II C-terminal domain binding [GO:0099122]; S-adenosyl-L-methionine binding [GO:1904047]	-	-	-	Thaps3|24679	UP
TRINITY_DN16278_c0_g1_i1	945	YES	D3ZLY0	ATP synthase subunit C lysine N-methyltransferase (EC 2.1.1.-) (Protein N-lysine methyltransferase FAM173B)	-	-	GO:0005739; GO:0016021; GO:0016279; GO:0018022; GO:0018023; GO:0030061; GO:1904058; GO:1905273; GO:1905706	integral component of membrane [GO:0016021]; mitochondrial crista [GO:0030061]; mitochondrion [GO:0005739]; protein-lysine N-methyltransferase activity [GO:0016279]; peptidyl-lysine methylation [GO:0018022]; peptidyl-lysine trimethylation [GO:0018023]; positive regulation of proton-transporting ATP synthase activity, rotational mechanism [GO:1905273]; positive regulation of sensory perception of …	peptidyl-lysine methylation [GO:0018022]; peptidyl-lysine trimethylation [GO:0018023]; positive regulation of proton-transporting ATP synthase activity, rotational mechanism [GO:1905273]; positive regulation of sensory perception of pain [GO:1904058]; regulation of mitochondrial ATP synthesis coupled proton transport [GO:1905706]	integral component of membrane [GO:0016021]; mitochondrial crista [GO:0030061]; mitochondrion [GO:0005739]	protein-lysine N-methyltransferase activity [GO:0016279]	-	-	-	Thaps3|24367	UP
TRINITY_DN1770_c0_g1_i2	1211	YES	Q96CS3	FAS-associated factor 2 (Protein ETEA) (UBX domain-containing protein 3B) (UBX domain-containing protein 8)	-	-	GO:0005576; GO:0005783; GO:0005811; GO:0006986; GO:0030433; GO:0030970; GO:0031625; GO:0034098; GO:0034389; GO:0035473; GO:0035578; GO:0043130; GO:0043312; GO:0055102	azurophil granule lumen [GO:0035578]; endoplasmic reticulum [GO:0005783]; extracellular region [GO:0005576]; lipid droplet [GO:0005811]; VCP-NPL4-UFD1 AAA ATPase complex [GO:0034098]; lipase binding [GO:0035473]; lipase inhibitor activity [GO:0055102]; ubiquitin binding [GO:0043130]; ubiquitin protein ligase binding [GO:0031625]; lipid droplet organization [GO:0034389]; neutrophil degranulation […	lipid droplet organization [GO:0034389]; neutrophil degranulation [GO:0043312]; response to unfolded protein [GO:0006986]; retrograde protein transport, ER to cytosol [GO:0030970]; ubiquitin-dependent ERAD pathway [GO:0030433]	azurophil granule lumen [GO:0035578]; endoplasmic reticulum [GO:0005783]; extracellular region [GO:0005576]; lipid droplet [GO:0005811]; VCP-NPL4-UFD1 AAA ATPase complex [GO:0034098]	lipase binding [GO:0035473]; lipase inhibitor activity [GO:0055102]; ubiquitin binding [GO:0043130]; ubiquitin protein ligase binding [GO:0031625]	-	-	-	Thaps3|5927	UP
TRINITY_DN1835_c0_g1_i4	1431	YES	Q99816	Tumor susceptibility gene 101 protein (ESCRT-I complex subunit TSG101)	-	-	GO:0000122; GO:0000813; GO:0001558; GO:0003677; GO:0003714; GO:0005730; GO:0005737; GO:0005768; GO:0005769; GO:0005770; GO:0005771; GO:0005815; GO:0005829; GO:0005886; GO:0006513; GO:0006858; GO:0007050; GO:0007175; GO:0008285; GO:0008333; GO:0010008; GO:0015031; GO:0016197; GO:0016236; GO:0019058; GO:0030216; GO:0030374; GO:0031625; GO:0031901; GO:0031902; GO:0036258; GO:0039702; GO:0042059; GO:…	cytoplasm [GO:0005737]; cytosol [GO:0005829]; early endosome [GO:0005769]; early endosome membrane [GO:0031901]; endosome [GO:0005768]; endosome membrane [GO:0010008]; ESCRT I complex [GO:0000813]; extracellular exosome [GO:0070062]; Flemming body [GO:0090543]; host cell [GO:0043657]; late endosome [GO:0005770]; late endosome membrane [GO:0031902]; microtubule organizing center [GO:0005815]; mult…	autophagosome maturation [GO:0097352]; cell cycle arrest [GO:0007050]; cell division [GO:0051301]; endosomal transport [GO:0016197]; endosome to lysosome transport [GO:0008333]; exosomal secretion [GO:1990182]; extracellular transport [GO:0006858]; intracellular transport of virus [GO:0075733]; keratinocyte differentiation [GO:0030216]; macroautophagy [GO:0016236]; multivesicular body assembly [G…	cytoplasm [GO:0005737]; cytosol [GO:0005829]; early endosome [GO:0005769]; early endosome membrane [GO:0031901]; endosome [GO:0005768]; endosome membrane [GO:0010008]; ESCRT I complex [GO:0000813]; extracellular exosome [GO:0070062]; Flemming body [GO:0090543]; host cell [GO:0043657]; late endosome [GO:0005770]; late endosome membrane [GO:0031902]; microtubule organizing center [GO:0005815]; mult…	calcium-dependent protein binding [GO:0048306]; DNA binding [GO:0003677]; nuclear receptor coactivator activity [GO:0030374]; protein-containing complex binding [GO:0044877]; protein homodimerization activity [GO:0042803]; transcription corepressor activity [GO:0003714]; ubiquitin binding [GO:0043130]; ubiquitin protein ligase binding [GO:0031625]; virion binding [GO:0046790]	-	-	-	Thaps3|23630	UP
TRINITY_DN1887_c0_g2_i3	1039	YES	Q6NNI8	Zinc finger A20 and AN1 domain-containing stress-associated protein 1 (AtSAP1)	-	-	GO:0003677; GO:0008270; GO:0043161	DNA binding [GO:0003677]; zinc ion binding [GO:0008270]; proteasome-mediated ubiquitin-dependent protein catabolic process [GO:0043161]	proteasome-mediated ubiquitin-dependent protein catabolic process [GO:0043161]	-	DNA binding [GO:0003677]; zinc ion binding [GO:0008270]	-	-	-	Thaps3|23409	UP
TRINITY_DN19672_c0_g1_i1	932	YES	O94380	GPI transamidase component PIG-T homolog	PATHWAY: Glycolipid biosynthesis; glycosylphosphatidylinositol-anchor biosynthesis.	Reactome: R-HSA-162791: Attachment of GPI anchor to uPAR	GO:0005783; GO:0006508; GO:0016255; GO:0042765	endoplasmic reticulum [GO:0005783]; GPI-anchor transamidase complex [GO:0042765]; attachment of GPI anchor to protein [GO:0016255]; proteolysis [GO:0006508]	attachment of GPI anchor to protein [GO:0016255]; proteolysis [GO:0006508]	endoplasmic reticulum [GO:0005783]; GPI-anchor transamidase complex [GO:0042765]	-	-	-	-	Thaps3|20710	UP
TRINITY_DN1969_c0_g1_i15	3035	YES	Q5RC80	RNA-binding protein 39 (RNA-binding motif protein 39)	-	-	GO:0003723; GO:0006397; GO:0008380; GO:0016607; GO:0048024	nuclear speck [GO:0016607]; RNA binding [GO:0003723]; mRNA processing [GO:0006397]; regulation of mRNA splicing, via spliceosome [GO:0048024]; RNA splicing [GO:0008380]	mRNA processing [GO:0006397]; regulation of mRNA splicing, via spliceosome [GO:0048024]; RNA splicing [GO:0008380]	nuclear speck [GO:0016607]	RNA binding [GO:0003723]	-	-	-	Thaps3|4765	UP
TRINITY_DN2012_c0_g1_i3	1641	YES	Q54G78	FACT complex subunit SSRP1 (Facilitates chromatin transcription complex subunit SSRP1) (Structure-specific recognition protein)	-	-	GO:0001672; GO:0003677; GO:0006260; GO:0006281; GO:0031491; GO:0035101; GO:0042393; GO:0042802	FACT complex [GO:0035101]; DNA binding [GO:0003677]; histone binding [GO:0042393]; identical protein binding [GO:0042802]; nucleosome binding [GO:0031491]; DNA repair [GO:0006281]; DNA replication [GO:0006260]; regulation of chromatin assembly or disassembly [GO:0001672]	DNA repair [GO:0006281]; DNA replication [GO:0006260]; regulation of chromatin assembly or disassembly [GO:0001672]	FACT complex [GO:0035101]	DNA binding [GO:0003677]; histone binding [GO:0042393]; identical protein binding [GO:0042802]; nucleosome binding [GO:0031491]	-	-	-	Thaps3|10595	UP
TRINITY_DN22020_c0_g1_i3	1321	YES	Q9M2S6	E3 ubiquitin-protein ligase SDIR1 (EC 2.3.2.27) (Protein SALT- AND DROUGHT-INDUCED RING FINGER 1) (RING-type E3 ubiquitin transferase SDIR1)	-	-	GO:0004842; GO:0005789; GO:0006511; GO:0009414; GO:0009651; GO:0009737; GO:0009789; GO:0016021; GO:0016567; GO:0043231; GO:0046872; GO:0061630	endoplasmic reticulum membrane [GO:0005789]; integral component of membrane [GO:0016021]; intracellular membrane-bounded organelle [GO:0043231]; metal ion binding [GO:0046872]; ubiquitin protein ligase activity [GO:0061630]; ubiquitin-protein transferase activity [GO:0004842]; positive regulation of abscisic acid-activated signaling pathway [GO:0009789]; protein ubiquitination [GO:0016567]; respo…	positive regulation of abscisic acid-activated signaling pathway [GO:0009789]; protein ubiquitination [GO:0016567]; response to abscisic acid [GO:0009737]; response to salt stress [GO:0009651]; response to water deprivation [GO:0009414]; ubiquitin-dependent protein catabolic process [GO:0006511]	endoplasmic reticulum membrane [GO:0005789]; integral component of membrane [GO:0016021]; intracellular membrane-bounded organelle [GO:0043231]	metal ion binding [GO:0046872]; ubiquitin protein ligase activity [GO:0061630]; ubiquitin-protein transferase activity [GO:0004842]	-	-	-	Thaps3|21140	UP
TRINITY_DN2269_c0_g1_i5	1802	YES	A4QNR8	Leukocyte receptor cluster member 8 homolog	-	-	GO:0005634	nucleus [GO:0005634]	-	nucleus [GO:0005634]	-	-	-	-	Thaps3|22385	UP
TRINITY_DN23617_c0_g1_i2	853	YES	O23920	4-hydroxyphenylpyruvate dioxygenase (EC 1.13.11.27) (4-hydroxyphenylpyruvic acid oxidase) (4HPPD) (HPD) (HPPDase)	PATHWAY: Amino-acid degradation; L-phenylalanine degradation; acetoacetate and fumarate from L-phenylalanine: step 3/6.; PATHWAY: Cofactor biosynthesis; prenylquinone biosynthesis.	-	GO:0003868; GO:0005737; GO:0006559; GO:0006572; GO:0046872	cytoplasm [GO:0005737]; 4-hydroxyphenylpyruvate dioxygenase activity [GO:0003868]; metal ion binding [GO:0046872]; L-phenylalanine catabolic process [GO:0006559]; tyrosine catabolic process [GO:0006572]	L-phenylalanine catabolic process [GO:0006559]; tyrosine catabolic process [GO:0006572]	cytoplasm [GO:0005737]	4-hydroxyphenylpyruvate dioxygenase activity [GO:0003868]; metal ion binding [GO:0046872]	-	-	-	Thaps3|5371	UP
TRINITY_DN24145_c0_g1_i1	917	YES	Q10MH8	DEAD-box ATP-dependent RNA helicase 24 (EC 3.6.4.13)	-	-	GO:0003723; GO:0003724; GO:0005524; GO:0005634; GO:0016787	nucleus [GO:0005634]; ATP binding [GO:0005524]; hydrolase activity [GO:0016787]; RNA binding [GO:0003723]; RNA helicase activity [GO:0003724]	-	nucleus [GO:0005634]	ATP binding [GO:0005524]; hydrolase activity [GO:0016787]; RNA binding [GO:0003723]; RNA helicase activity [GO:0003724]	-	-	-	Thaps3|20906	UP
TRINITY_DN2436_c0_g1_i5	2053	YES	Q6L8Q7	2',5'-phosphodiesterase 12 (2'-PDE) (2-PDE) (EC 3.1.4.-) (Mitochondrial deadenylase) (EC 3.1.13.4)	-	-	GO:0000175; GO:0000288; GO:0000958; GO:0004527; GO:0004535; GO:0005739; GO:0005759; GO:0005829; GO:0006397; GO:0035457; GO:0044528; GO:0045070; GO:0046872; GO:0051607; GO:0060548; GO:0071346; GO:0071359; GO:0090305; GO:0090324; GO:0090503	cytosol [GO:0005829]; mitochondrial matrix [GO:0005759]; mitochondrion [GO:0005739]; 3'-5'-exoribonuclease activity [GO:0000175]; exonuclease activity [GO:0004527]; metal ion binding [GO:0046872]; poly(A)-specific ribonuclease activity [GO:0004535]; cellular response to dsRNA [GO:0071359]; cellular response to interferon-alpha [GO:0035457]; cellular response to interferon-gamma [GO:0071346]; defe…	cellular response to dsRNA [GO:0071359]; cellular response to interferon-alpha [GO:0035457]; cellular response to interferon-gamma [GO:0071346]; defense response to virus [GO:0051607]; mitochondrial mRNA catabolic process [GO:0000958]; mRNA processing [GO:0006397]; negative regulation of cell death [GO:0060548]; negative regulation of oxidative phosphorylation [GO:0090324]; nuclear-transcribed mR…	cytosol [GO:0005829]; mitochondrial matrix [GO:0005759]; mitochondrion [GO:0005739]	3'-5'-exoribonuclease activity [GO:0000175]; exonuclease activity [GO:0004527]; metal ion binding [GO:0046872]; poly(A)-specific ribonuclease activity [GO:0004535]	-	-	-	Thaps3|3047	UP
TRINITY_DN25649_c0_g1_i1	1539	YES	B4L6Q5	Bifunctional lysine-specific demethylase and histidyl-hydroxylase NO66 (EC 1.14.11.-) (EC 1.14.11.27) (Histone lysine demethylase NO66)	-	-	GO:0005506; GO:0005634; GO:0016706; GO:0032453; GO:0034720; GO:0045892; GO:0051864; GO:0070544	nucleus [GO:0005634]; 2-oxoglutarate-dependent dioxygenase activity [GO:0016706]; histone demethylase activity (H3-K36 specific) [GO:0051864]; histone demethylase activity (H3-K4 specific) [GO:0032453]; iron ion binding [GO:0005506]; histone H3-K36 demethylation [GO:0070544]; histone H3-K4 demethylation [GO:0034720]; negative regulation of transcription, DNA-templated [GO:0045892]	histone H3-K36 demethylation [GO:0070544]; histone H3-K4 demethylation [GO:0034720]; negative regulation of transcription, DNA-templated [GO:0045892]	nucleus [GO:0005634]	2-oxoglutarate-dependent dioxygenase activity [GO:0016706]; histone demethylase activity (H3-K36 specific) [GO:0051864]; histone demethylase activity (H3-K4 specific) [GO:0032453]; iron ion binding [GO:0005506]	-	-	-	Thaps3|21524	UP
TRINITY_DN26209_c0_g1_i1	665	YES	Q9SN11	Cyclin-D3-3 (G1/S-specific cyclin-D3-3) (CycD3;3)	-	-	GO:0000079; GO:0000307; GO:0005634; GO:0005737; GO:0010444; GO:0016538; GO:0044772; GO:0048316; GO:0051301	cyclin-dependent protein kinase holoenzyme complex [GO:0000307]; cytoplasm [GO:0005737]; nucleus [GO:0005634]; cyclin-dependent protein serine/threonine kinase regulator activity [GO:0016538]; cell division [GO:0051301]; guard mother cell differentiation [GO:0010444]; mitotic cell cycle phase transition [GO:0044772]; regulation of cyclin-dependent protein serine/threonine kinase activity [GO:0000…	cell division [GO:0051301]; guard mother cell differentiation [GO:0010444]; mitotic cell cycle phase transition [GO:0044772]; regulation of cyclin-dependent protein serine/threonine kinase activity [GO:0000079]; seed development [GO:0048316]	cyclin-dependent protein kinase holoenzyme complex [GO:0000307]; cytoplasm [GO:0005737]; nucleus [GO:0005634]	cyclin-dependent protein serine/threonine kinase regulator activity [GO:0016538]	-	-	-	Thaps3|10693	UP
TRINITY_DN2676_c0_g1_i1	2579	YES	Q62448	Eukaryotic translation initiation factor 4 gamma 2 (eIF-4-gamma 2) (eIF-4G 2) (eIF4G 2) (Novel APOBEC-1 target 1) (Translation repressor NAT1) (p97)	-	-	GO:0003729; GO:0003743; GO:0005737; GO:0005829; GO:0006446; GO:0008135; GO:0010507; GO:0014069; GO:0016281; GO:0030307; GO:0030424; GO:0034645; GO:0045727; GO:0045773; GO:0060999	axon [GO:0030424]; cytoplasm [GO:0005737]; cytosol [GO:0005829]; eukaryotic translation initiation factor 4F complex [GO:0016281]; postsynaptic density [GO:0014069]; mRNA binding [GO:0003729]; translation factor activity, RNA binding [GO:0008135]; translation initiation factor activity [GO:0003743]; cellular macromolecule biosynthetic process [GO:0034645]; negative regulation of autophagy [GO:001…	cellular macromolecule biosynthetic process [GO:0034645]; negative regulation of autophagy [GO:0010507]; positive regulation of axon extension [GO:0045773]; positive regulation of cell growth [GO:0030307]; positive regulation of dendritic spine development [GO:0060999]; positive regulation of translation [GO:0045727]; regulation of translational initiation [GO:0006446]	axon [GO:0030424]; cytoplasm [GO:0005737]; cytosol [GO:0005829]; eukaryotic translation initiation factor 4F complex [GO:0016281]; postsynaptic density [GO:0014069]	mRNA binding [GO:0003729]; translation factor activity, RNA binding [GO:0008135]; translation initiation factor activity [GO:0003743]	-	-	-	Thaps3|24550	UP
TRINITY_DN27176_c0_g1_i1	1068	YES	Q60V90	Bifunctional heparan sulfate N-deacetylase/N-sulfotransferase 1 (EC 2.8.2.8) (Glucosaminyl N-deacetylase/N-sulfotransferase 1) [Includes: Heparan sulfate N-deacetylase 1 (EC 3.-.-.-); Heparan sulfate N-sulfotransferase 1 (EC 2.8.2.-)]	PATHWAY: Glycan metabolism; heparan sulfate biosynthesis.; PATHWAY: Glycan metabolism; heparin biosynthesis.	-	GO:0000139; GO:0005794; GO:0015014; GO:0015016; GO:0016021; GO:0019213; GO:0030210	Golgi apparatus [GO:0005794]; Golgi membrane [GO:0000139]; integral component of membrane [GO:0016021]; [heparan sulfate]-glucosamine N-sulfotransferase activity [GO:0015016]; deacetylase activity [GO:0019213]; heparan sulfate proteoglycan biosynthetic process, polysaccharide chain biosynthetic process [GO:0015014]; heparin biosynthetic process [GO:0030210]	heparan sulfate proteoglycan biosynthetic process, polysaccharide chain biosynthetic process [GO:0015014]; heparin biosynthetic process [GO:0030210]	Golgi apparatus [GO:0005794]; Golgi membrane [GO:0000139]; integral component of membrane [GO:0016021]	[heparan sulfate]-glucosamine N-sulfotransferase activity [GO:0015016]; deacetylase activity [GO:0019213]	-	-	-	Thaps3|23259	UP
TRINITY_DN3031_c0_g1_i1	1066	YES	Q0WQK2	Probable protein S-acyltransferase 7 (EC 2.3.1.225) (Probable palmitoyltransferase At3g26935) (Zinc finger DHHC domain-containing protein At3g26935)	-	-	GO:0005783; GO:0005794; GO:0005829; GO:0005886; GO:0006612; GO:0016021; GO:0018230; GO:0019706	cytosol [GO:0005829]; endoplasmic reticulum [GO:0005783]; Golgi apparatus [GO:0005794]; integral component of membrane [GO:0016021]; plasma membrane [GO:0005886]; protein-cysteine S-palmitoyltransferase activity [GO:0019706]; peptidyl-L-cysteine S-palmitoylation [GO:0018230]; protein targeting to membrane [GO:0006612]	peptidyl-L-cysteine S-palmitoylation [GO:0018230]; protein targeting to membrane [GO:0006612]	cytosol [GO:0005829]; endoplasmic reticulum [GO:0005783]; Golgi apparatus [GO:0005794]; integral component of membrane [GO:0016021]; plasma membrane [GO:0005886]	protein-cysteine S-palmitoyltransferase activity [GO:0019706]	-	-	-	Thaps3|24454	UP
TRINITY_DN3332_c0_g1_i1	807	YES	P0C1J7	FK506-binding protein 5 (EC 5.2.1.8) (Peptidyl-prolyl cis-trans isomerase) (PPIase) (Rotamase)	-	-	GO:0003755	peptidyl-prolyl cis-trans isomerase activity [GO:0003755]	-	-	peptidyl-prolyl cis-trans isomerase activity [GO:0003755]	-	-	-	Thaps3|6294	UP
TRINITY_DN3426_c0_g1_i3	3676	YES	Q6R5J2	Protein dispatched homolog 1 (Protein chameleon)	-	-	GO:0007224; GO:0007519; GO:0008015; GO:0009887; GO:0009952; GO:0016021; GO:0021984; GO:0031290; GO:0042694; GO:0048701; GO:0048839	integral component of membrane [GO:0016021]; adenohypophysis development [GO:0021984]; animal organ morphogenesis [GO:0009887]; anterior/posterior pattern specification [GO:0009952]; blood circulation [GO:0008015]; embryonic cranial skeleton morphogenesis [GO:0048701]; inner ear development [GO:0048839]; muscle cell fate specification [GO:0042694]; retinal ganglion cell axon guidance [GO:0031290]…	adenohypophysis development [GO:0021984]; animal organ morphogenesis [GO:0009887]; anterior/posterior pattern specification [GO:0009952]; blood circulation [GO:0008015]; embryonic cranial skeleton morphogenesis [GO:0048701]; inner ear development [GO:0048839]; muscle cell fate specification [GO:0042694]; retinal ganglion cell axon guidance [GO:0031290]; skeletal muscle tissue development [GO:0007…	integral component of membrane [GO:0016021]	-	-	-	-	Thaps3|21951	UP
TRINITY_DN3610_c0_g1_i1	1204	NO	Q6PBD1	Thioredoxin reductase-like selenoprotein T (SelT) (EC 1.8.1.9)	-	-	GO:0004791; GO:0005783; GO:0005789; GO:0007204; GO:0009749; GO:0016021; GO:0031016; GO:0035773; GO:0042593; GO:0045454; GO:0060124; GO:0098869	endoplasmic reticulum [GO:0005783]; endoplasmic reticulum membrane [GO:0005789]; integral component of membrane [GO:0016021]; thioredoxin-disulfide reductase activity [GO:0004791]; cell redox homeostasis [GO:0045454]; cellular oxidant detoxification [GO:0098869]; glucose homeostasis [GO:0042593]; insulin secretion involved in cellular response to glucose stimulus [GO:0035773]; pancreas developmen…	cell redox homeostasis [GO:0045454]; cellular oxidant detoxification [GO:0098869]; glucose homeostasis [GO:0042593]; insulin secretion involved in cellular response to glucose stimulus [GO:0035773]; pancreas development [GO:0031016]; positive regulation of cytosolic calcium ion concentration [GO:0007204]; positive regulation of growth hormone secretion [GO:0060124]; response to glucose [GO:000974…	endoplasmic reticulum [GO:0005783]; endoplasmic reticulum membrane [GO:0005789]; integral component of membrane [GO:0016021]	thioredoxin-disulfide reductase activity [GO:0004791]	-	-	-	Thaps3|21446	UP
TRINITY_DN4381_c0_g1_i1	1293	YES	P55265	Double-stranded RNA-specific adenosine deaminase (DRADA) (EC 3.5.4.37) (136 kDa double-stranded RNA-binding protein) (p136) (Interferon-inducible protein 4) (IFI-4) (K88DSRBP)	-	-	GO:0001649; GO:0002244; GO:0002566; GO:0003677; GO:0003723; GO:0003725; GO:0003726; GO:0005634; GO:0005654; GO:0005730; GO:0005737; GO:0006382; GO:0006396; GO:0006397; GO:0006606; GO:0006611; GO:0008251; GO:0009615; GO:0016020; GO:0016553; GO:0030218; GO:0031054; GO:0035280; GO:0035455; GO:0043066; GO:0044387; GO:0044530; GO:0045070; GO:0045087; GO:0046872; GO:0051607; GO:0060216; GO:0060337; GO:…	cytoplasm [GO:0005737]; membrane [GO:0016020]; nucleolus [GO:0005730]; nucleoplasm [GO:0005654]; nucleus [GO:0005634]; supraspliceosomal complex [GO:0044530]; DNA binding [GO:0003677]; double-stranded RNA adenosine deaminase activity [GO:0003726]; double-stranded RNA binding [GO:0003725]; metal ion binding [GO:0046872]; RNA binding [GO:0003723]; tRNA-specific adenosine deaminase activity [GO:0008…	adenosine to inosine editing [GO:0006382]; base conversion or substitution editing [GO:0016553]; cellular response to virus [GO:0098586]; defense response to virus [GO:0051607]; definitive hemopoiesis [GO:0060216]; erythrocyte differentiation [GO:0030218]; hematopoietic progenitor cell differentiation [GO:0002244]; hematopoietic stem cell homeostasis [GO:0061484]; innate immune response [GO:00450…	cytoplasm [GO:0005737]; membrane [GO:0016020]; nucleolus [GO:0005730]; nucleoplasm [GO:0005654]; nucleus [GO:0005634]; supraspliceosomal complex [GO:0044530]	DNA binding [GO:0003677]; double-stranded RNA adenosine deaminase activity [GO:0003726]; double-stranded RNA binding [GO:0003725]; metal ion binding [GO:0046872]; RNA binding [GO:0003723]; tRNA-specific adenosine deaminase activity [GO:0008251]	-	-	-	Thaps3|9831	UP
TRINITY_DN4461_c0_g1_i3	1138	YES	Q4R594	Replication termination factor 2 (RTF2) (Replication termination factor 2 domain-containing protein 1)	-	-	GO:0003677; GO:0005634; GO:0005657; GO:0072711; GO:0097752; GO:1902979	nucleus [GO:0005634]; replication fork [GO:0005657]; DNA binding [GO:0003677]; cellular response to hydroxyurea [GO:0072711]; mitotic DNA replication termination [GO:1902979]; regulation of DNA stability [GO:0097752]	cellular response to hydroxyurea [GO:0072711]; mitotic DNA replication termination [GO:1902979]; regulation of DNA stability [GO:0097752]	nucleus [GO:0005634]; replication fork [GO:0005657]	DNA binding [GO:0003677]	-	-	-	Thaps3|8849	UP
TRINITY_DN4572_c0_g1_i1	1066	YES	Q6GN29	Atlastin-2 (EC 3.6.5.-) (ADP-ribosylation factor-like protein 6-interacting protein 2) (ARL-6-interacting protein 2) (Aip-2)	-	-	GO:0003924; GO:0005525; GO:0005783; GO:0005789; GO:0007029; GO:0007030; GO:0016021; GO:0042802; GO:0051260; GO:0098826; GO:1990809	endoplasmic reticulum [GO:0005783]; endoplasmic reticulum membrane [GO:0005789]; endoplasmic reticulum tubular network membrane [GO:0098826]; integral component of membrane [GO:0016021]; GTP binding [GO:0005525]; GTPase activity [GO:0003924]; identical protein binding [GO:0042802]; endoplasmic reticulum organization [GO:0007029]; endoplasmic reticulum tubular network membrane organization [GO:199…	endoplasmic reticulum organization [GO:0007029]; endoplasmic reticulum tubular network membrane organization [GO:1990809]; Golgi organization [GO:0007030]; protein homooligomerization [GO:0051260]	endoplasmic reticulum [GO:0005783]; endoplasmic reticulum membrane [GO:0005789]; endoplasmic reticulum tubular network membrane [GO:0098826]; integral component of membrane [GO:0016021]	GTPase activity [GO:0003924]; GTP binding [GO:0005525]; identical protein binding [GO:0042802]	-	-	-	Thaps3|22433	UP
TRINITY_DN464_c0_g1_i4	1098	YES	F4K265	Autophagy-related protein 101	-	Reactome: R-HSA-1632852: Macroautophagy	GO:0000045; GO:0000407; GO:0005776; GO:0015031; GO:0031410	autophagosome [GO:0005776]; cytoplasmic vesicle [GO:0031410]; phagophore assembly site [GO:0000407]; autophagosome assembly [GO:0000045]; protein transport [GO:0015031]	autophagosome assembly [GO:0000045]; protein transport [GO:0015031]	autophagosome [GO:0005776]; cytoplasmic vesicle [GO:0031410]; phagophore assembly site [GO:0000407]	-	-	-	-	Thaps3|2791	UP
TRINITY_DN4726_c0_g1_i2	1907	YES	Q9LI61	Amino acid transporter AVT6A (AtAvt6A)	-	-	GO:0003333; GO:0005773; GO:0005774; GO:0015171; GO:0016021	integral component of membrane [GO:0016021]; vacuolar membrane [GO:0005774]; vacuole [GO:0005773]; amino acid transmembrane transporter activity [GO:0015171]; amino acid transmembrane transport [GO:0003333]	amino acid transmembrane transport [GO:0003333]	integral component of membrane [GO:0016021]; vacuolar membrane [GO:0005774]; vacuole [GO:0005773]	amino acid transmembrane transporter activity [GO:0015171]	-	-	-	Thaps3|1218	UP
TRINITY_DN4852_c0_g1_i2	1425	YES	Q9VTH0	Procollagen-lysine,2-oxoglutarate 5-dioxygenase (Procollagen lysyl hydroxylase) (EC 1.14.11.4)	-	-	GO:0005506; GO:0005615; GO:0005783; GO:0007295; GO:0008475; GO:0017185; GO:0031418; GO:0033823; GO:0048471; GO:0050211	endoplasmic reticulum [GO:0005783]; extracellular space [GO:0005615]; perinuclear region of cytoplasm [GO:0048471]; iron ion binding [GO:0005506]; L-ascorbic acid binding [GO:0031418]; procollagen galactosyltransferase activity [GO:0050211]; procollagen glucosyltransferase activity [GO:0033823]; procollagen-lysine 5-dioxygenase activity [GO:0008475]; growth of a germarium-derived egg chamber [GO:…	growth of a germarium-derived egg chamber [GO:0007295]; peptidyl-lysine hydroxylation [GO:0017185]	endoplasmic reticulum [GO:0005783]; extracellular space [GO:0005615]; perinuclear region of cytoplasm [GO:0048471]	iron ion binding [GO:0005506]; L-ascorbic acid binding [GO:0031418]; procollagen galactosyltransferase activity [GO:0050211]; procollagen glucosyltransferase activity [GO:0033823]; procollagen-lysine 5-dioxygenase activity [GO:0008475]	-	-	-	Thaps3|8206	UP
TRINITY_DN4940_c0_g1_i4	2613	YES	Q3TDN0	Protein dispatched homolog 1 (Mdispa)	-	-	GO:0007225; GO:0007368; GO:0009880; GO:0009953; GO:0015833; GO:0016021; GO:0060539; GO:1904680	integral component of membrane [GO:0016021]; peptide transmembrane transporter activity [GO:1904680]; determination of left/right symmetry [GO:0007368]; diaphragm development [GO:0060539]; dorsal/ventral pattern formation [GO:0009953]; embryonic pattern specification [GO:0009880]; patched ligand maturation [GO:0007225]; peptide transport [GO:0015833]	determination of left/right symmetry [GO:0007368]; diaphragm development [GO:0060539]; dorsal/ventral pattern formation [GO:0009953]; embryonic pattern specification [GO:0009880]; patched ligand maturation [GO:0007225]; peptide transport [GO:0015833]	integral component of membrane [GO:0016021]	peptide transmembrane transporter activity [GO:1904680]	-	-	-	Thaps3|21161	UP
TRINITY_DN5095_c0_g1_i11	2092	YES	P20262	Probable glutamate receptor (Kainate-binding protein) (KBP)	-	-	GO:0004970; GO:0016021; GO:0045211	integral component of membrane [GO:0016021]; postsynaptic membrane [GO:0045211]; ionotropic glutamate receptor activity [GO:0004970]	-	integral component of membrane [GO:0016021]; postsynaptic membrane [GO:0045211]	ionotropic glutamate receptor activity [GO:0004970]	-	-	-	Thaps3|1249	UP
TRINITY_DN5108_c0_g1_i10	1317	YES	Q80WB5	Protein N-terminal glutamine amidohydrolase (EC 3.5.1.122) (Protein NH2-terminal glutamine deamidase) (N-terminal Gln amidase) (Nt(Q)-amidase) (WDYHV motif-containing protein 1)	-	MetaCyc: PWY-7799Arg/N-end rule pathway (eukaryotic)	GO:0005634; GO:0005829; GO:0006464; GO:0008418; GO:0030163; GO:0070773	cytosol [GO:0005829]; nucleus [GO:0005634]; protein-N-terminal asparagine amidohydrolase activity [GO:0008418]; protein-N-terminal glutamine amidohydrolase activity [GO:0070773]; cellular protein modification process [GO:0006464]; protein catabolic process [GO:0030163]	cellular protein modification process [GO:0006464]; protein catabolic process [GO:0030163]	cytosol [GO:0005829]; nucleus [GO:0005634]	protein-N-terminal asparagine amidohydrolase activity [GO:0008418]; protein-N-terminal glutamine amidohydrolase activity [GO:0070773]	-	-	-	Thaps3|3895	UP
TRINITY_DN5499_c0_g1_i1	1251	YES	Q54UC2	Conserved oligomeric Golgi complex subunit 2 (COG complex subunit 2) (Component of oligomeric Golgi complex 2)	-	-	GO:0000139; GO:0006891; GO:0007030; GO:0015031; GO:0017119	Golgi membrane [GO:0000139]; Golgi transport complex [GO:0017119]; Golgi organization [GO:0007030]; intra-Golgi vesicle-mediated transport [GO:0006891]; protein transport [GO:0015031]	Golgi organization [GO:0007030]; intra-Golgi vesicle-mediated transport [GO:0006891]; protein transport [GO:0015031]	Golgi membrane [GO:0000139]; Golgi transport complex [GO:0017119]	-	-	-	-	Thaps3|11664	UP
TRINITY_DN5809_c1_g1_i6	1958	YES	P0CT30	Small glutamine-rich tetratricopeptide repeat-containing protein 2	-	-	GO:0006620; GO:0009408; GO:0016020; GO:0030433; GO:0042802; GO:0060090; GO:0072380; GO:1903646	membrane [GO:0016020]; TRC complex [GO:0072380]; identical protein binding [GO:0042802]; molecular adaptor activity [GO:0060090]; positive regulation of chaperone-mediated protein folding [GO:1903646]; posttranslational protein targeting to endoplasmic reticulum membrane [GO:0006620]; response to heat [GO:0009408]; ubiquitin-dependent ERAD pathway [GO:0030433]	positive regulation of chaperone-mediated protein folding [GO:1903646]; posttranslational protein targeting to endoplasmic reticulum membrane [GO:0006620]; response to heat [GO:0009408]; ubiquitin-dependent ERAD pathway [GO:0030433]	membrane [GO:0016020]; TRC complex [GO:0072380]	identical protein binding [GO:0042802]; molecular adaptor activity [GO:0060090]	-	-	-	Thaps3|6893	UP
TRINITY_DN5811_c0_g1_i2	1402	YES	Q54LB8	Putative vacuolar protein sorting-associated protein 13A	-	-	GO:0005794; GO:0006623; GO:0019898; GO:0045053	extrinsic component of membrane [GO:0019898]; Golgi apparatus [GO:0005794]; protein retention in Golgi apparatus [GO:0045053]; protein targeting to vacuole [GO:0006623]	protein retention in Golgi apparatus [GO:0045053]; protein targeting to vacuole [GO:0006623]	extrinsic component of membrane [GO:0019898]; Golgi apparatus [GO:0005794]	-	-	-	-	Thaps3|6670	UP
TRINITY_DN5965_c0_g1_i7	2001	YES	C7Z508	NAD(P)H-hydrate epimerase (EC 5.1.99.6) (NAD(P)HX epimerase)	-	-	GO:0000166; GO:0005739; GO:0046872; GO:0052856; GO:0052857	mitochondrion [GO:0005739]; metal ion binding [GO:0046872]; NADHX epimerase activity [GO:0052856]; NADPHX epimerase activity [GO:0052857]; nucleotide binding [GO:0000166]	-	mitochondrion [GO:0005739]	metal ion binding [GO:0046872]; NADHX epimerase activity [GO:0052856]; NADPHX epimerase activity [GO:0052857]; nucleotide binding [GO:0000166]	-	-	-	Thaps3|30178	UP
TRINITY_DN6070_c0_g1_i11	3188	YES	F4JSE7	Protein ENHANCED DISEASE RESISTANCE 2	-	-	GO:0005789; GO:0005886; GO:0009626; GO:0009723; GO:0009751; GO:0009873; GO:0010008; GO:0016021; GO:0070273; GO:1900056; GO:1900150	endoplasmic reticulum membrane [GO:0005789]; endosome membrane [GO:0010008]; integral component of membrane [GO:0016021]; plasma membrane [GO:0005886]; phosphatidylinositol-4-phosphate binding [GO:0070273]; ethylene-activated signaling pathway [GO:0009873]; negative regulation of leaf senescence [GO:1900056]; plant-type hypersensitive response [GO:0009626]; regulation of defense response to fungu…	ethylene-activated signaling pathway [GO:0009873]; negative regulation of leaf senescence [GO:1900056]; plant-type hypersensitive response [GO:0009626]; regulation of defense response to fungus [GO:1900150]; response to ethylene [GO:0009723]; response to salicylic acid [GO:0009751]	endoplasmic reticulum membrane [GO:0005789]; endosome membrane [GO:0010008]; integral component of membrane [GO:0016021]; plasma membrane [GO:0005886]	phosphatidylinositol-4-phosphate binding [GO:0070273]	-	-	-	Thaps3|21751	UP
TRINITY_DN6092_c0_g1_i3	1051	YES	Q8W5R2	Phospholipase SGR2 (EC 3.1.1.-) (Protein SHOOT GRAVITROPISM 2)	-	-	GO:0004620; GO:0005737; GO:0005773; GO:0008970; GO:0009506; GO:0009590; GO:0009660; GO:0009705; GO:0009959; GO:0016042; GO:0046872	cytoplasm [GO:0005737]; plant-type vacuole membrane [GO:0009705]; plasmodesma [GO:0009506]; vacuole [GO:0005773]; metal ion binding [GO:0046872]; phospholipase A1 activity [GO:0008970]; phospholipase activity [GO:0004620]; amyloplast organization [GO:0009660]; detection of gravity [GO:0009590]; lipid catabolic process [GO:0016042]; negative gravitropism [GO:0009959]	amyloplast organization [GO:0009660]; detection of gravity [GO:0009590]; lipid catabolic process [GO:0016042]; negative gravitropism [GO:0009959]	cytoplasm [GO:0005737]; plant-type vacuole membrane [GO:0009705]; plasmodesma [GO:0009506]; vacuole [GO:0005773]	metal ion binding [GO:0046872]; phospholipase A1 activity [GO:0008970]; phospholipase activity [GO:0004620]	-	-	-	Thaps3|8551	UP
TRINITY_DN6274_c0_g1_i1	1476	YES	Q5ZI03	Corepressor interacting with RBPJ 1 (CBF1-interacting corepressor)	-	-	GO:0000122; GO:0003714; GO:0005634; GO:0005813; GO:0006397; GO:0008380; GO:0016607; GO:0019901; GO:0032991; GO:0042826; GO:0044877; GO:0045892	centrosome [GO:0005813]; nuclear speck [GO:0016607]; nucleus [GO:0005634]; protein-containing complex [GO:0032991]; histone deacetylase binding [GO:0042826]; protein kinase binding [GO:0019901]; protein-containing complex binding [GO:0044877]; transcription corepressor activity [GO:0003714]; mRNA processing [GO:0006397]; negative regulation of transcription by RNA polymerase II [GO:0000122]; nega…	mRNA processing [GO:0006397]; negative regulation of transcription, DNA-templated [GO:0045892]; negative regulation of transcription by RNA polymerase II [GO:0000122]; RNA splicing [GO:0008380]	centrosome [GO:0005813]; nuclear speck [GO:0016607]; nucleus [GO:0005634]; protein-containing complex [GO:0032991]	histone deacetylase binding [GO:0042826]; protein-containing complex binding [GO:0044877]; protein kinase binding [GO:0019901]; transcription corepressor activity [GO:0003714]	-	-	-	Thaps3|934	UP
TRINITY_DN6423_c0_g1_i6	1736	YES	O80513	Cyclin-U4-1 (CycU4;1) (Cyclin-P4.1) (CycP4;1)	-	-	GO:0000079; GO:0007049; GO:0019901; GO:0051301	protein kinase binding [GO:0019901]; cell cycle [GO:0007049]; cell division [GO:0051301]; regulation of cyclin-dependent protein serine/threonine kinase activity [GO:0000079]	cell cycle [GO:0007049]; cell division [GO:0051301]; regulation of cyclin-dependent protein serine/threonine kinase activity [GO:0000079]	-	protein kinase binding [GO:0019901]	-	-	-	Thaps3|22189	UP
TRINITY_DN6883_c0_g1_i1	1535	YES	Q12908	Ileal sodium/bile acid cotransporter (Apical sodium-dependent bile acid transporter) (ASBT) (Ileal Na(+)/bile acid cotransporter) (Ileal sodium-dependent bile acid transporter) (IBAT) (ISBT) (Na(+)-dependent ileal bile acid transporter) (Sodium/taurocholate cotransporting polypeptide, ileal) (Solute carrier family 10 member 2)	-	-	GO:0005886; GO:0005887; GO:0008508; GO:0015721; GO:0016324	apical plasma membrane [GO:0016324]; integral component of plasma membrane [GO:0005887]; plasma membrane [GO:0005886]; bile acid:sodium symporter activity [GO:0008508]; bile acid and bile salt transport [GO:0015721]	bile acid and bile salt transport [GO:0015721]	apical plasma membrane [GO:0016324]; integral component of plasma membrane [GO:0005887]; plasma membrane [GO:0005886]	bile acid:sodium symporter activity [GO:0008508]	-	-	-	Thaps3|23976	UP
TRINITY_DN7073_c0_g1_i4	1751	YES	P07263	Histidine--tRNA ligase, mitochondrial (EC 6.1.1.21) (Histidyl-tRNA synthetase) (HisRS)	-	-	GO:0003729; GO:0004812; GO:0004821; GO:0005524; GO:0005737; GO:0005739; GO:0005829; GO:0006427; GO:0032543	cytoplasm [GO:0005737]; cytosol [GO:0005829]; mitochondrion [GO:0005739]; aminoacyl-tRNA ligase activity [GO:0004812]; ATP binding [GO:0005524]; histidine-tRNA ligase activity [GO:0004821]; mRNA binding [GO:0003729]; histidyl-tRNA aminoacylation [GO:0006427]; mitochondrial translation [GO:0032543]	histidyl-tRNA aminoacylation [GO:0006427]; mitochondrial translation [GO:0032543]	cytoplasm [GO:0005737]; cytosol [GO:0005829]; mitochondrion [GO:0005739]	aminoacyl-tRNA ligase activity [GO:0004812]; ATP binding [GO:0005524]; histidine-tRNA ligase activity [GO:0004821]; mRNA binding [GO:0003729]	-	-	-	Thaps3|2024	UP
TRINITY_DN7571_c0_g1_i2	1320	YES	Q00004	Signal recognition particle subunit SRP68 (SRP68) (Signal recognition particle 68 kDa protein)	-	Reactome: R-HSA-1799339: SRP-dependent cotranslational protein targeting to membrane	GO:0005047; GO:0005730; GO:0005786; GO:0005829; GO:0005925; GO:0006614; GO:0008312; GO:0019904; GO:0030942; GO:0042493; GO:0043022	cytosol [GO:0005829]; focal adhesion [GO:0005925]; nucleolus [GO:0005730]; signal recognition particle, endoplasmic reticulum targeting [GO:0005786]; 7S RNA binding [GO:0008312]; endoplasmic reticulum signal peptide binding [GO:0030942]; protein domain specific binding [GO:0019904]; ribosome binding [GO:0043022]; signal recognition particle binding [GO:0005047]; response to drug [GO:0042493]; SRP…	response to drug [GO:0042493]; SRP-dependent cotranslational protein targeting to membrane [GO:0006614]	cytosol [GO:0005829]; focal adhesion [GO:0005925]; nucleolus [GO:0005730]; signal recognition particle, endoplasmic reticulum targeting [GO:0005786]	7S RNA binding [GO:0008312]; endoplasmic reticulum signal peptide binding [GO:0030942]; protein domain specific binding [GO:0019904]; ribosome binding [GO:0043022]; signal recognition particle binding [GO:0005047]	-	-	-	Thaps3|23270	UP
TRINITY_DN7848_c0_g1_i5	1141	NO	Q0USF2	Type 1 phosphatases regulator YPI1	-	-	GO:0004865; GO:0005634; GO:0008157; GO:0032515	nucleus [GO:0005634]; protein phosphatase 1 binding [GO:0008157]; protein serine/threonine phosphatase inhibitor activity [GO:0004865]; negative regulation of phosphoprotein phosphatase activity [GO:0032515]	negative regulation of phosphoprotein phosphatase activity [GO:0032515]	nucleus [GO:0005634]	protein phosphatase 1 binding [GO:0008157]; protein serine/threonine phosphatase inhibitor activity [GO:0004865]	-	-	-	Thaps3|1203	UP
TRINITY_DN7917_c0_g1_i1	1282	YES	Q6Z1C0	Nucleolin 1 (Protein NUCLEOLIN LIKE 1)	-	-	GO:0003723; GO:0005730; GO:0006364; GO:1990904	nucleolus [GO:0005730]; ribonucleoprotein complex [GO:1990904]; RNA binding [GO:0003723]; rRNA processing [GO:0006364]	rRNA processing [GO:0006364]	nucleolus [GO:0005730]; ribonucleoprotein complex [GO:1990904]	RNA binding [GO:0003723]	-	-	-	Thaps3|1374	UP
TRINITY_DN8009_c0_g1_i1	877	YES	P47137	Uncharacterized oxidoreductase YJR096W (EC 1.-.-.-)	-	-	GO:0004032; GO:0004033; GO:0005634; GO:0005737; GO:0005829; GO:0019568; GO:0034599; GO:0042843; GO:0047834	cytoplasm [GO:0005737]; cytosol [GO:0005829]; nucleus [GO:0005634]; alditol:NADP+ 1-oxidoreductase activity [GO:0004032]; aldo-keto reductase (NADP) activity [GO:0004033]; D-threo-aldose 1-dehydrogenase activity [GO:0047834]; arabinose catabolic process [GO:0019568]; cellular response to oxidative stress [GO:0034599]; D-xylose catabolic process [GO:0042843]	arabinose catabolic process [GO:0019568]; cellular response to oxidative stress [GO:0034599]; D-xylose catabolic process [GO:0042843]	cytoplasm [GO:0005737]; cytosol [GO:0005829]; nucleus [GO:0005634]	alditol:NADP+ 1-oxidoreductase activity [GO:0004032]; aldo-keto reductase (NADP) activity [GO:0004033]; D-threo-aldose 1-dehydrogenase activity [GO:0047834]	-	-	-	Thaps3|21386	UP
TRINITY_DN8311_c0_g2_i1	721	YES	O43772	Mitochondrial carnitine/acylcarnitine carrier protein (Carnitine/acylcarnitine translocase) (CAC) (Solute carrier family 25 member 20)	-	-	GO:0001701; GO:0005739; GO:0005743; GO:0005829; GO:0006853; GO:0015227; GO:0016021; GO:1902603	cytosol [GO:0005829]; integral component of membrane [GO:0016021]; mitochondrial inner membrane [GO:0005743]; mitochondrion [GO:0005739]; acyl carnitine transmembrane transporter activity [GO:0015227]; carnitine shuttle [GO:0006853]; carnitine transmembrane transport [GO:1902603]; in utero embryonic development [GO:0001701]	carnitine shuttle [GO:0006853]; carnitine transmembrane transport [GO:1902603]; in utero embryonic development [GO:0001701]	cytosol [GO:0005829]; integral component of membrane [GO:0016021]; mitochondrial inner membrane [GO:0005743]; mitochondrion [GO:0005739]	acyl carnitine transmembrane transporter activity [GO:0015227]	-	-	-	Thaps3|2634	UP
TRINITY_DN8327_c0_g1_i2	1302	YES	Q99KG3	RNA-binding protein 10 (RNA-binding motif protein 10)	-	-	GO:0000122; GO:0000381; GO:0000398; GO:0003723; GO:0005634; GO:0008285; GO:0016607; GO:0032991; GO:0034391; GO:0034393; GO:0035198; GO:0042802; GO:0046872; GO:0048025; GO:0070935	nuclear speck [GO:0016607]; nucleus [GO:0005634]; protein-containing complex [GO:0032991]; identical protein binding [GO:0042802]; metal ion binding [GO:0046872]; miRNA binding [GO:0035198]; RNA binding [GO:0003723]; 3'-UTR-mediated mRNA stabilization [GO:0070935]; mRNA splicing, via spliceosome [GO:0000398]; negative regulation of cell population proliferation [GO:0008285]; negative regulation o…	3'-UTR-mediated mRNA stabilization [GO:0070935]; mRNA splicing, via spliceosome [GO:0000398]; negative regulation of cell population proliferation [GO:0008285]; negative regulation of mRNA splicing, via spliceosome [GO:0048025]; negative regulation of transcription by RNA polymerase II [GO:0000122]; positive regulation of smooth muscle cell apoptotic process [GO:0034393]; regulation of alternativ…	nuclear speck [GO:0016607]; nucleus [GO:0005634]; protein-containing complex [GO:0032991]	identical protein binding [GO:0042802]; metal ion binding [GO:0046872]; miRNA binding [GO:0035198]; RNA binding [GO:0003723]	-	-	-	Thaps3|24452	UP
TRINITY_DN8446_c0_g1_i1	1286	YES	Q9NUE0	Palmitoyltransferase ZDHHC18 (EC 2.3.1.225) (DHHC domain-containing cysteine-rich protein 18) (DHHC-18) (Zinc finger DHHC domain-containing protein 18)	-	-	GO:0000139; GO:0005783; GO:0005794; GO:0006612; GO:0016021; GO:0016409; GO:0018230; GO:0018345; GO:0019706	endoplasmic reticulum [GO:0005783]; Golgi apparatus [GO:0005794]; Golgi membrane [GO:0000139]; integral component of membrane [GO:0016021]; palmitoyltransferase activity [GO:0016409]; protein-cysteine S-palmitoyltransferase activity [GO:0019706]; peptidyl-L-cysteine S-palmitoylation [GO:0018230]; protein palmitoylation [GO:0018345]; protein targeting to membrane [GO:0006612]	peptidyl-L-cysteine S-palmitoylation [GO:0018230]; protein palmitoylation [GO:0018345]; protein targeting to membrane [GO:0006612]	endoplasmic reticulum [GO:0005783]; Golgi apparatus [GO:0005794]; Golgi membrane [GO:0000139]; integral component of membrane [GO:0016021]	palmitoyltransferase activity [GO:0016409]; protein-cysteine S-palmitoyltransferase activity [GO:0019706]	-	-	-	Thaps3|3136	UP
TRINITY_DN8508_c0_g1_i7	1621	YES	P22335	Heat shock factor protein HSF24 (Heat shock transcription factor 24) (HSTF 24) (Heat stress transcription factor)	-	-	GO:0003700; GO:0005634; GO:0043565	nucleus [GO:0005634]; DNA-binding transcription factor activity [GO:0003700]; sequence-specific DNA binding [GO:0043565]	-	nucleus [GO:0005634]	DNA-binding transcription factor activity [GO:0003700]; sequence-specific DNA binding [GO:0043565]	-	-	-	Thaps3|22124	UP
TRINITY_DN8695_c0_g1_i2	1892	YES	O61307	Teneurin-m (Tenm) (Odd Oz protein) (Tenascin-like protein)	-	-	GO:0001745; GO:0001941; GO:0005737; GO:0005886; GO:0005887; GO:0007155; GO:0007274; GO:0008039; GO:0008045; GO:0016200; GO:0022416; GO:0031005; GO:0031012; GO:0031122; GO:0031594; GO:0034110; GO:0034116; GO:0040017; GO:0042051; GO:0042802; GO:0042803; GO:0043005; GO:0043025; GO:0045211; GO:0045467; GO:0046982; GO:0048058; GO:0048499; GO:0048790; GO:0050808; GO:0051124; GO:0097090; GO:0099190; GO:…	cytoplasm [GO:0005737]; extracellular matrix [GO:0031012]; integral component of plasma membrane [GO:0005887]; neuromuscular junction [GO:0031594]; neuron projection [GO:0043005]; neuronal cell body [GO:0043025]; plasma membrane [GO:0005886]; postsynaptic membrane [GO:0045211]; filamin binding [GO:0031005]; identical protein binding [GO:0042802]; protein heterodimerization activity [GO:0046982]; …	cell adhesion [GO:0007155]; chaeta development [GO:0022416]; compound eye corneal lens development [GO:0048058]; compound eye morphogenesis [GO:0001745]; compound eye photoreceptor development [GO:0042051]; cytoplasmic microtubule organization [GO:0031122]; maintenance of alignment of postsynaptic density and presynaptic active zone [GO:0099559]; maintenance of presynaptic active zone structure […	cytoplasm [GO:0005737]; extracellular matrix [GO:0031012]; integral component of plasma membrane [GO:0005887]; neuromuscular junction [GO:0031594]; neuronal cell body [GO:0043025]; neuron projection [GO:0043005]; plasma membrane [GO:0005886]; postsynaptic membrane [GO:0045211]	filamin binding [GO:0031005]; identical protein binding [GO:0042802]; protein heterodimerization activity [GO:0046982]; protein homodimerization activity [GO:0042803]	-	-	-	Thaps3|24508	UP
TRINITY_DN8703_c0_g1_i5	1666	YES	O13644	Integral membrane protein sed5	-	-	GO:0000139; GO:0000149; GO:0005484; GO:0005801; GO:0006886; GO:0006888; GO:0006906; GO:0012505; GO:0016021; GO:0031201; GO:0048278	cis-Golgi network [GO:0005801]; endomembrane system [GO:0012505]; Golgi membrane [GO:0000139]; integral component of membrane [GO:0016021]; SNARE complex [GO:0031201]; SNAP receptor activity [GO:0005484]; SNARE binding [GO:0000149]; endoplasmic reticulum to Golgi vesicle-mediated transport [GO:0006888]; intracellular protein transport [GO:0006886]; vesicle docking [GO:0048278]; vesicle fusion [GO…	endoplasmic reticulum to Golgi vesicle-mediated transport [GO:0006888]; intracellular protein transport [GO:0006886]; vesicle docking [GO:0048278]; vesicle fusion [GO:0006906]	cis-Golgi network [GO:0005801]; endomembrane system [GO:0012505]; Golgi membrane [GO:0000139]; integral component of membrane [GO:0016021]; SNARE complex [GO:0031201]	SNAP receptor activity [GO:0005484]; SNARE binding [GO:0000149]	-	-	-	Thaps3|11713	UP
TRINITY_DN9017_c0_g1_i3	1587	YES	Q96MG8	Protein-L-isoaspartate O-methyltransferase domain-containing protein 1	-	-	GO:0004719; GO:0005737; GO:0016020	cytoplasm [GO:0005737]; membrane [GO:0016020]; protein-L-isoaspartate (D-aspartate) O-methyltransferase activity [GO:0004719]	-	cytoplasm [GO:0005737]; membrane [GO:0016020]	protein-L-isoaspartate (D-aspartate) O-methyltransferase activity [GO:0004719]	-	-	-	Thaps3|23867	UP
TRINITY_DN9526_c0_g1_i1	2570	YES	F4I1X0	Heavy metal-associated isoprenylated plant protein 41 (AtHIP41)	-	Reactome: R-HSA-156827: L13a-mediated translational silencing of Ceruloplasmin expression,Reactome: R-HSA-156902: Peptide chain elongation,Reactome: R-HSA-1799339: SRP-dependent cotranslational protein targeting to membrane,Reactome: R-HSA-192823: Viral mRNA Translation,Reactome: R-HSA-2408557: Selenocysteine synthesis,Reactome: R-HSA-6791226: Major pathway of rRNA processing in the nucleolus and…	GO:0005737; GO:0046872; GO:0070042; GO:0070475	cytoplasm [GO:0005737]; metal ion binding [GO:0046872]; rRNA (uridine-N3-)-methyltransferase activity [GO:0070042]; rRNA base methylation [GO:0070475]	rRNA base methylation [GO:0070475]	cytoplasm [GO:0005737]	metal ion binding [GO:0046872]; rRNA (uridine-N3-)-methyltransferase activity [GO:0070042]	-	-	-	Thaps3|22316	UP
TRINITY_DN9944_c0_g1_i5	1096	YES	O16102	Chromodomain-helicase-DNA-binding protein 3 (EC 3.6.4.12) (ATP-dependent helicase Chd3)	-	-	GO:0003677; GO:0003678; GO:0005524; GO:0005634; GO:0006333; GO:0031491; GO:0035327; GO:0042766; GO:0046872; GO:0070615	nucleus [GO:0005634]; transcriptionally active chromatin [GO:0035327]; ATP binding [GO:0005524]; DNA binding [GO:0003677]; DNA helicase activity [GO:0003678]; metal ion binding [GO:0046872]; nucleosome binding [GO:0031491]; nucleosome-dependent ATPase activity [GO:0070615]; chromatin assembly or disassembly [GO:0006333]; nucleosome mobilization [GO:0042766]	chromatin assembly or disassembly [GO:0006333]; nucleosome mobilization [GO:0042766]	nucleus [GO:0005634]; transcriptionally active chromatin [GO:0035327]	ATP binding [GO:0005524]; DNA binding [GO:0003677]; DNA helicase activity [GO:0003678]; metal ion binding [GO:0046872]; nucleosome binding [GO:0031491]; nucleosome-dependent ATPase activity [GO:0070615]	-	-	-	Thaps3|5658	UP
TRINITY_DN10164_c0_g1_i2	1626	YES	-	-	-	-	-	-	-	-	-	-	-	-	Thaps3|24456	UP
TRINITY_DN10279_c0_g1_i2	1036	YES	-	-	-	-	-	-	-	-	-	-	-	-	Thaps3|3452	UP
TRINITY_DN10377_c0_g1_i2	1525	YES	-	-	-	-	-	-	-	-	-	-	-	-	Thaps3|21677	UP
TRINITY_DN10433_c0_g2_i1	885	YES	-	-	-	-	-	-	-	-	-	-	-	-	Thaps3|8795	UP
TRINITY_DN1062_c0_g1_i1	1566	YES	-	-	-	-	-	-	-	-	-	-	-	-	Thaps3|3201	UP
TRINITY_DN10620_c0_g1_i3	3316	YES	-	-	-	-	-	-	-	-	-	-	-	-	Thaps3|21855	UP
TRINITY_DN11155_c0_g2_i4	1173	YES	-	-	-	-	-	-	-	-	-	-	-	-	Thaps3|7734	UP
TRINITY_DN11284_c0_g1_i7	1079	YES	-	-	-	-	-	-	-	-	-	-	-	-	Thaps3|23086	UP
TRINITY_DN12077_c0_g1_i2	2433	YES	-	-	-	-	-	-	-	-	-	-	-	-	Thaps3|21558	UP
TRINITY_DN13177_c0_g1_i1	1362	YES	-	-	-	-	-	-	-	-	-	-	-	-	Thaps3|20837	UP
TRINITY_DN1376_c0_g1_i2	1427	YES	-	-	-	-	-	-	-	-	-	-	-	-	Thaps3|1779	UP
TRINITY_DN1469_c0_g1_i3	1297	YES	-	-	-	-	-	-	-	-	-	-	-	-	Thaps3|20598	UP
TRINITY_DN148_c0_g1_i5	1473	YES	-	-	-	-	-	-	-	-	-	-	-	-	Thaps3|23047	UP
TRINITY_DN14903_c0_g1_i1	1157	YES	-	-	-	-	-	-	-	-	-	-	-	-	Thaps3|22777	UP
TRINITY_DN17616_c0_g1_i1	549	YES	-	-	-	-	-	-	-	-	-	-	-	-	Thaps3|22312	UP
TRINITY_DN19078_c0_g1_i1	1006	YES	-	-	-	-	-	-	-	-	-	-	-	-	Thaps3|21504	UP
TRINITY_DN19680_c0_g1_i1	304	NO	-	-	-	-	-	-	-	-	-	-	-	-	Thaps3|21645	UP
TRINITY_DN19752_c0_g1_i1	336	YES	-	-	-	-	-	-	-	-	-	-	-	-	Thaps3|24002	UP
TRINITY_DN2130_c0_g1_i1	1411	YES	-	-	-	-	-	-	-	-	-	-	-	-	Thaps3|6723	UP
TRINITY_DN2183_c0_g1_i1	1407	YES	-	-	-	-	-	-	-	-	-	-	-	-	Thaps3|24197	UP
TRINITY_DN22034_c0_g1_i2	1845	YES	-	-	-	-	-	-	-	-	-	-	-	-	Thaps3|10919	UP
TRINITY_DN23453_c0_g1_i1	847	YES	-	-	-	-	-	-	-	-	-	-	-	-	Thaps3|8992	UP
TRINITY_DN23606_c0_g1_i1	340	NO	-	-	-	-	-	-	-	-	-	-	-	-	Thaps3|5563	UP
TRINITY_DN252_c0_g1_i5	1516	YES	-	-	-	-	-	-	-	-	-	-	-	-	Thaps3|7752	UP
TRINITY_DN25666_c0_g1_i4	1490	YES	-	-	-	-	-	-	-	-	-	-	-	-	Thaps3|3398	UP
TRINITY_DN2569_c0_g2_i1	811	YES	-	-	-	-	-	-	-	-	-	-	-	-	Thaps3|3011	UP
TRINITY_DN26549_c0_g1_i1	262	NO	-	-	-	-	-	-	-	-	-	-	-	-	Thaps3|9431	UP
TRINITY_DN2795_c0_g1_i4	2475	YES	-	-	-	-	-	-	-	-	-	-	-	-	Thaps3|7029	UP
TRINITY_DN286_c0_g1_i2	2155	YES	-	-	-	-	-	-	-	-	-	-	-	-	Thaps3|23572	UP
TRINITY_DN29205_c0_g1_i1	694	YES	-	-	-	-	-	-	-	-	-	-	-	-	Thaps3|9790	UP
TRINITY_DN29209_c0_g1_i2	1035	YES	-	-	-	-	-	-	-	-	-	-	-	-	Thaps3|4971	UP
TRINITY_DN3197_c0_g1_i2	1087	YES	-	-	-	-	-	-	-	-	-	-	-	-	Thaps3|23771	UP
TRINITY_DN32116_c0_g1_i1	314	YES	-	-	-	-	-	-	-	-	-	-	-	-	Thaps3|22979	UP
TRINITY_DN32558_c0_g1_i1	214	NO	-	-	-	-	-	-	-	-	-	-	-	-	Thaps3|24783	UP
TRINITY_DN3505_c0_g1_i1	1834	YES	-	-	-	-	-	-	-	-	-	-	-	-	Thaps3|10379	UP
TRINITY_DN3505_c0_g1_i2	1757	YES	-	-	-	-	-	-	-	-	-	-	-	-	Thaps3|10379	UP
TRINITY_DN35975_c0_g1_i1	616	YES	-	-	-	-	-	-	-	-	-	-	-	-	Thaps3|5809	UP
TRINITY_DN4122_c0_g1_i3	2424	YES	-	-	-	-	-	-	-	-	-	-	-	-	Thaps3|23911	UP
TRINITY_DN4266_c0_g1_i4	914	YES	-	-	-	-	-	-	-	-	-	-	-	-	Thaps3|8308	UP
TRINITY_DN4545_c0_g1_i2	1403	YES	-	-	-	-	-	-	-	-	-	-	-	-	Thaps3|22796	UP
TRINITY_DN4736_c0_g1_i1	911	YES	-	-	-	-	-	-	-	-	-	-	-	-	Thaps3|24455	UP
TRINITY_DN4824_c0_g1_i1	1856	YES	-	-	-	-	-	-	-	-	-	-	-	-	Thaps3|24100	UP
TRINITY_DN5062_c0_g1_i1	1049	YES	-	-	-	-	-	-	-	-	-	-	-	-	Thaps3|6323	UP
TRINITY_DN5287_c0_g1_i4	1207	YES	-	-	-	-	-	-	-	-	-	-	-	-	Thaps3|23001	UP
TRINITY_DN5730_c0_g1_i1	2403	YES	-	-	-	-	-	-	-	-	-	-	-	-	Thaps3|23208	UP
TRINITY_DN5757_c0_g1_i1	1211	YES	-	-	-	-	-	-	-	-	-	-	-	-	Thaps3|10409	UP
TRINITY_DN5875_c0_g1_i5	1437	YES	-	-	-	-	-	-	-	-	-	-	-	-	Thaps3|24720	UP
TRINITY_DN5988_c0_g1_i1	548	YES	-	-	-	-	-	-	-	-	-	-	-	-	Thaps3|21665	UP
TRINITY_DN6046_c0_g1_i3	2177	YES	-	-	-	-	-	-	-	-	-	-	-	-	Thaps3|24623	UP
TRINITY_DN6569_c0_g1_i1	1038	YES	-	-	-	-	-	-	-	-	-	-	-	-	Thaps3|6373	UP
TRINITY_DN6586_c0_g1_i7	1913	YES	-	-	-	-	-	-	-	-	-	-	-	-	Thaps3|2773	UP
TRINITY_DN6700_c0_g1_i2	1579	YES	-	-	-	-	-	-	-	-	-	-	-	-	Thaps3|24150	UP
TRINITY_DN678_c0_g1_i7	1255	YES	-	-	-	-	-	-	-	-	-	-	-	-	Thaps3|23147	UP
TRINITY_DN6969_c0_g1_i15	1381	YES	-	-	-	-	-	-	-	-	-	-	-	-	Thaps3|5711	UP
TRINITY_DN6969_c0_g1_i6	1353	YES	-	-	-	-	-	-	-	-	-	-	-	-	Thaps3|5711	UP
TRINITY_DN7093_c0_g1_i2	1853	YES	-	-	-	-	-	-	-	-	-	-	-	-	Thaps3|23966	UP
TRINITY_DN7756_c0_g1_i3	3503	YES	-	-	-	-	-	-	-	-	-	-	-	-	Thaps3|3315	UP
TRINITY_DN808_c0_g1_i9	3182	YES	-	-	-	-	-	-	-	-	-	-	-	-	Thaps3|22530	UP
TRINITY_DN8366_c0_g1_i2	1363	YES	-	-	-	-	-	-	-	-	-	-	-	-	Thaps3|22513	UP
TRINITY_DN8436_c0_g1_i1	871	YES	-	-	-	-	-	-	-	-	-	-	-	-	Thaps3|4972	UP
TRINITY_DN8479_c0_g1_i1	1154	YES	-	-	-	-	-	-	-	-	-	1.53871	-	-	Thaps3|1275	UP
TRINITY_DN9086_c0_g1_i2	1553	YES	-	-	-	-	-	-	-	-	-	-	-	-	Thaps3|2990	UP
TRINITY_DN9373_c0_g1_i1	1102	YES	-	-	-	-	-	-	-	-	-	-	-	-	Thaps3|24786	UP
TRINITY_DN9605_c0_g1_i1	594	YES	-	-	-	-	-	-	-	-	-	-	-	-	Thaps3|6114	UP
TRINITY_DN9607_c0_g1_i1	983	YES	-	-	-	-	-	-	-	-	-	-	-	-	Thaps3|25353	UP
TRINITY_DN9616_c0_g1_i4	1409	YES	-	-	-	-	-	-	-	-	-	-	-	-	Thaps3|12163	UP
TRINITY_DN962_c0_g1_i1	1783	YES	-	-	-	-	-	-	-	-	-	-	-	-	Thaps3|9689	UP
TRINITY_DN988_c3_g1_i6	3010	YES	-	-	-	-	-	-	-	-	-	-	-	-	Thaps3|23987	UP
TRINITY_DN8879_c0_g1_i1	1148	YES	Q502K3	Serine/threonine-protein phosphatase 6 regulatory ankyrin repeat subunit C (PP6-ARS-C) (Serine/threonine-protein phosphatase 6 regulatory subunit ARS-C)	-	-	-	-	-	-	-	3.79057	6.94636	6.49466	Thaps3|22347	UP
TRINITY_DN12742_c0_g1_i1	877	YES	D4A7V9	eIF-2-alpha kinase GCN2 (EC 2.7.11.1) (Eukaryotic translation initiation factor 2-alpha kinase 4) (GCN2-like protein)	-	-	GO:0000049; GO:0000077; GO:0001934; GO:0002230; GO:0002286; GO:0002821; GO:0004672; GO:0004674; GO:0004694; GO:0005524; GO:0005829; GO:0005844; GO:0006468; GO:0007050; GO:0007612; GO:0007616; GO:0009267; GO:0010628; GO:0010998; GO:0017148; GO:0019081; GO:0030968; GO:0032057; GO:0032792; GO:0034198; GO:0034644; GO:0034976; GO:0036492; GO:0039520; GO:0043558; GO:0044828; GO:0045665; GO:0045947; GO:…	cytosol [GO:0005829]; polysome [GO:0005844]; ATP binding [GO:0005524]; eukaryotic translation initiation factor 2alpha kinase activity [GO:0004694]; protein kinase activity [GO:0004672]; protein serine kinase activity [GO:0106310]; protein serine/threonine kinase activity [GO:0004674]; protein threonine kinase activity [GO:0106311]; tRNA binding [GO:0000049]; cell cycle arrest [GO:0007050]; cellu…	cell cycle arrest [GO:0007050]; cellular response to amino acid starvation [GO:0034198]; cellular response to cold [GO:0070417]; cellular response to leucine starvation [GO:1990253]; cellular response to starvation [GO:0009267]; cellular response to UV [GO:0034644]; DNA damage checkpoint [GO:0000077]; eiF2alpha phosphorylation in response to endoplasmic reticulum stress [GO:0036492]; endoplasmic …	cytosol [GO:0005829]; polysome [GO:0005844]	ATP binding [GO:0005524]; eukaryotic translation initiation factor 2alpha kinase activity [GO:0004694]; protein kinase activity [GO:0004672]; protein serine/threonine kinase activity [GO:0004674]; protein serine kinase activity [GO:0106310]; protein threonine kinase activity [GO:0106311]; tRNA binding [GO:0000049]	-	6.96883	7.10817	Thaps3|2024	UP
TRINITY_DN10080_c0_g1_i11	3602	YES	-	-	-	-	-	-	-	-	-	-	7.05055	9.22504	Thaps3|7553	UP
TRINITY_DN5689_c0_g1_i9	1861	YES	-	-	-	-	-	-	-	-	-	3.72086	7.07042	6.64336	Thaps3|11794	UP
TRINITY_DN9722_c0_g2_i1	823	YES	-	-	-	-	-	-	-	-	-	-	7.58318	7.73911	Thaps3|4408	UP
TRINITY_DN30790_c0_g1_i4	1221	YES	Q5VRY0	DEAD-box ATP-dependent RNA helicase 39 (EC 3.6.4.13)	-	-	GO:0003723; GO:0003724; GO:0005524; GO:0005739; GO:0016787; GO:1902775	mitochondrion [GO:0005739]; ATP binding [GO:0005524]; hydrolase activity [GO:0016787]; RNA binding [GO:0003723]; RNA helicase activity [GO:0003724]; mitochondrial large ribosomal subunit assembly [GO:1902775]	mitochondrial large ribosomal subunit assembly [GO:1902775]	mitochondrion [GO:0005739]	ATP binding [GO:0005524]; hydrolase activity [GO:0016787]; RNA binding [GO:0003723]; RNA helicase activity [GO:0003724]	5.20766	7.59082	8.85878	Thaps3|4624	UP
TRINITY_DN23153_c0_g1_i1	618	YES	-	-	-	-	-	-	-	-	-	-	-	-3.3706	Thaps3|6818	UP
TRINITY_DN18157_c0_g1_i1	1127	YES	-	-	-	-	-	-	-	-	-	-	7.86023	8.10291	Thaps3|21375	UP
TRINITY_DN7615_c0_g1_i1	865	YES	-	-	-	-	-	-	-	-	-	3.26234	8.27076	9.43071	Thaps3|7667	UP
TRINITY_DN12085_c0_g1_i1	1855	YES	-	-	-	-	-	-	-	-	-	5.24825	8.34768	8.45085	Thaps3|8584	UP
TRINITY_DN8696_c0_g1_i7	1498	YES	Q9NVU7	Protein SDA1 homolog (Nucleolar protein 130) (SDA1 domain-containing protein 1) (hSDA)	-	-	GO:0000055; GO:0005654; GO:0005730; GO:0030036; GO:0042273	nucleolus [GO:0005730]; nucleoplasm [GO:0005654]; actin cytoskeleton organization [GO:0030036]; ribosomal large subunit biogenesis [GO:0042273]; ribosomal large subunit export from nucleus [GO:0000055]	actin cytoskeleton organization [GO:0030036]; ribosomal large subunit biogenesis [GO:0042273]; ribosomal large subunit export from nucleus [GO:0000055]	nucleolus [GO:0005730]; nucleoplasm [GO:0005654]	-	5.83308	8.41988	9.77762	Thaps3|23187	UP
TRINITY_DN12035_c0_g1_i1	1595	YES	-	-	-	-	-	-	-	-	-	5.27481	8.429	9.81172	Thaps3|2959	UP
TRINITY_DN8727_c0_g1_i1	1260	YES	-	-	-	-	-	-	-	-	-	-	-	-2.87934	Thaps3|23295	UP
TRINITY_DN9915_c0_g1_i4	1615	YES	O74828	Pre-rRNA-processing protein esf1	-	-	GO:0003723; GO:0005634; GO:0005730; GO:0006364	nucleolus [GO:0005730]; nucleus [GO:0005634]; RNA binding [GO:0003723]; rRNA processing [GO:0006364]	rRNA processing [GO:0006364]	nucleolus [GO:0005730]; nucleus [GO:0005634]	RNA binding [GO:0003723]	5.76837	8.55606	9.80219	Thaps3|22212	UP
TRINITY_DN1064_c0_g1_i5	1132	YES	-	-	-	-	-	-	-	-	-	3.61231	9.22455	11.2303	Thaps3|24346	UP
TRINITY_DN4557_c0_g1_i1	1981	YES	-	-	-	-	-	-	-	-	-	-	9.61395	11.0299	Thaps3|4175	UP
TRINITY_DN1944_c0_g1_i1	1326	YES	Q6GNS1	Carbohydrate sulfotransferase 10 (EC 2.8.2.-) (HNK-1 sulfotransferase) (HNK-1ST) (HNK1ST)	-	-	GO:0000139; GO:0008146; GO:0016021; GO:0016051	Golgi membrane [GO:0000139]; integral component of membrane [GO:0016021]; sulfotransferase activity [GO:0008146]; carbohydrate biosynthetic process [GO:0016051]	carbohydrate biosynthetic process [GO:0016051]	Golgi membrane [GO:0000139]; integral component of membrane [GO:0016021]	sulfotransferase activity [GO:0008146]	-	11.316	12.961	Thaps3|11617	UP
TRINITY_DN4376_c0_g1_i1	817	YES	-	-	-	-	-	-	-	-	-	-	-	-5.36557	Thaps3|1915	UP
TRINITY_DN919_c0_g1_i1	1636	YES	-	-	-	-	-	-	-	-	-	-	11.4724	12.5076	Thaps3|25037	UP
